# Supplementary material for: Integrated view and comparative analysis of baseline protein expression in mouse and rat tissues
Source: PLoS Comput Biol. 2022 Jun 17;18(6):e1010174. doi: 10.1371/journal.pcbi.1010174 (PMC9246241; doi:10.1371/journal.pcbi.1010174)
Supplement: S2 File — (XLSX) [file pcbi.1010174.s002.xlsx]

## Sheet: Mouse
Majority.protein.IDs	Gene.Symbol	EnsemblID	unique_isoform_protein_group	present_in_samples	ArticularCartilage	Brain	Eye	Heart	Kidney	Liver	Lung	Pancreas	SkeletalMuscle	Spleen	Tendon	Testis
Q8R3W2	0610009B22Rik	ENSMUSG00000007777	TRUE	3	NA	35166.2	NA	NA	NA	2465.95	NA	NA	610.048	NA	NA	NA
D3Z687;F8WH46;Q9DCT6	0610010K14Rik	ENSMUSG00000020831	FALSE	1	NA	NA	NA	NA	NA	1463.37	NA	NA	NA	NA	NA	NA
A2CF80;A2CF83;Q9DCT6-3;Q9DCT6-4	0610010K14Rik	ENSMUSG00000020831	FALSE	2	NA	5568.71	NA	NA	NA	NA	2845.98	NA	NA	NA	NA	NA
A2CF80;A2CF83;D3Z687;F6XN97;F8WH46;Q9DCT6;Q9DCT6-2;Q9DCT6-3;Q9DCT6-4	0610010K14Rik	ENSMUSG00000020831	FALSE	1	NA	NA	NA	3407.97	NA	NA	NA	NA	NA	NA	NA	NA
D3Z687;F6XN97;F8WH46;Q9DCT6;Q9DCT6-2	0610010K14Rik	ENSMUSG00000020831	FALSE	2	NA	1526.61	NA	NA	NA	NA	58205.1	NA	NA	NA	NA	NA
A2CF80;A2CF83;D3Z687;F6XN97;H3BJI0;Q9DCT6;Q9DCT6-2;Q9DCT6-3;Q9DCT6-4	0610010K14Rik	ENSMUSG00000020831	FALSE	6	NA	1847.49	NA	NA	1458.23	709.975	1488.23	NA	NA	8205.53	NA	6187.95
A2CF80;A2CF83;D3Z687;F6S0D5;F6XN97;F8WH46;H3BJI0;Q9DCT6;Q9DCT6-2;Q9DCT6-3;Q9DCT6-4	0610010K14Rik	ENSMUSG00000020831	FALSE	2	NA	NA	53342	1034.58	NA	NA	NA	NA	NA	NA	NA	NA
Q9DCT6-2	0610010K14Rik	ENSMUSG00000020831	FALSE	1	NA	NA	NA	NA	NA	13350.5	NA	NA	NA	NA	NA	NA
A0A0G2JDR8;A0A0G2JDX0;A0A0G2JE72;Q99K99	0610040J01Rik	ENSMUSG00000060512	FALSE	1	NA	NA	NA	NA	NA	1708.68	NA	NA	NA	NA	NA	NA
A0A0U1RPJ7;D3YVR9;D6RI64;Q9R0P4	1110004F10Rik	ENSMUSG00000030663	FALSE	8	NA	101282	293547	29092.6	35572.1	35168.3	41456	NA	NA	40047.4	NA	55623.4
D6RI64;Q9R0P4	1110004F10Rik	ENSMUSG00000030663	FALSE	1	NA	NA	NA	NA	NA	14899.5	NA	NA	NA	NA	NA	NA
A0A0U1RPJ7;D3YVR9;Q9R0P4	1110004F10Rik	ENSMUSG00000030663	FALSE	3	NA	52828.8	NA	NA	NA	58522.8	31601.3	NA	NA	NA	NA	NA
A0A0U1RPI0;A0A0U1RPJ7;D3YVR9;D6RI64;Q9R0P4	1110004F10Rik	ENSMUSG00000030663	FALSE	1	19100.3	NA	NA	NA	NA	NA	NA	NA	NA	NA	NA	NA
Q3U6N9;Q3U6N9-2;Q3U6N9-3	1110038F14Rik	ENSMUSG00000063236	FALSE	2	NA	NA	NA	NA	NA	1517.57	NA	NA	1198.94	NA	NA	NA
A2AII6;Q8BHR8;Q8BHR8-2	1110051M20Rik	ENSMUSG00000040591	FALSE	1	NA	3224.97	NA	NA	NA	NA	NA	NA	NA	NA	NA	NA
J3QNR9;Q9CQ90	1110059E24Rik	ENSMUSG00000035171	FALSE	1	NA	NA	NA	NA	NA	320.322	NA	NA	NA	NA	NA	NA
Q8K039	1110059G10Rik	ENSMUSG00000032551	FALSE	4	NA	NA	NA	949.104	NA	1412.14	1179.86	NA	NA	10205.3	NA	NA
D3YWR8;Q8K039	1110059G10Rik	ENSMUSG00000032551	FALSE	1	NA	1971.04	NA	NA	NA	NA	NA	NA	NA	NA	NA	NA
B1ARW8;V9GWZ1;V9GXF1	1110065P20Rik	ENSMUSG00000078570	FALSE	2	NA	NA	NA	6195.81	NA	1737.45	NA	NA	NA	NA	NA	NA
B1ARW8;E9Q9M4;V9GWZ1;V9GXF1	1110065P20Rik	ENSMUSG00000078570	FALSE	1	NA	1805.74	NA	NA	NA	NA	NA	NA	NA	NA	NA	NA
Q8BTC1	1190007I07Rik	ENSMUSG00000063320	TRUE	2	NA	NA	NA	14655.3	NA	4878.86	NA	NA	NA	NA	NA	NA
A0A1W2P6X0;P0C913	1500009L16Rik	ENSMUSG00000087651	FALSE	1	NA	NA	NA	NA	NA	608.23	NA	NA	NA	NA	NA	NA
A0A1W2P6X0	1500009L16Rik	ENSMUSG00000087651	FALSE	1	NA	552.708	NA	NA	NA	NA	NA	NA	NA	NA	NA	NA
P0C913	1500009L16Rik	ENSMUSG00000087651	FALSE	1	NA	29260.5	NA	NA	NA	NA	NA	NA	NA	NA	NA	NA
Q8WUR0	1600014C10Rik	ENSMUSG00000054676	FALSE	7	NA	38305.1	NA	7451.28	89287	37935.2	8945.61	NA	NA	9384.79	NA	7996.69
A0A0U1RNT4;J3QPY0;Q8WUR0	1600014C10Rik	ENSMUSG00000054676	FALSE	4	NA	11219.8	NA	20052.2	NA	83610.4	NA	NA	76963.3	NA	NA	NA
B9EHI3	1700006A11Rik	ENSMUSG00000027973	TRUE	2	NA	NA	NA	257.539	NA	NA	NA	NA	NA	NA	NA	254.375
Q14AA6	1700009N14Rik	ENSMUSG00000028287	TRUE	1	NA	NA	NA	4654.71	NA	NA	NA	NA	NA	NA	NA	NA
A0A3B2W3S4;A0A3B2W887;A0A3B2WCR3;Q3TTN6;Q7TPG0	1700010I14Rik	ENSMUSG00000023873	FALSE	1	NA	NA	NA	NA	NA	NA	NA	NA	NA	NA	NA	3488.41
A0A087WS57;Q9DAE7	1700012B09Rik	ENSMUSG00000031927	FALSE	1	NA	NA	NA	NA	NA	NA	NA	NA	NA	NA	NA	1831.11
Q9DAD0	1700013F07Rik	ENSMUSG00000027886	TRUE	1	NA	NA	NA	NA	NA	NA	3083.32	NA	NA	NA	NA	NA
A0A087WPV9;Q9DA74	1700019A02Rik	ENSMUSG00000060715	FALSE	1	NA	NA	NA	NA	NA	NA	NA	NA	NA	NA	NA	22534.7
Q9CPS8	1700019D03Rik	ENSMUSG00000043629	TRUE	4	NA	2024.53	NA	NA	1727.47	NA	NA	48725.8	NA	NA	NA	26540.6
Q8CF20	1700020N01Rik	ENSMUSG00000050844	TRUE	1	NA	NA	NA	NA	NA	NA	NA	NA	NA	NA	NA	189444
A0A0A0MQF7;Q8K207	1700025G04Rik	ENSMUSG00000032666	FALSE	2	NA	4591.59	NA	4114.14	NA	NA	NA	NA	NA	NA	NA	NA
A0A668KL95;Q3U1D9	1700029J07Rik	ENSMUSG00000071103	FALSE	2	NA	2389.47	NA	NA	NA	NA	2994.51	NA	NA	NA	NA	NA
F8WIU1;H7BXB9;Q9D1K7	1700037H04Rik	ENSMUSG00000027327	FALSE	9	NA	123919	NA	5885.5	7305.89	4423.22	19056.1	5564.99	1556.74	81818.7	NA	795387
F8WIU1;H7BXB9;Q6IR22;Q9D1K7	1700037H04Rik	ENSMUSG00000027327	FALSE	1	NA	17620.8	NA	NA	NA	NA	NA	NA	NA	NA	NA	NA
Q9D9H8	1700066M21Rik	ENSMUSG00000038323	TRUE	2	NA	4223.77	NA	NA	NA	2031.28	NA	NA	NA	NA	NA	NA
A0A0A6YWI5;A0A0R4J0D7;Q9D9C7	1700102P08Rik	ENSMUSG00000032611	FALSE	4	NA	NA	NA	NA	NA	3911.74	NA	46520	NA	24695.7	NA	21873.1
Q3V2K7	1700123L14Rik	ENSMUSG00000072878	TRUE	1	NA	NA	NA	NA	NA	NA	NA	NA	NA	NA	NA	4089.17
Q9D937	1810009A15Rik	ENSMUSG00000071653	TRUE	5	NA	26358	NA	NA	NA	1449.13	9614.64	NA	NA	89382.3	NA	2793.5
A0A1B0GR98	1810010H24Rik	ENSMUSG00000078607	TRUE	2	NA	4247.12	NA	NA	NA	NA	11457.4	NA	NA	NA	NA	NA
Q8C5K5	1810030O07Rik	ENSMUSG00000044148	FALSE	2	NA	NA	NA	NA	NA	3579.93	NA	NA	118.035	NA	NA	NA
Q8C5K5;Q8C5K5-2	1810030O07Rik	ENSMUSG00000044148	FALSE	3	NA	NA	NA	1003.93	NA	NA	1674.77	NA	NA	2680.46	NA	NA
Q99M08	1810037I17Rik	ENSMUSG00000054091	TRUE	6	NA	16979.9	NA	18124.6	3950.26	20249.7	NA	NA	2574.74	NA	NA	9885.64
Q9D809	2200002D01Rik	ENSMUSG00000030587	TRUE	4	NA	4910.04	NA	2647.37	NA	15944.2	1387.03	NA	NA	NA	NA	NA
Q9CPN9	2210010C04Rik	ENSMUSG00000029882	TRUE	8	NA	25066.5	NA	107869	61967	3179.81	139963	988278	NA	20911.6	NA	10017.7
G3X8U3	2210016F16Rik	ENSMUSG00000021550	TRUE	11	3155.11	12943.4	17731.7	20802.3	47922.7	25195.7	38030.7	4480.13	33424.2	99518.9	NA	115424
A0A0R4J099;Q3UY34	2210016L21Rik	ENSMUSG00000029559	FALSE	4	NA	5230.82	9046.26	756.757	NA	11269.3	NA	NA	NA	NA	NA	NA
Q0VG49;Q0VG49-2	2300009A05Rik	ENSMUSG00000032403	FALSE	4	NA	2108.98	NA	2356.6	NA	1938.08	NA	NA	2756.7	NA	NA	NA
Q14C20;Q9D7L5	2310002L09Rik	ENSMUSG00000028396	FALSE	1	NA	NA	NA	NA	NA	NA	NA	NA	20453.4	NA	NA	NA
A0A0A6YWI4;D3Z1T2	2310009B15Rik	ENSMUSG00000079283	FALSE	1	NA	NA	NA	NA	NA	NA	NA	NA	9466.22	NA	NA	NA
D3Z1T2	2310009B15Rik	ENSMUSG00000079283	FALSE	1	NA	NA	NA	NA	NA	2122.39	NA	NA	NA	NA	NA	NA
Q9D7E4	2310011J03Rik	ENSMUSG00000020133	TRUE	7	NA	62144.3	13823.1	9394.42	NA	13835.7	1128.14	4189.46	2590.24	NA	NA	NA
A0A087WPA4;G5E8E3;Q8R3Y5	2310022A10Rik	ENSMUSG00000049643	FALSE	1	NA	NA	NA	NA	NA	NA	NA	NA	153.338	NA	NA	NA
A0A087WPA4;A0A087WRI8;A0A0R4J2B5;G5E8E3;Q8R3Y5;Q8R3Y5-2	2310022A10Rik	ENSMUSG00000049643	FALSE	3	NA	1332.15	NA	NA	NA	317.284	500.062	NA	NA	NA	NA	NA
A0A087WRI8;A0A0R4J2B5;G5E8E3;Q8R3Y5;Q8R3Y5-2	2310022A10Rik	ENSMUSG00000049643	FALSE	1	NA	NA	NA	2538.59	NA	NA	NA	NA	NA	NA	NA	NA
Q8C3W1	2310022B05Rik	ENSMUSG00000031983	TRUE	8	NA	49438.4	9471.8	17299.4	NA	1256.97	16271.8	NA	65.2632	39010.4	NA	11905.5
Q9D8L0;Q9D8L0-2	2310030G06Rik	ENSMUSG00000032062	FALSE	1	NA	NA	NA	NA	NA	1788.16	NA	NA	NA	NA	NA	NA
Q99LX5	2310033P09Rik	ENSMUSG00000020441	TRUE	3	NA	7122.66	NA	159.978	NA	611.74	NA	NA	NA	NA	NA	NA
Q9D727	2310039H08Rik	ENSMUSG00000062619	TRUE	3	NA	NA	NA	9650.07	NA	70347.6	NA	NA	9869.66	NA	NA	NA
D3YTP1;D3Z001;Q8C6C9	2310057J18Rik	ENSMUSG00000015519	FALSE	1	NA	NA	12936.1	NA	NA	NA	NA	NA	NA	NA	NA	NA
A0A140LJB8;A0A140LJK0;Q9D2Q3	2310057M21Rik	ENSMUSG00000040177	FALSE	2	NA	NA	NA	NA	NA	730.35	NA	NA	108.305	NA	NA	NA
B8JJ66;B8JJ69	2310061I04Rik	ENSMUSG00000050705	FALSE	1	NA	NA	NA	6674.25	NA	NA	NA	NA	NA	NA	NA	NA
B8JJ66;B8JJ67;B8JJ69;F6X1P1	2310061I04Rik	ENSMUSG00000050705	FALSE	1	NA	12290.5	NA	NA	NA	NA	NA	NA	NA	NA	NA	NA
B8JJ69	2310061I04Rik	ENSMUSG00000050705	FALSE	1	NA	NA	NA	NA	NA	1078.55	NA	NA	NA	NA	NA	NA
B8JJ66;B8JJ69;F6W3U3;F6X1P1	2310061I04Rik	ENSMUSG00000050705	FALSE	8	NA	25291.2	NA	16379.2	6838.74	3603.61	769.261	1208.81	9932.61	NA	NA	5003.61
B8JJ66;B8JJ69;F6X1P1	2310061I04Rik	ENSMUSG00000050705	FALSE	1	NA	16289.7	NA	NA	NA	NA	NA	NA	NA	NA	NA	NA
A0A087WSJ7;Q3TE80	2410002F23Rik	ENSMUSG00000045411	FALSE	4	NA	69945	23740.2	624.216	NA	1630.67	NA	NA	NA	NA	NA	NA
A0A087WPT9;A0A087WQ29;A0A087WSJ7;D3Z276;D3Z520;Q3TE80	2410002F23Rik	ENSMUSG00000045411	FALSE	2	NA	NA	NA	NA	NA	NA	NA	NA	NA	371.535	NA	1434.39
D6RCI4;Q9CWU4	2410004B18Rik	ENSMUSG00000036873	FALSE	1	NA	NA	NA	265.099	NA	NA	NA	NA	NA	NA	NA	NA
D6RCI4;F6XV67;Q9CWU4	2410004B18Rik	ENSMUSG00000036873	FALSE	1	NA	NA	NA	3953.46	NA	NA	NA	NA	NA	NA	NA	NA
Q9CWU4	2410004B18Rik	ENSMUSG00000036873	FALSE	1	NA	NA	NA	NA	NA	855.301	NA	NA	NA	NA	NA	NA
A0A338P700;Q6GQU0	2510009E07Rik	ENSMUSG00000043391	FALSE	1	NA	NA	NA	NA	NA	502.749	NA	NA	NA	NA	NA	NA
Q91X21;Q91X21-2	2510039O18Rik	ENSMUSG00000044496	FALSE	8	NA	4604.66	NA	878.048	1948.18	2521.96	2035.3	NA	170.852	1283.7	NA	42090.1
Q9CQD4	2610002M06Rik	ENSMUSG00000031242	TRUE	6	NA	141508	NA	14267.7	7709.06	4970.74	4382.24	NA	NA	4879.7	NA	NA
E9Q0Q3	2610021A01Rik	ENSMUSG00000091474	TRUE	1	NA	NA	NA	13775.7	NA	NA	NA	NA	NA	NA	NA	NA
Q5SYL3	2610507B11Rik	ENSMUSG00000010277	TRUE	8	NA	1631.2	NA	1320.31	607.129	1290.37	48.8388	42.1593	81.7222	NA	NA	3467.72
E9PV87;E9Q0E2	2700049A03Rik	ENSMUSG00000034601	FALSE	4	NA	NA	NA	11370.3	NA	401.708	NA	NA	1771.54	NA	NA	1504.95
Q5XFZ0	2700062C07Rik	ENSMUSG00000024273	TRUE	1	NA	NA	NA	NA	NA	618.948	NA	NA	NA	NA	NA	NA
Q6PGK3	2700097O09Rik	ENSMUSG00000062198	TRUE	3	NA	NA	NA	1108.41	NA	721.66	NA	NA	1232.63	NA	NA	NA
Q8CIL4	2810004N23Rik	ENSMUSG00000031984	TRUE	1	NA	NA	NA	NA	NA	1200.55	NA	NA	NA	NA	NA	NA
B1AR39;B1AR42;B1AR44;Q6NSU2	2810408A11Rik	ENSMUSG00000018570	FALSE	3	NA	NA	NA	NA	54.1843	NA	610.383	NA	NA	NA	NA	14337.8
Q9CYS6;Q9CYS6-2	2810459M11Rik	ENSMUSG00000026227	FALSE	2	NA	7868.05	NA	NA	NA	24093.5	NA	NA	NA	NA	NA	NA
A0A1B0GR85	2900026A02Rik	ENSMUSG00000051339	FALSE	4	NA	6228.05	NA	NA	NA	2190.21	6508.53	NA	104.42	NA	NA	NA
A0A1D5RLN6	2900026A02Rik	ENSMUSG00000051339	FALSE	2	NA	643214	NA	NA	NA	1599.96	NA	NA	NA	NA	NA	NA
A0A1B0GR85;A0A1D5RLN6;Q8BRV5	2900026A02Rik	ENSMUSG00000051339	FALSE	4	NA	77416.1	172308	86.959	NA	4346.25	NA	NA	NA	NA	NA	NA
A0A1B0GR85;Q8BRV5	2900026A02Rik	ENSMUSG00000051339	FALSE	1	NA	2785.17	NA	NA	NA	NA	NA	NA	NA	NA	NA	NA
Q9CRW3;Q9CRW3-2	3110009E18Rik	ENSMUSG00000026388	FALSE	2	NA	NA	NA	672.009	NA	NA	NA	NA	NA	NA	NA	3910.77
Q9CRC3	3110040N11Rik	ENSMUSG00000025102	TRUE	6	NA	11345	NA	37994.1	NA	13716.8	5891.56	13854.4	NA	NA	NA	13046
A0A0G2JEY4;Q9CXL3	3110082I17Rik	ENSMUSG00000053553	FALSE	7	NA	NA	10059.9	3083.22	293.497	1817.98	17576	NA	NA	8541.91	NA	3082.7
D3Z1D3	3425401B19Rik	ENSMUSG00000071540	TRUE	2	NA	NA	NA	524.977	NA	NA	NA	NA	5969.19	NA	NA	NA
D3Z1F7;Q9DBN4;Q9DBN4-2	4833439L19Rik	ENSMUSG00000025871	FALSE	2	NA	25174.2	NA	NA	NA	NA	NA	NA	913.432	NA	NA	NA
D3YXF2;D3Z1F7;Q9DBN4;Q9DBN4-3	4833439L19Rik	ENSMUSG00000025871	FALSE	2	NA	1160.59	NA	NA	NA	NA	189.393	NA	NA	NA	NA	NA
D3Z1F7;Q9DBN4;Q9DBN4-2;Q9DBN4-3	4833439L19Rik	ENSMUSG00000025871	FALSE	1	NA	NA	NA	1129.09	NA	NA	NA	NA	NA	NA	NA	NA
D3YXF2;D3Z1F7;Q9DBN4;Q9DBN4-2;Q9DBN4-3	4833439L19Rik	ENSMUSG00000025871	FALSE	6	NA	4312.59	7667.67	1062.83	1361.28	529.799	NA	NA	NA	NA	NA	5598.34
Q8BVT7	4921511C20Rik	ENSMUSG00000049815	TRUE	1	NA	NA	NA	NA	NA	966.854	NA	NA	NA	NA	NA	NA
Q9CR55	4921524J17Rik	ENSMUSG00000036934	TRUE	1	NA	NA	NA	NA	NA	815.764	NA	NA	NA	NA	NA	NA
A0A1W2P7E2;A0A1W2P8C2;Q8BHN7;Q8BHN7-2	4930430F08Rik	ENSMUSG00000046567	FALSE	2	NA	NA	NA	329.105	NA	1711.89	NA	NA	NA	NA	NA	NA
Q3TTL0	4930453N24Rik	ENSMUSG00000059920	TRUE	2	NA	NA	NA	249.794	NA	912.595	NA	NA	NA	NA	NA	NA
Q9CR99	4930544G11Rik	ENSMUSG00000036463	TRUE	1	NA	NA	NA	NA	NA	NA	NA	NA	NA	NA	NA	137341
A6H692;E9QMW4	4930562C15Rik	ENSMUSG00000022518	FALSE	1	NA	NA	NA	NA	NA	NA	NA	NA	51006.9	NA	NA	NA
A0A1L1SSF8;Q91V76	4931406C07Rik	ENSMUSG00000031938	FALSE	11	28183.6	51609.9	15264.3	19241.2	2.99687e+06	438310	51746	13262	17032.8	39088.2	NA	117468
A2AAE1;A2AAE1-2;A2AAE1-3;A2AAE1-4;A2AAE1-6	4932438A13Rik	ENSMUSG00000037270	FALSE	7	NA	1834.2	NA	86.4511	NA	28.8552	41.0009	NA	56.8841	222.241	NA	332.883
A2AAE1;A2AAE1-2;A2AAE1-3;A2AAE1-4;A2AAE1-6;A2AB97;F6RPM4;F6YAT5	4932438A13Rik	ENSMUSG00000037270	FALSE	1	NA	NA	NA	116.214	NA	NA	NA	NA	NA	NA	NA	NA
A0A1D5RMC4;A2AAE1;A2AAE1-2;A2AAE1-3;A2AAE1-4;A2AAE1-6	4932438A13Rik	ENSMUSG00000037270	FALSE	4	NA	254.093	NA	68.451	NA	2226.22	137.075	NA	NA	NA	NA	NA
Q9D4A5;Q9D4A5-2	4933405L10Rik	ENSMUSG00000013158	FALSE	1	NA	NA	NA	NA	NA	NA	NA	NA	NA	NA	NA	16624.8
Q8BPC6	4933405O20Rik	ENSMUSG00000084234	TRUE	1	NA	NA	NA	NA	NA	NA	NA	NA	NA	NA	NA	8340.46
Q9D454	4933412E24Rik	ENSMUSG00000071749	TRUE	1	NA	NA	NA	NA	NA	NA	NA	NA	NA	NA	NA	9069.63
H7BX33;Q8R092;Q8R092-1;Q8R092-2	4933434E20Rik	ENSMUSG00000027942	FALSE	3	NA	4415.37	NA	1486.49	NA	260.506	NA	NA	NA	NA	NA	NA
B1APX2	5031439G07Rik	ENSMUSG00000036046	FALSE	1	NA	NA	NA	393.96	NA	NA	NA	NA	NA	NA	NA	NA
B1APX2;Q3UE31	5031439G07Rik	ENSMUSG00000036046	FALSE	4	NA	10465.1	NA	605.072	NA	4049.5	NA	NA	641.566	NA	NA	NA
B1AQG3;J3KMQ6;Q9CYI0	5730455P16Rik	ENSMUSG00000057181	FALSE	2	NA	4511.5	12576.3	NA	NA	NA	NA	NA	NA	NA	NA	NA
J3KMQ6;Q9CYI0	5730455P16Rik	ENSMUSG00000057181	FALSE	9	NA	885.109	NA	538.639	1381.35	2972.87	1005.68	8900.36	931.122	1467.44	NA	15087.5
A0A2I3BRJ4;Q8BGC1;Q8BGC1-2	6030458C11Rik	ENSMUSG00000022195	FALSE	5	NA	NA	4338.2	NA	NA	739.177	NA	NA	765.12	17474.6	NA	29464.5
Q3TA40;Q8BQB5;Q8R0A7	6430548M08Rik	ENSMUSG00000031824	FALSE	5	NA	119180	199724	NA	NA	NA	3121.13	4496.71	NA	368.878	NA	NA
D3YUS2;Q3TA40;Q8BQB5;Q8R0A7	6430548M08Rik	ENSMUSG00000031824	FALSE	4	NA	15985.9	NA	3338.6	NA	452.853	3246.05	NA	NA	NA	NA	NA
Q8BGK9	6430571L13Rik	ENSMUSG00000037977	TRUE	2	NA	7616.65	37185	NA	NA	NA	NA	NA	NA	NA	NA	NA
Q0VAW6;Q8BH50;Q8BH50-2	8030462N17Rik	ENSMUSG00000047466	FALSE	6	NA	1205.87	33421	1216.99	NA	721.919	NA	NA	1330.73	NA	NA	13628
Q0VAW6	8030462N17Rik	ENSMUSG00000047466	FALSE	1	NA	2667.07	NA	NA	NA	NA	NA	NA	NA	NA	NA	NA
Q8BH50;Q8BH50-2	8030462N17Rik	ENSMUSG00000047466	FALSE	1	NA	13524.7	NA	NA	NA	NA	NA	NA	NA	NA	NA	NA
E9Q4Y8;F6R3T1	8030474K03Rik	ENSMUSG00000046774	FALSE	1	NA	NA	NA	NA	NA	NA	NA	NA	NA	NA	NA	19881
A0A1L1SS16;D3Z623	9330159F19Rik	ENSMUSG00000004360	FALSE	2	NA	938.962	NA	NA	NA	NA	2166.62	NA	NA	NA	NA	NA
D3Z623	9330159F19Rik	ENSMUSG00000004360	FALSE	1	NA	NA	NA	NA	NA	NA	NA	NA	104.866	NA	NA	NA
D3YTU4;G5E8T7;Q9CX25	9430038I01Rik	ENSMUSG00000040139	FALSE	1	NA	NA	NA	NA	NA	2102.28	NA	NA	NA	NA	NA	NA
A0A0A0MQD4;Q8K201	9530068E07Rik	ENSMUSG00000036275	FALSE	4	NA	5851.24	4604.86	395.192	NA	2675.83	NA	NA	NA	NA	NA	NA
Q499E6;Q499E6-2;Q499E6-3	9930104L06Rik	ENSMUSG00000044730	FALSE	1	NA	NA	NA	NA	NA	1361.59	NA	NA	NA	NA	NA	NA
Q5SVP2	9930111J21Rik2	ENSMUSG00000069892	TRUE	1	NA	NA	NA	NA	NA	10812.6	NA	NA	NA	NA	NA	NA
Q19LI2	A1bg	ENSMUSG00000022347	TRUE	5	NA	6880.12	NA	NA	NA	2185.62	1006.42	NA	11199.8	201.316	NA	NA
A0A286YDF7;Q5YD48;Q5YD48-2;Q5YD48-3	A1cf	ENSMUSG00000052595	FALSE	4	NA	NA	NA	NA	3386.69	53094.6	NA	3483.86	NA	NA	NA	2461.55
Q6GQT1	A2m	ENSMUSG00000030111	TRUE	3	NA	3886.06	9643.23	18.3067	NA	NA	NA	NA	NA	NA	NA	NA
A0A0A0MQL2;E9PUH0;Q80WR5	A430005L14Rik	ENSMUSG00000047613	FALSE	3	NA	NA	NA	2235.74	NA	10221	NA	NA	510.179	NA	NA	NA
Q80WR5	A430005L14Rik	ENSMUSG00000047613	FALSE	1	NA	NA	NA	1700.95	NA	NA	NA	NA	NA	NA	NA	NA
A0A338P6Q3	A630089N07Rik	ENSMUSG00000116673	TRUE	1	NA	NA	NA	NA	NA	47.3762	NA	NA	NA	NA	NA	NA
A2AK37;Q810Q5	AA467197	ENSMUSG00000033213	FALSE	4	NA	7459.48	NA	NA	NA	2186.31	5962.82	NA	NA	NA	NA	940074
Q8BI29;Q8BI29-2	AA986860	ENSMUSG00000042510	FALSE	2	NA	41005.8	NA	NA	NA	NA	41407.8	NA	NA	NA	NA	NA
Q8BI29	AA986860	ENSMUSG00000042510	FALSE	1	NA	NA	NA	NA	NA	302.88	NA	NA	NA	NA	NA	NA
A0A2R8VHX3;P58742	Aaas	ENSMUSG00000036678	FALSE	2	NA	1376.6	NA	NA	NA	NA	2124.77	NA	NA	NA	NA	NA
A0A2R8VHP6;A0A2R8VHX3;A0A2R8VI65;P58742	Aaas	ENSMUSG00000036678	FALSE	1	NA	NA	NA	731.342	NA	NA	NA	NA	NA	NA	NA	NA
P58742	Aaas	ENSMUSG00000036678	FALSE	5	NA	NA	NA	625.338	NA	3833.7	NA	NA	2431.18	2278.6	NA	1721.47
A0A2R8VI45;A0A2R8VI59;A0A2R8VI65;P58742	Aaas	ENSMUSG00000036678	FALSE	1	NA	32293.5	NA	NA	NA	NA	NA	NA	NA	NA	NA	NA
Q9D2R0	Aacs	ENSMUSG00000029482	TRUE	9	NA	6610.67	1057.53	1196.55	82751.6	28970.7	4995.47	10641.4	2142.96	9424.65	NA	NA
Q99PG0	Aadac	ENSMUSG00000027761	TRUE	2	NA	NA	NA	NA	212317	622829	NA	NA	NA	NA	NA	NA
Q3UNS8;Q9WVM8	Aadat	ENSMUSG00000057228	FALSE	2	NA	NA	NA	NA	1.55875e+06	99098.4	NA	NA	NA	NA	NA	NA
A0A1L1SQ40;Q8R2R3	Aagab	ENSMUSG00000037257	FALSE	1	NA	NA	NA	NA	NA	3690.63	NA	NA	NA	NA	NA	NA
Q8R2R3	Aagab	ENSMUSG00000037257	FALSE	6	NA	NA	17389.6	634.908	NA	NA	1993.02	NA	628.57	4223.8	NA	6844.74
A0A571BEI2;Q6PIU9	Aak1	ENSMUSG00000057230	FALSE	10	NA	8374.32	8909.67	27774.5	47.2002	8378.04	13942.2	12571.5	2947.77	2681.99	NA	262.855
A0A571BEI2	Aak1	ENSMUSG00000057230	FALSE	1	NA	567.212	NA	NA	NA	NA	NA	NA	NA	NA	NA	NA
Q3UHJ0;Q3UHJ0-2	Aak1	ENSMUSG00000057230	FALSE	10	NA	299262	71956	10987.4	31337.9	4669.17	19188.8	16919.7	3142.4	9077.25	NA	4731.37
A0A571BDM4	Aak1	ENSMUSG00000057230	TRUE	8	NA	16608.6	9913.22	2848.97	NA	830.555	5909.91	4520.99	NA	2252.83	NA	1146.1
D3YWY5;D3YZD8;D3Z1Q3;D3Z442;Q8R0P4;Q8R0P4-2	Aamdc	ENSMUSG00000035642	FALSE	4	NA	85795.3	NA	69781.9	NA	8904.6	NA	NA	58207.1	NA	NA	NA
D3YWY5;D3YX09;D3YY39;D3YZD8;D3Z1Q3;D3Z442;Q8CF11;Q8R0P4;Q8R0P4-2	Aamdc	ENSMUSG00000035642	FALSE	1	NA	8896.8	NA	NA	NA	NA	NA	NA	NA	NA	NA	NA
D3YWY5;D3YX09;D3YZD8;D3Z1Q3;D3Z442;Q8R0P4;Q8R0P4-2	Aamdc	ENSMUSG00000035642	FALSE	8	NA	14049.7	NA	12832.5	5399.56	2340.09	4283.06	1355.82	NA	1494.08	NA	128300
D3YWY5;D3YX09;D3YZD8;D3Z1Q3;D3Z442;Q8CF11;Q8R0P4;Q8R0P4-2	Aamdc	ENSMUSG00000035642	FALSE	1	NA	58532.5	NA	NA	NA	NA	NA	NA	NA	NA	NA	NA
J3QN89;Q3TJ22	Aamp	ENSMUSG00000006299	FALSE	9	NA	2398.77	NA	1827.44	4106.51	16600	3856.91	18562.7	6018.31	24902.4	NA	268138
A0A087WNM5;J3QN89;Q3TJ22	Aamp	ENSMUSG00000006299	FALSE	2	NA	1692.29	NA	NA	NA	10281.9	NA	NA	NA	NA	NA	NA
Q9D2V5	Aar2	ENSMUSG00000027628	TRUE	6	NA	5953.51	6004.85	NA	NA	1265.7	NA	NA	831.592	620.251	NA	2249.37
Q8BGQ7	Aars	ENSMUSG00000031960	TRUE	11	13472.3	206777	60960.8	34987.7	56140.4	104155	42806.1	148273	46605.3	115910	NA	269797
Q14CH7	Aars2	ENSMUSG00000023938	TRUE	8	NA	5504.61	3302.23	4324.19	6405.88	7478.66	NA	NA	397.373	147.191	NA	8942.37
Q3THG9	Aarsd1	ENSMUSG00000075528	TRUE	7	NA	1979.01	NA	4282.93	5748.89	NA	NA	5888.33	2202.32	1951.82	NA	10046.7
Q9CQF6;Q9CQF6-2	Aasdhppt	ENSMUSG00000025894	FALSE	6	NA	1047.29	NA	1233.14	NA	5161.69	NA	NA	1001.58	6638.38	NA	57720.4
Q99K67	Aass	ENSMUSG00000029695	FALSE	6	NA	6819	NA	433.584	113576	741896	NA	36600.1	NA	NA	NA	24728.3
F6VMP2;Q99K67	Aass	ENSMUSG00000029695	FALSE	2	NA	546.624	NA	NA	NA	NA	685.265	NA	NA	NA	NA	NA
Q9JKX4;Q9JKX4-2	Aatf	ENSMUSG00000018697	FALSE	2	NA	NA	NA	NA	NA	3391.2	NA	NA	294.431	NA	NA	NA
Q9JKX4;Q9JKX4-2;Q9JKX4-3	Aatf	ENSMUSG00000018697	FALSE	3	NA	1105.51	1148.58	NA	NA	NA	3559.53	NA	NA	NA	NA	NA
Q9JKX4-3	Aatf	ENSMUSG00000018697	FALSE	1	NA	NA	NA	NA	NA	113.2	NA	NA	NA	NA	NA	NA
B1AZF3;B1AZF9;Q80YE4;Q80YE4-2;Q80YE4-3;Q80YE4-4	Aatk	ENSMUSG00000025375	FALSE	2	NA	3996.97	NA	NA	NA	294.161	NA	NA	NA	NA	NA	NA
A0A0B4J1G2;Q75VT8;Q75VT8-2;Z4YNA9	AB124611	ENSMUSG00000057191	FALSE	1	NA	NA	NA	NA	NA	1251.58	NA	NA	NA	NA	NA	NA
F7C9G3;P61922;P61922-2	Abat	ENSMUSG00000057880	FALSE	1	892.152	NA	NA	NA	NA	NA	NA	NA	NA	NA	NA	NA
P61922;P61922-2	Abat	ENSMUSG00000057880	FALSE	10	NA	595304	154913	57484.3	896644	208958	1680.81	1141.43	596.858	2954.91	NA	641351
P41233	Abca1	ENSMUSG00000015243	TRUE	8	NA	449.744	NA	173.162	15.3194	2388.87	1385.24	24505.8	NA	48.0808	NA	9137.18
Q5SSE9;Q5SSE9-2	Abca13	ENSMUSG00000004668	FALSE	1	NA	NA	70.9134	NA	NA	NA	NA	NA	NA	NA	NA	NA
E9PX95	Abca17	ENSMUSG00000035435	TRUE	1	NA	NA	NA	NA	NA	NA	NA	NA	NA	NA	NA	495.374
A2AJ26;P41234	Abca2	ENSMUSG00000026944	FALSE	5	NA	6049.65	NA	151.205	10.3626	86.092	NA	NA	NA	NA	NA	343.166
Q6AXE3;Q8R420	Abca3	ENSMUSG00000024130	FALSE	6	NA	1857.36	NA	NA	5641.88	585.727	17174	NA	NA	140.273	NA	81.5712
Q8R420	Abca3	ENSMUSG00000024130	FALSE	1	NA	6864.72	NA	NA	NA	NA	NA	NA	NA	NA	NA	NA
O35600	Abca4	ENSMUSG00000028125	TRUE	1	NA	NA	93735.4	NA	NA	NA	NA	NA	NA	NA	NA	NA
A2AEP5;Q8K448	Abca5	ENSMUSG00000018800	FALSE	7	NA	865.174	3314.37	NA	21.9915	85.2445	3947.8	NA	216.231	NA	NA	10882
Q8K448	Abca5	ENSMUSG00000018800	FALSE	1	NA	742.407	NA	NA	NA	NA	NA	NA	NA	NA	NA	NA
Q8K441	Abca6	ENSMUSG00000044749	TRUE	9	NA	2171.99	NA	940.274	6443.16	7345.53	3025.98	78.4508	397.517	506.83	NA	223.52
E9Q6G4;Q91V24	Abca7	ENSMUSG00000035722	FALSE	6	NA	4974.36	NA	35.3706	NA	271.72	295.143	NA	95.1022	NA	NA	1320.76
F8WGE3;Q8K442	Abca8a	ENSMUSG00000041828	FALSE	8	NA	NA	7963.04	5028.2	1047.37	2738.62	14800	337.647	68.5449	23.0838	NA	NA
Q8K440;Q8K440-2	Abca8b	ENSMUSG00000020620	FALSE	6	NA	379.274	18596.3	92.9157	NA	3989.46	917.096	NA	912.46	NA	NA	NA
Q8K449	Abca9	ENSMUSG00000041797	TRUE	9	NA	143.009	NA	706.077	586.947	810.965	187.629	58.8452	1938.99	182.845	NA	118.397
Q9JI39	Abcb10	ENSMUSG00000031974	TRUE	9	NA	8270.01	1817.76	7354.49	2116.86	15649.9	1957.07	NA	638.677	53719.5	NA	445.948
J3QNY6;Q9QY30	Abcb11	ENSMUSG00000027048	FALSE	4	NA	2973.6	NA	354.637	NA	59974.9	1118.97	NA	NA	NA	NA	NA
P21447	Abcb1a	ENSMUSG00000040584	TRUE	6	NA	4255.63	NA	4070.67	81.6033	2231.28	11665.1	NA	NA	72.4599	NA	NA
P06795	Abcb1b	ENSMUSG00000028970	TRUE	4	NA	192.495	NA	26.8057	NA	43.7049	NA	NA	2729.71	NA	NA	NA
A0A0G2JDM4;P21440	Abcb4	ENSMUSG00000042476	FALSE	6	NA	1196.44	NA	NA	NA	10563.5	858.303	NA	189.596	223.666	NA	33.778
Q9DC29	Abcb6	ENSMUSG00000026198	TRUE	10	NA	2729.56	1596.73	1402.75	5822.07	5584.84	459.257	1071.09	1315.5	2868.35	NA	23714.4
Q61102	Abcb7	ENSMUSG00000031333	TRUE	10	NA	10963.1	13162	7719.06	13400	9706.21	1313.18	11260	31430.8	6751.15	NA	586.534
Q9CXJ4	Abcb8	ENSMUSG00000028973	FALSE	8	NA	66823.2	NA	39679	25437.6	8962.54	NA	658.027	7735.82	1026.36	NA	9044.3
F6ZFC5;Q9CXJ4	Abcb8	ENSMUSG00000028973	FALSE	2	NA	4554.82	NA	NA	NA	NA	467.271	NA	NA	NA	NA	NA
Q9JJ59;Q9JJ59-2	Abcb9	ENSMUSG00000029408	FALSE	1	NA	4691.96	NA	NA	NA	NA	NA	NA	NA	NA	NA	NA
D6RFD9;Q9JJ59;Q9JJ59-2	Abcb9	ENSMUSG00000029408	FALSE	4	NA	32772.4	NA	NA	NA	591.871	32032	NA	4093.36	NA	NA	NA
O35379	Abcc1	ENSMUSG00000023088	TRUE	9	NA	363.186	NA	556.996	1934.51	1733.23	857.502	35.2424	1825.64	481.035	NA	315.676
Q8R4P9;Q8R4P9-2;Q8R4P9-3	Abcc10	ENSMUSG00000032842	FALSE	4	NA	NA	NA	NA	270.6	26.094	227.121	NA	NA	NA	NA	370.077
D6RCU5;D6RGU5;Q80WJ6;Q80WJ6-2;Q80WJ6-3;Q80WJ6-4	Abcc12	ENSMUSG00000036872	FALSE	4	NA	6464.28	NA	NA	NA	73.1574	NA	NA	5396.46	NA	NA	243.362
Q8VI47	Abcc2	ENSMUSG00000025194	TRUE	2	NA	NA	NA	NA	6887.07	17008.8	NA	NA	NA	NA	NA	NA
A0A0R4J015;B2RX12;B2RX12-2;B2RX12-3	Abcc3	ENSMUSG00000020865	FALSE	8	NA	1689.84	NA	162.824	941.794	15826.7	2633.84	3197.08	NA	1745.52	NA	1455.07
E9Q236;E9Q236-2;E9Q236-3;E9Q467	Abcc4	ENSMUSG00000032849	FALSE	7	NA	1510.76	NA	1028.99	1744.3	1170.7	95.8495	NA	3039.8	612.182	NA	NA
Q9R1X5	Abcc5	ENSMUSG00000022822	TRUE	2	NA	NA	NA	NA	NA	204.344	NA	NA	161.311	NA	NA	NA
Q9R1S7	Abcc6	ENSMUSG00000030834	TRUE	3	NA	NA	NA	NA	23.3205	15121.1	NA	NA	NA	NA	NA	50.0247
A0A1B0GT25;B2RUS7	Abcc8	ENSMUSG00000040136	FALSE	3	NA	1565.64	NA	4125.66	NA	NA	NA	NA	NA	NA	NA	64.2738
A0A1B0GRD7;A0A1B0GT25;B2RUS7	Abcc8	ENSMUSG00000040136	FALSE	1	NA	16054	NA	NA	NA	NA	NA	NA	NA	NA	NA	NA
P70170;P70170-2;P70170-3	Abcc9	ENSMUSG00000030249	FALSE	1	NA	NA	NA	31.4385	NA	NA	NA	NA	NA	NA	NA	NA
E9PUE8;P70170;P70170-2;P70170-3	Abcc9	ENSMUSG00000030249	FALSE	6	NA	NA	NA	1589.73	8.22292	1114.85	NA	NA	22205.4	14.8873	NA	106.552
P48410	Abcd1	ENSMUSG00000031378	FALSE	2	NA	NA	NA	3754.2	NA	6660.27	NA	NA	NA	NA	NA	NA
A2ALN0;P48410	Abcd1	ENSMUSG00000031378	FALSE	7	NA	1759.87	NA	3988.3	469.862	204.203	6893.69	NA	1230.3	10108.4	NA	NA
A0A0R4J0U5;Q61285	Abcd2	ENSMUSG00000055782	FALSE	5	NA	7812.43	NA	418.069	NA	5966.14	NA	NA	447.398	NA	NA	1896.37
A0A0G2JDI9;P55096	Abcd3	ENSMUSG00000028127	FALSE	10	NA	14025.6	5682.91	1093.38	318235	235336	86115.5	5456.41	2167.71	7743.1	NA	145549
P55096	Abcd3	ENSMUSG00000028127	FALSE	1	NA	NA	NA	NA	NA	1.08345e+06	NA	NA	NA	NA	NA	NA
A0A1Y7VMF7;O89016	Abcd4	ENSMUSG00000021240	FALSE	6	NA	2886.88	NA	1276.34	2599.22	1412.24	558.411	NA	1244.17	NA	NA	NA
P61222	Abce1	ENSMUSG00000058355	TRUE	11	4752.76	20569.3	27088	24346.8	50065.2	20058.8	41540.1	488829	75840.6	205163	NA	127740
Q6P542	Abcf1	ENSMUSG00000038762	TRUE	10	NA	6923.08	22885.1	10994.1	17328.8	38121.2	24923	85765.4	8589.47	39645.5	NA	40716.8
Q99LE6	Abcf2	ENSMUSG00000028953	TRUE	10	NA	3911.31	6656.04	8704.17	2824.05	10644.7	5027.07	54907	31532.8	51305.2	NA	14196.1
A0A338P6L5;Q8K268	Abcf3	ENSMUSG00000003234	FALSE	10	NA	8226.25	6921.46	6630.62	990.304	9046.05	3921.72	52687.9	2358.67	19868.1	NA	164686
Q64343	Abcg1	ENSMUSG00000024030	FALSE	1	NA	3875.69	NA	NA	NA	NA	NA	NA	NA	NA	NA	NA
A0A494B9N8;Q64343	Abcg1	ENSMUSG00000024030	FALSE	1	NA	NA	NA	NA	NA	1326.45	NA	NA	NA	NA	NA	NA
A0A0N4SWA2;A0A0R4J0B6;D3YVG8;D3YZX5;D3Z150;Q7TMS5;S4R2E1	Abcg2	ENSMUSG00000029802	FALSE	1	NA	NA	NA	2243.97	NA	NA	NA	NA	NA	NA	NA	NA
A0A0N4SWA2;A0A0R4J0B6;D3Z150;Q7TMS5;S4R2E1	Abcg2	ENSMUSG00000029802	FALSE	4	NA	9930.38	NA	5282.81	NA	NA	9844.27	NA	9288.39	NA	NA	NA
A0A0N4SWA2;A0A0R4J0B6;D3YZX5;D3Z150;Q7TMS5;S4R2E1	Abcg2	ENSMUSG00000029802	FALSE	1	NA	1378.06	NA	NA	NA	NA	NA	NA	NA	NA	NA	NA
A0A0R4J0B6;D3Z150;Q7TMS5;S4R2E1	Abcg2	ENSMUSG00000029802	FALSE	1	NA	NA	NA	NA	NA	57055.3	NA	NA	NA	NA	NA	NA
A0A0R4J0B6;Q7TMS5;S4R2E1	Abcg2	ENSMUSG00000029802	FALSE	7	NA	6381.08	5551.03	NA	276214	1543.66	1095.22	NA	NA	4480.13	NA	715.353
D3Z0Z4;Q99P81	Abcg3	ENSMUSG00000029299	FALSE	2	NA	NA	NA	NA	NA	4162.69	NA	NA	NA	3077.76	NA	NA
E9QA91;Q99PE8	Abcg5	ENSMUSG00000040505	FALSE	1	NA	NA	NA	NA	NA	2374.26	NA	NA	NA	NA	NA	NA
E9Q0P2;Q7TSR6;Q9DBM0;Q9DBM0-2	Abcg8	ENSMUSG00000024254	FALSE	1	NA	NA	NA	NA	NA	810.652	NA	NA	NA	NA	NA	NA
A0A571BE63;Q9QZC8	Abhd1	ENSMUSG00000006638	FALSE	4	NA	NA	NA	6605.31	37521.3	17974.9	NA	NA	13725.4	NA	NA	NA
Q6PE15;Q6PE15-2	Abhd10	ENSMUSG00000033157	FALSE	9	NA	27966	12595.1	13993.3	20218	4352.96	3690.37	NA	290.424	2309.22	NA	31836
D3YYK0;Q8K4F5	Abhd11	ENSMUSG00000040532	FALSE	8	NA	21282.4	NA	116446	149657	28132.9	31856.6	NA	46972.7	8285.9	NA	23829
A0A0J9YU40;D3YYK0;Q8K4F5	Abhd11	ENSMUSG00000040532	FALSE	2	NA	16156.9	NA	NA	NA	NA	8305.06	NA	NA	NA	NA	NA
D6RFU2;Q99LR1;Q99LR1-2	Abhd12	ENSMUSG00000032046	FALSE	4	NA	137971	26610.6	16967	NA	NA	1486.69	NA	NA	NA	NA	NA
D6RFU2;D6RI21;Q99LR1	Abhd12	ENSMUSG00000032046	FALSE	1	NA	NA	NA	11264.3	NA	NA	NA	NA	NA	NA	NA	NA
Q99LR1;Q99LR1-2	Abhd12	ENSMUSG00000032046	FALSE	1	NA	10561.7	NA	NA	NA	NA	NA	NA	NA	NA	NA	NA
D6RFU2;Q99LR1	Abhd12	ENSMUSG00000032046	FALSE	9	NA	46534.6	NA	2276.83	10501.1	12986.2	19535.5	2429.53	5383.3	51392.7	NA	87650.5
A0A087WSL4;E9PW22;E9Q136;Q922Q6	Abhd14a	ENSMUSG00000042210	FALSE	2	NA	NA	NA	NA	NA	NA	NA	NA	23276	NA	NA	9236.09
A0A1L1SRH5	Abhd14b	ENSMUSG00000042073	TRUE	3	NA	NA	NA	NA	40319.5	23675.7	1332.85	NA	NA	NA	NA	NA
A0A087WP24;A0A087WPF8;A0A087WRJ2;A0A087WSR2;A0A1L1SUX1;E9QN99;Q8VCR7	Abhd14b	ENSMUSG00000042073	FALSE	2	NA	71905.5	NA	NA	NA	NA	66313	NA	NA	NA	NA	NA
A0A087WPF8;A0A087WSR2;A0A1L1SUX1;E9QN99;Q8VCR7	Abhd14b	ENSMUSG00000042073	FALSE	1	NA	NA	125475	NA	NA	NA	NA	NA	NA	NA	NA	NA
A0A087WP24;A0A087WPF8;A0A087WRJ2;A0A087WSR2;E9QN99	Abhd14b	ENSMUSG00000042073	FALSE	3	NA	6505.74	NA	NA	NA	1.39383e+06	NA	NA	19560.6	NA	NA	NA
A0A087WP24;A0A087WPF8;A0A087WRJ2;A0A087WSR2;E9QN99;Q8VCR7	Abhd14b	ENSMUSG00000042073	FALSE	9	27463.8	17970.9	NA	52659.7	3.07304e+06	908397	493750	17589.8	NA	4571.19	NA	9948.97
Q5F2F2	Abhd15	ENSMUSG00000000686	TRUE	1	NA	NA	NA	NA	NA	5017.71	NA	NA	NA	NA	NA	NA
Q9Z1Q2	Abhd16a	ENSMUSG00000007036	TRUE	9	NA	20923.5	32171.9	11745.3	11877.5	4632.34	9542.01	NA	33154.3	11137	NA	7235.56
A0A087WPG3;A0A087WST3;Q99JW1;Q99JW1-2	Abhd17a	ENSMUSG00000003346	FALSE	2	NA	20486.6	NA	NA	NA	856.115	NA	NA	NA	NA	NA	NA
A0A494BBA3;Q7M759	Abhd17b	ENSMUSG00000047368	FALSE	4	NA	56337.1	NA	NA	NA	2219.13	NA	NA	NA	3715.03	NA	4066.37
Q7M759	Abhd17b	ENSMUSG00000047368	FALSE	2	NA	1542.24	NA	NA	NA	NA	NA	NA	322.487	NA	NA	NA
Q8VCV1	Abhd17c	ENSMUSG00000038459	TRUE	4	NA	4025.43	NA	NA	NA	448.275	7207.5	NA	NA	NA	NA	2272.29
E0CXW1;Q8C1A9;Q8C1A9-2;Q8C1A9-3	Abhd18	ENSMUSG00000037818	FALSE	1	NA	NA	NA	NA	NA	NA	NA	NA	406.437	NA	NA	NA
Q8C1A9;Q8C1A9-2;Q8C1A9-3	Abhd18	ENSMUSG00000037818	FALSE	1	NA	NA	NA	3646.88	NA	NA	NA	NA	NA	NA	NA	NA
E9PWH0;Q8C1A9;Q8C1A9-2;Q8C1A9-3	Abhd18	ENSMUSG00000037818	FALSE	1	NA	NA	NA	NA	NA	695.148	NA	NA	NA	NA	NA	NA
Q9QXM0	Abhd2	ENSMUSG00000039202	TRUE	5	NA	NA	NA	NA	856.327	806.145	474.67	908.704	NA	NA	NA	1364.61
A0A452J888;F6RSE8;Q91ZH7;Q91ZH7-2	Abhd3	ENSMUSG00000002475	FALSE	2	NA	11546.1	NA	NA	NA	3453.99	NA	NA	NA	NA	NA	NA
A0A452J888;Q91ZH7;Q91ZH7-2	Abhd3	ENSMUSG00000002475	FALSE	3	NA	24002.4	NA	NA	NA	22361.4	NA	NA	NA	NA	NA	5976.2
A0A0G2JDM2;Q3U7M5;Q8C0M2;Q8VD66	Abhd4	ENSMUSG00000040997	FALSE	5	NA	7955.4	NA	241.461	NA	NA	6003.75	NA	NA	894.277	NA	102795
A0A0G2JEC8;A0A0G2JFC7;Q3U7M5;Q8C0M2;Q8VD66	Abhd4	ENSMUSG00000040997	FALSE	1	NA	NA	NA	2042.49	NA	NA	NA	NA	NA	NA	NA	NA
A0A0G2JDM2;A0A0G2JEC8;Q3U7M5;Q8C0M2;Q8VD66	Abhd4	ENSMUSG00000040997	FALSE	3	NA	38743.5	10493.1	NA	NA	7028.68	NA	NA	NA	NA	NA	NA
Q9DBL9;Q9DBL9-2	Abhd5	ENSMUSG00000032540	FALSE	9	NA	2006.81	NA	4665.33	1859.91	6555.84	1352.49	4718.14	6352.4	1179.58	NA	19507.7
Q8R2Y0;Q8R2Y0-2	Abhd6	ENSMUSG00000025277	FALSE	10	NA	27839.8	22901	4343.31	10124	62112.7	3536.72	2054.94	27636.3	2109.28	NA	143517
B7ZCU2;B7ZCU3;B7ZCU5;J3QNK8;Q8CBW3;Q8CBW3-3;Q8CBW3-5	Abi1	ENSMUSG00000058835	FALSE	2	NA	3711.17	NA	NA	NA	10816.6	NA	NA	NA	NA	NA	NA
B7ZCU0;B7ZCU4;Q8CBW3-2;Q8CBW3-4	Abi1	ENSMUSG00000058835	FALSE	1	NA	196301	NA	NA	NA	NA	NA	NA	NA	NA	NA	NA
B7ZCU0;B7ZCU2;B7ZCU3;B7ZCU4;B7ZCU5;J3QNK8;Q8CBW3;Q8CBW3-2;Q8CBW3-3;Q8CBW3-4;Q8CBW3-5	Abi1	ENSMUSG00000058835	FALSE	10	NA	194932	4280.51	26576.2	14307.1	1477.68	32268.2	13716.3	1045.27	16631.4	NA	3123.04
A0A087WPP8;A0A087WR90;A0A087WRS3;P62484;Q6AXD2;Q6AXH6	Abi2	ENSMUSG00000026782	FALSE	1	NA	NA	NA	NA	NA	237.268	NA	NA	NA	NA	NA	NA
A0A087WRS3	Abi2	ENSMUSG00000026782	FALSE	1	NA	396.662	NA	NA	NA	NA	NA	NA	NA	NA	NA	NA
A0A087WNU9;A0A087WPP8;A0A087WR90;P62484;Q6AXD2;Q6AXH6	Abi2	ENSMUSG00000026782	FALSE	1	NA	84452.9	NA	NA	NA	NA	NA	NA	NA	NA	NA	NA
A0A087WNT3;A0A087WRS3	Abi2	ENSMUSG00000026782	FALSE	2	NA	8223.85	NA	23.8421	NA	NA	NA	NA	NA	NA	NA	NA
A0A087WNT3;A0A087WPP8;A0A087WR90;A0A087WRS3;P62484;Q6AXD2;Q6AXH6	Abi2	ENSMUSG00000026782	FALSE	2	NA	10294	NA	1058.25	NA	NA	NA	NA	NA	NA	NA	NA
A0A087WNU9;A0A087WPP8;A0A087WRS3;P62484;Q6AXD2;Q6AXH6	Abi2	ENSMUSG00000026782	FALSE	1	NA	NA	15368.1	NA	NA	NA	NA	NA	NA	NA	NA	NA
A0A087WPP8;A0A087WR90;P62484;Q6AXD2;Q6AXH6	Abi2	ENSMUSG00000026782	FALSE	2	NA	124438	NA	5450.25	NA	NA	NA	NA	NA	NA	NA	NA
A0A087WNT3;A0A087WPP8;A0A087WRS3;P62484;Q6AXD2;Q6AXH6	Abi2	ENSMUSG00000026782	FALSE	2	NA	56142.4	NA	NA	1064.95	NA	NA	NA	NA	NA	NA	NA
F6RXN4;Q8BYZ1;Q8BYZ1-2	Abi3	ENSMUSG00000018381	FALSE	2	NA	NA	NA	721.715	NA	3509.31	NA	NA	NA	NA	NA	NA
Q8BYZ1	Abi3	ENSMUSG00000018381	FALSE	1	NA	NA	NA	NA	NA	NA	NA	NA	NA	11378.7	NA	NA
Q8BYZ1;Q8BYZ1-2	Abi3	ENSMUSG00000018381	FALSE	3	NA	4071.71	NA	2556.23	NA	NA	2922.13	NA	NA	NA	NA	NA
Q59IW6;Q59IW7	Abi3bp	ENSMUSG00000035258	FALSE	1	NA	NA	NA	NA	NA	NA	NA	NA	3928.22	NA	NA	NA
A0A338P6S8;A0A338P6W9;E9Q8E3;Q59IW5;Q59IW6;Q59IW7;Q59IW9	Abi3bp	ENSMUSG00000035258	FALSE	5	154362	14196.5	NA	4232.04	NA	NA	8276.17	NA	NA	NA	92298.1	NA
F6ZCU9;Q80ZQ9	Abitram	ENSMUSG00000038827	FALSE	4	NA	NA	NA	1286.29	NA	4489.6	NA	NA	NA	6717.77	NA	18812.3
Q80ZQ9	Abitram	ENSMUSG00000038827	FALSE	1	NA	NA	NA	NA	NA	5344.5	NA	NA	NA	NA	NA	NA
P00520;P00520-2;P00520-3;P00520-4	Abl1	ENSMUSG00000026842	FALSE	3	NA	985.298	NA	306.967	NA	380.085	NA	NA	NA	NA	NA	NA
B2RQ57;F8VQH0;Q4JIM5	Abl2	ENSMUSG00000026596	FALSE	5	NA	15006.9	146.038	224.632	NA	NA	NA	NA	328.945	NA	NA	18.7894
E9Q030;E9Q9C0;E9Q9C1;E9Q9C2;E9Q9C4;E9Q9C7;E9Q9D1;E9Q9D2;E9Q9Q7;E9QK41;Q8K4G5;Q8K4G5-2;Q8K4G5-3;Q8K4G5-4	Ablim1	ENSMUSG00000025085	FALSE	4	NA	8718.11	16188.7	NA	NA	1372.04	NA	NA	NA	2651.98	NA	NA
F6YHE5;Q8K4G5-5	Ablim1	ENSMUSG00000025085	FALSE	1	NA	NA	NA	1319.94	NA	NA	NA	NA	NA	NA	NA	NA
E9Q9C0;Q8K4G5-2;Q8K4G5-4	Ablim1	ENSMUSG00000025085	FALSE	2	NA	355.243	NA	NA	NA	NA	1337.52	NA	NA	NA	NA	NA
E9Q9Q7	Ablim1	ENSMUSG00000025085	FALSE	1	NA	195.044	NA	NA	NA	NA	NA	NA	NA	NA	NA	NA
E9Q030;E9Q9C0;E9Q9C1;E9Q9C2;E9Q9C4;E9QK41;Q8K4G5;Q8K4G5-2;Q8K4G5-3;Q8K4G5-4	Ablim1	ENSMUSG00000025085	FALSE	1	NA	NA	NA	NA	NA	NA	NA	NA	6711.56	NA	NA	NA
E9Q9C7	Ablim1	ENSMUSG00000025085	FALSE	1	NA	NA	NA	440.884	NA	NA	NA	NA	NA	NA	NA	NA
E9Q030;E9Q9C7;E9Q9D1;E9Q9D2;E9Q9Q7;E9QK41;Q8K4G5;Q8K4G5-3	Ablim1	ENSMUSG00000025085	FALSE	1	NA	9152.33	NA	NA	NA	NA	NA	NA	NA	NA	NA	NA
E9Q030;E9Q9C0;E9Q9C1;E9Q9C2;E9Q9C4;E9Q9C7;E9Q9D1;E9Q9D2;E9QK41;Q8K4G5;Q8K4G5-2;Q8K4G5-3;Q8K4G5-4	Ablim1	ENSMUSG00000025085	FALSE	1	NA	88360	NA	NA	NA	NA	NA	NA	NA	NA	NA	NA
E9Q9C0;Q8K4G5-2	Ablim1	ENSMUSG00000025085	FALSE	1	NA	NA	NA	65.4702	NA	NA	NA	NA	NA	NA	NA	NA
E9Q9C4;Q8K4G5-4	Ablim1	ENSMUSG00000025085	FALSE	1	NA	NA	NA	111.502	NA	NA	NA	NA	NA	NA	NA	NA
E9Q9C1;E9Q9C4;Q8K4G5-4	Ablim1	ENSMUSG00000025085	FALSE	1	NA	NA	NA	9107.76	NA	NA	NA	NA	NA	NA	NA	NA
E9Q030;E9Q9C0;E9Q9C2;E9Q9D1;E9Q9Q7;E9QK41;Q8K4G5;Q8K4G5-2;Q8K4G5-3;Q8K4G5-4	Ablim1	ENSMUSG00000025085	FALSE	1	NA	NA	NA	NA	NA	409.965	NA	NA	NA	NA	NA	NA
E9Q9C1	Ablim1	ENSMUSG00000025085	FALSE	1	NA	NA	NA	31387.3	NA	NA	NA	NA	NA	NA	NA	NA
E9Q9C7;E9Q9D1;E9Q9D2;E9Q9Q7	Ablim1	ENSMUSG00000025085	FALSE	1	NA	NA	NA	NA	NA	NA	NA	NA	1586.96	NA	NA	NA
E9Q9C1;E9Q9C4;E9Q9C7	Ablim1	ENSMUSG00000025085	FALSE	3	NA	66213.7	NA	NA	NA	6047.21	105656	NA	NA	NA	NA	NA
E9Q030;E9Q9C2;E9QK41;Q8K4G5;Q8K4G5-3	Ablim1	ENSMUSG00000025085	FALSE	1	NA	NA	NA	86.0818	NA	NA	NA	NA	NA	NA	NA	NA
E9Q0W6;E9Q4K0;F6UI99;Q8BL65;Q8BL65-2;Q8BL65-3;Q8BL65-4;Q8BL65-5	Ablim2	ENSMUSG00000029095	FALSE	1	NA	1447.01	NA	NA	NA	NA	NA	NA	NA	NA	NA	NA
E9Q4K0;Q8BL65	Ablim2	ENSMUSG00000029095	FALSE	1	NA	NA	NA	12861	NA	NA	NA	NA	NA	NA	NA	NA
E9Q0W6;F6UI99;F6VVW4;Q8BL65-2;Q8BL65-3;Q8BL65-4;Q8BL65-5	Ablim2	ENSMUSG00000029095	FALSE	1	NA	12460.3	NA	NA	NA	NA	NA	NA	NA	NA	NA	NA
E9Q0W6;Q8BL65-2;Q8BL65-3;Q8BL65-4;Q8BL65-5	Ablim2	ENSMUSG00000029095	FALSE	1	NA	NA	NA	4818.91	NA	NA	NA	NA	NA	NA	NA	NA
E9Q0W6;E9Q4K0;Q8BL65;Q8BL65-2;Q8BL65-3;Q8BL65-4;Q8BL65-5	Ablim2	ENSMUSG00000029095	FALSE	3	NA	32076.7	NA	NA	NA	584.929	NA	NA	30116.4	NA	NA	NA
D3Z0Y4;E9Q0W6;E9Q4K0;F6UI99;F6VVW4;Q8BL65;Q8BL65-2;Q8BL65-3;Q8BL65-4;Q8BL65-5	Ablim2	ENSMUSG00000029095	FALSE	1	NA	NA	14048.7	NA	NA	NA	NA	NA	NA	NA	NA	NA
D3Z0Y4;E9Q0W6;E9Q4K0;F6VVW4;Q8BL65;Q8BL65-2;Q8BL65-3;Q8BL65-4;Q8BL65-5	Ablim2	ENSMUSG00000029095	FALSE	2	NA	4668.19	NA	NA	NA	NA	7408.13	NA	NA	NA	NA	NA
Q8BL65-2;Q8BL65-3;Q8BL65-4;Q8BL65-5	Ablim2	ENSMUSG00000029095	FALSE	1	NA	NA	NA	529.357	NA	NA	NA	NA	NA	NA	NA	NA
Q69ZX8	Ablim3	ENSMUSG00000032735	TRUE	5	NA	9057.41	NA	60.6283	NA	2708.79	71317.2	NA	308.698	NA	NA	NA
A0A571BG95;E9PUE7;Q5SSL4;Q5SSL4-2;Q5SSL4-3	Abr	ENSMUSG00000017631	FALSE	5	NA	94146.3	NA	797.322	630.049	NA	7778.04	NA	NA	4739.06	NA	NA
A0A571BG95;Q5SSL4;Q5SSL4-2	Abr	ENSMUSG00000017631	FALSE	1	NA	NA	NA	NA	NA	1191.45	NA	NA	NA	NA	NA	NA
A0A571BG95;E9PUE7;Q5SSL4;Q5SSL4-2;Q5SSL4-3;Q5SSL4-4	Abr	ENSMUSG00000017631	FALSE	4	NA	60643.9	4491.4	3668.17	NA	NA	3800.86	NA	NA	NA	NA	NA
A0A571BG95;E9PUE7;H3BJY3;Q5SSL4;Q5SSL4-2;Q5SSL4-3;Q5SSL4-4	Abr	ENSMUSG00000017631	FALSE	1	NA	NA	NA	1048.21	NA	NA	NA	NA	NA	NA	NA	NA
Q5SSL4-4	Abr	ENSMUSG00000017631	FALSE	1	NA	NA	NA	NA	NA	NA	370.009	NA	NA	NA	NA	NA
Q5SSL4-3;Q5SSL4-4	Abr	ENSMUSG00000017631	FALSE	1	NA	NA	NA	NA	NA	61.2749	NA	NA	NA	NA	NA	NA
A0A571BG95;E9PUE7;Q5SSL4;Q5SSL4-2;Q5SSL4-4	Abr	ENSMUSG00000017631	FALSE	4	NA	1134.08	284.571	NA	NA	287.648	NA	NA	174.988	NA	NA	NA
Q8BUZ1	Abra	ENSMUSG00000042895	TRUE	1	NA	NA	NA	NA	NA	NA	NA	NA	1392.67	NA	NA	NA
A0A1W2P7X0;E9QMV2;Q4KML4	Abracl	ENSMUSG00000078453	FALSE	8	NA	82485.5	NA	237092	181253	33400.7	336212	138082	NA	702465	NA	129000
Q8BPZ8;Q8BPZ8-2	Abraxas1	ENSMUSG00000035234	FALSE	1	NA	NA	NA	NA	NA	566.365	NA	NA	NA	NA	NA	NA
Q3TCJ1;Z4YJY0	Abraxas2	ENSMUSG00000030965	FALSE	3	NA	40510.3	NA	NA	NA	2754.16	2971.2	NA	NA	NA	NA	NA
D3Z4D8;Q3TCJ1;Z4YJY0	Abraxas2	ENSMUSG00000030965	FALSE	9	NA	6332.39	NA	20229.5	17634.4	26000.4	21934.3	17626.9	9820.67	40066.8	NA	25075.7
Q9QYL7	Abt1	ENSMUSG00000036376	TRUE	1	NA	NA	NA	NA	NA	577.445	NA	NA	NA	NA	NA	NA
A0A0R4J0A1;Q99LJ2	Abtb1	ENSMUSG00000030083	FALSE	2	NA	NA	NA	492.428	NA	NA	NA	NA	1763.86	NA	NA	NA
Q7TQI7	Abtb2	ENSMUSG00000032724	TRUE	6	NA	1003.24	3928.15	682.298	NA	590.749	354.046	NA	NA	NA	NA	961.967
H3BJZ9;H3BKL5;Q921H8	Acaa1a	ENSMUSG00000036138	FALSE	8	NA	9231.65	NA	136682	857777	1.01637e+06	166993	77722.2	NA	148954	NA	266727
H3BJG8	Acaa1a	ENSMUSG00000036138	TRUE	2	NA	19963.8	NA	NA	NA	16077.6	NA	NA	NA	NA	NA	NA
Q8VCH0	Acaa1b	ENSMUSG00000010651	TRUE	4	NA	211.076	NA	NA	107607	438995	159.618	NA	NA	NA	NA	NA
Q8BWT1	Acaa2	ENSMUSG00000036880	TRUE	12	12172.9	212437	131346	4.69988e+06	4.56123e+06	6.35087e+06	999809	664979	995357	688077	212185	2.26711e+06
Q5SWU9;Q5SWU9-2	Acaca	ENSMUSG00000020532	FALSE	10	NA	13808.3	6528.25	4810.95	4278.64	21560.6	38259.2	9718.49	11843.4	3512.81	NA	57279.5
E9Q4Z2	Acacb	ENSMUSG00000042010	TRUE	9	NA	163.077	NA	5338.12	1032.71	4881.82	884.8	9187.04	14918.7	250.994	NA	1420.15
Q8K370	Acad10	ENSMUSG00000029456	TRUE	8	NA	1058.34	NA	9032.15	101069	8025.24	2574.65	NA	3961.01	910.512	NA	833.865
A0A087WSI8;A0A0R4J0I6;D3YTQ5;Q80XL6	Acad11	ENSMUSG00000090150	FALSE	8	NA	6879.81	NA	6951.14	37535.1	88694.7	9486.39	246.148	2453.41	NA	NA	266.413
D3Z7X0;F6RGT6	Acad12	ENSMUSG00000042647	FALSE	1	NA	4819.74	NA	NA	NA	NA	NA	NA	NA	NA	NA	NA
D3Z7X0	Acad12	ENSMUSG00000042647	FALSE	1	NA	NA	NA	NA	NA	1740.87	NA	NA	NA	NA	NA	NA
D3Z2B3;D3Z7X0	Acad12	ENSMUSG00000042647	FALSE	6	NA	40348	NA	254498	2079.12	7484.87	21345.9	NA	41892.6	NA	NA	NA
A0A0R4J0P1;D3YTT4;Q9D7B6	Acad8	ENSMUSG00000031969	FALSE	10	NA	42723.2	53126.7	67830.7	277687	69278.6	20859.8	13816.8	43052.7	2977.43	NA	83826.8
Q8JZN5	Acad9	ENSMUSG00000027710	FALSE	10	NA	51810.9	57718.1	65518.2	303599	50809.4	104361	50330.6	59592.2	53392.2	NA	74749.9
A0A0G2JDY4;A0A0G2JF25;Q8JZN5	Acad9	ENSMUSG00000027710	FALSE	1	NA	NA	12200.1	NA	NA	NA	NA	NA	NA	NA	NA	NA
A0A0R4J083;P51174	Acadl	ENSMUSG00000026003	FALSE	10	32993.3	152099	26618.1	3.81245e+06	1.67314e+06	1.33255e+06	515118	104576	NA	557157	NA	358877
P51174	Acadl	ENSMUSG00000026003	FALSE	2	NA	73773.3	NA	NA	NA	1430.92	NA	NA	NA	NA	NA	NA
A0A0R4J083	Acadl	ENSMUSG00000026003	FALSE	3	NA	78324.1	NA	NA	NA	1.31317e+06	NA	NA	1.29136e+06	NA	NA	NA
P45952	Acadm	ENSMUSG00000062908	TRUE	11	4806.01	36499.1	128788	2.08426e+06	3.55146e+06	1.26086e+06	163903	45698	345407	127216	NA	278934
Q07417	Acads	ENSMUSG00000029545	TRUE	11	3597.18	19214.3	2900.21	448496	1.24137e+06	720888	100534	124615	306113	163440	NA	257306
A0A140LHL4;E9Q5L3;Q9DBL1	Acadsb	ENSMUSG00000030861	FALSE	1	1739.61	NA	NA	NA	NA	NA	NA	NA	NA	NA	NA	NA
E9Q5L3;Q9DBL1	Acadsb	ENSMUSG00000030861	FALSE	10	NA	36940	23997.9	163916	368125	164492	89372.6	413469	152053	24050.5	NA	118222
B1AR28;P50544	Acadvl	ENSMUSG00000018574	FALSE	12	4732.21	41602.2	19118.3	563272	1.07043e+06	471936	129208	131253	816811	48152.1	29073.5	120665
Q61282	Acan	ENSMUSG00000030607	TRUE	5	18143918	5797.38	NA	NA	NA	578.859	1318.14	NA	NA	NA	26804.1	NA
Q8K2H4	Acap1	ENSMUSG00000001588	TRUE	2	NA	NA	NA	NA	NA	2304.96	NA	NA	NA	19058.6	NA	NA
A0A338P6P6;D4AFX6;Q6ZQK5;Q6ZQK5-2	Acap2	ENSMUSG00000049076	FALSE	9	NA	7587.9	NA	2830.99	1041.25	4592.73	22562.3	469.205	221.603	23050.1	NA	1883.34
A2ADA6;Q6NXL5	Acap3	ENSMUSG00000029033	FALSE	3	NA	4752.49	NA	98.2764	NA	193.199	NA	NA	NA	NA	NA	NA
Q8QZT1	Acat1	ENSMUSG00000032047	TRUE	12	59757	676308	202223	2.51695e+06	3.81334e+06	2.49152e+06	569454	1.60326e+06	790617	626409	136690	710709
A0A3B2WAL8;G3XA25;Q8CAY6	Acat2	ENSMUSG00000023832	FALSE	8	NA	97141.3	NA	23076.1	552774	527091	133400	122972	NA	176477	NA	510355
Q80X81	Acat3	ENSMUSG00000062480	TRUE	5	NA	11245.4	NA	814.428	7685.82	2.13126e+06	NA	NA	NA	NA	NA	9016.55
A0A0R4J079;Q8BMP6	Acbd3	ENSMUSG00000026499	FALSE	11	26294.8	23198.4	11585.7	13397.5	15769.5	10652.5	45380.7	75322.1	4762.46	31021.3	NA	154023
A0A2I3BQ50;A0A2I3BQH8;A0A2I3BRB9;E9QNH7;Q5XG73;Q5XG73-2;Q5XG73-3;Z4YM84	Acbd5	ENSMUSG00000026781	FALSE	7	NA	27581.9	NA	2591.24	3167.16	65804.8	1532.44	NA	685.585	NA	NA	9032.23
E9QNH7;Q5XG73;Q5XG73-2;Q5XG73-3	Acbd5	ENSMUSG00000026781	FALSE	2	NA	2160.79	NA	NA	NA	NA	1256.57	NA	NA	NA	NA	NA
A0A0A6YWZ1;Q9D061;Q9D061-2;Q9D061-3	Acbd6	ENSMUSG00000033701	FALSE	1	NA	NA	724.316	NA	NA	NA	NA	NA	NA	NA	NA	NA
Q9D061	Acbd6	ENSMUSG00000033701	FALSE	6	NA	13168.4	NA	1112.71	NA	1869.63	NA	NA	775.756	443.898	NA	14628.5
Q9D061;Q9D061-2;Q9D061-3	Acbd6	ENSMUSG00000033701	FALSE	2	NA	1231.38	NA	1575.41	NA	NA	NA	NA	NA	NA	NA	NA
A2AIG8;A2AIG8-2	Accs	ENSMUSG00000040272	FALSE	2	NA	1739.29	NA	253.79	NA	NA	NA	NA	NA	NA	NA	NA
A2AIG8;A2AIG8-2;A2AIG9	Accs	ENSMUSG00000040272	FALSE	1	NA	NA	NA	NA	NA	502.365	NA	NA	NA	NA	NA	NA
A0A1D5RLA2;Q5EE38	Acd	ENSMUSG00000038000	FALSE	1	NA	NA	NA	NA	NA	621.83	NA	NA	NA	NA	NA	NA
P09470;P09470-2	Ace	ENSMUSG00000020681	FALSE	1	NA	4292.12	NA	NA	NA	NA	NA	NA	NA	NA	NA	NA
F6QCP8;P09470;P09470-2	Ace	ENSMUSG00000020681	FALSE	10	NA	3993.32	653.898	3178.21	154133	557.742	376471	4914.01	6034.42	70.5771	NA	49574.8
F6X479;Q8R0I0;Q8R0I0-2	Ace2	ENSMUSG00000015405	FALSE	3	NA	4247.3	NA	NA	101244	NA	NA	NA	NA	3607.12	NA	NA
D0G895	Ace3	ENSMUSG00000101605	TRUE	2	NA	NA	NA	NA	605.863	NA	NA	NA	NA	NA	NA	782.661
D3YTU8;F6RA04;Q9D099	Acer3	ENSMUSG00000030760	FALSE	1	NA	NA	NA	NA	NA	1153.47	NA	NA	NA	NA	NA	NA
A0A0G2JDM6;P21836	Ache	ENSMUSG00000023328	FALSE	4	NA	10029.6	3162.19	851.242	NA	NA	NA	NA	4443.63	NA	NA	NA
F6RJ39;Q9JIX8;Q9JIX8-4	Acin1	ENSMUSG00000022185	FALSE	3	NA	335.828	NA	10097.5	NA	NA	98582.6	NA	NA	NA	NA	NA
B8JJ90;B8JJ91;B8JJ92;F6RJ39;Q52KR6;Q9JIX8;Q9JIX8-2;Q9JIX8-3;Q9JIX8-4	Acin1	ENSMUSG00000022185	FALSE	1	NA	15772.1	NA	NA	NA	NA	NA	NA	NA	NA	NA	NA
B8JJ89;F6RJ39;Q9JIX8;Q9JIX8-4	Acin1	ENSMUSG00000022185	FALSE	2	NA	1121.26	NA	NA	NA	2907.69	NA	NA	NA	NA	NA	NA
B8JJ91;B8JJ92;F6RJ39;Q52KR6;Q9JIX8;Q9JIX8-2;Q9JIX8-3;Q9JIX8-4	Acin1	ENSMUSG00000022185	FALSE	9	NA	765.589	3852.45	86.0235	245.332	277.94	NA	111.147	1484.38	1050.57	NA	867.217
B8JJ92;F6RJ39;Q52KR6;Q9JIX8;Q9JIX8-2;Q9JIX8-3;Q9JIX8-4	Acin1	ENSMUSG00000022185	FALSE	1	NA	NA	35295.8	NA	NA	NA	NA	NA	NA	NA	NA	NA
B8JJ91;Q9JIX8;Q9JIX8-4	Acin1	ENSMUSG00000022185	FALSE	1	NA	NA	NA	NA	NA	19881.5	NA	NA	NA	NA	NA	NA
Q91V92	Acly	ENSMUSG00000020917	FALSE	3	NA	38344.4	NA	211.737	NA	196087	NA	NA	NA	NA	NA	NA
Q3V117	Acly	ENSMUSG00000020917	FALSE	2	NA	NA	NA	35410.3	NA	353522	NA	NA	NA	NA	NA	NA
Q3V117;Q91V92	Acly	ENSMUSG00000020917	FALSE	11	97234.6	128266	340223	26572.3	23916.5	492023	198050	107195	32778	74890.3	NA	340090
Q3TS02;Q3V117;Q91V92	Acly	ENSMUSG00000020917	FALSE	1	NA	NA	8649.15	NA	NA	NA	NA	NA	NA	NA	NA	NA
Q8R519	Acmsd	ENSMUSG00000026348	TRUE	2	NA	NA	NA	NA	423676	15024	NA	NA	NA	NA	NA	NA
A2AKK5;A2AKK5-2	Acnat1	ENSMUSG00000070985	FALSE	2	NA	NA	NA	NA	18739.9	17132.9	NA	NA	NA	NA	NA	NA
Q8BGG9;Q8BGG9-2	Acnat2	ENSMUSG00000060317	FALSE	1	NA	NA	NA	NA	NA	1088.25	NA	NA	NA	NA	NA	NA
A2BH60;Q8BGG9;Q8BGG9-2	Acnat2	ENSMUSG00000060317	FALSE	3	NA	204.22	NA	NA	27175	17320.9	NA	NA	NA	NA	NA	NA
P28271	Aco1	ENSMUSG00000028405	TRUE	11	58336.9	50805.3	29382.8	70938.9	1.13724e+06	529981	76630.7	120257	56520.5	76251.4	NA	129127
A0A2R8W744	Aco2	ENSMUSG00000022477	TRUE	2	NA	74732.7	NA	638.197	NA	NA	NA	NA	NA	NA	NA	NA
Q99KI0	Aco2	ENSMUSG00000022477	TRUE	12	180419	2.10008e+06	596619	5.76015e+06	4.26576e+06	885541	744856	567404	3.57262e+06	593711	416570	2.07712e+06
A0A2R8VJW0	Aco2	ENSMUSG00000022477	TRUE	4	NA	33757.8	NA	18777.4	24682.8	NA	NA	NA	263613	NA	NA	NA
A0A0R4J027;P54987	Acod1	ENSMUSG00000022126	FALSE	1	NA	NA	NA	NA	NA	385.342	NA	NA	NA	NA	NA	NA
O55137	Acot1	ENSMUSG00000072949	TRUE	10	NA	11505	9032.38	16447.6	843118	245529	66628.1	9135.61	283.445	46810.5	NA	22397.2
A2AVR6;Q8VHQ9	Acot11	ENSMUSG00000034853	FALSE	7	NA	22178.7	NA	3789.02	13506.7	768.127	3793.42	1191	226.545	NA	NA	NA
A2AVR6;E0CXP8;E0CYA0;E0CYS0;F6SS52;Q8VHQ9	Acot11	ENSMUSG00000034853	FALSE	1	NA	NA	4735.71	NA	NA	NA	NA	NA	NA	NA	NA	NA
Q9DBK0	Acot12	ENSMUSG00000021620	TRUE	2	NA	NA	NA	NA	32244.6	30820.7	NA	NA	NA	NA	NA	NA
Q9CQR4	Acot13	ENSMUSG00000006717	TRUE	10	NA	117668	56728.7	2.17931e+06	904906	445011	112244	85155.8	220751	17930.6	NA	31258.2
Q9QYR9	Acot2	ENSMUSG00000021226	TRUE	10	NA	42970.9	120.405	321410	135410	229711	58101.7	3094.89	102289	37279.9	NA	4350.14
A0A1Y7VMZ4;Q9QYR7;Q9QYR7-2	Acot3	ENSMUSG00000021228	FALSE	1	NA	NA	NA	NA	NA	32604	NA	NA	NA	NA	NA	NA
Q9QYR7-2	Acot3	ENSMUSG00000021228	FALSE	1	NA	NA	NA	NA	NA	4133.1	NA	NA	NA	NA	NA	NA
A0A1Y7VMZ4;Q9QYR7	Acot3	ENSMUSG00000021228	FALSE	1	NA	NA	NA	NA	NA	54721.7	NA	NA	NA	NA	NA	NA
Q8BWN8	Acot4	ENSMUSG00000052392	TRUE	2	NA	NA	NA	NA	75788.1	12558.9	NA	NA	NA	NA	NA	NA
Q32Q92;Q32Q92-2	Acot6	ENSMUSG00000043487	FALSE	2	NA	NA	NA	578.618	NA	341.203	NA	NA	NA	NA	NA	NA
E9PYH2;Q91V12;Q91V12-2;Q91V12-4	Acot7	ENSMUSG00000028937	FALSE	2	NA	318092	NA	NA	NA	5547.96	NA	NA	NA	NA	NA	NA
Q91V12-3	Acot7	ENSMUSG00000028937	FALSE	1	NA	1512.08	NA	NA	NA	NA	NA	NA	NA	NA	NA	NA
Q91V12-4	Acot7	ENSMUSG00000028937	FALSE	5	NA	12486.9	NA	171.711	NA	1810.28	NA	NA	224.15	NA	NA	2831.02
E9PYH2;Q91V12;Q91V12-2;Q91V12-3;Q91V12-4	Acot7	ENSMUSG00000028937	FALSE	3	NA	829183	162906	NA	NA	NA	33881.4	NA	NA	NA	NA	NA
Q91V12-2	Acot7	ENSMUSG00000028937	FALSE	1	NA	NA	NA	40306.7	NA	NA	NA	NA	NA	NA	NA	NA
E9PYH2;Q91V12;Q91V12-3	Acot7	ENSMUSG00000028937	FALSE	1	NA	NA	NA	888.027	NA	NA	NA	NA	NA	NA	NA	NA
E9PYH2;Q91V12;Q91V12-2;Q91V12-3	Acot7	ENSMUSG00000028937	FALSE	9	NA	426871	NA	23174.8	12947.3	44066	233700	5096.87	5705.54	27414.2	NA	482787
P58137	Acot8	ENSMUSG00000017307	FALSE	2	NA	3148.82	NA	NA	NA	NA	5854.92	NA	NA	NA	NA	NA
P58137;Q8BZR4	Acot8	ENSMUSG00000017307	FALSE	9	NA	15492.7	4837.77	2863.31	37017.3	122808	4602.66	NA	2162.11	5720.96	NA	11344.6
G3UXJ8;P58137;Q8BZR4	Acot8	ENSMUSG00000017307	FALSE	2	NA	3415.92	NA	NA	NA	10484.2	NA	NA	NA	NA	NA	NA
Q9R0X4	Acot9	ENSMUSG00000025287	TRUE	3	NA	74820.7	NA	NA	NA	5150.16	50796.6	NA	NA	NA	NA	NA
A2A848;Q9R0H0;Q9R0H0-2	Acox1	ENSMUSG00000020777	FALSE	5	NA	14310.7	960.896	11008.9	NA	NA	8015.78	NA	6120.08	NA	NA	NA
Q9R0H0;Q9R0H0-2	Acox1	ENSMUSG00000020777	FALSE	1	NA	NA	4023.88	NA	NA	NA	NA	NA	NA	NA	NA	NA
A2A848;Q9R0H0-2	Acox1	ENSMUSG00000020777	FALSE	4	NA	NA	NA	3162.47	24484.9	51496.8	4439.29	NA	NA	NA	NA	NA
Q9R0H0	Acox1	ENSMUSG00000020777	FALSE	8	NA	884.603	NA	80495.7	1.73475e+06	915187	50382	2877.02	NA	7866.24	NA	64539.2
Q9QXD1	Acox2	ENSMUSG00000021751	TRUE	3	NA	NA	NA	NA	269219	116498	160.275	NA	NA	NA	NA	NA
D3Z2N6;E9Q296;Q3TAW3;Q8C178;Q9EPL9	Acox3	ENSMUSG00000029098	FALSE	1	NA	NA	1867.42	NA	NA	NA	NA	NA	NA	NA	NA	NA
E9Q296;Q3TAW3;Q8C178;Q9EPL9	Acox3	ENSMUSG00000029098	FALSE	8	NA	8011.38	NA	1025.28	109602	12726.1	3063.9	NA	777.321	5005.44	NA	817.159
Q9DBS4;Q9DBS4-2	Acoxl	ENSMUSG00000027380	FALSE	2	NA	1315.77	NA	NA	NA	NA	674.742	NA	NA	NA	NA	NA
Q9D358	Acp1	ENSMUSG00000044573	FALSE	9	NA	346993	58875.7	90943.6	88564.5	336988	264543	327004	NA	481262	NA	539588
Q561M1;Q9D358-2	Acp1	ENSMUSG00000044573	FALSE	10	NA	36195.2	18493.4	11874.5	12674.2	13509.1	52831.6	79250.8	5883.71	79187.4	NA	267119
A0A1W2P7X3;Q9D358;Q9D358-2	Acp1	ENSMUSG00000044573	FALSE	1	NA	176632	NA	NA	NA	NA	NA	NA	NA	NA	NA	NA
A0A1W2P7X3;Q561M1;Q9D358;Q9D358-2	Acp1	ENSMUSG00000044573	FALSE	2	43454.5	NA	250405	NA	NA	NA	NA	NA	NA	NA	NA	NA
A0A1W2P7X3;Q9D358	Acp1	ENSMUSG00000044573	FALSE	4	NA	266158	NA	146039	NA	87219	NA	NA	41376.5	NA	NA	NA
A0A5F8MPS7;B7ZCF4;B7ZCF5;P24638	Acp2	ENSMUSG00000002103	FALSE	9	NA	5272.05	2844.85	2999.48	3387.15	1416.75	2210.64	3096.94	NA	6329.87	NA	6775.38
A0A5F8MPS7;B7ZCF5;P24638	Acp2	ENSMUSG00000002103	FALSE	2	NA	851.416	NA	NA	NA	10634.8	NA	NA	NA	NA	NA	NA
A0A5F8MPS7;P24638	Acp2	ENSMUSG00000002103	FALSE	2	NA	55808.9	NA	NA	NA	NA	NA	NA	768.091	NA	NA	NA
Q05117	Acp5	ENSMUSG00000001348	TRUE	7	357543	3938.37	NA	NA	1277.84	47815.2	3224.96	NA	907.453	15765.5	NA	NA
Q8BP40	Acp6	ENSMUSG00000028093	TRUE	10	NA	7294.98	8132.44	44611.1	435873	25445.6	18825.3	51749.7	31216.9	68995.7	NA	64111
A0A2R8VHS0;A0A2R8VHU5;P23578	Acr	ENSMUSG00000022622	FALSE	1	NA	NA	NA	NA	NA	NA	NA	NA	NA	NA	NA	49304
Q3V140;Q3V140-2	Acrbp	ENSMUSG00000072770	FALSE	1	NA	NA	NA	NA	NA	NA	NA	NA	NA	NA	NA	860945
P50289	Acrv1	ENSMUSG00000032110	TRUE	1	NA	NA	NA	NA	NA	NA	NA	NA	NA	NA	NA	211753
Q99PU5	Acsbg1	ENSMUSG00000032281	TRUE	4	NA	166477	NA	98.4015	NA	5304.8	NA	NA	NA	NA	NA	1.25454e+06
Q08EE8	Acsbg3	ENSMUSG00000024209	TRUE	1	NA	NA	NA	NA	NA	NA	NA	NA	NA	NA	NA	5049.15
Q8VCW8	Acsf2	ENSMUSG00000076435	TRUE	10	NA	65923.5	7001.27	22226	116230	494206	90400.7	142682	778.303	129524	NA	91498.4
A0A1D5RMC8;Q3URE1;Q3URE1-2	Acsf3	ENSMUSG00000015016	FALSE	2	NA	47129.7	NA	NA	NA	42612.5	NA	NA	NA	NA	NA	NA
A0A1D5RMC8;Q3URE1	Acsf3	ENSMUSG00000015016	FALSE	8	NA	2988.28	NA	15231	58229.9	5399.91	1623.54	NA	6057.46	3588	NA	518.78
D3Z041;P41216	Acsl1	ENSMUSG00000018796	FALSE	10	NA	21429.6	45168.1	410528	881917	775900	98901.1	28426.4	810909	51707.1	NA	65866.1
D3Z041;D3Z457;P41216	Acsl1	ENSMUSG00000018796	FALSE	1	NA	21687.7	NA	NA	NA	NA	NA	NA	NA	NA	NA	NA
D3YVF6	Acsl1	ENSMUSG00000018796	TRUE	1	NA	NA	NA	NA	NA	NA	NA	NA	2559	NA	NA	NA
E9PUC2;Q9CZW4	Acsl3	ENSMUSG00000032883	FALSE	9	NA	47596.4	25593.4	284.457	3518.78	8943.48	2758.73	NA	10541.4	1777.63	NA	112197
Q9QUJ7;Q9QUJ7-2	Acsl4	ENSMUSG00000031278	FALSE	9	NA	14689.1	NA	1585.66	8468.46	40873	30431.7	2094.47	5398.27	13081.7	NA	17437.8
Q8JZR0	Acsl5	ENSMUSG00000024981	TRUE	9	NA	5256.42	6565.05	719.062	8973.12	288640	52094.3	4428.7	362.181	12805.2	NA	NA
E9Q7Y2;Q5ICG5;Q8BYJ0;Q8R1X1	Acsl6	ENSMUSG00000020333	FALSE	1	NA	910.309	NA	NA	NA	NA	NA	NA	NA	NA	NA	NA
Q5F2C5;Q91WC3;Q91WC3-2	Acsl6	ENSMUSG00000020333	FALSE	3	NA	297414	NA	NA	NA	NA	NA	NA	NA	2144.63	NA	165217
B0QZJ6;B1ARG5;Q5F2C5;Q8C028;Q91WC3;Q91WC3-2	Acsl6	ENSMUSG00000020333	FALSE	1	NA	73740	NA	NA	NA	NA	NA	NA	NA	NA	NA	NA
E9Q7Y2;Q5F2C5;Q5ICG5;Q8BYJ0;Q8R1X1;Q91WC3;Q91WC3-2	Acsl6	ENSMUSG00000020333	FALSE	2	NA	118889	NA	NA	NA	NA	NA	NA	11108.7	NA	NA	NA
Q5F2C5;Q5ICG5;Q8BYJ0;Q8R1X1;Q91WC3;Q91WC3-2	Acsl6	ENSMUSG00000020333	FALSE	3	NA	39286.9	169592	4774.26	NA	NA	NA	NA	NA	NA	NA	NA
E9Q7Y2;F6WYN6;Q5F2C5;Q5ICG5;Q8BYJ0;Q8R1X1;Q91WC3;Q91WC3-2	Acsl6	ENSMUSG00000020333	FALSE	1	NA	NA	NA	NA	NA	520.734	NA	NA	NA	NA	NA	NA
Q5F2C5;Q5ICG5;Q8R1X1;Q91WC3;Q91WC3-2	Acsl6	ENSMUSG00000020333	FALSE	1	NA	NA	NA	7628.58	NA	NA	NA	NA	NA	NA	NA	NA
D3YV36;D3Z106;Q91VA0;Q91VA0-2	Acsm1	ENSMUSG00000033533	FALSE	1	NA	NA	22120.3	NA	NA	NA	NA	NA	NA	NA	NA	NA
D3YV36	Acsm1	ENSMUSG00000033533	FALSE	1	NA	NA	NA	NA	NA	590.228	NA	NA	NA	NA	NA	NA
D3Z106;Q91VA0;Q91VA0-2	Acsm1	ENSMUSG00000033533	FALSE	6	NA	3817.11	NA	NA	759400	770405	2631.78	388.292	NA	7697.73	NA	NA
F6XLJ8;Q8K0L3;Q8K0L3-2;Q8K0L3-3	Acsm2	ENSMUSG00000030945	FALSE	1	NA	782.349	NA	NA	NA	NA	NA	NA	NA	NA	NA	NA
Q8K0L3;Q8K0L3-2;Q8K0L3-3	Acsm2	ENSMUSG00000030945	FALSE	2	NA	NA	NA	NA	5.35216e+06	2826.87	NA	NA	NA	NA	NA	NA
Q3UNX5;Q3UNX5-2	Acsm3	ENSMUSG00000030935	FALSE	3	NA	650.393	NA	NA	113606	18499.3	NA	NA	NA	NA	NA	NA
Q80W40	Acsm4	ENSMUSG00000047026	TRUE	1	NA	170.191	NA	NA	NA	NA	NA	NA	NA	NA	NA	NA
A0A140LHR8;Q8BGA8;Q8BGA8-2	Acsm5	ENSMUSG00000030972	FALSE	2	NA	22754.1	NA	NA	NA	73539.5	NA	NA	NA	NA	NA	NA
A0A140LHR8;Q8BGA8	Acsm5	ENSMUSG00000030972	FALSE	2	NA	NA	NA	494.339	NA	222164	NA	NA	NA	NA	NA	NA
A0A140LHR8;Q6P8J0;Q8BGA8;Q8BGA8-2	Acsm5	ENSMUSG00000030972	FALSE	3	NA	5766.84	NA	NA	115583	44167.9	NA	NA	NA	NA	NA	NA
Q99NB1	Acss1	ENSMUSG00000027452	TRUE	8	NA	16298.2	NA	210749	1.13054e+06	291.655	37286.9	NA	30938.6	65081	NA	111075
A2AQN4;Q9QXG4	Acss2	ENSMUSG00000027605	FALSE	7	NA	43721.4	NA	17583.7	177071	49301.7	31703.9	NA	NA	21233.7	NA	297824
A2AQN5	Acss2	ENSMUSG00000027605	FALSE	1	NA	NA	NA	NA	NA	NA	5726.9	NA	NA	NA	NA	NA
A2AQN4;A2AQN5;Q9QXG4	Acss2	ENSMUSG00000027605	FALSE	6	NA	15239.4	15236.5	14338.7	NA	246843	3753.13	NA	12304.1	NA	NA	NA
Q14DH7;Q14DH7-2	Acss3	ENSMUSG00000035948	FALSE	6	NA	NA	NA	795.123	24056.9	27285.6	2015.65	NA	1035.84	11884.6	NA	NA
Q14DH7	Acss3	ENSMUSG00000035948	FALSE	3	NA	954.534	NA	518.811	NA	NA	271.944	NA	NA	NA	NA	NA
P68134	Acta1	ENSMUSG00000031972	TRUE	7	963252	93625.8	NA	11084.4	NA	671.312	232714	NA	4.52101e+07	NA	169334006	NA
P62737	Acta2	ENSMUSG00000035783	FALSE	1	NA	NA	NA	NA	NA	189924	NA	NA	NA	NA	NA	NA
A0A494B9T3;P62737	Acta2	ENSMUSG00000035783	FALSE	1	NA	NA	NA	NA	NA	NA	NA	NA	287229	NA	NA	NA
E9Q2D1	Actb	ENSMUSG00000029580	TRUE	1	NA	16403.8	NA	NA	NA	NA	NA	NA	NA	NA	NA	NA
E9Q1F2;E9Q5F4;P60710	Actb	ENSMUSG00000029580	FALSE	1	NA	NA	NA	124940	NA	NA	NA	NA	NA	NA	NA	NA
E9Q5F4	Actb	ENSMUSG00000029580	FALSE	6	NA	63686.8	NA	141.315	NA	3914.96	5579.63	NA	1833.88	11550.5	NA	NA
E9Q1F2;P60710	Actb	ENSMUSG00000029580	FALSE	4	NA	2.75706e+07	NA	57621.6	NA	4.57731e+06	3.7478e+07	NA	NA	NA	NA	NA
Q8BFZ3	Actbl2	ENSMUSG00000055194	TRUE	11	4492.91	115001	51724	1409.13	53187.9	2162.41	340590	5284.02	322219	1.22832e+06	NA	193063
P68033	Actc1	ENSMUSG00000068614	TRUE	4	NA	625472	NA	1.45311e+07	NA	468299	9.55477e+06	NA	NA	NA	NA	NA
G3UZ07	Actg1	ENSMUSG00000062825	TRUE	2	NA	NA	NA	671.231	NA	NA	6191.5	NA	NA	NA	NA	NA
F8WGM8	Actg1	ENSMUSG00000062825	TRUE	4	NA	2964.24	NA	8423.4	NA	NA	10917.9	NA	9859.88	NA	NA	NA
P63260	Actg1	ENSMUSG00000062825	TRUE	11	9.70025e+06	19964864	4.43098e+06	781827	11500538	87589.6	7.53439e+06	9.1218e+06	624105	3.28403e+07	NA	1.41219e+07
P63268	Actg2	ENSMUSG00000059430	FALSE	2	NA	6122.9	NA	NA	NA	NA	18048.5	NA	NA	NA	NA	NA
A0A0U1RQ96	Actg2	ENSMUSG00000059430	TRUE	4	NA	1128.58	NA	583.377	NA	NA	2455.46	NA	9984.85	NA	NA	NA
A0A0A6YWG8;D3YVN1;Q9Z2N8	Actl6a	ENSMUSG00000027671	FALSE	11	9151.9	715.911	112053	7543.39	36895.3	19213	48176.4	4236.6	18564.5	138714	NA	366754
F8WI57;Q99MR0	Actl6b	ENSMUSG00000029712	FALSE	1	NA	4129.37	NA	NA	NA	NA	NA	NA	NA	NA	NA	NA
D3Z4L2;F8WI57;Q99MR0	Actl6b	ENSMUSG00000029712	FALSE	1	NA	10490.7	NA	NA	NA	NA	NA	NA	NA	NA	NA	NA
Q9QY84	Actl7a	ENSMUSG00000070979	TRUE	1	NA	NA	NA	NA	NA	NA	NA	NA	NA	NA	NA	20313.5
Q9QY83	Actl7b	ENSMUSG00000070980	TRUE	1	NA	NA	NA	NA	NA	NA	NA	NA	NA	NA	NA	754073
A1BN54	Actn1	ENSMUSG00000015143	FALSE	3	NA	283397	NA	78.2901	NA	NA	1094.19	NA	NA	NA	NA	NA
Q7TPR4	Actn1	ENSMUSG00000015143	FALSE	5	NA	2361.45	NA	48830.1	NA	53278	1.67327e+06	NA	16572.3	NA	NA	NA
A1BN54;Q7TPR4	Actn1	ENSMUSG00000015143	FALSE	11	37857.8	144420	73014.1	31373	2847.29	18471.4	40657.9	31432.2	NA	46943.4	41442.8	3591.84
Q9JI91	Actn2	ENSMUSG00000052374	TRUE	8	2219.47	43903.6	9197.61	574718	NA	391.336	564246	NA	2.7344e+06	NA	1.95898e+06	NA
O88990	Actn3	ENSMUSG00000006457	TRUE	6	844.428	459.004	NA	1689.41	NA	NA	17641.8	NA	1.13507e+07	NA	1.91503e+06	NA
A0A1L1SV25;P57780	Actn4	ENSMUSG00000054808	FALSE	5	NA	281662	105675	140654	NA	362425	1.20913e+06	NA	NA	NA	NA	NA
A0A1L1SV25;E9Q2W9;P57780	Actn4	ENSMUSG00000054808	FALSE	10	240294	48155.9	139134	15950.1	71420.4	51018.4	86597.2	85627.3	NA	97441.7	NA	23055.8
P57780	Actn4	ENSMUSG00000054808	FALSE	1	NA	NA	NA	NA	NA	NA	NA	NA	54828.7	NA	NA	NA
E9Q2W9;P57780	Actn4	ENSMUSG00000054808	FALSE	1	NA	NA	NA	NA	NA	350016	NA	NA	NA	NA	NA	NA
A0A1L1SVJ6	Actn4	ENSMUSG00000054808	TRUE	1	NA	NA	NA	406.242	NA	NA	NA	NA	NA	NA	NA	NA
E9Q2W9	Actn4	ENSMUSG00000054808	FALSE	4	NA	23974.3	2649.8	284.613	NA	NA	406.084	NA	NA	NA	NA	NA
D3Z0L8;D3Z761	Actn4	ENSMUSG00000054808	FALSE	2	NA	NA	NA	NA	NA	1197.32	NA	NA	5149.13	NA	NA	NA
Q9QZB7	Actr10	ENSMUSG00000021076	TRUE	10	NA	12271.5	12748.4	8338.34	15582.7	4267.97	18633.9	6163.58	11539.7	15775.6	NA	64985.5
P61164	Actr1a	ENSMUSG00000025228	FALSE	1	NA	NA	NA	27785.6	NA	NA	NA	NA	NA	NA	NA	NA
A0A494BB86;P61164	Actr1a	ENSMUSG00000025228	FALSE	10	NA	71598.6	108986	87412.4	136908	37632.2	219269	188622	59926.9	225374	NA	681760
E0CYB4;E0CZD4;Q8R5C5	Actr1b	ENSMUSG00000037351	FALSE	1	NA	99169.5	NA	NA	NA	NA	NA	NA	NA	NA	NA	NA
Q8R5C5	Actr1b	ENSMUSG00000037351	FALSE	10	NA	218566	83928	54565	119391	19125.3	91084.9	121734	16220.6	60288.2	NA	52740.5
P61161	Actr2	ENSMUSG00000020152	TRUE	11	101320	118671	105449	118482	304680	177519	542399	291726	85818.3	1.34333e+06	NA	138994
Q99JY9	Actr3	ENSMUSG00000026341	TRUE	11	240115	523324	96719.4	111663	411250	85849.2	493723	230371	60128.4	1.81561e+06	NA	375107
A0A087WP86	Actr3	ENSMUSG00000026341	TRUE	1	NA	4009.84	NA	NA	NA	NA	NA	NA	NA	NA	NA	NA
Q641P0	Actr3b	ENSMUSG00000056367	FALSE	1	NA	NA	NA	45.63	NA	NA	NA	NA	NA	NA	NA	NA
Q641P0;Q641P0-2	Actr3b	ENSMUSG00000056367	FALSE	4	NA	121498	NA	808.642	NA	319.181	NA	NA	113.989	NA	NA	NA
A0A0A0MQ89;Q80US4;Q80US4-3;V9GXE4	Actr5	ENSMUSG00000037761	FALSE	3	NA	11369.9	NA	217.586	NA	NA	NA	NA	NA	NA	NA	8049.16
A0A0A0MQ89;Q80US4;V9GXE4	Actr5	ENSMUSG00000037761	FALSE	4	NA	2715	NA	1884.38	NA	361.364	1037.02	NA	NA	NA	NA	NA
A0A0R4J009;A0A1W2P6E1;Q9D864	Actr6	ENSMUSG00000019948	FALSE	3	NA	NA	NA	720.55	NA	791.076	NA	NA	87.2505	NA	NA	NA
Q8R2S9	Actr8	ENSMUSG00000015971	FALSE	4	NA	1494	NA	NA	NA	93.1791	2676.81	NA	192.703	NA	NA	NA
A0A286YDL4;Q8R2S9	Actr8	ENSMUSG00000015971	FALSE	1	NA	NA	NA	277.901	NA	NA	NA	NA	NA	NA	NA	NA
Q9D9L5	Actrt2	ENSMUSG00000051276	TRUE	1	NA	NA	NA	NA	NA	NA	NA	NA	NA	NA	NA	26459.2
Q8BXF8	Actrt3	ENSMUSG00000037737	TRUE	1	NA	NA	NA	NA	NA	NA	NA	NA	NA	NA	NA	30615.3
P37172	Acvr1	ENSMUSG00000026836	TRUE	1	NA	3491.72	NA	NA	NA	NA	NA	NA	NA	NA	NA	NA
Q61271	Acvr1b	ENSMUSG00000000532	TRUE	1	NA	795.822	NA	NA	NA	NA	NA	NA	NA	NA	NA	NA
A2AJR5;Q3V348;Q8K348	Acvr1c	ENSMUSG00000026834	FALSE	1	NA	4658.09	NA	NA	NA	NA	NA	NA	NA	NA	NA	NA
Q61288	Acvrl1	ENSMUSG00000000530	TRUE	3	NA	9737.75	NA	NA	NA	118.509	9126.82	NA	NA	NA	NA	NA
A0A087WPX1;A0A0R4J050;A0A1L1SRC1;A0A1L1SRW7;A0A1L1SS90;Q99JW2	Acy1	ENSMUSG00000023262	FALSE	3	NA	24905.2	NA	40443.4	NA	NA	NA	NA	24007.5	NA	NA	NA
Q99JW2	Acy1	ENSMUSG00000023262	FALSE	2	NA	52666.3	NA	NA	NA	93.9129	NA	NA	NA	NA	NA	NA
A0A0R4J050;A0A1L1SRC1;A0A1L1SRW7;A0A1L1SS90;Q99JW2	Acy1	ENSMUSG00000023262	FALSE	9	NA	4762.91	38256.4	21733.6	2.22138e+06	69802.7	8728.31	90137	NA	14687.4	NA	38941.9
A0A087WPX1;A0A0R4J050;A0A1L1SRC1;A0A1L1SRW7;A0A1L1SS90;A0A1L1SSU4;Q99JW2	Acy1	ENSMUSG00000023262	FALSE	3	NA	3903.81	8145.88	NA	NA	NA	924.573	NA	NA	NA	NA	NA
A0A087WPX1;A0A0R4J050;A0A1L1SRC1;A0A1L1SRW7;A0A1L1SS90	Acy1	ENSMUSG00000023262	FALSE	1	NA	NA	NA	NA	NA	81523	NA	NA	NA	NA	NA	NA
A0A0R4J050;A0A1L1SRC1;A0A1L1SRW7;A0A1L1SS90	Acy1	ENSMUSG00000023262	FALSE	1	NA	1311.69	NA	NA	NA	NA	NA	NA	NA	NA	NA	NA
A0A494B9B0;Q91XE4	Acy3	ENSMUSG00000024866	FALSE	9	NA	14133.5	NA	148727	4.34308e+06	265934	2854.16	209.523	2896.88	3094.42	NA	3635.87
A0A494B9B0;A0A494BAV4;Q91XE4	Acy3	ENSMUSG00000024866	FALSE	2	NA	8067.02	NA	NA	NA	NA	784.372	NA	NA	NA	NA	NA
Q91XE4	Acy3	ENSMUSG00000024866	FALSE	2	NA	1851.59	NA	NA	NA	129729	NA	NA	NA	NA	NA	NA
E9QJT5;P56376	Acyp1	ENSMUSG00000008822	FALSE	10	NA	402141	310543	93134.5	96694.6	29583.2	37363.7	64716.9	67093.3	197317	NA	2.37181e+06
E9QJT5;P56376;Q8BMV3	Acyp1	ENSMUSG00000008822	FALSE	1	NA	NA	14901.1	NA	NA	NA	NA	NA	NA	NA	NA	NA
P56375	Acyp2	ENSMUSG00000060923	TRUE	9	4951.14	59998.1	NA	340971	45697.5	6504.11	78326.3	NA	648074	73331.6	NA	68537.9
P03958	Ada	ENSMUSG00000017697	TRUE	9	NA	4643.13	NA	4925.24	3390.84	6383.45	15192.8	39611.6	170.412	185359	NA	9850.66
F8WI80;Q5SUE7;Q5SUE7-3	Adad1	ENSMUSG00000027719	FALSE	2	NA	NA	NA	892.333	NA	NA	NA	NA	NA	NA	NA	42727
B2RQL4;Q9D5P4	Adad2	ENSMUSG00000024266	FALSE	1	NA	NA	NA	NA	NA	NA	NA	NA	NA	NA	NA	4181.45
Q80SY6;Q80SY6-2;Q80SY6-4	Adal	ENSMUSG00000027259	FALSE	2	NA	NA	NA	NA	NA	1523.21	NA	NA	1817.6	NA	NA	NA
Q80SY6;Q80SY6-2	Adal	ENSMUSG00000027259	FALSE	1	NA	NA	10852.3	NA	NA	NA	NA	NA	NA	NA	NA	NA
Q80SY6;Q80SY6-2;Q80SY6-4;Z4YL50	Adal	ENSMUSG00000027259	FALSE	2	NA	918.699	9376.47	NA	NA	NA	NA	NA	NA	NA	NA	NA
O35598	Adam10	ENSMUSG00000054693	FALSE	1	NA	17540.2	NA	NA	NA	NA	NA	NA	NA	NA	NA	NA
E9PYF2;O35598	Adam10	ENSMUSG00000054693	FALSE	10	NA	4060.12	3871.92	5318.92	6617.37	3792.64	25257.6	7983.66	2594.21	21321.9	NA	3748.9
Q7TQG7;Q9R1V4	Adam11	ENSMUSG00000020926	FALSE	2	NA	31842	NA	122.719	NA	NA	NA	NA	NA	NA	NA	NA
O88839;O88839-2;O88839-3	Adam15	ENSMUSG00000028041	FALSE	4	NA	3196.26	NA	182.859	NA	167.549	NA	NA	247.972	NA	NA	NA
E9PXU2;Q9Z0F8;Q9Z0F8-2	Adam17	ENSMUSG00000052593	FALSE	8	NA	6628.09	NA	2470.48	293.128	972.367	5581.32	NA	259.928	1262.41	NA	742.795
G3UWP9;Q9R157	Adam18	ENSMUSG00000031552	FALSE	1	NA	NA	NA	NA	NA	NA	NA	NA	NA	NA	NA	6628.22
Q8R534	Adam1b	ENSMUSG00000062438	TRUE	1	NA	NA	NA	NA	NA	NA	NA	NA	NA	NA	NA	70528.1
Q60718	Adam2	ENSMUSG00000022039	TRUE	1	NA	NA	NA	NA	NA	NA	NA	NA	NA	NA	NA	265424
D3YUP9;D3YUQ0;Q9R1V6;Q9R1V6-1;Q9R1V6-10;Q9R1V6-11;Q9R1V6-12;Q9R1V6-13;Q9R1V6-14;Q9R1V6-15;Q9R1V6-16;Q9R1V6-17;Q9R1V6-18;Q9R1V6-19;Q9R1V6-2;Q9R1V6-20;Q9R1V6-21;Q9R1V6-4;Q9R1V6-5;Q9R1V6-6;Q9R1V6-7;Q9R1V6-8;Q9R1V6-9	Adam22	ENSMUSG00000040537	FALSE	1	NA	NA	1622.14	NA	NA	NA	NA	NA	NA	NA	NA	NA
Q9R1V6;Q9R1V6-1;Q9R1V6-11;Q9R1V6-12;Q9R1V6-13;Q9R1V6-15;Q9R1V6-16;Q9R1V6-17;Q9R1V6-18;Q9R1V6-19;Q9R1V6-2;Q9R1V6-20;Q9R1V6-21;Q9R1V6-4;Q9R1V6-5;Q9R1V6-6;Q9R1V6-7;Q9R1V6-8;Q9R1V6-9	Adam22	ENSMUSG00000040537	FALSE	1	NA	46509.6	NA	NA	NA	NA	NA	NA	NA	NA	NA	NA
D3YUP9;Q9R1V6-10;Q9R1V6-14	Adam22	ENSMUSG00000040537	FALSE	1	NA	1057.56	NA	NA	NA	NA	NA	NA	NA	NA	NA	NA
D3YUP9;Q9R1V6;Q9R1V6-1;Q9R1V6-10;Q9R1V6-11;Q9R1V6-12;Q9R1V6-13;Q9R1V6-14;Q9R1V6-15;Q9R1V6-16;Q9R1V6-17;Q9R1V6-18;Q9R1V6-19;Q9R1V6-2;Q9R1V6-20;Q9R1V6-21;Q9R1V6-4;Q9R1V6-5;Q9R1V6-6;Q9R1V6-7;Q9R1V6-8;Q9R1V6-9	Adam22	ENSMUSG00000040537	FALSE	1	NA	26950.8	NA	NA	NA	NA	NA	NA	NA	NA	NA	NA
D3YUP9;F6PZ09;F6SK63;F6TDF4;F6VJ78;F6XIT3;F6XRZ6;F7AYY9;F7BXL9;F7BZ55;F7CDH3;F7DAP1;Q9R1V6;Q9R1V6-1;Q9R1V6-10;Q9R1V6-11;Q9R1V6-12;Q9R1V6-13;Q9R1V6-14;Q9R1V6-15;Q9R1V6-17;Q9R1V6-19;Q9R1V6-2;Q9R1V6-20;Q9R1V6-4;Q9R1V6-5;Q9R1V6-6;Q9R1V6-7;Q9R1V6-8;Q9R1V6-9	Adam22	ENSMUSG00000040537	FALSE	1	NA	NA	NA	105.963	NA	NA	NA	NA	NA	NA	NA	NA
Q9R1V7;Q9R1V7-2;Q9R1V7-3;Q9R1V7-4	Adam23	ENSMUSG00000025964	FALSE	3	NA	10746.1	NA	NA	NA	426.023	NA	NA	808.732	NA	NA	NA
Q8K410;Q8K410-2	Adam32	ENSMUSG00000037437	FALSE	2	NA	NA	NA	NA	NA	NA	NA	7553.64	NA	NA	NA	40288
F6S1B5;Q3TTE0;Q3TTE0-2;Q3TTE0-3;Q3TTE0-4	Adam5	ENSMUSG00000031554	FALSE	2	NA	NA	NA	NA	NA	NA	NA	NA	NA	188.736	NA	9673.34
B2RSY5	Adam6a	ENSMUSG00000043945	TRUE	2	NA	358.269	NA	NA	NA	NA	NA	NA	NA	NA	NA	2164.03
E9Q359;Q05910;Q3U7G2	Adam8	ENSMUSG00000025473	FALSE	1	NA	NA	NA	NA	NA	51.0626	NA	NA	NA	NA	NA	NA
A0A140LHU0;A0A1B0GSW1;E9Q638;Q61072	Adam9	ENSMUSG00000031555	FALSE	4	NA	NA	NA	NA	416.611	NA	795.73	NA	NA	141.566	NA	473.469
A0A140LHU0;E9Q638;Q61072	Adam9	ENSMUSG00000031555	FALSE	5	NA	2584.83	NA	636.567	NA	542.299	206.399	NA	869.914	NA	NA	NA
E9PY08;P97857	Adamts1	ENSMUSG00000022893	FALSE	4	NA	56.5239	NA	NA	NA	200.571	327.447	NA	129.726	NA	NA	NA
A2ALB3;Q769J6	Adamts13	ENSMUSG00000014852	FALSE	1	NA	NA	NA	NA	NA	407.865	NA	NA	NA	NA	NA	NA
P59384	Adamts15	ENSMUSG00000033453	TRUE	1	NA	NA	NA	363.447	NA	NA	NA	NA	NA	NA	NA	NA
D3YX90;E9Q4D1	Adamts17	ENSMUSG00000058145	FALSE	2	NA	858.105	NA	NA	NA	NA	164.605	NA	NA	NA	NA	NA
E9PV91;Q3TNX8;Q8BNJ2	Adamts4	ENSMUSG00000006403	FALSE	1	NA	NA	NA	NA	NA	108.893	NA	NA	NA	NA	NA	NA
Q9R001	Adamts5	ENSMUSG00000022894	TRUE	1	NA	NA	NA	NA	NA	NA	NA	NA	276.661	NA	NA	NA
F8VQ15;P57110	Adamts8	ENSMUSG00000031994	FALSE	1	NA	NA	NA	1300.43	NA	NA	NA	NA	NA	NA	NA	NA
E9PWW5;Q8BLI0	Adamtsl1	ENSMUSG00000066113	FALSE	3	605.652	2748.78	NA	NA	NA	NA	1603.51	NA	NA	NA	NA	NA
Q7TSK7	Adamtsl2	ENSMUSG00000036040	TRUE	2	NA	NA	NA	323.214	NA	8886.22	NA	NA	NA	NA	NA	NA
G3UXC7	Adamtsl3	ENSMUSG00000070469	TRUE	2	NA	477.245	NA	NA	NA	NA	370.34	NA	NA	NA	NA	NA
Q80T21	Adamtsl4	ENSMUSG00000015850	TRUE	4	NA	818.616	NA	1259.69	NA	37.8764	267.459	NA	NA	NA	NA	NA
D3Z689;Q9CRC7	Adamtsl5	ENSMUSG00000043822	FALSE	1	NA	NA	NA	NA	NA	NA	NA	NA	997.076	NA	NA	NA
D3Z689	Adamtsl5	ENSMUSG00000043822	FALSE	3	NA	3960.29	NA	873.687	NA	NA	3259.82	NA	NA	NA	NA	NA
E9PY16	Adap1	ENSMUSG00000056413	TRUE	5	NA	71825.7	NA	492.64	1037.43	1583.16	NA	NA	NA	3720.86	NA	NA
Q8R2V5	Adap2	ENSMUSG00000020709	TRUE	4	NA	578.931	NA	NA	NA	6972.98	683.6	NA	NA	2897.39	NA	NA
Q99MU3;Q99MU3-4;Q99MU3-5	Adar	ENSMUSG00000027951	FALSE	1	NA	NA	NA	NA	NA	1508.76	NA	NA	NA	NA	NA	NA
Q99MU3;Q99MU3-2;Q99MU3-3;Q99MU3-4;Q99MU3-5	Adar	ENSMUSG00000027951	FALSE	5	NA	2340.28	NA	99.6311	222.313	NA	NA	NA	NA	223.239	NA	2989.94
Q91ZS8;Q91ZS8-2;Q91ZS8-3;Q91ZS8-4;Q91ZS8-5;Q91ZS8-6	Adarb1	ENSMUSG00000020262	FALSE	4	NA	8960.33	9121.98	159.842	NA	860.273	NA	NA	NA	NA	NA	NA
D3Z6J6;Q9JHI2;Q9JHI2-2;Q9JHI2-3	Adat1	ENSMUSG00000031949	FALSE	1	NA	NA	NA	NA	NA	934.881	NA	NA	NA	NA	NA	NA
Q6P6J0	Adat2	ENSMUSG00000019808	TRUE	5	NA	NA	3686.9	NA	NA	1083.1	NA	NA	224.424	8665.05	NA	13772.1
Q6PAT0	Adat3	ENSMUSG00000113640	FALSE	3	NA	NA	NA	NA	NA	1217.25	NA	NA	NA	1166.46	NA	5539.84
Q9D0L4	Adck1	ENSMUSG00000021044	FALSE	2	NA	1805.41	NA	NA	NA	NA	1147.34	NA	NA	NA	NA	NA
Q9D0L4;Q9D0L4-2	Adck1	ENSMUSG00000021044	FALSE	7	NA	25367.1	NA	2528.23	21095.2	2437.66	3217.47	NA	17077.5	NA	NA	11408.5
A0A0R4J1X6;E9QL72;Q6NSR3	Adck2	ENSMUSG00000046947	FALSE	1	NA	2188.36	NA	NA	NA	NA	NA	NA	NA	NA	NA	NA
E0CXW2;E9PUK2	Adck5	ENSMUSG00000022550	FALSE	1	NA	NA	NA	NA	NA	5937.03	NA	NA	NA	NA	NA	NA
E0CXE8;E0CXW2;E9PUK2;Q80V03;Q80V03-2	Adck5	ENSMUSG00000022550	FALSE	1	NA	2168.45	NA	NA	NA	NA	NA	NA	NA	NA	NA	NA
E0CXW2;E9PUK2;Q80V03;Q80V03-2	Adck5	ENSMUSG00000022550	FALSE	4	NA	6139.68	NA	280.384	NA	NA	NA	NA	206.766	NA	NA	1340.9
O88444	Adcy1	ENSMUSG00000020431	TRUE	1	NA	5171.66	NA	NA	NA	NA	NA	NA	NA	NA	NA	NA
Q3V1Q3;Q80TL1	Adcy2	ENSMUSG00000021536	FALSE	4	NA	5595.89	987.416	NA	NA	NA	152.675	NA	263.434	NA	NA	NA
B8JK56;Q8VHH7	Adcy3	ENSMUSG00000020654	FALSE	3	NA	611.104	NA	306.169	160.648	NA	NA	NA	NA	NA	NA	NA
Q91WF3	Adcy4	ENSMUSG00000022220	TRUE	5	NA	511.856	NA	64.6737	NA	166.092	267.992	NA	93.5624	NA	NA	NA
P84309;P84309-2	Adcy5	ENSMUSG00000022840	FALSE	4	NA	11499.1	NA	463.975	131.53	596.221	NA	NA	NA	NA	NA	NA
A0A2I3BRC5;F8VQ52;Q01341	Adcy6	ENSMUSG00000022994	FALSE	5	NA	NA	NA	4346.66	619.279	669.988	245.26	NA	NA	92.4026	NA	NA
A0A2I3BRC5;A0A2I3BRS6;F8VQ52;Q01341	Adcy6	ENSMUSG00000022994	FALSE	1	NA	2375.63	NA	NA	NA	NA	NA	NA	NA	NA	NA	NA
P51829	Adcy7	ENSMUSG00000031659	TRUE	2	NA	NA	NA	NA	NA	867.058	NA	NA	24.2328	NA	NA	NA
A0A2I3BQ46;P97490	Adcy8	ENSMUSG00000022376	FALSE	1	NA	3215.6	NA	NA	NA	NA	NA	NA	NA	NA	NA	NA
E9Q706;P51830	Adcy9	ENSMUSG00000005580	FALSE	7	NA	12655.7	NA	255.529	NA	4224.51	1678.38	192.008	1618.36	NA	NA	51.9359
O70176	Adcyap1	ENSMUSG00000024256	TRUE	1	NA	4364.86	NA	NA	NA	NA	NA	NA	NA	NA	NA	NA
E9PVE8;E9Q3E8;E9Q4B3;E9Q968;E9QAL0;P70205;Q6NXJ9	Adcyap1r1	ENSMUSG00000029778	FALSE	1	NA	8187.42	NA	NA	NA	NA	NA	NA	NA	NA	NA	NA
E9Q3E8;Q6NXJ9	Adcyap1r1	ENSMUSG00000029778	FALSE	1	NA	8775.98	NA	NA	NA	NA	NA	NA	NA	NA	NA	NA
E9PVE8;E9Q3E8;E9Q4B3;E9Q968;P70205;Q6NXJ9	Adcyap1r1	ENSMUSG00000029778	FALSE	1	NA	3680.07	NA	NA	NA	NA	NA	NA	NA	NA	NA	NA
F8WGR0;Q9QYC0-2	Add1	ENSMUSG00000029106	FALSE	2	NA	NA	NA	166.557	NA	62.9913	NA	NA	NA	NA	NA	NA
Q9QYC0	Add1	ENSMUSG00000029106	FALSE	2	NA	244176	NA	NA	NA	2277.73	NA	NA	NA	NA	NA	NA
F8WGR0;F8WHZ9;Q9QYC0-2	Add1	ENSMUSG00000029106	FALSE	1	NA	1854.15	NA	NA	NA	NA	NA	NA	NA	NA	NA	NA
F8WGR0;F8WHZ9;Q9QYC0;Q9QYC0-2	Add1	ENSMUSG00000029106	FALSE	10	NA	530032	129292	12861.5	41090.4	1382.82	93643.2	3060.12	15253	72291.4	NA	115617
E9Q1K3;F8WGR0;F8WHZ9;Q9QYC0;Q9QYC0-2	Add1	ENSMUSG00000029106	FALSE	2	NA	543405	NA	NA	NA	NA	209192	NA	NA	NA	NA	NA
F8WHZ9;Q9QYC0	Add1	ENSMUSG00000029106	FALSE	2	NA	NA	NA	101114	NA	14804.7	NA	NA	NA	NA	NA	NA
E9Q1K3	Add1	ENSMUSG00000029106	FALSE	5	NA	5001.41	2045.33	5981.13	NA	276.306	NA	NA	NA	NA	NA	988.745
Q9QYB8;Q9QYB8-2;Q9QYB8-3	Add2	ENSMUSG00000030000	FALSE	5	NA	323828	28357.4	NA	NA	1291	14761.9	NA	NA	3005.59	NA	NA
Q9QYB8;Q9QYB8-2	Add2	ENSMUSG00000030000	FALSE	2	NA	35957	NA	3933.37	NA	NA	NA	NA	NA	NA	NA	NA
Q9QYB5	Add3	ENSMUSG00000025026	FALSE	2	NA	429.873	NA	NA	NA	NA	NA	NA	NA	242.336	NA	NA
A0A494B9K4;Q9QYB5;Q9QYB5-2	Add3	ENSMUSG00000025026	FALSE	6	NA	145174	60147.2	66649.5	NA	732.017	261775	NA	9922.3	NA	NA	NA
A0A494B9K4;Q9QYB5-2	Add3	ENSMUSG00000025026	FALSE	7	NA	59070.7	NA	10325.1	12823	12220.6	34556.6	NA	NA	28079.8	NA	56389.3
Q8C4G9	Adgra1	ENSMUSG00000025475	TRUE	1	NA	32214.7	NA	NA	NA	NA	NA	NA	NA	NA	NA	NA
J3QMG7;Q91ZV8	Adgra2	ENSMUSG00000031486	FALSE	3	NA	NA	NA	272.883	NA	NA	539.674	NA	138.731	NA	NA	NA
Q7TT36	Adgra3	ENSMUSG00000029090	TRUE	2	NA	419.857	NA	NA	NA	NA	454.016	NA	NA	NA	NA	NA
E9Q4H5;Q3UHD1	Adgrb1	ENSMUSG00000034730	FALSE	1	NA	3481.91	NA	NA	NA	NA	NA	NA	NA	NA	NA	NA
A0A087WQV8;Q3UHD1	Adgrb1	ENSMUSG00000034730	FALSE	1	NA	15147.4	NA	NA	NA	NA	NA	NA	NA	NA	NA	NA
B1ASC0;H7BWZ2;H7BX74;H7BX92;Q8CGM1;Q8CGM1-2;Q8CGM1-3	Adgrb2	ENSMUSG00000028782	FALSE	1	NA	1326.52	NA	NA	NA	NA	NA	NA	NA	NA	NA	NA
Q68FL1;Q80ZF8	Adgrb3	ENSMUSG00000033569	FALSE	2	NA	1414.28	170.894	NA	NA	NA	NA	NA	NA	NA	NA	NA
Q68FL1;Q80ZF8;Q8BJ13	Adgrb3	ENSMUSG00000033569	FALSE	1	NA	4654.25	NA	NA	NA	NA	NA	NA	NA	NA	NA	NA
Q61549	Adgre1	ENSMUSG00000004730	TRUE	3	NA	NA	NA	NA	NA	1750.17	846.58	NA	NA	8252.84	NA	NA
Q91ZE5	Adgre4	ENSMUSG00000032915	TRUE	1	NA	NA	NA	NA	NA	208.186	NA	NA	NA	NA	NA	NA
A0A0D9SEG8;E9QJS7;E9QMJ5;Q9DC42;Q9Z0M6;Q9Z0M6-2;Q9Z0M6-3	Adgre5	ENSMUSG00000002885	FALSE	5	NA	NA	NA	846.89	414.863	NA	65007.1	NA	1546.15	13152	NA	NA
A0A0D9SEG8;E9QJS7;E9QMJ5;Q9DC42	Adgre5	ENSMUSG00000002885	FALSE	3	NA	29226.2	NA	NA	NA	1293.37	11982.5	NA	NA	NA	NA	NA
Q9Z0M6;Q9Z0M6-2;Q9Z0M6-3	Adgre5	ENSMUSG00000002885	FALSE	2	NA	220.388	NA	NA	NA	248.121	NA	NA	NA	NA	NA	NA
A0A286YDT5;G5E8Q8	Adgrf5	ENSMUSG00000056492	FALSE	5	NA	14524.7	NA	1603.62	462.106	NA	6397.37	NA	321.942	NA	NA	NA
G5E8Q8	Adgrf5	ENSMUSG00000056492	FALSE	1	NA	NA	NA	NA	NA	1433.9	NA	NA	NA	NA	NA	NA
A0A1D5RLE2;A0A1D5RLN4;Q8K209	Adgrg1	ENSMUSG00000031785	FALSE	2	NA	2115.63	NA	499.213	NA	NA	NA	NA	NA	NA	NA	NA
A0A1D5RLB9;A0A1D5RLE2;A0A1D5RLF7;A0A1D5RLK9;A0A1D5RLN4;A0A1D5RM68;Q8K209	Adgrg1	ENSMUSG00000031785	FALSE	3	NA	9482.44	NA	NA	6357.79	NA	NA	NA	NA	NA	NA	454.814
Q8R0T6	Adgrg3	ENSMUSG00000060470	TRUE	1	NA	NA	NA	NA	NA	1865.33	NA	NA	NA	NA	NA	NA
A0A140LIH4;A0A571BEJ4;Q6F3F9	Adgrg6	ENSMUSG00000039116	FALSE	3	NA	499.685	NA	NA	NA	168.42	497.42	NA	NA	NA	NA	NA
E9Q3V9;E9Q9Q9;H7BX15;Q80TR1;Q80TR1-2	Adgrl1	ENSMUSG00000013033	FALSE	3	NA	13796.1	NA	NA	NA	NA	NA	234.157	NA	NA	NA	143.601
A0A0G2JDE3;A0A0G2JDF4;A0A0G2JDK6;A0A0G2JEQ8;A0A0G2JFF5;A0A0G2JFV3;A0A0G2JG66;A0A0G2JGM8;A0A0G2JH16;Q8JZZ7;Q8JZZ7-2	Adgrl2	ENSMUSG00000028184	FALSE	5	NA	2102.34	NA	563.278	169.447	1711.98	4128.91	NA	NA	NA	NA	NA
D3YTW7;D3YU23;D3YVT9;D3YWB1;D3YWR3;D3Z3G4;D3Z3X6;D3Z4S7;D3Z4V0;D3Z593;D3Z5M6;D3Z634;D3Z6H7;D3Z6H9;D3Z6J2;F6WMY5;K3W4M8;Q80TS3;Q80TS3-2;Q80TS3-3;Q80TS3-4;Q80TS3-5	Adgrl3	ENSMUSG00000037605	FALSE	3	NA	475.052	2667.07	NA	NA	NA	163.852	NA	NA	NA	NA	NA
D3YTW7;D3YU23;D3YVT9;D3YWB1;D3YWR3;D3Z3G4;D3Z3X6;D3Z4S7;D3Z4V0;D3Z593;D3Z5M6;D3Z634;D3Z6H7;D3Z6H9;D3Z6J2;F6WMY5;K3W4M8;Q80TS3;Q80TS3-2;Q80TS3-3;Q80TS3-4;Q80TS3-5;Q80TS3-6	Adgrl3	ENSMUSG00000037605	FALSE	1	NA	NA	NA	NA	NA	NA	NA	NA	834.558	NA	NA	NA
D3YTW7;D3YU23;D3YVT9;D3YWB1;D3YWR3;D3Z3G4;D3Z3X6;D3Z4S7;D3Z4V0;D3Z593;D3Z5M6;D3Z634;D3Z6H7;D3Z6H9;D3Z6J2;K3W4M8;Q80TS3;Q80TS3-2;Q80TS3-3;Q80TS3-4;Q80TS3-5;Q80TS3-6	Adgrl3	ENSMUSG00000037605	FALSE	2	NA	13386.9	NA	NA	NA	NA	2394.83	NA	NA	NA	NA	NA
D3YTW7;D3YU23;D3YVT9;D3YWB1;D3YWR3;D3Z3G4;D3Z3X6;D3Z4S7;D3Z4V0;D3Z593;D3Z5M6;D3Z634;D3Z6H7;D3Z6H9;D3Z6J2;K3W4M8;Q80TS3;Q80TS3-2;Q80TS3-3;Q80TS3-4;Q80TS3-5	Adgrl3	ENSMUSG00000037605	FALSE	1	NA	7291.74	NA	NA	NA	NA	NA	NA	NA	NA	NA	NA
Q923X1	Adgrl4	ENSMUSG00000039167	TRUE	3	NA	2496.41	NA	NA	NA	1102.9	1721.98	NA	NA	NA	NA	NA
B8JJE0;G5E8P3;Q8VHN7;Q8VHN7-2	Adgrv1	ENSMUSG00000069170	FALSE	1	NA	NA	2984.34	NA	NA	NA	NA	NA	NA	NA	NA	NA
P00329	Adh1	ENSMUSG00000074207	TRUE	9	NA	276.689	17345.3	102388	1.09018e+06	7.7888e+06	599549	7418.87	75143.3	NA	NA	49876.9
Q9QYY9	Adh4	ENSMUSG00000037797	FALSE	1	NA	NA	NA	NA	NA	135636	NA	NA	NA	NA	NA	NA
E0CYI4;Q9QYY9	Adh4	ENSMUSG00000037797	FALSE	2	NA	NA	NA	NA	1147.96	68047.8	NA	NA	NA	NA	NA	NA
P28474	Adh5	ENSMUSG00000028138	TRUE	11	103645	45361.8	160445	148129	1.04839e+06	1.27596e+06	212956	72426.8	251778	204391	NA	297751
E9Q4Y1;E9Q5Z6	Adh6a	ENSMUSG00000053054	FALSE	1	NA	NA	NA	NA	NA	1083.14	NA	NA	NA	NA	NA	NA
A0A1D5RMB0;Q3UQ40	Adh6b	ENSMUSG00000074206	FALSE	2	NA	NA	NA	8252.91	NA	223.764	NA	NA	NA	NA	NA	NA
A0A1D5RMB0	Adh6b	ENSMUSG00000074206	FALSE	1	NA	NA	NA	1039.01	NA	NA	NA	NA	NA	NA	NA	NA
Q64437	Adh7	ENSMUSG00000055301	TRUE	5	NA	24621.8	4248.41	NA	NA	439.542	15011.8	NA	293.345	NA	NA	NA
A0A087WRE7;Q8R0N6;Q8R0N6-2	Adhfe1	ENSMUSG00000025911	FALSE	7	NA	1216.32	NA	64793.6	521731	36434.5	1283.72	NA	22628.9	NA	NA	2513.48
Q99JT9	Adi1	ENSMUSG00000020629	TRUE	11	8278.15	19854.2	39714.3	5852.48	32684.1	74868.1	10784.1	87598.8	2962.55	56843.4	NA	65781.6
Q8R400	Adig	ENSMUSG00000044405	TRUE	1	NA	NA	NA	NA	NA	NA	NA	NA	NA	NA	NA	8085.34
E9PWU4;Q60994	Adipoq	ENSMUSG00000022878	FALSE	5	9095.44	8501.99	NA	31842.4	NA	3139.25	35167.6	NA	NA	NA	NA	NA
Q60994	Adipoq	ENSMUSG00000022878	FALSE	4	NA	152064	NA	145358	NA	NA	83379.2	NA	124965	NA	NA	NA
E9PWU4	Adipoq	ENSMUSG00000022878	FALSE	2	NA	NA	NA	2039	NA	NA	NA	NA	487.063	NA	NA	NA
Q91VH1	Adipor1	ENSMUSG00000026457	TRUE	2	NA	NA	7896.08	NA	NA	501.347	NA	NA	NA	NA	NA	NA
A0A087WPB1;Q8BQS5;Q8BQS5-2	Adipor2	ENSMUSG00000030168	FALSE	1	NA	NA	NA	NA	NA	7554.75	NA	NA	NA	NA	NA	NA
Q8BQS5;Q8BQS5-2	Adipor2	ENSMUSG00000030168	FALSE	1	NA	NA	NA	NA	NA	NA	NA	NA	274.597	NA	NA	NA
P55264;P55264-2	Adk	ENSMUSG00000039197	FALSE	1	NA	59762.3	NA	NA	NA	NA	NA	NA	NA	NA	NA	NA
P55264-2	Adk	ENSMUSG00000039197	FALSE	2	NA	NA	NA	5602.49	NA	61543.1	NA	NA	NA	NA	NA	NA
A0A286YCD7;P55264;P55264-2	Adk	ENSMUSG00000039197	FALSE	3	NA	102759	NA	153288	NA	NA	106671	NA	NA	NA	NA	NA
P55264	Adk	ENSMUSG00000039197	FALSE	1	NA	NA	NA	NA	NA	1.69174e+06	NA	NA	NA	NA	NA	NA
A0A286YCD7;P55264	Adk	ENSMUSG00000039197	FALSE	4	NA	47000	NA	233151	NA	2.37192e+06	NA	NA	107324	NA	NA	NA
A0A286YCD7;A0A286YCN3;P55264;P55264-2	Adk	ENSMUSG00000039197	FALSE	10	403108	82482.6	50037	49976.5	417946	1.68169e+06	503446	1.61773e+06	NA	171483	NA	297540
P97297	Adm	ENSMUSG00000030790	TRUE	1	NA	NA	NA	8872.09	NA	NA	NA	NA	NA	NA	NA	NA
Q9Z103	Adnp	ENSMUSG00000051149	TRUE	8	NA	7260.39	4784.28	968.789	NA	2941.29	6480.33	NA	182.633	252.093	NA	9.24212
Q8CHC8	Adnp2	ENSMUSG00000053950	TRUE	1	NA	NA	NA	NA	NA	248.528	NA	NA	NA	NA	NA	NA
Q6PDY2	Ado	ENSMUSG00000057134	TRUE	10	NA	111801	6815.13	20104.4	395.026	12508.6	15465.3	1070.52	19593.7	4589.99	NA	7572.7
Q60612	Adora1	ENSMUSG00000042429	TRUE	1	NA	219529	NA	NA	NA	NA	NA	NA	NA	NA	NA	NA
A0A1L1SSF2;Q3UDS7;Q8VDL4;Q8VDL4-3	Adpgk	ENSMUSG00000025236	FALSE	11	9607.37	44736.7	9273.96	3437.74	1705.47	20512.5	9692.56	88784.6	8711.71	46269.3	NA	79592.9
A0A1L1SSF2;Q3UDS7;Q8VDL4;Q8VDL4-2;Q8VDL4-3	Adpgk	ENSMUSG00000025236	FALSE	2	NA	3113.54	10772.2	NA	NA	NA	NA	NA	NA	NA	NA	NA
P54923	Adprh	ENSMUSG00000002844	TRUE	10	NA	33688.1	26147.6	9144.69	27389	6339.21	21227.3	357.943	60174.1	116522	NA	324240
A0A0N4SVK8;E9Q4C0;Q8BGK2	Adprhl1	ENSMUSG00000031448	FALSE	3	NA	NA	NA	149233	NA	NA	515.48	NA	NA	NA	NA	5061.93
A0A0N4SVK8	Adprhl1	ENSMUSG00000031448	FALSE	4	NA	635.782	NA	29075.4	NA	NA	324.006	NA	3936.61	NA	NA	NA
Q99KS6;Q99KS6-2	Adprm	ENSMUSG00000020910	FALSE	6	NA	3046.09	NA	NA	NA	4625.02	16134.3	NA	1392.81	10302.2	NA	20469.7
Q8CG72;Q8CG72-2	Adprs	ENSMUSG00000042558	FALSE	11	21846.7	34432.6	53449.9	12088.3	31655.5	17111.3	20334.4	1253.29	3664.06	52277.4	NA	28076.2
P97718;Q8BUE5;Q8BXZ4	Adra1a	ENSMUSG00000045875	FALSE	1	NA	3334.38	NA	NA	NA	NA	NA	NA	NA	NA	NA	NA
B1AU41;P97717;Q9DBL0	Adra1b	ENSMUSG00000050541	FALSE	3	NA	5959.96	NA	157.21	NA	451.374	NA	NA	NA	NA	NA	NA
Q01338	Adra2a	ENSMUSG00000033717	TRUE	1	NA	2521.33	NA	NA	NA	NA	NA	NA	NA	NA	NA	NA
P30545;Q925K6	Adra2b	ENSMUSG00000058620	FALSE	1	NA	NA	NA	NA	NA	231.387	NA	NA	NA	NA	NA	NA
E9Q242;E9Q3T7;P54822	Adsl	ENSMUSG00000022407	FALSE	10	NA	58648.5	108990	101218	163623	23614	105228	123891	365640	239643	NA	593681
A0A140LHU1;E9Q242;E9Q3T7;P54822	Adsl	ENSMUSG00000022407	FALSE	2	5260.53	6717.73	NA	NA	NA	NA	NA	NA	NA	NA	NA	NA
P46664	Adss	ENSMUSG00000015961	TRUE	10	NA	42674.1	16861.6	5698.96	108168	18287.7	56696.6	88751.2	467.617	309128	NA	319469
J3QN31;P28650;P28650-2	Adssl1	ENSMUSG00000011148	FALSE	8	NA	20772.3	46838.3	203011	24257.1	22414.9	27191.4	NA	1.21317e+06	15562.7	NA	NA
Q640N1;Q640N1-2	Aebp1	ENSMUSG00000020473	FALSE	8	255139	1806.25	NA	1282.05	42.2526	21.8852	2156.86	NA	1676.93	NA	NA	60.7456
Q9Z248;Q9Z248-2;Q9Z248-3;Q9Z248-4;Q9Z248-5	Aebp2	ENSMUSG00000030232	FALSE	1	NA	NA	NA	NA	NA	2318	NA	NA	NA	NA	NA	NA
E9Q8X9;Q80YS6	Afap1	ENSMUSG00000029094	FALSE	4	NA	3709.49	NA	199.772	NA	13355.3	4538.83	NA	NA	NA	NA	NA
Q8BZI0;Q8BZI0-2	Afap1l1	ENSMUSG00000033032	FALSE	1	NA	NA	NA	NA	NA	NA	NA	NA	67.4948	NA	NA	NA
Q8BZI0	Afap1l1	ENSMUSG00000033032	FALSE	8	NA	18221.2	NA	2443.38	3131.95	457.443	16866.2	6331.21	NA	7676.34	NA	11096.1
A0A0R4J1L6;Q5DTU0;Q5DTU0-2	Afap1l2	ENSMUSG00000025083	FALSE	6	NA	181.572	NA	3917.84	NA	31.7974	8164.01	NA	996.629	1838.62	NA	NA
E9PYX7;E9Q852;Q9QZQ1;Q9QZQ1-2	Afdn	ENSMUSG00000068036	FALSE	3	NA	2078.16	NA	NA	NA	18848.1	1444.39	NA	NA	NA	NA	NA
E9Q9C3	Afdn	ENSMUSG00000068036	FALSE	2	NA	56076.4	NA	NA	NA	NA	56928.6	NA	NA	NA	NA	NA
D3YUD2;D3Z7L2	Afdn	ENSMUSG00000068036	FALSE	3	NA	3465.85	NA	NA	NA	2799.88	251.208	NA	NA	NA	NA	NA
D3YUD2	Afdn	ENSMUSG00000068036	FALSE	1	NA	NA	NA	488.706	NA	NA	NA	NA	NA	NA	NA	NA
E9PYX7;E9Q852;E9Q9C3;Q9QZQ1;Q9QZQ1-2	Afdn	ENSMUSG00000068036	FALSE	10	NA	12255.7	6431.76	10728.1	3922.88	1535.92	6808.12	4646.57	1728.07	191.38	NA	3576.53
E9Q852;Q9QZQ1-2	Afdn	ENSMUSG00000068036	FALSE	1	NA	54.4414	NA	NA	NA	NA	NA	NA	NA	NA	NA	NA
E9PYX7;E9Q9C3;Q9QZQ1	Afdn	ENSMUSG00000068036	FALSE	1	NA	10200	NA	NA	NA	NA	NA	NA	NA	NA	NA	NA
A3KMF4;B1AVP1;E9Q921;O88573	Aff1	ENSMUSG00000029313	FALSE	1	NA	NA	NA	NA	NA	419.145	NA	NA	NA	NA	NA	NA
O55112	Aff2	ENSMUSG00000031189	TRUE	2	NA	105.13	NA	NA	NA	NA	239.841	NA	NA	NA	NA	NA
Q9ESC8	Aff4	ENSMUSG00000049470	TRUE	2	NA	NA	NA	85.667	NA	409.143	NA	NA	NA	NA	NA	NA
E9Q4K2;F6VT60;Q3V384	Afg1l	ENSMUSG00000038302	FALSE	4	NA	2539.85	798.869	23754.8	NA	NA	1559.77	NA	NA	NA	NA	NA
F6VT60;Q3V384	Afg1l	ENSMUSG00000038302	FALSE	6	NA	1822.11	NA	83176	17208.2	8947.46	764.678	NA	10331.8	NA	NA	NA
Q920A7;Q920A7-2	Afg3l1	ENSMUSG00000031967	FALSE	8	NA	6626.87	NA	873.237	5044.72	15053.8	88.1769	NA	524.469	2241.59	NA	2613.17
Q8JZQ2	Afg3l2	ENSMUSG00000024527	TRUE	10	NA	72943.5	9723.65	72881.1	46693.9	20462.2	5506.59	2757.25	29725.3	25482.2	NA	93500.7
O89020;O89020-2;O89020-3	Afm	ENSMUSG00000029369	FALSE	9	NA	3008.09	NA	29338.1	4704.14	2757.47	17726.7	258.291	12454.9	4248.11	NA	26520.1
B1AQL0;Q8K4H1;Q8K4H1-2	Afmid	ENSMUSG00000017718	FALSE	3	NA	NA	NA	NA	59776.3	63484.2	NA	NA	NA	80.4026	NA	NA
P02772	Afp	ENSMUSG00000054932	TRUE	2	NA	NA	267788	NA	NA	336.352	NA	NA	NA	NA	NA	NA
H3BJH7;Q80WT5;Q80WT5-2	Aftph	ENSMUSG00000049659	FALSE	3	NA	2320.1	NA	716.885	NA	NA	499.107	NA	NA	NA	NA	NA
H3BJH7;H3BKM5;Q80WT5;Q80WT5-2	Aftph	ENSMUSG00000049659	FALSE	7	NA	3185.8	NA	2233.99	NA	3402.16	1768.45	1213.62	133.159	NA	NA	1828.7
H3BIZ9;H3BJH7;H3BKM5;Q80WT5;Q80WT5-2	Aftph	ENSMUSG00000049659	FALSE	1	NA	NA	999.09	NA	NA	NA	NA	NA	NA	NA	NA	NA
B7ZNK6;Q64191	Aga	ENSMUSG00000031521	FALSE	10	3646.88	2011.32	NA	38218.6	6140.09	20951.1	10832.5	16840.2	3786.25	10964.3	NA	37279.1
E9Q3K3	Agap1	ENSMUSG00000055013	FALSE	2	NA	19531.9	1276.15	NA	NA	NA	NA	NA	NA	NA	NA	NA
A0A087WRF2;E9Q3K3;Q8BXK8	Agap1	ENSMUSG00000055013	FALSE	7	NA	2494.03	NA	657.706	1367.06	772.068	19901.7	NA	213.431	NA	NA	158.36
A0A087WRF2;Q8BXK8	Agap1	ENSMUSG00000055013	FALSE	2	NA	12547.9	16257.7	NA	NA	NA	NA	NA	NA	NA	NA	NA
A0A5F8MPB7;Q3UHD9;Q3UHD9-2	Agap2	ENSMUSG00000025422	FALSE	1	NA	48057.5	NA	NA	NA	NA	NA	NA	NA	NA	NA	NA
Q3UHD9;Q3UHD9-2	Agap2	ENSMUSG00000025422	FALSE	2	NA	366.894	NA	NA	NA	NA	NA	NA	NA	90.698	NA	NA
A0A5F8MPB7	Agap2	ENSMUSG00000025422	FALSE	1	NA	NA	NA	NA	NA	262.456	NA	NA	NA	NA	NA	NA
A0A1D5RMG4	Agap3	ENSMUSG00000023353	FALSE	1	NA	2386.71	NA	NA	NA	NA	NA	NA	NA	NA	NA	NA
A0A0G2JDW1;A0A0G2JER6;A0A1D5RMG4;F8VQE9;Q8VHH5;Q8VHH5-2	Agap3	ENSMUSG00000023353	FALSE	2	NA	2698.89	NA	NA	NA	NA	2286.29	NA	NA	NA	NA	NA
A0A1D5RMG4;F8VQE9;Q8VHH5;Q8VHH5-2	Agap3	ENSMUSG00000023353	FALSE	7	NA	51112.6	NA	1278.21	1634.74	742.678	1019.24	984.945	NA	117.161	NA	NA
A0A0G2JDW1;F8VQE9;Q8VHH5;Q8VHH5-2	Agap3	ENSMUSG00000023353	FALSE	1	NA	50044.5	NA	NA	NA	NA	NA	NA	NA	NA	NA	NA
A0A0G2JER6;F8VQE9;Q8VHH5	Agap3	ENSMUSG00000023353	FALSE	1	NA	NA	2849.05	NA	NA	NA	NA	NA	NA	NA	NA	NA
A0A0G2JDW1;A0A1D5RMG4;F8VQE9;Q8VHH5;Q8VHH5-2	Agap3	ENSMUSG00000023353	FALSE	2	NA	45367.5	NA	NA	NA	NA	NA	NA	516.977	NA	NA	NA
F8VQE9;Q8VHH5;Q8VHH5-2	Agap3	ENSMUSG00000023353	FALSE	1	NA	237991	NA	NA	NA	NA	NA	NA	NA	NA	NA	NA
D3Z1M2;Q09M05;Q09M05-2;Q09M05-3	Agbl1	ENSMUSG00000025754	FALSE	1	NA	NA	NA	NA	NA	NA	NA	NA	550.293	NA	NA	NA
Q62151;Q62151-10;Q62151-2;Q62151-3;Q62151-4;Q62151-5	Ager	ENSMUSG00000015452	FALSE	2	NA	7.4248e+06	NA	NA	NA	NA	7.212e+06	NA	NA	NA	NA	NA
A0A087WNV1;A0A087WR52;A0A087WRL1;A0A087WSR7;Q8K2K6;Q8K2K6-1;Q8K2K6-2;Q8K2K6-3	Agfg1	ENSMUSG00000026159	FALSE	10	NA	21291.5	28348.9	14580.2	6549.94	11453.2	59831.8	3238.37	5197.77	24406.9	NA	114513
A0A087WNV1;A0A087WR52;A0A087WSR7;Q8K2K6;Q8K2K6-1;Q8K2K6-2;Q8K2K6-3	Agfg1	ENSMUSG00000026159	FALSE	5	NA	10863	34138.1	17779.8	NA	16179.3	57272.7	NA	NA	NA	NA	NA
Q3TBU7;Q3U2K8;Q80WC7;Q80WC7-2	Agfg2	ENSMUSG00000029722	FALSE	8	NA	28677.7	NA	5277.52	12049.4	11939.7	2841.02	NA	927.363	16020.6	NA	73284.4
Q7TN31	Aggf1	ENSMUSG00000021681	TRUE	2	NA	NA	1952.56	NA	NA	29.6521	NA	NA	NA	NA	NA	NA
Q9ESW4	Agk	ENSMUSG00000029916	FALSE	10	NA	107470	16416.7	57422.4	87602.5	15956.8	26746	16554	9483.63	67851.7	NA	158408
Q9ESW4;Q9ESW4-2	Agk	ENSMUSG00000029916	FALSE	1	NA	NA	NA	18282.4	NA	NA	NA	NA	NA	NA	NA	NA
A0A0G2JGI9;F6XXE6;F8VPN4	Agl	ENSMUSG00000033400	FALSE	10	610.155	13984.1	2887.47	73391.4	14157.7	174796	8407.19	1155.09	NA	770.129	NA	1519.18
A0A0G2JGI9;F8VPN4	Agl	ENSMUSG00000033400	FALSE	4	NA	1523.49	NA	138998	NA	NA	806.24	NA	936210	NA	NA	NA
A2AS89	Agmat	ENSMUSG00000040706	TRUE	1	NA	NA	NA	NA	NA	396286	NA	NA	NA	NA	NA	NA
Q8BS35;Q8BS35-2;Q8BS35-3	Agmo	ENSMUSG00000050103	FALSE	1	NA	NA	NA	NA	NA	797.076	NA	NA	NA	NA	NA	NA
A0A6I8MX18;H3BJ70;Q8CJG1	Ago1	ENSMUSG00000041530	FALSE	8	NA	7477.24	11786.5	1425.99	225.678	2035.16	2558.85	NA	365.504	1078.57	NA	NA
Q8CJG0	Ago2	ENSMUSG00000036698	TRUE	10	4233.18	5583.5	55668	9990.01	1715.81	4724.68	13256.2	1747.45	25058	18911.2	NA	NA
Q8CJF9	Ago3	ENSMUSG00000028842	TRUE	6	NA	2430.76	691.486	2209.79	NA	489.54	180.36	NA	483.027	NA	NA	NA
Q8CJF8	Ago4	ENSMUSG00000042500	FALSE	1	NA	NA	NA	132.448	NA	NA	NA	NA	NA	NA	NA	NA
Q8CJF8;Q8CJF8-2	Ago4	ENSMUSG00000042500	FALSE	1	NA	NA	NA	451.699	NA	NA	NA	NA	NA	NA	NA	NA
A0A0R4J263;O35083	Agpat1	ENSMUSG00000034254	FALSE	6	NA	30824.4	12424.8	3239.45	29416.4	NA	10667.2	NA	NA	NA	NA	8898.34
A0A0R4J263;G3UWV6;O35083	Agpat1	ENSMUSG00000034254	FALSE	3	NA	169547	NA	NA	NA	1619	NA	NA	6860.37	NA	NA	NA
Q8K3K7	Agpat2	ENSMUSG00000026922	TRUE	7	NA	14989.7	NA	2619.63	9488.59	49837.4	4279.2	NA	1273.02	179.902	NA	NA
Q9D517	Agpat3	ENSMUSG00000001211	TRUE	10	NA	41721.5	243716	7438.17	40940.9	8058.52	12640.5	1048.04	38803.5	1858.29	NA	17554.2
Q8K4X7	Agpat4	ENSMUSG00000023827	TRUE	6	NA	23846.8	NA	532.896	NA	10197.3	17211.4	NA	136.662	NA	NA	45737.1
F8WGD9;Q9D1E8	Agpat5	ENSMUSG00000031467	FALSE	5	NA	6363.81	NA	9744.22	NA	1249.37	1990.86	NA	4298.12	NA	NA	NA
A2AL49;A2AL50;Q8C0I1	Agps	ENSMUSG00000042410	FALSE	1	NA	806.164	NA	NA	NA	NA	NA	NA	NA	NA	NA	NA
A2AL49;A2AL50;H3BKN2;Q8C0I1	Agps	ENSMUSG00000042410	FALSE	9	NA	14385.9	1842.05	4023.83	164712	3747.16	9718.74	NA	1343.01	21730.8	NA	43334.9
O88312	Agr2	ENSMUSG00000020581	TRUE	2	NA	NA	NA	NA	NA	NA	5248.33	53735.5	NA	NA	NA	NA
Q8R3W7	Agr3	ENSMUSG00000036231	TRUE	2	NA	1787.96	NA	NA	NA	NA	1342.13	NA	NA	NA	NA	NA
A2ASQ1-2;A2ASQ1-3;M0QWP1;Z4YK85	Agrn	ENSMUSG00000041936	FALSE	2	NA	242884	NA	NA	NA	NA	209840	NA	NA	NA	NA	NA
M0QWP1	Agrn	ENSMUSG00000041936	FALSE	1	NA	11763.4	NA	NA	NA	NA	NA	NA	NA	NA	NA	NA
A2ASQ1	Agrn	ENSMUSG00000041936	FALSE	2	NA	688.941	NA	NA	NA	NA	611.357	NA	NA	NA	NA	NA
A2ASQ1;A2ASQ1-2;A2ASQ1-3;M0QWP1;Z4YK85	Agrn	ENSMUSG00000041936	FALSE	8	NA	192.472	2035.31	3404.39	611.478	1953.54	4825.57	NA	540.394	3.73123	NA	NA
A2ASQ1;A2ASQ1-2;A2ASQ1-3;M0QWP1;Z4YJS5;Z4YK85	Agrn	ENSMUSG00000041936	FALSE	3	NA	2740.37	7945.51	15364.3	NA	NA	NA	NA	NA	NA	NA	NA
A0A5F8MPW1;P11859;Q3UTR7	Agt	ENSMUSG00000031980	FALSE	9	17407.7	12155.7	NA	4549.75	17292.9	10864.7	14805.3	NA	3075.9	3280.46	NA	12733.5
F6ZCF0;Q641K1;Q641K1-2;Q641K1-3;Q641K1-4;Q641K1-5	Agtpbp1	ENSMUSG00000021557	FALSE	6	NA	809.216	NA	238.32	NA	161.149	95.9067	1854.22	NA	NA	NA	129.85
Q641K1;Q641K1-2;Q641K1-3;Q641K1-4	Agtpbp1	ENSMUSG00000021557	FALSE	1	NA	1849.63	NA	NA	NA	NA	NA	NA	NA	NA	NA	NA
E9PX07;E9PXA7;E9Q2R5;E9Q352;E9Q3T5;E9Q878;F6ZCF0;Q641K1;Q641K1-2;Q641K1-3;Q641K1-4;Q641K1-5;Q8C1R2	Agtpbp1	ENSMUSG00000021557	FALSE	1	NA	3347.24	NA	NA	NA	NA	NA	NA	NA	NA	NA	NA
A0A286YDV2;E9PX07;F6ZCF0;Q641K1;Q641K1-2;Q641K1-3;Q641K1-4;Q641K1-5	Agtpbp1	ENSMUSG00000021557	FALSE	1	NA	NA	496.931	NA	NA	NA	NA	NA	NA	NA	NA	NA
Q641K1;Q641K1-2;Q641K1-3;Q641K1-4;Q641K1-5	Agtpbp1	ENSMUSG00000021557	FALSE	2	NA	1911.2	NA	NA	NA	NA	NA	NA	318.582	NA	NA	NA
Q9WVK0	Agtrap	ENSMUSG00000029007	TRUE	1	NA	NA	NA	2699.09	NA	NA	NA	NA	NA	NA	NA	NA
O35423;O35423-2	Agxt	ENSMUSG00000026272	FALSE	2	NA	527.799	NA	NA	NA	471138	NA	NA	NA	NA	NA	NA
H7BWY3;Q3UEG6	Agxt2	ENSMUSG00000089678	FALSE	2	NA	NA	NA	NA	111185	157034	NA	NA	NA	NA	NA	NA
F6S6E4;Q8CJF7	Ahctf1	ENSMUSG00000026491	FALSE	2	NA	NA	NA	NA	4.35113	NA	NA	NA	NA	NA	NA	491.478
Q8CJF7	Ahctf1	ENSMUSG00000026491	FALSE	6	NA	1645.03	437.129	138.608	NA	2763.36	18853.8	NA	239.579	NA	NA	NA
D3Z2Q0;F7ATQ6;Q80SW1	Ahcyl1	ENSMUSG00000027893	FALSE	1	NA	NA	251.892	NA	NA	NA	NA	NA	NA	NA	NA	NA
D3Z2Q0	Ahcyl1	ENSMUSG00000027893	FALSE	1	NA	8787.5	NA	NA	NA	NA	NA	NA	NA	NA	NA	NA
Q80SW1	Ahcyl1	ENSMUSG00000027893	FALSE	11	16643.2	410776	118792	21400.3	120080	5637.96	28970.9	27237.8	13819.4	26616.4	NA	84230.9
F8WI65	Ahcyl2	ENSMUSG00000029772	FALSE	1	NA	NA	NA	NA	NA	NA	1756.61	NA	NA	NA	NA	NA
F8WGT1;F8WI65;Q68FL4;Q68FL4-2	Ahcyl2	ENSMUSG00000029772	FALSE	2	NA	36315.1	NA	3575.83	NA	NA	NA	NA	NA	NA	NA	NA
F8WGT1;H3BKT5;Q68FL4;Q68FL4-2	Ahcyl2	ENSMUSG00000029772	FALSE	7	NA	35671.3	NA	NA	47446.4	196.603	3287.3	6840.75	NA	6532.41	NA	19714
D3YYM7	Ahcyl2	ENSMUSG00000029772	TRUE	1	NA	NA	NA	NA	NA	NA	NA	NA	NA	333.717	NA	NA
E9PX77;F8WGT1;F8WI65;H3BKT5;Q68FL4;Q68FL4-2	Ahcyl2	ENSMUSG00000029772	FALSE	1	NA	NA	2143.28	NA	NA	NA	NA	NA	NA	NA	NA	NA
F8WGT1;F8WI65;H3BKT5;Q68FL4;Q68FL4-2	Ahcyl2	ENSMUSG00000029772	FALSE	6	NA	11618.1	23755.2	1835.74	NA	23614.5	2102.95	NA	63.1185	NA	NA	NA
Q6PAL7	Ahdc1	ENSMUSG00000037692	TRUE	7	NA	2603.71	797.43	1619.17	NA	200.615	116.858	NA	44.9429	NA	NA	60.9869
A0A1L1SQE2;E9QP54;Q8K3E5;Q8K3E5-2	Ahi1	ENSMUSG00000019986	FALSE	3	NA	5488.28	623.539	616.127	NA	NA	NA	NA	NA	NA	NA	NA
A0A494BBD5;E9Q616	Ahnak	ENSMUSG00000069833	FALSE	1	NA	6717.17	NA	NA	NA	NA	NA	NA	NA	NA	NA	NA
A0A494B8Y7;G5E8K8	Ahnak	ENSMUSG00000069833	FALSE	2	NA	6708.63	NA	NA	NA	NA	4369.44	NA	NA	NA	NA	NA
E9Q616	Ahnak	ENSMUSG00000069833	FALSE	12	42404.9	713.506	3051.15	181897	3502.21	6382.86	1.58095e+06	8878.93	59822.6	10207.9	33133.1	28231.8
P30561;Q3U5D9	Ahr	ENSMUSG00000019256	FALSE	1	NA	NA	NA	NA	NA	1579.61	NA	NA	NA	NA	NA	NA
Q8BK64	Ahsa1	ENSMUSG00000021037	TRUE	10	NA	62826.1	52705.1	29145.9	83674.4	62778.6	60182.6	125629	62163.2	300825	NA	328812
A2AF81;F6S1R2;Q8N9S3;Q8N9S3-2;Q8N9S3-3	Ahsa2	ENSMUSG00000020288	FALSE	3	NA	525.541	NA	1725.6	NA	NA	NA	NA	2137.88	NA	NA	NA
A2AF81;A2AF82;F6S1R2;Q8N9S3;Q8N9S3-2;Q8N9S3-3	Ahsa2	ENSMUSG00000020288	FALSE	2	NA	NA	3451.92	NA	NA	10813.5	NA	NA	NA	NA	NA	NA
F6S1R2;Q8N9S3;Q8N9S3-2;Q8N9S3-3	Ahsa2	ENSMUSG00000020288	FALSE	3	NA	NA	NA	NA	NA	8512.83	1471.68	NA	NA	6101.08	NA	NA
A0A338P703;A0A338P7G1;A0A338P7H5;P29699	Ahsg	ENSMUSG00000022868	FALSE	12	2.5957e+06	106780	64353.8	1.34312e+06	743315	167677	1.37094e+06	499258	378328	829821	1.13035e+06	1.27667e+06
A0A338P6Y6;A0A338P703;A0A338P7G1;A0A338P7H5;P29699	Ahsg	ENSMUSG00000022868	FALSE	2	NA	20572.6	NA	NA	NA	76517.2	NA	NA	NA	NA	NA	NA
A0A2I3BQE1;A0A2I3BRQ1;A2AS37	AI182371	ENSMUSG00000035875	FALSE	2	NA	NA	NA	3199.53	NA	3627.18	NA	NA	NA	NA	NA	NA
A0A338P7F5;A0A338P7F9;Q8R043	AI413582	ENSMUSG00000062753	FALSE	1	NA	4823.4	NA	NA	NA	NA	NA	NA	NA	NA	NA	NA
Q8C708	AI467606	ENSMUSG00000045165	TRUE	1	NA	NA	NA	NA	NA	NA	NA	NA	NA	698.706	NA	NA
Q922M7	AI597479	ENSMUSG00000010290	TRUE	5	NA	3090.29	NA	1393.3	NA	640.542	4305.5	NA	665.465	NA	NA	NA
Q91Z58	AI661453	ENSMUSG00000034382	TRUE	3	NA	5659.99	NA	NA	NA	3171.2	6241.45	NA	NA	NA	NA	NA
Q8VD62	AI837181	ENSMUSG00000047423	TRUE	9	NA	16034.5	NA	7193.4	5649.94	8410.76	3432.15	901.608	1906.55	20877.6	NA	25220.4
Q8C4Q6	Aida	ENSMUSG00000042901	FALSE	4	NA	1692.08	25320.3	NA	NA	NA	5253.32	NA	NA	2475.43	NA	NA
Q8C4Q6;Q8C4Q6-2	Aida	ENSMUSG00000042901	FALSE	5	NA	27672.9	NA	3312.57	NA	9957.6	4170.29	NA	105065	NA	NA	NA
G3UYJ2;O70200	Aif1	ENSMUSG00000024397	FALSE	6	NA	47802.8	NA	1049.17	NA	7584.39	152332	NA	NA	55806.4	NA	5514.09
A0A0A6YWH2;Q9EQX4	Aif1l	ENSMUSG00000001864	FALSE	5	NA	881.174	NA	16325.5	7465.36	26459.7	7546.66	NA	NA	NA	NA	NA
B1AU25;Q9Z0X1;Q9Z0X1-2	Aifm1	ENSMUSG00000036932	FALSE	2	NA	NA	3531.72	745813	NA	NA	NA	NA	NA	NA	NA	NA
B1AU25;Q9Z0X1	Aifm1	ENSMUSG00000036932	FALSE	11	12576.2	160134	80988.3	703007	939677	562014	93861.7	144696	134627	109050	NA	121154
Q8BUE4;Q8BUE4-2	Aifm2	ENSMUSG00000020085	FALSE	8	NA	3721.12	NA	2205.16	1568.44	26194.1	3963.66	NA	662.183	2518.86	NA	4720.93
Q3TY86;Q3TY86-2;Q3TY86-3	Aifm3	ENSMUSG00000022763	FALSE	1	NA	15276.9	NA	NA	NA	NA	NA	NA	NA	NA	NA	NA
H7BX91;Q9D8B1;Q9D8B1-1	Aig1	ENSMUSG00000019806	FALSE	1	NA	2738.41	NA	NA	NA	NA	NA	NA	NA	NA	NA	NA
Q91VJ1	Aim2	ENSMUSG00000037860	TRUE	1	NA	NA	NA	NA	NA	1149.92	NA	NA	NA	NA	NA	NA
P31230;Q3UZG4	Aimp1	ENSMUSG00000028029	FALSE	11	17187.9	13400.8	52051	168158	59226.3	57891	78510.3	518212	79346.1	234665	NA	478619
A0A0G2JDW6;P31230;Q3UZG4	Aimp1	ENSMUSG00000028029	FALSE	2	NA	34633.6	NA	168143	NA	NA	NA	NA	NA	NA	NA	NA
Q8R3V2	Aimp2	ENSMUSG00000029610	FALSE	3	NA	12753.6	NA	290.384	NA	NA	NA	NA	5415.97	NA	NA	NA
Q8R010	Aimp2	ENSMUSG00000029610	FALSE	9	NA	4162.79	NA	27017.7	82848.2	90033.4	74996.2	27527.8	85077.8	195911	NA	184372
Q8R010;Q8R3V2	Aimp2	ENSMUSG00000029610	FALSE	4	NA	24294.9	105189	NA	NA	13355.3	23824.2	NA	NA	NA	NA	NA
D3YW40;O08915	Aip	ENSMUSG00000024847	FALSE	9	NA	40036.8	NA	34593.9	25704.5	11876.2	109335	2574.72	11196.6	120437	NA	73332.6
O08915	Aip	ENSMUSG00000024847	FALSE	3	NA	28561.7	37430.3	NA	NA	NA	18735	NA	NA	NA	NA	NA
Q924K1	Aipl1	ENSMUSG00000040554	TRUE	1	NA	NA	59313.8	NA	NA	NA	NA	NA	NA	NA	NA	NA
A2AJA9;A2AJA9-2	Ajm1	ENSMUSG00000029419	FALSE	2	NA	88631.5	NA	NA	NA	2039.7	NA	NA	NA	NA	NA	NA
Q91XC0	Ajuba	ENSMUSG00000022178	TRUE	1	NA	NA	NA	NA	NA	127.512	NA	NA	NA	NA	NA	NA
Q9R0Y5;Q9R0Y5-2	Ak1	ENSMUSG00000026817	FALSE	11	NA	1.01839e+06	171741	4.5665e+06	113082	756.705	361684	34428.1	6.11078e+06	54328.7	449456	105171
Q9R0Y5;Q9R0Y5-2;Z4YN97	Ak1	ENSMUSG00000026817	FALSE	2	74467.8	11255	NA	NA	NA	NA	NA	NA	NA	NA	NA	NA
A0A0A6YXW8;Q9R0Y5;Q9R0Y5-2;Z4YN97	Ak1	ENSMUSG00000026817	FALSE	2	NA	314635	NA	NA	NA	NA	113848	NA	NA	NA	NA	NA
F7BP55	Ak2	ENSMUSG00000028792	FALSE	3	NA	NA	NA	2193.98	2346.09	15492.7	NA	NA	NA	NA	NA	NA
Q9WTP6;Q9WTP6-2	Ak2	ENSMUSG00000028792	FALSE	9	NA	20296.6	38067.2	692106	1.33983e+06	971880	129967	NA	31099.7	178570	NA	224545
F7BP55;Q9WTP6;Q9WTP6-2	Ak2	ENSMUSG00000028792	FALSE	2	5213.06	137759	NA	NA	NA	NA	NA	NA	NA	NA	NA	NA
F6RP11;Q9WTP7	Ak3	ENSMUSG00000024782	FALSE	1	NA	NA	5791.98	NA	NA	NA	NA	NA	NA	NA	NA	NA
Q9WTP7	Ak3	ENSMUSG00000024782	FALSE	9	NA	218503	31992.9	221228	1.1625e+06	746636	281530	NA	61020	27715.9	NA	59390.4
F6TEU8;Q9WUR9	Ak4	ENSMUSG00000028527	FALSE	2	NA	343000	NA	NA	NA	133086	NA	NA	NA	NA	NA	NA
A2ARF6;F6TEU8;Q9WUR9	Ak4	ENSMUSG00000028527	FALSE	7	NA	188584	22125.7	95637.7	1.13678e+06	37606.5	NA	NA	49724.9	NA	NA	1411.11
A2ARF6;Q9WUR9	Ak4	ENSMUSG00000028527	FALSE	2	22944.8	NA	NA	101000	NA	NA	NA	NA	NA	NA	NA	NA
Q920P5	Ak5	ENSMUSG00000039058	FALSE	1	NA	53685.9	NA	NA	NA	NA	NA	NA	NA	NA	NA	NA
A0A0G2JGN7;Q920P5;Q920P5-2	Ak5	ENSMUSG00000039058	FALSE	1	NA	50295.4	NA	NA	NA	NA	NA	NA	NA	NA	NA	NA
Q8VCP8	Ak6	ENSMUSG00000078941	TRUE	5	NA	877.846	NA	NA	NA	769.673	NA	6525.03	NA	9886.43	NA	1664.17
F8WIC0;Q9D2H2	Ak7	ENSMUSG00000041323	FALSE	4	NA	880.612	NA	NA	12225.2	NA	4066.83	NA	NA	NA	NA	35910.6
Q32M07	Ak8	ENSMUSG00000026807	TRUE	3	NA	3365.84	NA	NA	NA	NA	7440.32	NA	NA	NA	NA	46266.7
G3UWD5	Akain1	ENSMUSG00000091636	TRUE	1	NA	2931.3	NA	NA	NA	NA	NA	NA	NA	NA	NA	NA
O08715;O08715-2;O08715-3;O08715-4;O08715-5;O08715-6	Akap1	ENSMUSG00000018428	FALSE	6	NA	6885.57	3694.66	20549.3	NA	24295.5	NA	256.149	9716.08	NA	NA	NA
O08715;O08715-2;O08715-3;O08715-4;O08715-6	Akap1	ENSMUSG00000018428	FALSE	1	NA	NA	NA	NA	NA	47131.1	NA	NA	NA	NA	NA	NA
O88845;O88845-2;O88845-3	Akap10	ENSMUSG00000047804	FALSE	9	NA	16882.7	1622.99	1680.43	NA	1114.06	2085.9	1018.95	87.6022	926.521	NA	7778.36
E9Q777	Akap11	ENSMUSG00000022016	TRUE	4	NA	NA	NA	NA	NA	317.293	NA	NA	24.5197	11.3308	NA	417.494
A0A668KLV9	Akap12	ENSMUSG00000038587	FALSE	2	NA	615.959	NA	NA	NA	NA	86.2764	NA	NA	NA	NA	NA
Q9WTQ5-2	Akap12	ENSMUSG00000038587	FALSE	2	NA	NA	NA	53.2334	NA	81.6654	NA	NA	NA	NA	NA	NA
A0A668KLD3;A0A668KLV9;Q9WTQ5	Akap12	ENSMUSG00000038587	FALSE	2	NA	NA	NA	36476.1	NA	4260.76	NA	NA	NA	NA	NA	NA
A0A668KLD3;Q9WTQ5;Q9WTQ5-2	Akap12	ENSMUSG00000038587	FALSE	3	NA	101382	NA	NA	NA	NA	66630.5	NA	4584.47	NA	NA	NA
A0A668KLD3;A0A668KLV9;Q9WTQ5;Q9WTQ5-2	Akap12	ENSMUSG00000038587	FALSE	9	NA	5647.27	10331.8	18263.5	5164.61	462.902	411443	11668.6	NA	26613.1	NA	675849
A0A140LJJ5;E9Q394;E9Q394-2	Akap13	ENSMUSG00000066406	FALSE	10	NA	2606.87	1156.36	2591.77	58.0113	2551.85	4366.13	5.34927	91.3869	716.951	NA	707.211
A0A140LID7;A0A140LIX0;A0A140LJJ5;E9Q394;E9Q394-2	Akap13	ENSMUSG00000066406	FALSE	1	NA	2630.66	NA	NA	NA	NA	NA	NA	NA	NA	NA	NA
Q3V0I7	Akap14	ENSMUSG00000036551	TRUE	2	NA	223.218	NA	NA	NA	NA	2075.8	NA	NA	NA	NA	NA
O88987	Akap3	ENSMUSG00000030344	TRUE	2	NA	NA	NA	NA	NA	NA	NA	NA	NA	215.455	NA	147510
Q60662;Q60662-2	Akap4	ENSMUSG00000050089	FALSE	3	NA	614.35	NA	NA	NA	NA	1408.95	NA	NA	NA	NA	701.421
D3YVF0;H3BIV5	Akap5	ENSMUSG00000021057	FALSE	5	NA	107386	NA	586.4	NA	60.438	463194	NA	NA	861.061	NA	NA
E9Q9K8	Akap6	ENSMUSG00000061603	FALSE	4	NA	28.8659	NA	4457.04	NA	NA	NA	NA	109.025	338.87	NA	NA
E9Q9K8;Q6PGB9	Akap6	ENSMUSG00000061603	FALSE	2	NA	464.22	NA	1619.72	NA	NA	NA	NA	NA	NA	NA	NA
O55074;Q7TN79	Akap7	ENSMUSG00000039166	FALSE	2	NA	25897	NA	NA	NA	NA	2418.83	NA	NA	NA	NA	NA
Q7TN79	Akap7	ENSMUSG00000039166	FALSE	1	NA	NA	NA	2706.87	NA	NA	NA	NA	NA	NA	NA	NA
H3BJL8;Q7TN79	Akap7	ENSMUSG00000039166	FALSE	1	NA	NA	NA	NA	NA	294.892	NA	NA	NA	NA	NA	NA
A0A494B9I1;A0A494BAZ0;Q9DBR0	Akap8	ENSMUSG00000024045	FALSE	1	NA	14838.2	NA	NA	NA	NA	NA	NA	NA	NA	NA	NA
Q9DBR0	Akap8	ENSMUSG00000024045	FALSE	10	NA	357.324	10086.4	7240.18	82.1003	9623.74	9764.81	279.035	716.655	14497.2	NA	20041.5
A0A494B9L0;Q5RL57;Q9R0L7	Akap8l	ENSMUSG00000002625	FALSE	3	NA	1841.14	NA	NA	NA	1170.71	2407.51	NA	NA	NA	NA	NA
A0A494B9L0;A0A494BBL1;Q5RL57;Q9R0L7	Akap8l	ENSMUSG00000002625	FALSE	3	NA	NA	NA	1098.61	NA	NA	NA	NA	232.176	NA	NA	14268.5
A0A494B9L0;A0A494BAS2;Q5RL57;Q9R0L7	Akap8l	ENSMUSG00000002625	FALSE	1	NA	2963.31	NA	NA	NA	NA	NA	NA	NA	NA	NA	NA
Q70FJ1;Q70FJ1-2;Q70FJ1-3	Akap9	ENSMUSG00000040407	FALSE	5	NA	32.16	NA	NA	3.53397	7.25825	NA	9.67516	78.6707	NA	NA	NA
E9QQ10	Akap9	ENSMUSG00000040407	FALSE	9	NA	1042.77	NA	8.38704	414.678	1096.27	841.467	1221.48	92.1174	211.76	NA	304.072
E9QQ10;Q70FJ1;Q70FJ1-2;Q70FJ1-3	Akap9	ENSMUSG00000040407	FALSE	4	NA	771.352	179.344	2494.66	NA	NA	1599.54	NA	NA	NA	NA	NA
Q9JJR5	Akip1	ENSMUSG00000031023	TRUE	2	NA	7000.82	NA	NA	NA	NA	1784.61	NA	NA	NA	NA	NA
B1AXD8	Akirin2	ENSMUSG00000028291	TRUE	1	NA	NA	NA	NA	NA	143.733	NA	NA	NA	NA	NA	NA
Q80VW7;Q80VW7-3;Q80VW7-4	Akna	ENSMUSG00000039158	FALSE	4	NA	1294.05	NA	89.2321	NA	661.842	211.929	NA	NA	NA	NA	NA
B1AXW3;Q9JII6	Akr1a1	ENSMUSG00000028692	FALSE	11	208221	278086	35347.5	130827	5.73209e+06	979399	305797	78293.7	70053	308217	NA	717163
Q9JII6	Akr1a1	ENSMUSG00000028692	FALSE	2	NA	309387	117202	NA	NA	NA	NA	NA	NA	NA	NA	NA
D3Z494;G5E895;S4R2G9	Akr1b10	ENSMUSG00000061758	FALSE	3	NA	153048	NA	169433	NA	55035.1	NA	NA	NA	NA	NA	NA
D3Z494;G5E895	Akr1b10	ENSMUSG00000061758	FALSE	9	NA	13023.9	NA	604054	215331	7822.14	78113.9	268.697	166830	69067	NA	1.00262e+06
P45376	Akr1b3	ENSMUSG00000001642	FALSE	11	71740	93761.3	129556	427952	1.88004e+06	17775	769301	94627.7	1.90799e+06	1.36702e+06	NA	7.59441e+06
D3YVJ7	Akr1b3	ENSMUSG00000001642	FALSE	1	NA	NA	NA	327.649	NA	NA	NA	NA	NA	NA	NA	NA
D3YVJ7;P45376	Akr1b3	ENSMUSG00000001642	FALSE	2	NA	299894	NA	1.59047e+06	NA	NA	NA	NA	NA	NA	NA	NA
P21300	Akr1b7	ENSMUSG00000052131	TRUE	8	NA	9898.05	NA	4672.96	37433.8	1002.94	5048.32	NA	18326.9	14042.8	NA	72005.8
P45377	Akr1b8	ENSMUSG00000029762	TRUE	8	NA	25402.6	NA	128156	1181.99	55700.5	25404	NA	47317.4	25547.9	NA	872465
Q9JLI0	Akr1c12	ENSMUSG00000021211	TRUE	4	NA	NA	NA	NA	23364.2	59050.7	NA	2617.87	NA	1032.07	NA	NA
Q8VC28	Akr1c13	ENSMUSG00000021213	TRUE	7	NA	3633.87	NA	NA	9537.14	418485	5512.35	16925.9	NA	28347.2	NA	2664.07
Q91WT7	Akr1c14	ENSMUSG00000033715	TRUE	8	NA	66674.6	NA	2267.33	289815	462532	236020	671.313	375.215	NA	NA	1451.09
Q8K023;Q8K023-2	Akr1c18	ENSMUSG00000021214	FALSE	1	NA	NA	NA	NA	166638	NA	NA	NA	NA	NA	NA	NA
G3X9Y6	Akr1c19	ENSMUSG00000071551	FALSE	4	NA	NA	NA	1003.73	1283.48	155031	NA	NA	NA	NA	NA	221.397
A0A1Y7VK17;G3X9Y6	Akr1c19	ENSMUSG00000071551	FALSE	1	NA	NA	NA	7783.95	NA	NA	NA	NA	NA	NA	NA	NA
A0A1Y7VMC8;Q8VC77;Q9CZU0	Akr1c20	ENSMUSG00000054757	FALSE	2	NA	420504	NA	NA	NA	17252.2	NA	NA	NA	NA	NA	NA
Q91WR5	Akr1c21	ENSMUSG00000021207	TRUE	1	NA	NA	NA	NA	92340.7	NA	NA	NA	NA	NA	NA	NA
A0A1Y7VP26;P70694	Akr1c6	ENSMUSG00000021210	FALSE	1	NA	NA	NA	NA	NA	1.80141e+06	NA	NA	NA	NA	NA	NA
D3Z3P8;P70694	Akr1c6	ENSMUSG00000021210	FALSE	1	NA	NA	NA	NA	NA	1.86842e+06	NA	NA	NA	NA	NA	NA
A0A1Y7VP26;D3Z3P8;P70694	Akr1c6	ENSMUSG00000021210	FALSE	5	NA	NA	NA	418.344	79396.4	5.47311e+06	6515.37	NA	NA	NA	NA	104411
G3XA14;Q3UXL1	Akr1cl	ENSMUSG00000025955	FALSE	1	NA	NA	NA	NA	NA	NA	NA	NA	NA	NA	NA	317865
Q8VCX1	Akr1d1	ENSMUSG00000038641	TRUE	2	NA	NA	NA	NA	NA	1.15144e+06	NA	NA	NA	NA	NA	56488.3
Q8CEB6;Q9DCT1	Akr1e1	ENSMUSG00000045410	FALSE	8	NA	6402.18	13256.2	17575.6	22195.9	15844.2	6838	NA	47687.5	NA	NA	78006.8
Q8CG76	Akr7a5	ENSMUSG00000028743	TRUE	11	22005.6	110609	32972.5	106296	1.59014e+06	479067	65363.1	31476.5	144982	115051	NA	584025
D3Z783;P31750	Akt1	ENSMUSG00000001729	FALSE	8	NA	11847.8	6464.96	12323.7	2048.65	NA	10811.8	14455.3	NA	14764.2	NA	12900.6
D3YXX3;D3Z783;P31750	Akt1	ENSMUSG00000001729	FALSE	4	NA	10556.1	NA	5867.73	NA	3190.2	NA	NA	163.94	NA	NA	NA
D3YWZ1;D3Z4R0;D3Z4W3;E9QKI4;E9QKI5;F6R8S6;Q9D1F4	Akt1s1	ENSMUSG00000011096	FALSE	2	NA	NA	NA	20410.5	NA	NA	NA	NA	19272	NA	NA	NA
E9QKI4;E9QKI5;F6R8S6;Q9D1F4	Akt1s1	ENSMUSG00000011096	FALSE	9	NA	12880.1	19646.1	2207.59	5947.02	15036.1	14845.5	6188.35	NA	7064.19	NA	30355.9
E9QKI5;F6R8S6;Q9D1F4	Akt1s1	ENSMUSG00000011096	FALSE	1	NA	NA	NA	NA	NA	21085	NA	NA	NA	NA	NA	NA
E9QKI4;E9QKI5;Q9D1F4	Akt1s1	ENSMUSG00000011096	FALSE	2	NA	3892.27	NA	NA	NA	5196.13	NA	NA	NA	NA	NA	NA
F8WHG5;Q60823	Akt2	ENSMUSG00000004056	FALSE	8	NA	5186.76	1302.26	4219.24	NA	1932.17	7682.32	10976.6	NA	19354.5	NA	7617.33
D3YXM7;D3Z3N2;F8WHG5;Q60823	Akt2	ENSMUSG00000004056	FALSE	5	NA	20008.4	NA	14411.8	NA	7531.17	702.715	NA	3706.34	NA	NA	NA
Q9WUA6;Q9WUA6-2	Akt3	ENSMUSG00000019699	FALSE	6	NA	15227.4	4378.27	47.5422	NA	37.9518	4602.35	NA	NA	NA	NA	1000.51
A0A1B0GS90;A0A1B0GSS3;D3Z632;Q64362	Aktip	ENSMUSG00000031667	FALSE	1	NA	NA	NA	569.223	NA	NA	NA	NA	NA	NA	NA	NA
D3Z632;Q64362	Aktip	ENSMUSG00000031667	FALSE	10	NA	16338.4	10925.5	1809.74	27695.1	1773.94	10642.3	995.85	3159.57	1164.8	NA	10558.7
P10518	Alad	ENSMUSG00000028393	TRUE	11	2733.57	73873.1	190374	24702.5	907299	380268	314381	31712.7	14795.7	3.05333e+06	NA	1.09435e+06
A0A0R4J0X2;A0A1W2P873;Q8VC19	Alas1	ENSMUSG00000032786	FALSE	3	NA	66261.7	NA	2079.18	NA	6831.33	NA	NA	NA	NA	NA	NA
A0A0R4J0X2;Q8VC19	Alas1	ENSMUSG00000032786	FALSE	3	NA	NA	NA	11546	NA	5790.96	NA	NA	242.431	NA	NA	NA
A0A0R4J0X2;A0A1W2P873;D6RGR8;Q8VC19	Alas1	ENSMUSG00000032786	FALSE	2	NA	NA	NA	7697.74	NA	1327.51	NA	NA	NA	NA	NA	NA
A2AFM1;P08680	Alas2	ENSMUSG00000025270	FALSE	2	NA	NA	NA	NA	NA	1838.97	NA	NA	NA	17614.3	NA	NA
P07724	Alb	ENSMUSG00000029368	TRUE	12	445200	1.25216e+06	472947	1.19021e+07	9.94492e+06	3.30433e+06	1.24131e+07	1.05047e+07	7.95757e+06	6.03044e+06	920528	1.08603e+07
F8VQ07	Albfm1	ENSMUSG00000070690	TRUE	1	NA	NA	NA	285.513	NA	NA	NA	NA	NA	NA	NA	NA
E9Q3Q6;E9Q4G8;F6QH25;Q61490	Alcam	ENSMUSG00000022636	FALSE	4	NA	140285	1279.83	4669.76	NA	NA	61730.7	NA	NA	NA	NA	NA
E9Q3Q6;E9Q4G8;F6QH25;Q5MPX5;Q61490	Alcam	ENSMUSG00000022636	FALSE	1	NA	NA	10943	NA	NA	NA	NA	NA	NA	NA	NA	NA
E9Q3Q6;E9Q4G8;Q61490	Alcam	ENSMUSG00000022636	FALSE	8	NA	16148.5	NA	349.223	19644.8	26247.6	202211	82479.5	NA	1724	NA	12328.3
A0A1B0GSU0;D3Z0B9;Q571I9	Aldh16a1	ENSMUSG00000007833	FALSE	10	NA	5796.51	2773.69	3325.46	82107.3	73871.5	15619	5610.7	2091.85	81170.6	NA	85998
Q9Z110;Q9Z110-2	Aldh18a1	ENSMUSG00000025007	FALSE	9	15372.4	23504.6	7293.73	3936.21	NA	NA	2529.03	179836	107.2	70667.8	NA	30718.4
Q9Z110	Aldh18a1	ENSMUSG00000025007	FALSE	1	NA	NA	NA	NA	NA	7064.37	NA	NA	NA	NA	NA	NA
P24549	Aldh1a1	ENSMUSG00000053279	TRUE	10	NA	67390.8	1.77705e+06	55803.8	27515.6	2.68493e+06	3.54613e+06	1.85331e+06	135701	389423	NA	1.0078e+07
Q62148	Aldh1a2	ENSMUSG00000013584	TRUE	6	NA	3772.2	NA	6636.73	NA	422.074	2977.33	3385.42	NA	NA	NA	602541
G3UWP3;Q9JHW9	Aldh1a3	ENSMUSG00000015134	FALSE	5	NA	NA	NA	181.959	316.969	315.897	NA	240.81	NA	NA	NA	2598.7
O35945	Aldh1a7	ENSMUSG00000024747	TRUE	9	NA	60235.5	50152.2	280.703	NA	448916	154975	149311	932.462	6384.31	NA	57888.7
Q9CZS1	Aldh1b1	ENSMUSG00000035561	TRUE	8	NA	65316.1	NA	775986	8064.37	526102	10451.1	3936.54	NA	3669.66	NA	432378
A0A0N4SW56;Q8R0Y6	Aldh1l1	ENSMUSG00000030088	FALSE	1	NA	NA	2338.33	NA	NA	NA	NA	NA	NA	NA	NA	NA
Q8R0Y6	Aldh1l1	ENSMUSG00000030088	FALSE	10	NA	216026	25278.3	2321.3	1.08873e+06	2.52333e+06	26445.7	188079	5051.76	5277	NA	104815
D3Z6B9;Q8K009	Aldh1l2	ENSMUSG00000020256	FALSE	7	NA	1858.91	NA	36537.2	NA	7117.19	150.173	537117	3022.3	1092.18	NA	NA
A0A0G2JEU1;A0A0G2JFQ0;P47738	Aldh2	ENSMUSG00000029455	FALSE	1	NA	136770	NA	NA	NA	NA	NA	NA	NA	NA	NA	NA
A0A0G2JEU1	Aldh2	ENSMUSG00000029455	FALSE	1	NA	NA	NA	NA	NA	377.391	NA	NA	NA	NA	NA	NA
A0A0G2JEU1;P47738	Aldh2	ENSMUSG00000029455	FALSE	11	256862	310939	99834.1	928714	2.37462e+06	3.98654e+06	2.75436e+06	596405	438031	1.65274e+06	NA	4.51557e+06
P47738	Aldh2	ENSMUSG00000029455	FALSE	1	NA	NA	NA	NA	NA	5.29361e+06	NA	NA	NA	NA	NA	NA
A0A0G2JEU1;A0A0G2JF60;P47738	Aldh2	ENSMUSG00000029455	FALSE	1	NA	NA	NA	951944	NA	NA	NA	NA	NA	NA	NA	NA
P47739	Aldh3a1	ENSMUSG00000019102	TRUE	6	7433.6	30881.8	414209	4902.43	NA	368.707	18427.6	NA	NA	NA	NA	NA
B1ATI0;B1AV77;P47740	Aldh3a2	ENSMUSG00000010025	FALSE	10	NA	38715.3	53078.8	18575.9	197568	457486	158302	200056	9416.53	44736.5	NA	176513
A0A140LJF9	Aldh3a2	ENSMUSG00000010025	TRUE	1	NA	NA	NA	NA	NA	8026.56	NA	NA	NA	NA	NA	NA
Q80VQ0	Aldh3b1	ENSMUSG00000024885	TRUE	6	NA	30459.6	NA	124.072	NA	961.687	19669.8	NA	858.716	14552.6	NA	NA
E9Q3E1	Aldh3b2	ENSMUSG00000075296	TRUE	2	NA	NA	NA	611.239	NA	NA	NA	NA	854.055	NA	NA	NA
Q8CHT0	Aldh4a1	ENSMUSG00000028737	TRUE	10	NA	85803	2622.88	338308	2.13235e+06	2.2472e+06	81506.4	43262.7	335059	14389.9	NA	22652.4
Q8BWF0	Aldh5a1	ENSMUSG00000035936	TRUE	9	NA	463157	139398	148385	186124	117963	7880.88	63564.5	16855.2	NA	NA	51443.8
Q9EQ20	Aldh6a1	ENSMUSG00000021238	TRUE	12	76290.9	144404	33035	568946	3.2355e+06	1.73617e+06	180728	723648	376414	8692.27	12047	474204
G3UYR8;Q9DBF1;Q9DBF1-2	Aldh7a1	ENSMUSG00000053644	FALSE	10	NA	161068	398092	46285.7	1.28302e+06	1.0783e+06	116536	1.71255e+06	94017.9	44480.5	NA	1.22131e+06
G3UY72;G3UYR8;Q9DBF1;Q9DBF1-2	Aldh7a1	ENSMUSG00000053644	FALSE	3	71903.2	392239	144899	NA	NA	NA	NA	NA	NA	NA	NA	NA
Q8BH00	Aldh8a1	ENSMUSG00000037542	TRUE	3	NA	1947.48	NA	NA	1.16938e+06	459389	NA	NA	NA	NA	NA	NA
Q3U367;Q9JLJ2	Aldh9a1	ENSMUSG00000026687	FALSE	11	51796.5	21907	37780.5	28458.3	1.23212e+06	747965	59847.8	452028	1432.05	238978	NA	581155
A6ZI44	Aldoa	ENSMUSG00000030695	FALSE	1	NA	NA	NA	193.221	NA	NA	NA	NA	NA	NA	NA	NA
A0A0U1RPN8;A6ZI44;D3YWI1;D3Z510;P05064	Aldoa	ENSMUSG00000030695	FALSE	1	NA	NA	NA	6.00429e+06	NA	NA	NA	NA	NA	NA	NA	NA
D3Z510	Aldoa	ENSMUSG00000030695	FALSE	2	NA	4337.94	NA	NA	NA	NA	NA	NA	704.114	NA	NA	NA
A0A0U1RPN8	Aldoa	ENSMUSG00000030695	FALSE	2	NA	NA	NA	NA	NA	291.633	NA	NA	7365.96	NA	NA	NA
A0A0U1RPT5;A6ZI44	Aldoa	ENSMUSG00000030695	FALSE	3	NA	227.536	NA	NA	NA	NA	82.611	NA	2396.51	NA	NA	NA
A6ZI44;D3YWI1;P05064	Aldoa	ENSMUSG00000030695	FALSE	1	NA	NA	265539	NA	NA	NA	NA	NA	NA	NA	NA	NA
D3YWI1;P05064	Aldoa	ENSMUSG00000030695	FALSE	1	NA	NA	NA	NA	NA	NA	NA	NA	1.82112e+07	NA	NA	NA
Q9CPQ9	Aldoart1	ENSMUSG00000059343	FALSE	3	NA	NA	NA	NA	4474.02	NA	9081.86	NA	NA	2652.47	NA	NA
A6ZI46;Q9CPQ9	Aldoart1	ENSMUSG00000059343	FALSE	1	NA	NA	NA	825.06	NA	NA	NA	NA	NA	NA	NA	NA
A6ZI47	Aldoart2	ENSMUSG00000063129	TRUE	4	NA	2646.81	NA	14182.9	NA	NA	NA	NA	1699.34	NA	NA	2120.13
Q91Y97	Aldob	ENSMUSG00000028307	TRUE	6	NA	215.414	NA	5448.96	8.98946e+06	9.56672e+06	849.105	17687.9	NA	NA	NA	NA
P05063	Aldoc	ENSMUSG00000017390	TRUE	9	104467	3.03923e+06	705828	47945.3	21565.1	120549	NA	NA	3266.76	1411.51	NA	35002.9
Q921Q3;Q921Q3-2	Alg1	ENSMUSG00000039427	FALSE	7	NA	750.251	1734.97	311.494	NA	4160.31	NA	NA	472.641	411.978	NA	8314.53
Q3UGP8	Alg10b	ENSMUSG00000075470	TRUE	3	NA	9170.76	9094.44	NA	NA	NA	NA	NA	376.926	NA	NA	NA
F6R220;Q3TZM9;Q3TZM9-2;Q3TZM9-3	Alg11	ENSMUSG00000063362	FALSE	4	NA	343.54	NA	NA	NA	NA	NA	22348.5	NA	2141.65	NA	11947.1
Q3TZM9;Q3TZM9-2;Q3TZM9-3	Alg11	ENSMUSG00000063362	FALSE	3	NA	NA	NA	1023.07	NA	3111.16	NA	NA	3823.88	NA	NA	NA
Q8VCA2;Q8VDB2	Alg12	ENSMUSG00000035845	FALSE	2	NA	NA	NA	NA	NA	295.165	NA	NA	427.875	NA	NA	NA
E9PX10;E9Q2P6;Q9D8C3;Q9D8C3-2	Alg13	ENSMUSG00000041718	FALSE	4	NA	NA	NA	NA	507.164	1576.95	NA	NA	NA	761.769	NA	1268.05
E9PX10;Q9D8C3	Alg13	ENSMUSG00000041718	FALSE	1	NA	NA	NA	NA	NA	2218.57	NA	NA	NA	NA	NA	NA
E9PX10;Q9D8C3;Q9D8C3-2	Alg13	ENSMUSG00000041718	FALSE	1	NA	NA	NA	3452.36	NA	NA	NA	NA	NA	NA	NA	NA
A0A0G2JEH5;Q9D081	Alg14	ENSMUSG00000039887	FALSE	8	NA	9313.67	7300.34	8741.81	595.991	5977.8	482.433	1357.91	4347.93	NA	NA	NA
F6RBY3;Q9DBE8	Alg2	ENSMUSG00000039740	FALSE	10	NA	56854.5	69751.4	315.266	4826.33	10524.3	6230.39	176321	9007.57	25038.5	NA	76004.4
Q9DBE8	Alg2	ENSMUSG00000039740	FALSE	1	NA	87456.6	NA	NA	NA	NA	NA	NA	NA	NA	NA	NA
A0A338P6N0;A0A338P6Q6;A0A338P6V1;A0A338P6Y8;A0A338P726;A0A338P7B5;D6RCW8;Q8K2A8	Alg3	ENSMUSG00000033809	FALSE	2	NA	NA	NA	NA	NA	NA	NA	5104.97	NA	NA	NA	93.4887
A0A338P6Y8;A0A338P726;Q8K2A8	Alg3	ENSMUSG00000033809	FALSE	1	NA	NA	NA	NA	NA	NA	NA	NA	7308.54	NA	NA	NA
Q9DB25	Alg5	ENSMUSG00000036632	FALSE	8	NA	NA	NA	6696.9	23525.3	17805.3	7685.75	17096.9	5190.33	11330.1	NA	10698
D6RCG2;Q9DB25	Alg5	ENSMUSG00000036632	FALSE	3	NA	3631.31	NA	NA	NA	5328.87	10978.1	NA	NA	NA	NA	NA
A2BDY0;Q3TAE8	Alg6	ENSMUSG00000073792	FALSE	1	NA	NA	NA	NA	NA	NA	NA	NA	162.995	NA	NA	NA
Q6P8H8	Alg8	ENSMUSG00000035704	TRUE	3	NA	15494	NA	NA	NA	2364.6	NA	NA	193.602	NA	NA	NA
E0CZ10;E0CZF3;H3BJ25;Q8VDI9	Alg9	ENSMUSG00000032059	FALSE	1	NA	3956.96	NA	NA	NA	NA	NA	NA	NA	NA	NA	NA
Q8VDI9	Alg9	ENSMUSG00000032059	FALSE	2	NA	NA	NA	NA	NA	2923.32	NA	NA	3921.09	NA	NA	NA
P97793	Alk	ENSMUSG00000055471	TRUE	1	NA	1535.53	NA	NA	NA	NA	NA	NA	NA	NA	NA	NA
A0A0G2JER8;Q6P6J4	Alkbh2	ENSMUSG00000044339	FALSE	1	NA	NA	NA	NA	NA	10160.2	NA	NA	NA	NA	NA	NA
A2AKV6;A2AKV7;Q8K1E6	Alkbh3	ENSMUSG00000040174	FALSE	8	NA	546.825	2453.39	10135.4	NA	3440.05	849.405	535.879	5705.8	5869.7	NA	NA
Q3TSG4	Alkbh5	ENSMUSG00000042650	TRUE	9	NA	12016.2	25273.8	2777.04	2617.63	4997.47	1113.15	4817.34	NA	1514.69	NA	4850.18
D3Z1T0;Q8K2U2	Alkbh6	ENSMUSG00000042831	FALSE	2	NA	8154.15	NA	NA	NA	311.723	NA	NA	NA	NA	NA	NA
Q9D6Z0;Q9D6Z0-2	Alkbh7	ENSMUSG00000002661	FALSE	6	NA	1579.67	NA	9778.17	15902.5	1834.58	NA	NA	NA	401.316	NA	9785.52
Q9D6Z0	Alkbh7	ENSMUSG00000002661	FALSE	2	NA	15251.7	NA	NA	NA	NA	NA	NA	848.458	NA	NA	NA
Q80Y20	Alkbh8	ENSMUSG00000025899	FALSE	1	NA	NA	NA	NA	NA	179.685	NA	NA	NA	NA	NA	NA
Q80Y20;Q80Y20-2	Alkbh8	ENSMUSG00000025899	FALSE	1	NA	NA	NA	NA	NA	NA	NA	NA	NA	2200.63	NA	NA
Q9JHX6	Allc	ENSMUSG00000020636	TRUE	1	NA	NA	NA	NA	NA	NA	NA	NA	NA	NA	NA	42646.2
A0A1D5RMI8;Q8K4E0	Alms1	ENSMUSG00000063810	FALSE	6	NA	281.545	NA	NA	NA	337.063	110.423	1313.91	1573.19	NA	NA	1217.26
P39655;Q8C587	Alox12	ENSMUSG00000000320	FALSE	5	NA	65245	NA	4851.46	NA	792.3	37362.7	NA	NA	23602.9	NA	NA
P39654	Alox15	ENSMUSG00000018924	TRUE	6	NA	3153.07	655.931	218.252	NA	972.036	3049.27	NA	NA	1496.54	NA	NA
A0A0N4SW45;E9Q6H6;E9QA93;P48999	Alox5	ENSMUSG00000025701	FALSE	5	NA	2681.89	NA	2957.82	NA	913.275	2719.74	NA	NA	1171.38	NA	NA
A0A0J9YUC8;P30355	Alox5ap	ENSMUSG00000060063	FALSE	2	NA	NA	NA	NA	NA	726.791	NA	NA	9874.87	NA	NA	NA
A0A0J9YUC8;A0A0J9YV38;P30355	Alox5ap	ENSMUSG00000060063	FALSE	7	NA	36192	NA	5275.57	NA	3294.66	72888.7	5130.68	NA	6951.74	NA	6996.72
E9QNX4;Q9CXB8	Alpk1	ENSMUSG00000028028	FALSE	1	NA	NA	NA	NA	NA	108.318	NA	NA	NA	NA	NA	NA
Q91ZB0	Alpk2	ENSMUSG00000032845	TRUE	3	NA	193.752	NA	2333.65	NA	NA	NA	NA	575.679	NA	NA	NA
D3YUT2;Q924C5	Alpk3	ENSMUSG00000038763	FALSE	1	NA	NA	NA	6018.34	NA	NA	NA	NA	NA	NA	NA	NA
D3YUT2	Alpk3	ENSMUSG00000038763	FALSE	1	NA	NA	NA	NA	NA	NA	NA	NA	11693	NA	NA	NA
B1AXF5;E9Q7P8;P09242	Alpl	ENSMUSG00000028766	FALSE	1	NA	NA	NA	1310.96	NA	NA	NA	NA	NA	NA	NA	NA
P09242	Alpl	ENSMUSG00000028766	FALSE	9	863481	3412.7	2356.75	NA	122059	183.773	1680.19	NA	3282.89	747.283	NA	45539.3
Q920R0;Q920R0-2	Als2	ENSMUSG00000026024	FALSE	2	NA	NA	1670.95	280.209	NA	NA	NA	NA	NA	NA	NA	NA
Q920R0	Als2	ENSMUSG00000026024	FALSE	8	NA	2244.45	NA	148.192	655.915	5295.34	948.965	NA	298.143	91.0026	NA	2442.61
A0A0R4J1X4;Q60I26;Q60I26-2	Als2cl	ENSMUSG00000044037	FALSE	1	NA	NA	NA	NA	NA	1135.98	NA	NA	NA	NA	NA	NA
O08583;O08583-2	Alyref	ENSMUSG00000025134	FALSE	9	54623.6	26935.4	NA	50340.5	5512.09	32052.9	22280.3	NA	20822.3	52005.2	NA	29085.8
G3X9I4	Alyref2	ENSMUSG00000060244	FALSE	1	NA	NA	NA	NA	NA	NA	319.499	NA	NA	NA	NA	NA
O09174	Amacr	ENSMUSG00000022244	TRUE	8	NA	9978.59	4867.93	25208.9	657663	143006	NA	1042.8	10767.4	NA	NA	22319.4
Q07456	Ambp	ENSMUSG00000028356	TRUE	9	NA	34911.3	NA	15840.6	55834.3	42367.2	64064.6	772.46	7557.08	3179.06	NA	2419.39
A2AH22;A2AH22-2;A2AH22-3;A2AH22-4;A2AH22-5;A2AH22-6;A2AH22-7	Ambra1	ENSMUSG00000040506	FALSE	1	NA	1026.39	NA	NA	NA	NA	NA	NA	NA	NA	NA	NA
A2AH22;A2AH22-2;A2AH22-5;A2AH22-6;A2AH22-7	Ambra1	ENSMUSG00000040506	FALSE	3	NA	NA	NA	NA	NA	NA	119.732	NA	NA	199.786	NA	101.335
A2AH22;A2AH22-2;A2AH22-3;A2AH22-5;A2AH22-6;A2AH22-7	Ambra1	ENSMUSG00000040506	FALSE	1	NA	NA	NA	NA	NA	623.122	NA	NA	NA	NA	NA	NA
Q9DBA8	Amdhd1	ENSMUSG00000015890	TRUE	1	NA	NA	NA	NA	NA	376234	NA	NA	NA	NA	NA	NA
F6UP77;F7CUP3;Q8JZV7	Amdhd2	ENSMUSG00000036820	FALSE	8	NA	8142.21	NA	4258.26	144350	28416.9	7583.49	NA	4002.84	36602.6	NA	83205.6
Q7TS75	Amer1	ENSMUSG00000050332	TRUE	1	NA	NA	NA	NA	NA	58.1236	NA	NA	NA	NA	NA	NA
Q8CCJ4-2	Amer2	ENSMUSG00000021986	FALSE	1	NA	NA	2180.65	NA	NA	NA	NA	NA	NA	NA	NA	NA
A0A0R4J030;Q8CCJ4	Amer2	ENSMUSG00000021986	FALSE	1	NA	NA	12188.9	NA	NA	NA	NA	NA	NA	NA	NA	NA
A0A0R4J030;Q8CCJ4;Q8CCJ4-2	Amer2	ENSMUSG00000021986	FALSE	3	NA	25230.7	NA	NA	NA	3150.83	NA	NA	NA	NA	NA	1018.18
A0A0R4J030;A0A286YCG0;Q8CCJ4;Q8CCJ4-2	Amer2	ENSMUSG00000021986	FALSE	1	NA	4506.47	NA	NA	NA	NA	NA	NA	NA	NA	NA	NA
Q9R049;Q9R049-2	Amfr	ENSMUSG00000031751	FALSE	7	NA	15745.2	1148.45	2953.43	1392.6	8922.91	874.982	NA	NA	NA	NA	1188.56
P27106;Q5EC55	Amh	ENSMUSG00000035262	FALSE	1	NA	NA	NA	NA	NA	NA	NA	NA	NA	NA	NA	1089.46
A0A2R8W6H9;F6V9X7;Q8K592	Amhr2	ENSMUSG00000023047	FALSE	1	NA	NA	NA	NA	NA	NA	NA	NA	NA	NA	NA	16445.1
Q80ZD8;Q80ZD8-2	Amigo1	ENSMUSG00000050947	FALSE	1	NA	10993.9	NA	NA	NA	NA	NA	NA	NA	NA	NA	NA
A0A3Q4EHL9;Q8JZZ6	Ammecr1l	ENSMUSG00000041915	FALSE	1	NA	NA	NA	NA	NA	574.864	NA	NA	NA	NA	NA	NA
Q99JB7	Amn	ENSMUSG00000021278	TRUE	1	NA	NA	NA	NA	59617.5	NA	NA	NA	NA	NA	NA	NA
B8JKU8;B8JKU9;B8JKV0	Amn1	ENSMUSG00000068250	FALSE	2	NA	NA	NA	NA	NA	NA	NA	NA	722.325	NA	NA	16586.8
A0A067XG49;F6QYS7;F6YMV1;Q8VHG2;Q8VHG2-2	Amot	ENSMUSG00000041688	FALSE	3	NA	51959.7	NA	NA	NA	1201.23	24929.8	NA	NA	NA	NA	NA
B1AXE9;Q8VHG2;Q8VHG2-2	Amot	ENSMUSG00000041688	FALSE	1	NA	4568.14	NA	NA	NA	NA	NA	NA	NA	NA	NA	NA
A0A1Y7VM69;Q9D4H4;Q9D4H4-2	Amotl1	ENSMUSG00000013076	FALSE	5	NA	1951.46	NA	81.6513	NA	556.218	1643.69	NA	89.5434	NA	NA	NA
A0A087WRL8;B8JK81;B8JK87;Q3TP05;Q8K371	Amotl2	ENSMUSG00000032531	FALSE	3	NA	834.143	NA	147.879	NA	NA	1289.72	NA	NA	NA	NA	NA
B8JK81;B8JK87;Q3TP05;Q8K371	Amotl2	ENSMUSG00000032531	FALSE	1	NA	NA	NA	NA	NA	3000.29	NA	NA	NA	NA	NA	NA
A0A0G2JFD4;H3BIY4;Q3V1D3	Ampd1	ENSMUSG00000070385	FALSE	1	NA	NA	NA	NA	NA	NA	NA	NA	NA	NA	88341.5	NA
A0A0G2JFD4;Q3V1D3	Ampd1	ENSMUSG00000070385	FALSE	3	NA	410.885	NA	568.117	NA	NA	NA	NA	1.75483e+06	NA	NA	NA
H3BLC7	Ampd1	ENSMUSG00000070385	TRUE	1	NA	NA	NA	NA	NA	NA	NA	NA	9690.9	NA	NA	NA
A2AE27;Q9DBT5	Ampd2	ENSMUSG00000027889	FALSE	11	3477.66	29998.6	5372.97	1813.33	1053.86	4091.08	1602.15	23537.1	878.754	4115.24	NA	2685.85
A0A1L1SRX2;O08739	Ampd3	ENSMUSG00000005686	FALSE	7	NA	4361.51	NA	26123.8	3217.09	523.631	9433.05	NA	584.534	10278.5	NA	NA
A0A0G2JEG8;A0A668KM31;Q7TQF7	Amph	ENSMUSG00000021314	FALSE	5	NA	664349	129983	761.155	NA	NA	8592.12	NA	800.808	NA	NA	NA
Q8CFA2	Amt	ENSMUSG00000032607	TRUE	5	NA	18111.1	4813.78	NA	134678	60889.6	NA	11930	NA	NA	NA	NA
D3YYQ5;P00687	Amy1	ENSMUSG00000074264	FALSE	5	NA	NA	NA	3526.54	1321.33	4916.6	NA	6989.33	4093.36	NA	NA	NA
B1AT59;B1AT60;Q400C8;Q400C8-2	Amz2	ENSMUSG00000020610	FALSE	2	NA	NA	NA	NA	NA	601.868	NA	NA	96.1996	NA	NA	NA
A2ATQ5;P53995	Anapc1	ENSMUSG00000014355	FALSE	10	NA	5652.46	451.641	1715.02	1934.58	553.784	3292.44	263.83	201.053	3055.66	NA	4708.45
Q8K2H6	Anapc10	ENSMUSG00000036977	TRUE	1	NA	NA	NA	NA	NA	603.899	NA	NA	NA	NA	NA	NA
Q8R034	Anapc13	ENSMUSG00000035048	TRUE	2	NA	NA	NA	956.198	NA	3000.95	NA	NA	NA	NA	NA	NA
A0A1B0GRU6;E9Q0Y1;G5E8M3;H3BIU1;P60007;P60007-2	Anapc15	ENSMUSG00000030649	FALSE	1	NA	NA	NA	NA	NA	70.7231	NA	NA	NA	NA	NA	NA
Q8BZQ7	Anapc2	ENSMUSG00000026965	TRUE	10	NA	9601.23	1123.9	975.499	7476.64	836.556	3551.37	188.031	2181.18	2977.66	NA	6471.41
Q91W96	Anapc4	ENSMUSG00000029176	TRUE	9	NA	3011.05	NA	186.935	1774.19	545.25	1848.13	272.483	713.972	6465.98	NA	25716.2
A0A0G2JDE8;A0A0G2JDM7;A0A0G2JE03;A0A0G2JF12;A0A0G2JFH0;Q3TWF7;Q8BTZ4;Q8BTZ4-2	Anapc5	ENSMUSG00000029472	FALSE	1	NA	5104.94	NA	NA	NA	NA	NA	NA	NA	NA	NA	NA
A0A0G2JDM7;A0A0G2JE03;Q3TWF7;Q8BTZ4;Q8BTZ4-2	Anapc5	ENSMUSG00000029472	FALSE	1	NA	NA	NA	524.939	NA	NA	NA	NA	NA	NA	NA	NA
A0A0G2JDE8;A0A0G2JDM7;A0A0G2JE03;A0A0G2JFH0;Q3TWF7;Q8BTZ4;Q8BTZ4-2	Anapc5	ENSMUSG00000029472	FALSE	9	NA	377.871	1463.62	753.191	537.655	2130.81	3830.83	NA	156.715	8420.38	NA	9950.17
D3YU58;Q9WVM3	Anapc7	ENSMUSG00000029466	FALSE	5	NA	4730.34	NA	676.296	NA	3995.98	530.278	NA	198.29	NA	NA	NA
P21570	Ang	ENSMUSG00000072115	TRUE	3	274930	NA	NA	2640.43	NA	1015.13	NA	NA	NA	NA	NA	NA
Q8VCU0	Angel1	ENSMUSG00000021257	TRUE	1	NA	NA	NA	NA	NA	NA	NA	NA	NA	NA	NA	82319
Q8K1C0;Q8K1C0-2;Q8K1C0-3	Angel2	ENSMUSG00000026634	FALSE	2	NA	NA	NA	752.152	NA	1762.39	NA	NA	NA	NA	NA	NA
Q8K1C0;Q8K1C0-2	Angel2	ENSMUSG00000026634	FALSE	1	NA	NA	NA	NA	NA	NA	NA	NA	672.355	NA	NA	NA
Q8K1C0;Q8K1C0-2;Q8K1C0-3;Q8K1C0-4;Q8K1C0-5	Angel2	ENSMUSG00000026634	FALSE	5	NA	324.972	NA	230.434	NA	NA	480.858	NA	NA	2981.65	NA	5497.93
O08538	Angpt1	ENSMUSG00000022309	TRUE	4	NA	948.672	NA	3419.78	NA	NA	3282.02	NA	178.155	NA	NA	NA
O35608	Angpt2	ENSMUSG00000031465	TRUE	2	NA	3364.27	NA	NA	NA	NA	6576.47	NA	NA	NA	NA	NA
Q640P2;Q640P2-2	Angptl1	ENSMUSG00000033544	FALSE	1	NA	NA	NA	NA	NA	NA	NA	NA	526.695	NA	NA	NA
Q9R045	Angptl2	ENSMUSG00000004105	TRUE	6	64982.4	2227.44	NA	8015.79	NA	513.107	2229.9	NA	466.62	NA	NA	NA
Q9R182	Angptl3	ENSMUSG00000028553	TRUE	1	NA	NA	NA	NA	NA	6558.38	NA	NA	NA	NA	NA	NA
Q8R0Z6	Angptl6	ENSMUSG00000038742	TRUE	1	NA	NA	NA	NA	NA	695.328	NA	NA	NA	NA	NA	NA
Q8R1Q3	Angptl7	ENSMUSG00000028989	TRUE	2	44361.9	NA	NA	NA	NA	NA	NA	NA	NA	NA	1.8481e+07	NA
Q9JHZ2	Ank	ENSMUSG00000022265	TRUE	4	1502.88	2193.28	NA	NA	NA	246.892	NA	NA	430.56	NA	NA	NA
G3UXF4;Q02357-7;Q02357-8	Ank1	ENSMUSG00000031543	FALSE	2	NA	NA	NA	8923.33	NA	NA	NA	NA	22243.9	NA	NA	NA
B7ZW98;D3YTV8;G3UY11;G5E8J2;Q02357-2	Ank1	ENSMUSG00000031543	FALSE	1	NA	103.783	NA	NA	NA	NA	NA	NA	NA	NA	NA	NA
G8JL84;Q02357-3	Ank1	ENSMUSG00000031543	FALSE	1	NA	NA	NA	22.8645	NA	NA	NA	NA	NA	NA	NA	NA
B7ZW98;D3YTV8;E9QNT8;F7D1P5;G3UY11;G5E8J2;G8JL84;Q02357;Q02357-2;Q02357-3;Q02357-4;Q0VGY9	Ank1	ENSMUSG00000031543	FALSE	1	NA	NA	NA	NA	NA	NA	NA	NA	NA	19.4644	NA	NA
A0A0R4J1N7;D3Z5M4;Q02357-6	Ank1	ENSMUSG00000031543	FALSE	7	NA	20696.7	NA	8820.41	3217.55	713.924	76682.9	224.195	NA	59999.8	NA	NA
A0A0R4J1N7;B7ZW98;D3YTV8;D3Z5M4;E9QNT8;F7D1P5;G3UY11;G5E8J2;G8JL84;Q02357;Q02357-2;Q02357-3;Q02357-5;Q02357-6	Ank1	ENSMUSG00000031543	FALSE	1	NA	NA	NA	98847.2	NA	NA	NA	NA	NA	NA	NA	NA
A0A0R4J1N7;B7ZW98;D3YTV8;D3Z5M4;E9QNT8;F7D1P5;G3UY11;G5E8J2;Q02357;Q02357-2;Q02357-4;Q02357-5;Q02357-6;Q0VGY9	Ank1	ENSMUSG00000031543	FALSE	1	NA	NA	NA	13912.8	NA	NA	NA	NA	NA	NA	NA	NA
B7ZW98;D3YTV8;G5E8J2;Q02357-2	Ank1	ENSMUSG00000031543	FALSE	1	NA	25341.4	NA	NA	NA	NA	NA	NA	NA	NA	NA	NA
A0A0R4J1N7;B7ZW98;D3YTV8;D3Z5M4;E9QNT8;F7D1P5;G5E8J2;G8JL84;Q02357;Q02357-2;Q02357-3;Q02357-4;Q02357-5;Q02357-6;Q0VGY9	Ank1	ENSMUSG00000031543	FALSE	1	NA	NA	6660.16	NA	NA	NA	NA	NA	NA	NA	NA	NA
A0A0R4J1N7;B7ZW98;D3YTV8;D3Z5M4;E9QNT8;F7D1P5;G3UY11;G5E8J2;G8JL84;Q02357;Q02357-2;Q02357-3;Q02357-4;Q02357-5;Q02357-6;Q0VGY9	Ank1	ENSMUSG00000031543	FALSE	4	NA	1717.29	NA	NA	NA	477.269	99595	NA	30132.8	NA	NA	NA
Q02357-7	Ank1	ENSMUSG00000031543	FALSE	1	NA	NA	NA	113210	NA	NA	NA	NA	NA	NA	NA	NA
A0A0R4J1N7;D3Z5M4;E9QNT8;F7D1P5;G8JL84;Q02357;Q02357-3;Q02357-4;Q02357-5;Q02357-6;Q0VGY9	Ank1	ENSMUSG00000031543	FALSE	2	NA	12117.6	NA	NA	NA	707.89	NA	NA	NA	NA	NA	NA
Q02357-4;Q0VGY9	Ank1	ENSMUSG00000031543	FALSE	1	NA	NA	NA	360.873	NA	NA	NA	NA	NA	NA	NA	NA
S4R2Q9	Ank2	ENSMUSG00000032826	TRUE	2	NA	NA	NA	12211.6	NA	NA	NA	NA	828.488	NA	NA	NA
Q8C8R3-2;S4R2F3	Ank2	ENSMUSG00000032826	FALSE	9	NA	60027.1	461.524	6674.33	3415.46	281.621	1237.35	302.95	NA	463.017	NA	3257.72
Q8C8R3-2;S4R1J9;S4R2F3;S4R2T7	Ank2	ENSMUSG00000032826	FALSE	1	NA	NA	NA	11114.6	NA	NA	NA	NA	NA	NA	NA	NA
Q8C8R3;Q8C8R3-2;Q8C8R3-5;S4R2F3	Ank2	ENSMUSG00000032826	FALSE	2	NA	151370	1861.5	NA	NA	NA	NA	NA	NA	NA	NA	NA
Q8C8R3-2;S4R2T7	Ank2	ENSMUSG00000032826	FALSE	2	NA	1095.13	NA	747.918	NA	NA	NA	NA	NA	NA	NA	NA
Q8C8R3-2	Ank2	ENSMUSG00000032826	FALSE	1	NA	223899	NA	NA	NA	NA	NA	NA	NA	NA	NA	NA
S4R2F3	Ank2	ENSMUSG00000032826	FALSE	1	NA	2522.99	NA	NA	NA	NA	NA	NA	NA	NA	NA	NA
Q8C8R3;Q8C8R3-4	Ank2	ENSMUSG00000032826	FALSE	2	NA	NA	NA	23251.7	NA	535.582	NA	NA	NA	NA	NA	NA
Q8C8R3-7	Ank2	ENSMUSG00000032826	FALSE	1	NA	857.662	NA	NA	NA	NA	NA	NA	NA	NA	NA	NA
Q8C8R3-6	Ank2	ENSMUSG00000032826	FALSE	2	NA	2137.02	NA	3696.03	NA	NA	NA	NA	NA	NA	NA	NA
Q8C8R3;Q8C8R3-4;Q8C8R3-5;S4R2R5	Ank2	ENSMUSG00000032826	FALSE	5	NA	1020.03	NA	350.258	71.7748	NA	37.3438	NA	NA	NA	NA	102.204
Q8C8R3-6;Q8C8R3-7;Q8C8R3-8;S4R1I1;S4R2D6	Ank2	ENSMUSG00000032826	FALSE	1	NA	NA	6687.13	NA	NA	NA	NA	NA	NA	NA	NA	NA
Q8C8R3-3	Ank2	ENSMUSG00000032826	FALSE	2	NA	1859.75	NA	150.888	NA	NA	NA	NA	NA	NA	NA	NA
Q8C8R3-5;S4R2R5	Ank2	ENSMUSG00000032826	FALSE	1	NA	NA	NA	17.6903	NA	NA	NA	NA	NA	NA	NA	NA
Q8C8R3;Q8C8R3-3;Q8C8R3-4;Q8C8R3-5;S4R2R5	Ank2	ENSMUSG00000032826	FALSE	1	NA	NA	91459.3	NA	NA	NA	NA	NA	NA	NA	NA	NA
Q8C8R3;Q8C8R3-2;Q8C8R3-4;Q8C8R3-5;S4R1J9;S4R2F3;S4R2R5;S4R2T7	Ank2	ENSMUSG00000032826	FALSE	3	NA	3123.31	NA	NA	NA	NA	9126.06	NA	1717.62	NA	NA	NA
A0A1D5RLB2	Ank2	ENSMUSG00000032826	TRUE	1	NA	9714.01	NA	NA	NA	NA	NA	NA	NA	NA	NA	NA
Q8C8R3-6;S4R2D6	Ank2	ENSMUSG00000032826	FALSE	1	NA	NA	NA	228.985	NA	NA	NA	NA	NA	NA	NA	NA
Q8C8R3-4;S4R2R5	Ank2	ENSMUSG00000032826	FALSE	2	NA	2337.9	49551.7	NA	NA	NA	NA	NA	NA	NA	NA	NA
A0A087WRP9	Ank3	ENSMUSG00000069601	TRUE	1	NA	3227.48	NA	NA	NA	NA	NA	NA	NA	NA	NA	NA
G5E8K2;G5E8K3;G5E8K5;G5E8K5-3;S4R236;S4R2S8	Ank3	ENSMUSG00000069601	FALSE	6	NA	99.6283	NA	793.229	972.4	8306.52	603.275	609.358	NA	NA	NA	NA
G5E8K5-4;G5E8K5-5;G5E8K5-6;S4R165;S4R187;S4R1X7;S4R2C1;S4R2F5;S4R2J6	Ank3	ENSMUSG00000069601	FALSE	1	NA	NA	NA	33.9614	NA	NA	NA	NA	NA	NA	NA	NA
A0A1W2P812;G5E8K2;G5E8K3;G5E8K5;G5E8K5-2;G5E8K5-3;G5E8K5-4;S4R236	Ank3	ENSMUSG00000069601	FALSE	1	NA	NA	NA	31141.3	NA	NA	NA	NA	NA	NA	NA	NA
A0A1W2P812;G5E8K2;G5E8K3;G5E8K5;G5E8K5-2;G5E8K5-3;S4R165;S4R187;S4R1S2;S4R236;S4R2C1;S4R2J6;S4R2K9;S4R2S8	Ank3	ENSMUSG00000069601	FALSE	1	NA	NA	NA	NA	NA	NA	NA	NA	23924.7	NA	NA	NA
G5E8K5-5	Ank3	ENSMUSG00000069601	FALSE	1	NA	NA	NA	16.0391	NA	NA	NA	NA	NA	NA	NA	NA
A0A1W2P812;G5E8K2;G5E8K3;G5E8K5;G5E8K5-2;G5E8K5-3;G5E8K5-6;S4R187;S4R1S2;S4R1X7;S4R236;S4R2C1;S4R2K9;S4R2S8	Ank3	ENSMUSG00000069601	FALSE	2	NA	35828.6	NA	NA	NA	NA	23535.6	NA	NA	NA	NA	NA
G5E8K5-4;G5E8K5-5;S4R165;S4R2F5;S4R2J6	Ank3	ENSMUSG00000069601	FALSE	2	NA	NA	NA	NA	1155.44	1040.43	NA	NA	NA	NA	NA	NA
W4VSQ0	Ank3	ENSMUSG00000069601	TRUE	1	NA	NA	NA	2764.32	NA	NA	NA	NA	NA	NA	NA	NA
G5E8K2;G5E8K3;G5E8K5;G5E8K5-3;S4R2S8	Ank3	ENSMUSG00000069601	FALSE	1	NA	40.796	NA	NA	NA	NA	NA	NA	NA	NA	NA	NA
A0A1W2P812;G3X971;G5E8K2;G5E8K3;G5E8K5;G5E8K5-2;G5E8K5-3;G5E8K5-4;G5E8K5-5;G5E8K5-6;S4R165;S4R187;S4R1S2;S4R1X7;S4R236;S4R2C1;S4R2F5;S4R2J6;S4R2S8	Ank3	ENSMUSG00000069601	FALSE	1	NA	1394.75	NA	NA	NA	NA	NA	NA	NA	NA	NA	NA
S4R2K9	Ank3	ENSMUSG00000069601	FALSE	8	NA	76388.7	NA	112.239	22044.5	126.664	5962.29	9022.75	NA	664.064	NA	711.855
A0A1W2P812;G5E8K2;G5E8K3;G5E8K5;G5E8K5-2;G5E8K5-3;S4R1S2;S4R236;S4R2S8	Ank3	ENSMUSG00000069601	FALSE	1	NA	NA	NA	22874.3	NA	NA	NA	NA	NA	NA	NA	NA
A0A1W2P812;G5E8K2;G5E8K3;G5E8K5;G5E8K5-2;G5E8K5-3;S4R1S2;S4R2S8	Ank3	ENSMUSG00000069601	FALSE	1	NA	78.1249	NA	NA	NA	NA	NA	NA	NA	NA	NA	NA
A0A1W2P812;G3X971;G5E8K2;G5E8K3;G5E8K5;G5E8K5-2;G5E8K5-3;G5E8K5-4;G5E8K5-5;G5E8K5-6;S4R165;S4R187;S4R1S2;S4R1X7;S4R236;S4R2C1;S4R2F5;S4R2J6;S4R2K9;S4R2S8	Ank3	ENSMUSG00000069601	FALSE	1	NA	NA	5557.32	NA	NA	NA	NA	NA	NA	NA	NA	NA
A0A1W2P812;G5E8K2;G5E8K3;G5E8K5;G5E8K5-2;G5E8K5-3;S4R1S2;S4R2K9;S4R2S8	Ank3	ENSMUSG00000069601	FALSE	2	NA	20294.1	8792.19	NA	NA	NA	NA	NA	NA	NA	NA	NA
A0A1W2P812;G5E8K5-2;S4R1S2	Ank3	ENSMUSG00000069601	FALSE	2	NA	55.2817	NA	NA	NA	35.1737	NA	NA	NA	NA	NA	NA
A0A087WNU5	Ank3	ENSMUSG00000069601	TRUE	4	NA	681.478	316.156	188.809	NA	NA	NA	NA	NA	NA	NA	10.4984
Q810B6	Ankfy1	ENSMUSG00000020790	FALSE	10	NA	11316.5	1930.85	2940.54	5077.39	14671.1	28101	18688.9	1771.19	17090.9	NA	9826.53
Q810B6;Q810B6-2	Ankfy1	ENSMUSG00000020790	FALSE	3	NA	1729.91	1329.03	NA	NA	891.383	NA	NA	NA	NA	NA	NA
E9PUR0;E9Q1M6;F7DE17	Ankhd1	ENSMUSG00000024483	FALSE	1	NA	1024.54	NA	NA	NA	NA	NA	NA	NA	NA	NA	NA
E9PUR0;E9Q1M6	Ankhd1	ENSMUSG00000024483	FALSE	8	NA	435.543	NA	756.27	NA	2843.96	1347.84	1813.45	165.271	911.679	NA	2708.89
E9PUR0;E9Q1M6;F7C545	Ankhd1	ENSMUSG00000024483	FALSE	1	NA	NA	92.811	NA	NA	NA	NA	NA	NA	NA	NA	NA
Q6ZPS6	Ankib1	ENSMUSG00000040351	FALSE	1	NA	749.667	NA	NA	NA	NA	NA	NA	NA	NA	NA	NA
A0A0G2JEA0;Q6ZPS6	Ankib1	ENSMUSG00000040351	FALSE	8	NA	1455.45	NA	274.577	1001.65	1658.41	1235.56	131.691	NA	113.959	NA	133.807
Q6P1H6;Q6P1H6-2;Q6P1H6-3;Q6P1H6-4	Ankle2	ENSMUSG00000029501	FALSE	3	NA	741.943	1183.14	NA	NA	NA	450.886	NA	NA	NA	NA	NA
Q6P1H6;Q6P1H6-3	Ankle2	ENSMUSG00000029501	FALSE	1	NA	NA	NA	NA	NA	3043.97	NA	NA	NA	NA	NA	NA
Q6P1H6;Q6P1H6-2;Q6P1H6-3	Ankle2	ENSMUSG00000029501	FALSE	8	NA	2279.58	1293.74	2520.99	NA	NA	900.89	120.324	720.507	906.948	NA	3127.21
E0CYY3;E9PUG3;Q8C0W1	Ankmy1	ENSMUSG00000034212	FALSE	2	NA	NA	NA	NA	NA	NA	620.348	NA	NA	NA	NA	1746.01
Q3TPE9;Q3TPE9-2	Ankmy2	ENSMUSG00000036188	FALSE	7	NA	8114.65	4190.34	2711.53	700.65	2507.03	3370.86	NA	NA	8827.4	NA	NA
A0A494BA80;A0A494BB19;A0A494BBH7;A0A498WFQ0;Q9CR42	Ankrd1	ENSMUSG00000024803	FALSE	2	NA	NA	NA	42338.6	NA	236.386	NA	NA	NA	NA	NA	NA
Q8BG46;Q99LW0	Ankrd10	ENSMUSG00000031508	FALSE	1	NA	NA	NA	NA	NA	480.734	NA	NA	NA	NA	NA	NA
E9Q4F7;E9Q4F8	Ankrd11	ENSMUSG00000035569	FALSE	1	NA	NA	NA	NA	NA	89.539	NA	NA	NA	NA	NA	NA
G5E893	Ankrd12	ENSMUSG00000034647	TRUE	1	NA	NA	258.084	NA	NA	NA	NA	NA	NA	NA	NA	NA
F7B209;Q80UP5	Ankrd13a	ENSMUSG00000041870	FALSE	8	NA	7003.81	NA	1725.68	1665.25	2505.13	18043.2	NA	636.734	23176.8	NA	102921
Q5F259;Q5F259-2;Q5F260	Ankrd13b	ENSMUSG00000037907	FALSE	1	NA	NA	NA	NA	NA	NA	NA	NA	2785.7	NA	NA	NA
A0A0G2JG55;Q3UX43;Q3UX43-2	Ankrd13c	ENSMUSG00000039988	FALSE	1	NA	NA	NA	NA	NA	183.969	NA	NA	NA	NA	NA	NA
E9Q6X4;Q6PD24	Ankrd13d	ENSMUSG00000005986	FALSE	1	NA	7256.37	NA	NA	NA	NA	NA	NA	NA	NA	NA	NA
Q6PD24	Ankrd13d	ENSMUSG00000005986	FALSE	2	NA	5827.66	NA	NA	NA	260.791	NA	NA	NA	NA	NA	NA
A0A0G2JDZ9;A0A1W2P6X1;E9Q804;E9QKG6;Q99NH0;Q99NH0-2;Q99NH0-3	Ankrd17	ENSMUSG00000055204	FALSE	8	NA	5000.37	NA	2135.71	NA	2101.53	614.68	678.409	433.151	207.531	NA	863.9
A0A0G2JDZ9;E9Q804;E9QKG6;Q99NH0;Q99NH0-2	Ankrd17	ENSMUSG00000055204	FALSE	1	NA	NA	689.972	NA	NA	NA	NA	NA	NA	NA	NA	NA
A0A494B9J0;Q9WV06	Ankrd2	ENSMUSG00000025172	FALSE	1	NA	NA	NA	NA	NA	NA	NA	NA	44951.1	NA	NA	NA
Q9D3J5	Ankrd22	ENSMUSG00000024774	TRUE	1	NA	NA	NA	NA	NA	9004.91	NA	NA	NA	NA	NA	NA
A0A0A6YW48;B7ZNT7;Q812A3;Q8K1D0	Ankrd23	ENSMUSG00000067653	FALSE	1	NA	NA	NA	NA	NA	NA	NA	NA	3215.62	NA	NA	NA
D3Z482;Q811D2	Ankrd26	ENSMUSG00000007827	FALSE	4	NA	58.0027	NA	13006.4	NA	1193.58	246.146	NA	NA	NA	NA	NA
A0A0R4J2C4;A0A0U1RPT7;Q3UMR0;Q3UMR0-2;Q3UMR0-3	Ankrd27	ENSMUSG00000034867	FALSE	2	NA	945.4	NA	104.455	NA	NA	NA	NA	NA	NA	NA	NA
Q3UMR0;Q3UMR0-2;Q3UMR0-3	Ankrd27	ENSMUSG00000034867	FALSE	2	NA	NA	NA	327.767	NA	313.859	NA	NA	NA	NA	NA	NA
A0A2I3BQ07;A0A2I3BQJ1;Q505D1	Ankrd28	ENSMUSG00000014496	FALSE	9	NA	13856.4	NA	876.441	1444.06	6882.42	771.662	629.216	4944.84	722.071	NA	12101.5
A0A3Q4EGJ3;A0A3Q4EHJ7;D3YTU5;D3YVV3	Ankrd29	ENSMUSG00000057766	FALSE	2	NA	9091.47	NA	NA	NA	925.158	NA	NA	NA	NA	NA	NA
Q3U0L2;Q3U0L2-2	Ankrd33b	ENSMUSG00000022237	FALSE	1	NA	NA	6264.67	NA	NA	NA	NA	NA	NA	NA	NA	NA
B2RW11	Ankrd34a	ENSMUSG00000049097	TRUE	2	NA	28840.4	1883.22	NA	NA	NA	NA	NA	NA	NA	NA	NA
Q3UUF8	Ankrd34b	ENSMUSG00000045034	TRUE	1	NA	6146.42	NA	NA	NA	NA	NA	NA	NA	NA	NA	NA
Q8BLB8	Ankrd34c	ENSMUSG00000047606	TRUE	1	NA	5338.67	NA	NA	NA	NA	NA	NA	NA	NA	NA	NA
D3Z4K0;Q5QNR3;Q5QNR4	Ankrd36	ENSMUSG00000020481	FALSE	2	NA	NA	NA	318.11	NA	NA	NA	NA	NA	NA	NA	504.662
A0A0A6YWV1;Q9D2X0	Ankrd39	ENSMUSG00000079610	FALSE	5	NA	NA	NA	854.208	NA	7545.58	NA	NA	571.803	3635.63	NA	20370.2
Q5SUE8;Q5SUE8-2;Q5SUE8-3	Ankrd40	ENSMUSG00000020864	FALSE	4	NA	11270.2	NA	5134.01	NA	2242.83	NA	NA	1992.28	NA	NA	NA
B2RXR6;E9QNQ2	Ankrd44	ENSMUSG00000052331	FALSE	2	NA	NA	NA	191.395	NA	3328.92	NA	NA	NA	NA	NA	NA
B2RXR6;E9QNQ2;J3QK13	Ankrd44	ENSMUSG00000052331	FALSE	8	NA	1636.13	NA	946.741	145.929	437.032	14206.7	NA	212.93	23910.8	NA	1709.22
D3YVW9;G3X9E0;Q810N6	Ankrd45	ENSMUSG00000044835	FALSE	2	NA	1760.67	NA	NA	NA	NA	NA	NA	NA	NA	NA	4996.68
Q8BTZ5	Ankrd46	ENSMUSG00000048307	TRUE	7	NA	11227.2	NA	4980.72	1781.87	5464.26	5599.08	NA	898.368	NA	NA	920.834
Q8VE42	Ankrd49	ENSMUSG00000031931	TRUE	4	NA	1526.91	NA	NA	NA	846.138	NA	NA	NA	449.342	NA	2346.72
F7BE84	Ankrd50	ENSMUSG00000044864	FALSE	5	NA	2003.34	NA	99.6061	NA	858.972	1068.81	NA	721.403	NA	NA	NA
A6H6J9;F7BE84	Ankrd50	ENSMUSG00000044864	FALSE	2	NA	176.152	NA	NA	NA	NA	212.353	NA	NA	NA	NA	NA
Q8BTI7	Ankrd52	ENSMUSG00000014498	TRUE	3	NA	NA	NA	159.466	NA	507.445	NA	NA	68.7405	NA	NA	NA
F6QTQ3;Q91WK7	Ankrd54	ENSMUSG00000033055	FALSE	1	NA	NA	NA	NA	NA	942.09	NA	NA	NA	NA	NA	NA
A2ANY8;Q69ZU8;Q69ZU8-2	Ankrd6	ENSMUSG00000040183	FALSE	1	NA	213.194	NA	NA	NA	NA	NA	NA	NA	NA	NA	NA
A2ARS0	Ankrd63	ENSMUSG00000078137	TRUE	1	NA	8450.8	NA	NA	NA	NA	NA	NA	NA	NA	NA	NA
A0A3B2W4H6;A0A3B2W7H4;A0A3B2WAQ7;P59672;P59672-2;Q3UHP6	Anks1	ENSMUSG00000024219	FALSE	2	NA	4923.94	NA	4035.07	NA	NA	NA	NA	NA	NA	NA	NA
A0A3B2W7H4;A0A3B2WAQ7;P59672;P59672-2;Q3UHP6	Anks1	ENSMUSG00000024219	FALSE	7	NA	854.167	2960.43	1827.97	NA	NA	3253.89	1369.63	NA	411.848	NA	1226.73
A0A3B2WAQ7;P59672;P59672-2;Q3UHP6	Anks1	ENSMUSG00000024219	FALSE	1	NA	NA	1856.57	NA	NA	NA	NA	NA	NA	NA	NA	NA
A0A3B2W4H6;A0A3B2WAQ7;P59672;P59672-2;Q3UHP6	Anks1	ENSMUSG00000024219	FALSE	1	NA	NA	NA	5397.34	NA	NA	NA	NA	NA	NA	NA	NA
A0A3B2WAQ7;P59672-2	Anks1	ENSMUSG00000024219	FALSE	2	NA	NA	NA	NA	NA	5225.52	NA	NA	257.812	NA	NA	NA
A0A3B2W7H4	Anks1	ENSMUSG00000024219	FALSE	1	NA	NA	NA	227.748	NA	NA	NA	NA	NA	NA	NA	NA
A0A0R4J2A6;Q8BIZ1-2;S4R2H3	Anks1b	ENSMUSG00000058589	FALSE	1	NA	8068.29	NA	NA	NA	NA	NA	NA	NA	NA	NA	NA
A0A0R4J2A6;A0A0R4J2A8;E9QPP6;Q8BIZ1-2;Q8BIZ1-4;S4R1H2;S4R1Q0;S4R2H2;S4R2I2;S4R2Q2	Anks1b	ENSMUSG00000058589	FALSE	1	NA	3082.8	NA	NA	NA	NA	NA	NA	NA	NA	NA	NA
K4DI73;Q8BIZ1;S4R286	Anks1b	ENSMUSG00000058589	FALSE	1	NA	969.481	NA	NA	NA	NA	NA	NA	NA	NA	NA	NA
Q8BIZ1;S4R286	Anks1b	ENSMUSG00000058589	FALSE	1	NA	5292.8	NA	NA	NA	NA	NA	NA	NA	NA	NA	NA
A0A0R4J2A8;E9QPP6;Q8BIZ1-4;S4R1H2;S4R1Q0;S4R2H2;S4R2I2;S4R2Q2	Anks1b	ENSMUSG00000058589	FALSE	1	NA	168734	NA	NA	NA	NA	NA	NA	NA	NA	NA	NA
A0A0R4J2A2;A0A140T8U6;Q8BIZ1;Q8BIZ1-3;Q8BIZ1-5;S4R286;S4R2E3;S4R2H3;S4R2H8	Anks1b	ENSMUSG00000058589	FALSE	1	NA	20189.2	NA	NA	NA	NA	NA	NA	NA	NA	NA	NA
K4DI73;Q8BIZ1;S4R1G5;S4R286;S4R2J3	Anks1b	ENSMUSG00000058589	FALSE	1	NA	NA	NA	154.84	NA	NA	NA	NA	NA	NA	NA	NA
Q80XC9;Q9CZK6	Anks3	ENSMUSG00000022515	FALSE	1	NA	NA	NA	NA	NA	1543.46	NA	NA	NA	NA	NA	NA
Q8K3X6	Anks4b	ENSMUSG00000030909	TRUE	2	NA	NA	NA	NA	23723.2	398.486	NA	NA	NA	NA	NA	NA
J3QM81;Q80UU1	Ankzf1	ENSMUSG00000026199	FALSE	3	NA	NA	NA	1558.39	NA	1527.89	NA	NA	290.077	NA	NA	NA
A0A1L1SS34;Q8K298	Anln	ENSMUSG00000036777	FALSE	1	NA	6289.78	NA	NA	NA	NA	NA	NA	NA	NA	NA	NA
Q8K298	Anln	ENSMUSG00000036777	FALSE	5	NA	1430.18	NA	NA	NA	907.929	NA	NA	401.532	405.335	NA	2029.66
A0A0A0MQF2;A0A5F8MPM2;D3Z035;G8JL82;Q8BHY3;Q8BHY3-2	Ano1	ENSMUSG00000031075	FALSE	3	NA	NA	NA	NA	6.36239	NA	7266.11	NA	NA	NA	NA	141.653
A0A0A0MQF2;A0A5F8MPM2;D3YYA4;D3Z035;G8JL82;Q8BHY3;Q8BHY3-2	Ano1	ENSMUSG00000031075	FALSE	2	NA	1554.7	NA	NA	NA	NA	1290.03	NA	NA	NA	NA	NA
A0A0A0MQF2;A0A5F8MPM2;D3YYA4;D3Z035;F6R6E1;G8JL82;Q8BHY3;Q8BHY3-2	Ano1	ENSMUSG00000031075	FALSE	1	NA	NA	NA	259.408	NA	NA	NA	NA	NA	NA	NA	NA
A0A0A0MQF2;A0A5F8MPM2;D3YYA4;G8JL82;Q8BHY3;Q8BHY3-2	Ano1	ENSMUSG00000031075	FALSE	1	NA	NA	NA	NA	NA	90.4717	NA	NA	NA	NA	NA	NA
F6R6E1	Ano1	ENSMUSG00000031075	FALSE	1	NA	NA	NA	NA	NA	NA	353.796	NA	NA	NA	NA	NA
A0A1L1SS60;Q8BH79;Q8BH79-2;Q8BH79-3;Q8BH79-4	Ano10	ENSMUSG00000037949	FALSE	3	NA	NA	4210.55	4924.51	NA	NA	NA	NA	28292.5	NA	NA	NA
A0A1L1SR14;A0A1L1SS60;Q8BH79;Q8BH79-2;Q8BH79-3;Q8BH79-4	Ano10	ENSMUSG00000037949	FALSE	6	NA	797.607	NA	4886.44	NA	8844.32	4952.57	94.7324	NA	NA	NA	11354.2
Q8CFW1	Ano2	ENSMUSG00000038115	TRUE	1	NA	NA	6095.46	NA	NA	NA	NA	NA	NA	NA	NA	NA
A0A2I3BPX3;Q6P9J9;Q6P9J9-2	Ano6	ENSMUSG00000064210	FALSE	1	NA	NA	NA	5298.64	NA	NA	NA	NA	NA	NA	NA	NA
A0A2I3BPX3;A0A2I3BPY8;Q6P9J9	Ano6	ENSMUSG00000064210	FALSE	5	NA	11879.1	NA	1839.28	NA	879.672	10733.2	NA	885.583	NA	NA	NA
A0A2I3BPX3;A0A2I3BPY8;A0A2I3BRD2;Q6P9J9	Ano6	ENSMUSG00000064210	FALSE	6	NA	NA	NA	568.39	4730.37	73.1736	16538.1	934.705	NA	6333.76	NA	NA
A0A1L1SR96;Q6PB70	Ano8	ENSMUSG00000034863	FALSE	4	NA	2055.36	NA	NA	1750.88	6177.1	NA	NA	123.873	NA	NA	NA
D3YYE1;D3Z7M9;F6UFG6;O35381	Anp32a	ENSMUSG00000032249	FALSE	11	173995	352472	1.44818e+06	739292	690433	537957	652698	23344.8	37951	1.39142e+06	NA	240908
Q9EST5;Q9EST5-2	Anp32b	ENSMUSG00000028333	FALSE	11	79762	25852.8	118769	71581.2	225512	61961.3	149116	44370.9	41116.8	959543	NA	617046
E9PZF5;E9Q0X5;E9Q5H2;P97822;P97822-2	Anp32e	ENSMUSG00000015749	FALSE	9	NA	322945	250638	59013.8	330224	27261.5	358130	14877.3	NA	755741	NA	153149
E9PZF5;E9Q5H2	Anp32e	ENSMUSG00000015749	FALSE	1	NA	NA	NA	NA	NA	NA	NA	NA	50268.7	NA	NA	NA
E9PZF5;E9Q5H2;P97822;P97822-2	Anp32e	ENSMUSG00000015749	FALSE	4	195158	44895.7	2.4468e+06	NA	NA	NA	64976.5	NA	NA	NA	NA	NA
A0A0U1RNS3	Anpep	ENSMUSG00000039062	TRUE	1	NA	NA	NA	NA	NA	8935.67	NA	NA	NA	NA	NA	NA
P97449	Anpep	ENSMUSG00000039062	TRUE	9	NA	5968.8	NA	24942.7	170384	18511.3	44609.3	139877	16362	8132.29	NA	1308.27
A0A0N4SV16;Q9CZ52;Q9CZ52-2	Antxr1	ENSMUSG00000033420	FALSE	2	NA	550.234	NA	NA	NA	NA	2075.33	NA	NA	NA	NA	NA
A0A0N4SUW7;A0A0N4SV16;Q9CZ52;Q9CZ52-2	Antxr1	ENSMUSG00000033420	FALSE	2	NA	3006.07	NA	NA	NA	NA	800.024	NA	NA	NA	NA	NA
A0A0G2JE26	Antxr2	ENSMUSG00000029338	FALSE	1	NA	NA	NA	72.6684	NA	NA	NA	NA	NA	NA	NA	NA
Q6DFX2	Antxr2	ENSMUSG00000029338	FALSE	1	NA	NA	NA	2091.76	NA	NA	NA	NA	NA	NA	NA	NA
A0A0G2JE26;Q6DFX2	Antxr2	ENSMUSG00000029338	FALSE	5	NA	4898.41	NA	5204.21	NA	955.249	8169.51	NA	858.852	NA	NA	NA
P10107	Anxa1	ENSMUSG00000024659	FALSE	1	NA	NA	NA	NA	NA	20638.4	NA	NA	NA	NA	NA	NA
A0A494BBD8	Anxa1	ENSMUSG00000024659	FALSE	1	NA	NA	NA	NA	NA	176.768	NA	NA	NA	NA	NA	NA
A0A494BBD8;P10107	Anxa1	ENSMUSG00000024659	FALSE	12	154881	5975	509565	316911	98294	7205.37	1.56089e+06	43133.2	50476.5	1.06875e+06	39802.7	138029
Q9D272;Q9QZ10	Anxa10	ENSMUSG00000031635	FALSE	1	NA	NA	NA	NA	NA	1648.97	NA	NA	NA	NA	NA	NA
D3Z7U0;P97384	Anxa11	ENSMUSG00000021866	FALSE	11	296068	22493.5	4505.27	233875	206904	17797.6	299383	66626.5	225488	155257	NA	134645
Q99JG3	Anxa13	ENSMUSG00000055114	TRUE	1	NA	NA	NA	NA	NA	4645.24	NA	NA	NA	NA	NA	NA
B0V2N5;B0V2N7;B0V2N8;P07356	Anxa2	ENSMUSG00000032231	FALSE	11	1.71326e+06	15432.3	57506.2	1.2211e+06	981720	71015.9	3.4406e+06	127229	NA	950598	764014	2.82872e+06
B0V2N7;B0V2N8;P07356	Anxa2	ENSMUSG00000032231	FALSE	2	NA	10863.2	NA	NA	NA	NA	NA	NA	377808	NA	NA	NA
O35639	Anxa3	ENSMUSG00000029484	FALSE	9	NA	5914.2	NA	119644	185795	21082.1	1.9953e+06	17016.9	27965.4	204197	NA	273832
A0A0G2JGL7;O35639;Q3TET3	Anxa3	ENSMUSG00000029484	FALSE	1	NA	17328.9	NA	NA	NA	NA	NA	NA	NA	NA	NA	NA
O35639;Q3TET3	Anxa3	ENSMUSG00000029484	FALSE	3	NA	34316.8	27247.4	NA	NA	5238.2	NA	NA	NA	NA	NA	NA
A0A0G2JDV9;O35639;Q3TET3	Anxa3	ENSMUSG00000029484	FALSE	1	5884.83	NA	NA	NA	NA	NA	NA	NA	NA	NA	NA	NA
A0A0N4SV57;A0A0N4SW89;D3Z0S1;F7ANV6;P97429;S4R1F2	Anxa4	ENSMUSG00000029994	FALSE	4	NA	11151.8	18606.3	92541.1	NA	NA	NA	NA	45636.9	NA	NA	NA
A0A0N4SV57;A0A0N4SW89;D3Z0S1;F7ANV6;P97429	Anxa4	ENSMUSG00000029994	FALSE	10	797459	2254.54	1515.05	87063	516576	71661.4	786280	84803.4	NA	82418.3	NA	73845.3
A0A0G2JGQ0;P48036	Anxa5	ENSMUSG00000027712	FALSE	1	NA	NA	NA	NA	NA	NA	NA	NA	NA	NA	48752.1	NA
P48036	Anxa5	ENSMUSG00000027712	FALSE	11	3.24345e+06	236585	234445	826621	907621	410024	2.95122e+06	166226	137512	279389	NA	428844
F8WIT2	Anxa6	ENSMUSG00000018340	FALSE	11	628108	189615	3240.74	681536	366077	252980	1.11642e+06	1.02095e+06	985401	703924	NA	122179
P14824	Anxa6	ENSMUSG00000018340	FALSE	10	3296.62	8326.63	118306	1986.42	9760.13	2319.53	30641.3	24975.3	NA	23070.5	NA	8344.68
F8WIT2;P14824	Anxa6	ENSMUSG00000018340	FALSE	2	NA	236918	NA	NA	NA	NA	NA	NA	NA	NA	13043.3	NA
A0A2C9F2D2;Q07076	Anxa7	ENSMUSG00000021814	FALSE	11	101526	114561	40881.5	147302	149659	80392.9	126194	55540.4	82048.8	165018	NA	32077.2
A0A286YCW4	Anxa7	ENSMUSG00000021814	TRUE	1	NA	NA	NA	2142.89	NA	NA	NA	NA	NA	NA	NA	NA
O35640;Q921D0	Anxa8	ENSMUSG00000021950	FALSE	4	394439	8337.18	NA	2751.14	NA	NA	7206.25	NA	NA	NA	NA	NA
O35640	Anxa8	ENSMUSG00000021950	FALSE	1	NA	NA	NA	NA	NA	765.778	NA	NA	NA	NA	NA	NA
Q9JHQ0	Anxa9	ENSMUSG00000015702	TRUE	4	NA	34799.4	NA	1237.35	NA	4506.84	66508.4	NA	NA	NA	NA	NA
O35298	Aoah	ENSMUSG00000021322	TRUE	1	NA	NA	NA	NA	NA	983.259	NA	NA	NA	NA	NA	NA
A2A4I8;O70423;O70423-2	Aoc3	ENSMUSG00000019326	FALSE	10	NA	5811.1	NA	23806.5	3742.23	6430.87	16355.2	3287.66	50676.9	22.9192	14301.8	71613.7
G3X8P9;O54754	Aox1	ENSMUSG00000063558	FALSE	6	NA	2727.53	NA	1370.76	867.695	28431.3	1922.16	NA	550.28	NA	NA	NA
Q5SGK3	Aox2	ENSMUSG00000079554	TRUE	3	NA	NA	NA	46.6293	NA	683.396	1528.2	NA	NA	NA	NA	NA
A0A087WQC8	Aox3	ENSMUSG00000064294	TRUE	1	NA	NA	NA	NA	NA	1791.25	NA	NA	NA	NA	NA	NA
G3X982	Aox3	ENSMUSG00000064294	TRUE	5	NA	20713.2	NA	497.078	87.6117	39083.1	19318.5	NA	NA	NA	NA	NA
A0A0G2JG85;E9PYF7	Ap1ar	ENSMUSG00000074238	FALSE	1	NA	NA	NA	NA	NA	995.089	NA	NA	NA	NA	NA	NA
O35643;Q5SVG4;Q5SVG5	Ap1b1	ENSMUSG00000009090	FALSE	11	3043.14	240014	136315	10792.6	119316	13959.7	84526.1	41482.6	33746.1	75276	NA	225854
P22892;Q8CBB7	Ap1g1	ENSMUSG00000031731	FALSE	11	6044.75	51758.1	8357.61	4187.93	90656.3	34612.5	60715.5	38713.5	3682.93	31696.7	NA	153800
O88512	Ap1g2	ENSMUSG00000040701	TRUE	6	NA	NA	NA	71.4474	385.2	390.429	3053.91	2863.02	NA	28390.6	NA	NA
P35585	Ap1m1	ENSMUSG00000003033	FALSE	10	NA	52055.2	6282.92	8592.25	87167.6	13566.3	43632.3	25472.5	7179.37	106383	NA	247373
D3YZ71;P35585	Ap1m1	ENSMUSG00000003033	FALSE	2	8110.68	NA	24926.6	NA	NA	NA	NA	NA	NA	NA	NA	NA
A0A0R4J1L4;Q9WVP1-2	Ap1m2	ENSMUSG00000003309	FALSE	3	NA	NA	NA	NA	2406.61	NA	3372.42	49778.2	NA	NA	NA	NA
A0A0R4IZX6;A0A0R4J1L4;Q9WVP1;Q9WVP1-2	Ap1m2	ENSMUSG00000003309	FALSE	3	NA	42498.6	NA	NA	NA	197.56	10218.4	NA	NA	NA	NA	NA
D3YXN0;D3Z0D6;D3Z268;P61967	Ap1s1	ENSMUSG00000004849	FALSE	4	NA	27003.2	NA	3052.43	NA	19021.7	4259.98	NA	NA	NA	NA	NA
D3YXN0;D3Z0D6;P61967	Ap1s1	ENSMUSG00000004849	FALSE	8	NA	7406.8	NA	3625.47	29241.5	58344.3	47180.1	53659.3	NA	35507.3	NA	83639.8
Q9DB50	Ap1s2	ENSMUSG00000031367	FALSE	2	NA	4145	14856.6	NA	NA	NA	NA	NA	NA	NA	NA	NA
B1B0F6;Q3TIV9;Q9DB50	Ap1s2	ENSMUSG00000031367	FALSE	4	NA	2714.33	NA	NA	NA	508.865	2520.07	NA	15055.3	NA	NA	NA
B1B0F6;Q9DB50	Ap1s2	ENSMUSG00000031367	FALSE	1	NA	13741.1	NA	NA	NA	NA	NA	NA	NA	NA	NA	NA
B1B0F6;Q3TIV9;Q8BW87;Q9DB50	Ap1s2	ENSMUSG00000031367	FALSE	1	NA	NA	NA	1509.88	NA	NA	NA	NA	NA	NA	NA	NA
Q3TIV9	Ap1s2	ENSMUSG00000031367	FALSE	4	NA	14798.6	NA	NA	NA	NA	15338.8	NA	NA	4961.04	NA	7259.68
Q8BW87	Ap1s2	ENSMUSG00000031367	FALSE	2	NA	NA	NA	NA	NA	8400.49	NA	NA	NA	NA	NA	6059.49
Q3TIV9;Q9DB50	Ap1s2	ENSMUSG00000031367	FALSE	1	NA	11228.4	NA	NA	NA	NA	NA	NA	NA	NA	NA	NA
Q7TN05	Ap1s3	ENSMUSG00000054702	FALSE	4	NA	NA	NA	NA	1689.09	NA	6967.12	9770.87	NA	11231.3	NA	NA
E0CXQ0;E0CZ77;Q7TN05	Ap1s3	ENSMUSG00000054702	FALSE	1	NA	NA	NA	NA	NA	3597.76	NA	NA	NA	NA	NA	NA
P17426;P17426-2	Ap2a1	ENSMUSG00000060279	FALSE	11	6808.59	923334	79443.3	8003.97	16906.8	44933.9	103720	15305.4	17669.2	58023	NA	168426
P17427	Ap2a2	ENSMUSG00000002957	TRUE	11	21288.6	576354	115033	20373.2	37873.3	40233.3	160389	14818.7	12918.2	34441.1	NA	45009.2
H3BIY9;H3BKM0;Q9DBG3;Q9DBG3-2	Ap2b1	ENSMUSG00000035152	FALSE	11	29971.5	1.2755e+06	86334.2	28747.8	118287	46741.3	417277	62283.5	24910.6	107812	NA	515409
H3BIY9;H3BJ06;H3BKM0;Q9DBG3;Q9DBG3-2	Ap2b1	ENSMUSG00000035152	FALSE	1	NA	NA	NA	24053.3	NA	NA	NA	NA	NA	NA	NA	NA
P84091;Q3TWV4	Ap2m1	ENSMUSG00000022841	FALSE	11	43765.4	774674	105601	61429.6	8713.77	51426.5	196332	16708.8	38973.8	60447	NA	117945
A0A338P6T4	Ap2m1	ENSMUSG00000022841	TRUE	1	NA	2651.55	NA	NA	NA	NA	NA	NA	NA	NA	NA	NA
A0A0U1RPS0;P62743	Ap2s1	ENSMUSG00000008036	FALSE	9	NA	811238	NA	22094.5	33390.6	47089.3	129734	11186.2	46402.3	33180.5	NA	97010.9
P62743	Ap2s1	ENSMUSG00000008036	FALSE	1	NA	31746.6	NA	NA	NA	NA	NA	NA	NA	NA	NA	NA
A0A0U1RPS0;A0A0U1RQ06;P62743	Ap2s1	ENSMUSG00000008036	FALSE	1	NA	NA	152709	NA	NA	NA	NA	NA	NA	NA	NA	NA
Q9Z1T1	Ap3b1	ENSMUSG00000021686	TRUE	11	1569.81	5462.43	7649.11	4735.57	19156.7	16728.5	32149.3	43351.8	1041.49	10394.2	NA	12422.9
A0A571BEW4	Ap3b2	ENSMUSG00000062444	FALSE	1	NA	80.0775	NA	NA	NA	NA	NA	NA	NA	NA	NA	NA
A0A571BES1;A0A571BEW4;Q9JME5	Ap3b2	ENSMUSG00000062444	FALSE	9	NA	214691	33286	331.189	1436.16	921.56	3238.98	3427.28	NA	1050.96	NA	2053.84
A0A571BES1;Q9JME5	Ap3b2	ENSMUSG00000062444	FALSE	1	NA	235767	NA	NA	NA	NA	NA	NA	NA	NA	NA	NA
O54774	Ap3d1	ENSMUSG00000020198	TRUE	11	47786.2	52388	32019.7	6914.08	23134.1	18947.8	23439.8	51202.1	1142.25	7268.67	NA	8720.42
A0A286YDZ6;H7BWY2;Q9JKC8	Ap3m1	ENSMUSG00000021824	FALSE	10	NA	4858.86	4325.7	6890.5	16106.2	25231.5	16790.1	78169.8	4079.96	29766.6	NA	72253
H7BWY2;Q9JKC8	Ap3m1	ENSMUSG00000021824	FALSE	1	NA	51412.1	NA	NA	NA	NA	NA	NA	NA	NA	NA	NA
A0A286YDZ6;D3YXV9;H7BWY2;Q9JKC8	Ap3m1	ENSMUSG00000021824	FALSE	2	NA	274.613	NA	NA	NA	3165.2	NA	NA	NA	NA	NA	NA
Q8R2R9	Ap3m2	ENSMUSG00000031539	TRUE	5	NA	46418.6	46093	371.518	NA	344.056	2773.39	NA	NA	NA	NA	NA
A0A286YDU3;Q9DCR2	Ap3s1	ENSMUSG00000024480	FALSE	1	NA	NA	NA	NA	NA	25763.7	NA	NA	NA	NA	NA	NA
A0A286YDU3	Ap3s1	ENSMUSG00000024480	FALSE	1	NA	16085.1	NA	NA	NA	NA	NA	NA	NA	NA	NA	NA
A0A286YD58;Q9DCR2	Ap3s1	ENSMUSG00000024480	FALSE	1	NA	99098.5	NA	NA	NA	NA	NA	NA	NA	NA	NA	NA
Q9DCR2	Ap3s1	ENSMUSG00000024480	FALSE	8	NA	8813.17	NA	2963.19	11554.2	6924.74	24982.7	150278	NA	52514	NA	49834.7
A0A286YD58;A0A286YDU3;Q9DCR2	Ap3s1	ENSMUSG00000024480	FALSE	3	NA	2627.74	2163.15	NA	NA	NA	2666.6	NA	NA	NA	NA	NA
Q8BSZ2	Ap3s2	ENSMUSG00000063801	TRUE	9	NA	26550.2	19760.2	7006.6	5912.27	4704.62	5494.01	NA	1110.08	7690.6	NA	1498.68
A2ASB3;F6W7A9;H3BKM4;H3BL03;Q80V94	Ap4e1	ENSMUSG00000001998	FALSE	1	NA	NA	259.635	NA	NA	NA	NA	NA	NA	NA	NA	NA
Q80V94	Ap4e1	ENSMUSG00000001998	FALSE	8	NA	374.365	NA	151.096	NA	885.807	766.393	302.036	1667.78	240.3	NA	437.849
Q9JKC7	Ap4m1	ENSMUSG00000019518	TRUE	3	NA	4431.54	NA	758.612	NA	447.2	NA	NA	NA	NA	NA	NA
A0A1W2P708;Q9WVL1	Ap4s1	ENSMUSG00000020955	FALSE	2	NA	NA	NA	NA	NA	655.695	NA	NA	4217.38	NA	NA	NA
Q3TAP4	Ap5b1	ENSMUSG00000049562	TRUE	3	NA	NA	NA	NA	NA	188.943	NA	NA	NA	382.262	NA	1155.08
A0A0R4J0K9;A0A2I3BPF2;Q8BJ63;Q8BJ63-2	Ap5m1	ENSMUSG00000036291	FALSE	1	NA	NA	NA	NA	NA	544.487	NA	NA	NA	NA	NA	NA
A0A0R4J0K9;Q8BJ63	Ap5m1	ENSMUSG00000036291	FALSE	1	NA	NA	NA	NA	NA	NA	NA	NA	96.4445	NA	NA	NA
A2ANC6;Q80V29;Q9D742	Ap5s1	ENSMUSG00000068264	FALSE	1	NA	8512.93	NA	NA	NA	NA	NA	NA	NA	NA	NA	NA
A2ANC5;A2ANC6;Q80V29;Q9D742	Ap5s1	ENSMUSG00000068264	FALSE	5	NA	NA	NA	NA	901.477	1616.15	NA	NA	803.195	3830.72	NA	1584.26
A0A0G2JEH7;A0A0G2JFH9;Q3U829	Ap5z1	ENSMUSG00000039623	FALSE	3	NA	NA	NA	NA	NA	NA	219.165	NA	NA	945.381	NA	501.218
A0A0G2JFH9;Q3U829	Ap5z1	ENSMUSG00000039623	FALSE	4	NA	1972.03	NA	NA	NA	876.911	346.784	NA	167.182	NA	NA	NA
G3XA09;O88879;O88879-2	Apaf1	ENSMUSG00000019979	FALSE	8	NA	894.685	NA	477.001	7.77142	4442.21	2225.18	113.447	NA	4375.46	NA	560.564
B2RUJ5;B2RUJ5-3	Apba1	ENSMUSG00000024897	FALSE	4	NA	18583.2	844.953	646.749	NA	NA	NA	NA	NA	NA	NA	4580.23
B2RUJ5;B2RUJ5-2;B2RUJ5-3	Apba1	ENSMUSG00000024897	FALSE	1	NA	21270.8	NA	NA	NA	NA	NA	NA	NA	NA	NA	NA
A0A0U1RPM0;A0A0U1RPS9;P98084	Apba2	ENSMUSG00000030519	FALSE	1	NA	3277.22	NA	NA	NA	NA	NA	NA	NA	NA	NA	NA
A0A0U1RPM0;P98084	Apba2	ENSMUSG00000030519	FALSE	1	NA	38298.9	NA	NA	NA	NA	NA	NA	NA	NA	NA	NA
O88888	Apba3	ENSMUSG00000004931	FALSE	2	NA	NA	NA	NA	NA	694.561	NA	NA	726.566	NA	NA	NA
A0A1W2P6Z9;O88888	Apba3	ENSMUSG00000004931	FALSE	1	NA	NA	NA	459.36	NA	NA	NA	NA	NA	NA	NA	NA
A0A1W2P6S0;A0A1W2P6Z9;O88888	Apba3	ENSMUSG00000004931	FALSE	2	NA	1991.07	NA	833.634	NA	NA	NA	NA	NA	NA	NA	NA
A0A087WPI2;A0A087WPS7;A0A087WQH0;A0A087WR62;A0A087WRP1;A0A0R4J2C1;A0A0R4J2C6;A0A1B0GR67;Q9QXJ1;Q9QXJ1-2	Apbb1	ENSMUSG00000037032	FALSE	1	NA	NA	1936.95	NA	NA	NA	NA	NA	NA	NA	NA	NA
A0A087WPS7;A0A0R4J2C1;A0A0R4J2C6;Q9QXJ1;Q9QXJ1-2	Apbb1	ENSMUSG00000037032	FALSE	1	NA	NA	NA	1190.63	NA	NA	NA	NA	NA	NA	NA	NA
A0A087WPI2;A0A087WPS7;A0A087WQH0;A0A087WR62;A0A087WRP1;A0A0R4J2C1;A0A0R4J2C6;Q9QXJ1;Q9QXJ1-2	Apbb1	ENSMUSG00000037032	FALSE	2	NA	5531.15	NA	NA	NA	NA	2324.43	NA	NA	NA	NA	NA
A0A087WPI2;A0A087WPS7;A0A087WQC5;A0A087WQH0;A0A087WR62;A0A087WRP1;A0A0R4J2C1;A0A0R4J2C6;A0A1B0GR67;A0A1B0GT76;Q9QXJ1;Q9QXJ1-2	Apbb1	ENSMUSG00000037032	FALSE	2	NA	8162.38	NA	NA	NA	NA	442.183	NA	NA	NA	NA	NA
A0A087WPI2;A0A087WPS7;A0A087WR62;A0A087WRP1;A0A0R4J2C1;A0A0R4J2C6;Q9QXJ1;Q9QXJ1-2	Apbb1	ENSMUSG00000037032	FALSE	1	NA	7695.7	NA	NA	NA	NA	NA	NA	NA	NA	NA	NA
A0A087WPI2;A0A087WPS7;A0A087WR62;A0A0R4J2C1;A0A0R4J2C6;Q9QXJ1;Q9QXJ1-2	Apbb1	ENSMUSG00000037032	FALSE	3	NA	6589.15	NA	1986.61	NA	146.658	NA	NA	NA	NA	NA	NA
A0A087WPI2;A0A087WPS7;A0A087WQC5;A0A087WQH0;A0A087WR62;A0A087WRP1;A0A0R4J2C1;A0A0R4J2C6;A0A1B0GT76;Q9QXJ1;Q9QXJ1-2	Apbb1	ENSMUSG00000037032	FALSE	1	NA	NA	11936.7	NA	NA	NA	NA	NA	NA	NA	NA	NA
Q8R5A3	Apbb1ip	ENSMUSG00000026786	TRUE	6	NA	3578.51	NA	521.505	NA	573.648	1727.57	NA	73.0126	44380.1	NA	NA
E9PWH3;E9QPX0;Q3TDW6;Q3TIZ5;Q9DBR4;Q9DBR4-2;Q9DBR4-3	Apbb2	ENSMUSG00000029207	FALSE	2	NA	225.906	NA	NA	NA	NA	NA	NA	NA	NA	NA	1053.76
E9PWH3;E9QPX0;F6V8Y6;Q3TDW6;Q3TIZ5;Q9DBR4;Q9DBR4-2;Q9DBR4-3	Apbb2	ENSMUSG00000029207	FALSE	2	NA	NA	NA	2894.68	NA	125.06	NA	NA	NA	NA	NA	NA
B2RUG9;E9QLQ9;Q61315;Q61315-2;Q61315-3;Q61315-4	Apc	ENSMUSG00000005871	FALSE	5	NA	3700.68	153.316	48.2058	NA	101.138	402.82	NA	NA	NA	NA	NA
B2RUG9;E9Q4H1;E9QLQ9;Q61315;Q61315-2;Q61315-3;Q61315-4	Apc	ENSMUSG00000005871	FALSE	1	NA	NA	NA	NA	NA	NA	NA	NA	69.9895	NA	NA	NA
D3YTR0;G5E832;Q9Z1K7	Apc2	ENSMUSG00000020135	FALSE	2	NA	1172.48	NA	409.634	NA	NA	NA	NA	NA	NA	NA	NA
P12246	Apcs	ENSMUSG00000026542	TRUE	6	NA	NA	NA	14103.9	9581.1	1022.52	1507.8	NA	NA	2344.74	NA	5337.14
A0A0R4J107;Q8R146;Q8R146-2	Apeh	ENSMUSG00000032590	FALSE	11	10852.7	17754.2	39090.2	36330.5	404047	49516	92477.3	83112.9	69551.5	365896	NA	204220
A0A0A6YXV0	Apeh	ENSMUSG00000032590	TRUE	4	NA	NA	NA	201.865	1335.32	760.67	NA	NA	NA	2080.18	NA	NA
D3Z124;D3Z6R9;F6QA74;P28352	Apex1	ENSMUSG00000035960	FALSE	11	6918.04	55142.7	229117	15025.8	116625	103351	113735	29017.8	17652.3	567527	NA	458101
O35841	Api5	ENSMUSG00000027193	TRUE	11	5611.3	46608.3	118240	14105.9	29577.5	9390.28	45092.2	13775.3	5279.06	135807	NA	108826
Q9WVQ5	Apip	ENSMUSG00000010911	TRUE	10	NA	1662.88	14907.3	133581	28723.7	14656.1	39498.9	85.8035	26922.9	18726.8	NA	28086.4
Q9D842;Q9D842-2;Q9D842-3	Aplf	ENSMUSG00000030051	FALSE	1	NA	NA	NA	NA	NA	375.556	NA	NA	NA	NA	NA	NA
A0A0R4IZZ1;Q03157	Aplp1	ENSMUSG00000006651	FALSE	1	NA	11474.7	NA	NA	NA	NA	NA	NA	NA	NA	NA	NA
A0A1L1SS44;Q06335;Q06335-2;Q60709	Aplp2	ENSMUSG00000031996	FALSE	9	18393.1	17202.1	3826.26	9451.44	NA	501.292	3730.16	NA	537.839	6954.33	NA	64068.8
A0A1L1SS44;Q60709	Aplp2	ENSMUSG00000031996	FALSE	1	NA	474.211	NA	NA	NA	NA	NA	NA	NA	NA	NA	NA
Q06335;Q06335-2	Aplp2	ENSMUSG00000031996	FALSE	1	NA	23861.6	NA	NA	NA	NA	NA	NA	NA	NA	NA	NA
Q9D7N9	Apmap	ENSMUSG00000033096	TRUE	11	8481.19	60433.3	10433.8	35117	186999	23406.6	67907.8	134063	38828.1	120162	NA	87493.7
A0A1L1STX7;Q00623	Apoa1	ENSMUSG00000032083	FALSE	1	NA	NA	27938	NA	NA	NA	NA	NA	NA	NA	NA	NA
Q00623	Apoa1	ENSMUSG00000032083	FALSE	11	37085	222424	60852.6	4.28942e+06	2.39717e+06	1.46936e+06	2.22621e+06	93570.5	395828	281443	NA	846953
P09813	Apoa2	ENSMUSG00000005681	TRUE	6	NA	155749	NA	1.97181e+06	23649.6	475679	74706.3	NA	NA	NA	NA	39764.5
P06728	Apoa4	ENSMUSG00000032080	TRUE	10	NA	19451.2	4479.16	315695	243054	32901.2	320354	113362	109148	122151	NA	386463
Q8C7G5	Apoa5	ENSMUSG00000032079	TRUE	1	NA	NA	NA	NA	NA	10371.2	NA	NA	NA	NA	NA	NA
E9Q1Y3;E9Q414	Apob	ENSMUSG00000020609	FALSE	9	NA	195.077	NA	301.464	5191.07	7478.9	5869.3	23.0409	77.3506	729.038	NA	128.578
A0A0N4SVL6;A0A0N4SW85;P51908	Apobec1	ENSMUSG00000040613	FALSE	1	NA	NA	NA	NA	NA	177.57	NA	NA	NA	NA	NA	NA
Q9WV35	Apobec2	ENSMUSG00000040694	TRUE	4	NA	13233.3	NA	54550.7	NA	NA	74647.4	NA	710645	NA	NA	NA
E9QMH1;Q3TI69;Q3U5C5;Q99J72;Q99J72-2;Q99J72-3;Q99J72-4	Apobec3	ENSMUSG00000009585	FALSE	1	NA	NA	NA	NA	NA	1672.2	NA	NA	NA	NA	NA	NA
Q8VBT6	Apobr	ENSMUSG00000042759	TRUE	3	NA	67.0908	NA	NA	NA	2109.65	83.2526	NA	NA	NA	NA	NA
P34928	Apoc1	ENSMUSG00000040564	TRUE	6	173731	12402	NA	491826	NA	164621	44540.2	NA	11208.5	NA	NA	NA
A0A0R4J1N3;E9QP56;P33622	Apoc3	ENSMUSG00000032081	FALSE	8	NA	5574.23	NA	111279	22192.9	128296	51662.7	11785.7	NA	19980.9	NA	21721.1
Q61268	Apoc4	ENSMUSG00000074336	TRUE	3	NA	NA	NA	7118.29	NA	8110.02	13275.8	NA	NA	NA	NA	NA
P51910	Apod	ENSMUSG00000022548	TRUE	4	22590.8	21940.3	NA	1831.38	NA	5976.21	NA	NA	NA	NA	NA	NA
A0A1B0GX15;G3UWN5;G3UZM8;P08226	Apoe	ENSMUSG00000002985	FALSE	1	NA	NA	33505.4	NA	NA	NA	NA	NA	NA	NA	NA	NA
P08226	Apoe	ENSMUSG00000002985	FALSE	10	4.65693e+06	336024	NA	221853	197796	559440	477133	10916.6	40527.8	64666.2	NA	34732.7
A0A1B0GX15;G3UWN5;P08226	Apoe	ENSMUSG00000002985	FALSE	4	NA	776973	NA	411657	NA	1.22494e+06	66861.4	NA	NA	NA	NA	NA
A0A0R4J0M4;Q91V80	Apof	ENSMUSG00000047631	FALSE	3	NA	3376.13	NA	NA	NA	1756.79	3772.22	NA	NA	NA	NA	NA
Q01339	Apoh	ENSMUSG00000000049	FALSE	9	NA	6655.6	NA	98245.1	32559.9	4815.5	43091.9	11820.5	62904.6	6413.8	NA	30360.8
I7HJR3;Q01339	Apoh	ENSMUSG00000000049	FALSE	2	1128.95	NA	NA	NA	NA	51395.9	NA	NA	NA	NA	NA	NA
G3X9K7	Apol10b	ENSMUSG00000050014	TRUE	1	NA	NA	NA	NA	NA	NA	NA	NA	5610.66	NA	NA	NA
B2RT54	Apol7a	ENSMUSG00000010601	TRUE	1	NA	NA	NA	NA	NA	697.825	NA	NA	NA	NA	NA	NA
Q8VDU3	Apol9a	ENSMUSG00000057346	TRUE	1	NA	NA	NA	NA	NA	17632.8	NA	NA	NA	NA	NA	NA
Q8C7I4	Apol9b	ENSMUSG00000068246	TRUE	1	NA	NA	NA	NA	NA	1089.08	NA	NA	NA	NA	NA	NA
Q9Z1R3	Apom	ENSMUSG00000024391	TRUE	6	NA	NA	NA	29535.3	2778.71	5970.18	40290	NA	NA	4444.49	NA	2223.14
G3X9D6	Apon	ENSMUSG00000051716	TRUE	1	NA	NA	NA	NA	NA	2378.78	NA	NA	NA	NA	NA	NA
Q9DCZ4;Q9DCZ4-2;Q9DCZ4-3	Apoo	ENSMUSG00000079508	FALSE	10	NA	197977	98308.2	586806	231962	74634.3	46555.2	223019	398095	80020.2	NA	183443
Q9DCZ4;Q9DCZ4-3	Apoo	ENSMUSG00000079508	FALSE	1	NA	NA	NA	248246	NA	NA	NA	NA	NA	NA	NA	NA
Q9DCZ4-2	Apoo	ENSMUSG00000079508	FALSE	1	NA	NA	NA	1084.57	NA	NA	NA	NA	NA	NA	NA	NA
B1AV14;Q78IK4	Apool	ENSMUSG00000025525	FALSE	10	NA	44736.2	28519.8	290507	198491	83570.1	75031.8	1874.12	140322	19541.2	NA	36548.1
A0A2I3BPT1;A0A2I3BQZ9;A0A2I3BR03;P12023;P12023-3;Q3TWF3	App	ENSMUSG00000022892	FALSE	1	NA	142004	NA	NA	NA	NA	NA	NA	NA	NA	NA	NA
P12023-2	App	ENSMUSG00000022892	FALSE	1	NA	8472.49	NA	NA	NA	NA	NA	NA	NA	NA	NA	NA
A0A2I3BPT1;A0A2I3BQZ9;A0A2I3BR03;P12023;P12023-2;P12023-3;Q3TWF3	App	ENSMUSG00000022892	FALSE	11	141516	27525.8	850.363	4250.35	228.524	817.749	29100	191.374	855.029	99.6291	NA	4011.07
Q9DAX9	Appbp2	ENSMUSG00000018481	TRUE	3	NA	475.772	NA	139.442	NA	349.072	NA	NA	NA	NA	NA	NA
Q8K3H0	Appl1	ENSMUSG00000040760	TRUE	10	NA	64821.4	18802.9	23938.8	1768.57	8275.5	26273.8	1038.8	13281.9	16521.2	NA	100889
D3Z340;Q8K3G9	Appl2	ENSMUSG00000020263	FALSE	2	NA	7117.89	9446.76	NA	NA	NA	NA	NA	NA	NA	NA	NA
Q8K3G9	Appl2	ENSMUSG00000020263	FALSE	9	NA	36841.7	3020.67	9409.21	1248.18	3017.25	3625.07	45783.3	605.363	NA	NA	29159.4
A0A1D5RLR6;P08030	Aprt	ENSMUSG00000006589	FALSE	5	14259	3260.78	21922.9	20187.4	NA	6894.68	NA	NA	NA	NA	NA	NA
P08030	Aprt	ENSMUSG00000006589	FALSE	10	NA	27755.6	103661	26201.9	27458.1	62446.4	36620.9	54545.1	40958.2	147247	NA	90847
Q7TQC5;Q7TQC5-2;Q7TQC5-3;Q7TQC5-4	Aptx	ENSMUSG00000028411	FALSE	1	NA	NA	NA	NA	NA	1017.34	NA	NA	NA	NA	NA	NA
Q02013	Aqp1	ENSMUSG00000004655	TRUE	8	NA	31994.9	130600	21611.6	1.01557e+06	97189.3	934673	NA	96732.6	750362	NA	NA
A0A0X1KG63;Q8BHH1	Aqp11	ENSMUSG00000042797	FALSE	2	NA	NA	NA	NA	33287	57651.2	NA	NA	NA	NA	NA	NA
Q8CHJ2	Aqp12	ENSMUSG00000045091	TRUE	1	NA	NA	NA	NA	NA	NA	NA	142139	NA	NA	NA	NA
A0A0R4J0Z3;A0A3Q4EI78;A0A5F8MQ17;P55088;P55088-2;P55088-3	Aqp4	ENSMUSG00000024411	FALSE	3	NA	869727	443546	NA	NA	NA	NA	NA	2840.47	NA	NA	NA
A0A0R4J0Z3;A0A5F8MQ17;P55088;P55088-2;P55088-3	Aqp4	ENSMUSG00000024411	FALSE	1	NA	232298	NA	NA	NA	NA	NA	NA	NA	NA	NA	NA
A0A5F8MQ17	Aqp4	ENSMUSG00000024411	FALSE	1	NA	13860.1	NA	NA	NA	NA	NA	NA	NA	NA	NA	NA
A0A0R4J0Z3;P55088;P55088-2;P55088-3	Aqp4	ENSMUSG00000024411	FALSE	1	NA	38834.7	NA	NA	NA	NA	NA	NA	NA	NA	NA	NA
A0A2R8VHL2;Q9WTY4	Aqp5	ENSMUSG00000044217	FALSE	2	NA	294253	NA	NA	NA	NA	366568	NA	NA	NA	NA	NA
P56404	Aqp8	ENSMUSG00000030762	TRUE	1	NA	NA	NA	NA	NA	1415.35	NA	NA	NA	NA	NA	NA
A0A0X1KG59	Aqp8	ENSMUSG00000030762	TRUE	1	NA	NA	NA	NA	NA	11653.2	NA	NA	NA	NA	NA	NA
D3YYD6;Q9JJJ3	Aqp9	ENSMUSG00000032204	FALSE	1	NA	NA	NA	NA	NA	69093.3	NA	NA	NA	NA	NA	NA
A2AQA7;Q8CFQ3	Aqr	ENSMUSG00000040383	FALSE	10	NA	5359.06	909.667	1229.64	681.182	1232.53	5718.34	445.313	77.2808	3062.76	NA	4250.75
P19091	Ar	ENSMUSG00000046532	TRUE	2	NA	NA	NA	NA	NA	NA	937.461	NA	NA	NA	NA	642.497
Q8CAD1	Araf	ENSMUSG00000001127	FALSE	1	NA	30895.2	NA	NA	NA	NA	NA	NA	NA	NA	NA	NA
E9Q0P8	Araf	ENSMUSG00000001127	FALSE	1	NA	732.512	NA	NA	NA	NA	NA	NA	NA	NA	NA	NA
B1AUN8;E9Q0P8;P04627	Araf	ENSMUSG00000001127	FALSE	2	NA	45741.2	NA	NA	NA	894.111	NA	NA	NA	NA	NA	NA
B1AUN8;E9Q0P8;Q8CAD1	Araf	ENSMUSG00000001127	FALSE	1	NA	10668	NA	NA	NA	NA	NA	NA	NA	NA	NA	NA
B1AUP0;P04627	Araf	ENSMUSG00000001127	FALSE	2	NA	1079.29	NA	NA	NA	NA	1315.52	NA	NA	NA	NA	NA
E9Q0P8;P04627	Araf	ENSMUSG00000001127	FALSE	3	NA	NA	NA	1007.3	NA	6821.74	NA	NA	655.546	NA	NA	NA
B1AUN8;E9Q0P8;P04627;Q8CAD1	Araf	ENSMUSG00000001127	FALSE	2	NA	NA	3242.85	1559.39	NA	NA	NA	NA	NA	NA	NA	NA
B1AUN8;P04627	Araf	ENSMUSG00000001127	FALSE	6	NA	7889.81	NA	NA	656.996	2068.81	1021.26	2361.14	NA	4263.01	NA	NA
E9PUB0;Q4LDD4;Q4LDD4-2;Q4LDD4-3	Arap1	ENSMUSG00000032812	FALSE	9	2278.68	2442.08	NA	1030.46	92.5525	1853.22	10801.7	NA	204.733	7425.84	NA	1526.42
Q4LDD4;Q4LDD4-2;Q4LDD4-3	Arap1	ENSMUSG00000032812	FALSE	1	NA	3983.34	NA	NA	NA	NA	NA	NA	NA	NA	NA	NA
A0A1B0GSK4;E9PUB0;Q4LDD4;Q4LDD4-2;Q4LDD4-3	Arap1	ENSMUSG00000032812	FALSE	1	NA	334.713	NA	NA	NA	NA	NA	NA	NA	NA	NA	NA
E9QP44;Q8BZ05	Arap2	ENSMUSG00000037999	FALSE	5	NA	715.756	NA	NA	NA	57.3967	128.847	9.64277	NA	10.229	NA	NA
Q8R5G7;Q8R5G7-2	Arap3	ENSMUSG00000024451	FALSE	5	NA	1664.04	NA	528.993	15.1035	NA	6340.04	NA	NA	35.867	NA	NA
Q8R5G7-2	Arap3	ENSMUSG00000024451	FALSE	1	NA	NA	NA	NA	NA	1284.42	NA	NA	NA	NA	NA	NA
Q8R5G7	Arap3	ENSMUSG00000024451	FALSE	1	NA	NA	NA	NA	NA	1426.23	NA	NA	NA	NA	NA	NA
Q8R5G7;Q8R5G7-2;Q8R5G7-3	Arap3	ENSMUSG00000024451	FALSE	2	NA	NA	NA	163.141	NA	NA	NA	NA	52.1383	NA	NA	NA
Q9WV31	Arc	ENSMUSG00000022602	TRUE	1	NA	11874.9	NA	NA	NA	NA	NA	NA	NA	NA	NA	NA
Q5XJY5	Arcn1	ENSMUSG00000032096	TRUE	11	96393.3	29516.2	32554.6	67176.6	93599.5	96773.4	103266	688028	15275.4	131290	NA	135634
E9PZX5;Q8CHG5	Arel1	ENSMUSG00000042350	FALSE	1	NA	NA	NA	NA	NA	498.646	NA	NA	NA	NA	NA	NA
P84078	Arf1	ENSMUSG00000048076	TRUE	2	NA	NA	NA	NA	NA	301014	NA	NA	175153	NA	NA	NA
Q8BSL7	Arf2	ENSMUSG00000062421	TRUE	9	NA	7425.97	NA	466.542	7260.78	1645.02	13313.7	11982.4	1001.83	13561.9	NA	10848.8
P61205	Arf3	ENSMUSG00000051853	TRUE	1	NA	NA	NA	NA	NA	495.747	NA	NA	NA	NA	NA	NA
P61750	Arf4	ENSMUSG00000021877	FALSE	1	NA	NA	NA	NA	NA	100028	NA	NA	NA	NA	NA	NA
E9Q798;F6UFB9;P61750	Arf4	ENSMUSG00000021877	FALSE	4	90317.8	577719	NA	7395.85	NA	71942	NA	NA	NA	NA	NA	NA
E9Q798;P61750	Arf4	ENSMUSG00000021877	FALSE	10	NA	22500.6	6283.73	21840.1	86350.7	272299	100543	860035	9944.98	93403.9	NA	304404
P84084	Arf5	ENSMUSG00000020440	TRUE	10	NA	1.50987e+06	475561	8434.63	85685.6	65686.3	170497	625359	7125.23	318457	NA	185548
P62331	Arf6	ENSMUSG00000044147	TRUE	10	NA	49124.1	91582.7	7668.65	122086	115730	235922	491353	2846.76	369915	NA	188606
Q3TGS9;Q9EPJ9;Q9EPJ9-2	Arfgap1	ENSMUSG00000027575	FALSE	9	NA	51954.6	NA	32230.9	4285.09	562.677	10944	69169.5	970.886	28358.8	NA	47922.2
V9GWV1;V9GXM1	Arfgap1	ENSMUSG00000027575	FALSE	1	NA	NA	NA	513.478	NA	NA	NA	NA	NA	NA	NA	NA
Q3TGS9;Q9EPJ9;Q9EPJ9-2;V9GWV1;V9GXM1	Arfgap1	ENSMUSG00000027575	FALSE	3	NA	65817.2	24824.3	NA	NA	10117.1	NA	NA	NA	NA	NA	NA
Q99K28;Q99K28-2	Arfgap2	ENSMUSG00000027255	FALSE	10	NA	5125.9	10423.1	31157.3	2860.64	49185.2	7358.32	11211.4	6417.3	12548.9	NA	7750.01
A0A0R4J0T8;Q9D8S3	Arfgap3	ENSMUSG00000054277	FALSE	10	NA	568.443	1936.66	6933.99	2011.58	2007.52	7264.52	140944	180.701	1054.88	NA	14022.4
G3X9K3	Arfgef1	ENSMUSG00000067851	FALSE	3	NA	6227.18	NA	NA	NA	6436.06	496.998	NA	NA	NA	NA	NA
D3YYK9;G3X9K3	Arfgef1	ENSMUSG00000067851	FALSE	10	NA	677.011	1972.57	1848.28	10579.6	1192.38	11484.4	10057.1	241.599	5733.92	NA	8255.42
A2A5R2	Arfgef2	ENSMUSG00000074582	TRUE	10	NA	15037.1	837.17	1880.33	8019.95	4274.16	3924.8	3183.46	336.984	1908.46	NA	7079.95
A0A1N9M5I8;Q3UGY8	Arfgef3	ENSMUSG00000019852	FALSE	6	NA	10047.3	1355.72	NA	6.33271	1678.83	1627.13	15294.9	NA	NA	NA	NA
A0A1B0GS63;A0A1B0GSM3;Q8K221	Arfip2	ENSMUSG00000030881	FALSE	8	NA	2949.07	23509.9	NA	8706.64	1265.49	1295.91	60012	NA	1218.86	NA	5707.09
A0A1B0GQY8;A0A1B0GS63;A0A1B0GSM3;D3Z2F3;Q8K221	Arfip2	ENSMUSG00000030881	FALSE	1	NA	14424.5	NA	NA	NA	NA	NA	NA	NA	NA	NA	NA
A0A1B0GS63;A0A1B0GSM3;D3Z2F3;Q8K221	Arfip2	ENSMUSG00000030881	FALSE	2	NA	56497.3	NA	NA	NA	NA	NA	NA	105.069	NA	NA	NA
A0A1B0GQY8;A0A1B0GS63;A0A1B0GSM3;D3Z2F3;D6RHM6;Q8K221	Arfip2	ENSMUSG00000030881	FALSE	1	NA	NA	NA	451.815	NA	NA	NA	NA	NA	NA	NA	NA
E9PZK7;Q80SX7;Q8BXL7	Arfrp1	ENSMUSG00000038671	FALSE	8	NA	3303.21	NA	1317.58	9422.31	7179	5521.76	8924.17	NA	1722.54	NA	13184.1
Q80SX7;Q8BXL7;V9GX20	Arfrp1	ENSMUSG00000038671	FALSE	1	NA	2561.22	NA	NA	NA	NA	NA	NA	NA	NA	NA	NA
E9PZK7;Q8BXL7	Arfrp1	ENSMUSG00000038671	FALSE	2	NA	NA	NA	2192.79	NA	6399.88	NA	NA	NA	NA	NA	NA
Q61176	Arg1	ENSMUSG00000019987	TRUE	6	NA	156498	NA	5959.98	91.9081	6.32416e+06	5088.44	189.932	NA	NA	NA	NA
O08691	Arg2	ENSMUSG00000021125	TRUE	3	NA	NA	NA	NA	58386.4	499.747	NA	2845.02	NA	NA	NA	NA
A0A140LIS5;Q3UL36;Q3UL36-2	Arglu1	ENSMUSG00000040459	FALSE	5	NA	100452	NA	19264.7	NA	17976.2	68377.8	NA	1524.82	NA	NA	NA
Q5FWK3	Arhgap1	ENSMUSG00000027247	FALSE	2	NA	171977	NA	NA	NA	21844.3	NA	NA	NA	NA	NA	NA
A2AH25;Q5FWK3	Arhgap1	ENSMUSG00000027247	FALSE	11	2782.41	75976.8	56796.4	31443.8	117238	1328.99	298397	135467	3954.83	219382	NA	355825
A2AH25	Arhgap1	ENSMUSG00000027247	FALSE	1	NA	183.68	NA	NA	NA	NA	NA	NA	NA	NA	NA	NA
Q6Y5D8;Q6Y5D8-2;Q6Y5D8-4	Arhgap10	ENSMUSG00000037148	FALSE	1	NA	2204.43	NA	NA	NA	NA	NA	NA	NA	NA	NA	NA
Q6Y5D8;Q6Y5D8-2;Q6Y5D8-3	Arhgap10	ENSMUSG00000037148	FALSE	1	NA	NA	NA	NA	NA	NA	NA	NA	1145.57	NA	NA	NA
Q6Y5D8;Q6Y5D8-2;Q6Y5D8-3;Q6Y5D8-4	Arhgap10	ENSMUSG00000037148	FALSE	4	NA	1387.68	NA	670.559	NA	4872.85	1245.47	NA	NA	NA	NA	NA
A2AL18;A2AL19;Q80Y19	Arhgap11a	ENSMUSG00000041219	FALSE	1	NA	NA	NA	NA	NA	76.7922	NA	NA	NA	NA	NA	NA
A0A0A0MQ95;Q8C0D4;S4R221;S4R248	Arhgap12	ENSMUSG00000041225	FALSE	2	NA	99.1403	NA	683.519	NA	NA	NA	NA	NA	NA	NA	NA
A0A0A0MQ95;S4R203;S4R248	Arhgap12	ENSMUSG00000041225	FALSE	1	NA	3323.91	NA	NA	NA	NA	NA	NA	NA	NA	NA	NA
A0A0A0MQ95;B2RUJ8;Q8C0D4;S4R203;S4R221;S4R248	Arhgap12	ENSMUSG00000041225	FALSE	8	NA	934.376	1298.97	996.709	NA	NA	412.534	615.549	1388.51	1833.01	NA	1474.43
A0A0A0MQ95;B2RUJ8;Q8C0D4;S4R1B0;S4R203;S4R221;S4R248	Arhgap12	ENSMUSG00000041225	FALSE	1	NA	926.259	NA	NA	NA	NA	NA	NA	NA	NA	NA	NA
B2RUJ8;S4R203	Arhgap12	ENSMUSG00000041225	FALSE	2	NA	1863.2	NA	79.1428	NA	NA	NA	NA	NA	NA	NA	NA
B2RUJ8;Q8C0D4;S4R221	Arhgap12	ENSMUSG00000041225	FALSE	1	NA	NA	NA	NA	NA	1742.78	NA	NA	NA	NA	NA	NA
B1AW40;Q811M1;Q811M1-2	Arhgap15	ENSMUSG00000049744	FALSE	1	NA	NA	NA	NA	NA	712.27	NA	NA	NA	NA	NA	NA
A0A0U1RNM6;E9QAJ9;Q3UIA2;Q3UIA2-2;Q3UIA2-3;Q3UIA2-4	Arhgap17	ENSMUSG00000030766	FALSE	3	NA	14556.1	NA	5681.37	NA	NA	26230.8	NA	NA	NA	NA	NA
E9QAJ9;Q3UIA2;Q3UIA2-2;Q3UIA2-3;Q3UIA2-4	Arhgap17	ENSMUSG00000030766	FALSE	3	NA	NA	3012.45	4371.36	NA	NA	NA	NA	8163.29	NA	NA	NA
E9QAJ9;Q3UIA2-3	Arhgap17	ENSMUSG00000030766	FALSE	1	NA	NA	NA	NA	NA	183.126	NA	NA	NA	NA	NA	NA
Q3UIA2;Q3UIA2-2;Q3UIA2-4	Arhgap17	ENSMUSG00000030766	FALSE	8	NA	877.001	NA	1147.29	275.685	14613.8	5973.51	3724.44	NA	33028.2	NA	12129.2
Q8K0Q5	Arhgap18	ENSMUSG00000039031	FALSE	7	NA	1855.1	NA	3386.64	1568.21	1832.09	2012.78	NA	NA	8062.94	NA	1892.45
H3BJL1;Q8K0Q5	Arhgap18	ENSMUSG00000039031	FALSE	1	NA	NA	NA	1827.88	NA	NA	NA	NA	NA	NA	NA	NA
D3YUH8;Q6IFT4	Arhgap20	ENSMUSG00000053199	FALSE	2	NA	2803.58	NA	NA	NA	NA	NA	NA	NA	NA	NA	81.6073
A0A0A0MQE8;B7ZCJ0;B7ZCJ1;G3UWM5;G3UX38;Q6DFV3	Arhgap21	ENSMUSG00000036591	FALSE	1	NA	NA	647.556	NA	NA	NA	NA	NA	NA	NA	NA	NA
B7ZCJ0;Q6DFV3	Arhgap21	ENSMUSG00000036591	FALSE	2	NA	172.469	NA	17.9815	NA	NA	NA	NA	NA	NA	NA	NA
A0A0A0MQE8;B7ZCJ1	Arhgap21	ENSMUSG00000036591	FALSE	1	NA	NA	NA	1234.32	NA	NA	NA	NA	NA	NA	NA	NA
A0A0A0MQE8;B7ZCJ1;G3UWM5	Arhgap21	ENSMUSG00000036591	FALSE	1	NA	4169.45	NA	NA	NA	NA	NA	NA	NA	NA	NA	NA
A0A0A0MQE8;B7ZCJ0;B7ZCJ1;G3UWM5;Q6DFV3	Arhgap21	ENSMUSG00000036591	FALSE	4	NA	9421.27	NA	381.773	NA	1496.7	568.442	NA	NA	NA	NA	NA
D3Z1Y5;Q8BL80;Q8BL80-2;Q8BL80-3	Arhgap22	ENSMUSG00000063506	FALSE	3	NA	1758.8	NA	NA	NA	535.834	1625.11	NA	NA	NA	NA	NA
B1AQY2;D6RDB5;F8VQ11;Q69ZH9	Arhgap23	ENSMUSG00000049807	FALSE	4	NA	1973.44	1068.77	71.1725	NA	NA	NA	NA	NA	NA	NA	34.4089
B1AQY2;F8VQ11;Q69ZH9	Arhgap23	ENSMUSG00000049807	FALSE	4	NA	25745.3	NA	NA	NA	254.613	1595.38	NA	25.0936	NA	NA	NA
D3Z5T4;G3X9N1;Q8C4V1;Q8C4V1-2;Q8C4V1-3	Arhgap24	ENSMUSG00000057315	FALSE	5	NA	1696.16	NA	161.365	11424.8	156.137	2455.46	NA	NA	NA	NA	NA
Q8BYW1;Q8BYW1-2;Q8BYW1-3	Arhgap25	ENSMUSG00000030047	FALSE	5	NA	3798.98	NA	281.827	NA	2062.59	7103.18	NA	NA	61124.3	NA	NA
E9QAQ3;F6T836;Q6ZQ82	Arhgap26	ENSMUSG00000036452	FALSE	6	NA	17493	NA	357.569	238.636	8252.29	1342.33	NA	NA	1263.41	NA	NA
E9QAQ3;F6T836;F6XTB7;Q6ZQ82	Arhgap26	ENSMUSG00000036452	FALSE	3	NA	1117.62	8305.34	915.884	NA	NA	NA	NA	NA	NA	NA	NA
D3Z1X5;E9QAQ3;F6T836;Q6ZQ82	Arhgap26	ENSMUSG00000118193;ENSMUSG00000036452	FALSE	1	NA	NA	NA	1830.89	NA	NA	NA	NA	NA	NA	NA	NA
A2AB59;A2AKN5	Arhgap27	ENSMUSG00000034255	FALSE	3	NA	NA	NA	208.209	NA	NA	1939.24	NA	NA	2858.6	NA	NA
A2AB59-2	Arhgap27	ENSMUSG00000034255	FALSE	1	NA	NA	NA	NA	NA	NA	NA	NA	NA	2738.12	NA	NA
A2AB59	Arhgap27	ENSMUSG00000034255	FALSE	1	NA	NA	NA	NA	NA	1136.34	NA	NA	NA	NA	NA	NA
A2AB59;A2AB59-2	Arhgap27	ENSMUSG00000034255	FALSE	2	NA	1953.25	NA	NA	NA	NA	2079.53	NA	NA	NA	NA	NA
A0A0G2JEY0;A0A0G2JGF7;Q8CGF1	Arhgap29	ENSMUSG00000039831	FALSE	2	NA	NA	NA	499.413	NA	2255.69	NA	NA	NA	NA	NA	NA
A0A0G2JEY0;A0A0G2JGF7;Q8CGF1;Q8CGF1-2	Arhgap29	ENSMUSG00000039831	FALSE	6	NA	7375.8	NA	952.517	NA	112.21	6658.96	424.851	NA	NA	NA	2977.75
E9QMX7;Q640N3;Q640N3-2	Arhgap30	ENSMUSG00000048865	FALSE	2	NA	NA	NA	NA	NA	1563.86	NA	NA	NA	2827.75	NA	NA
A6X8Z5	Arhgap31	ENSMUSG00000022799	TRUE	8	NA	1114.2	509.623	10579.9	NA	5581.3	25686.3	NA	184.148	77.7356	NA	26.9188
Q811P8;Q811P8-2	Arhgap32	ENSMUSG00000041444	FALSE	6	NA	6837.31	2153.68	NA	263.788	54.1269	226.697	NA	NA	NA	NA	67.2653
A0A140LHW2;Q80YF9	Arhgap33	ENSMUSG00000036882	FALSE	1	NA	9409.36	NA	NA	NA	NA	NA	NA	NA	NA	NA	NA
Q91YM2	Arhgap35	ENSMUSG00000058230	TRUE	10	NA	9543.23	1554.16	822.029	40.743	4019.61	2425.28	63.5454	13.3148	58.4054	NA	1188.62
G3X932;H7BX46;P59281;P59281-2	Arhgap39	ENSMUSG00000033697	FALSE	2	NA	12026	NA	NA	NA	824.89	NA	NA	NA	NA	NA	NA
G3X932;H7BX46	Arhgap39	ENSMUSG00000033697	FALSE	1	NA	6410.06	NA	NA	NA	NA	NA	NA	NA	NA	NA	NA
P59281;P59281-2	Arhgap39	ENSMUSG00000033697	FALSE	1	NA	1681.49	NA	NA	NA	NA	NA	NA	NA	NA	NA	NA
B1AUX5;B1AUY2;B1AUY3;E9PYS6;E9Q4R3;Q3TE27;Q80Z68	Arhgap4	ENSMUSG00000031389	FALSE	4	NA	NA	NA	2670.7	331.95	2225.16	NA	NA	NA	27812.8	NA	NA
B1AUY2;E9PYS6;E9Q4R3;Q80Z68	Arhgap4	ENSMUSG00000031389	FALSE	2	NA	488.118	NA	NA	NA	NA	518.844	NA	NA	NA	NA	NA
B2RQE8	Arhgap42	ENSMUSG00000050730	TRUE	4	NA	5315.44	NA	NA	NA	700.394	7093.31	NA	2124.93	NA	NA	NA
A0A1L1SSL0	Arhgap42	ENSMUSG00000050730	TRUE	1	NA	NA	NA	NA	NA	890.335	NA	NA	NA	NA	NA	NA
F6T1Y2;Q5SSM3;Q5SSM3-2;Q5SSM3-3;Q5SSM3-4	Arhgap44	ENSMUSG00000033389	FALSE	2	NA	1435.55	NA	NA	NA	NA	1284.03	NA	NA	NA	NA	NA
Q5SSM3;Q5SSM3-2;Q5SSM3-3;Q5SSM3-4	Arhgap44	ENSMUSG00000033389	FALSE	1	NA	NA	NA	181.754	NA	NA	NA	NA	NA	NA	NA	NA
F6T1Y2;Q5SSM3;Q5SSM3-2;Q5SSM3-3	Arhgap44	ENSMUSG00000033389	FALSE	5	NA	44765	NA	186.073	NA	1698.97	1480.97	NA	32362.9	NA	NA	NA
D3Z7R7;G3X9Q3;Q3TBD2;Q3TBD2-3;Q3TBD2-4	Arhgap45	ENSMUSG00000035697	FALSE	2	NA	16376.3	NA	NA	NA	NA	24665.6	NA	NA	NA	NA	NA
D3Z7R7;G3X9Q3;Q3TBD2;Q3TBD2-2;Q3TBD2-3	Arhgap45	ENSMUSG00000035697	FALSE	2	NA	14.2121	NA	428.785	NA	NA	NA	NA	NA	NA	NA	NA
D3Z7R7;G3X9Q3;Q3TBD2	Arhgap45	ENSMUSG00000035697	FALSE	1	NA	NA	NA	NA	NA	4170.71	NA	NA	NA	NA	NA	NA
D3Z7R7;G3X9Q3;Q3TBD2;Q3TBD2-2;Q3TBD2-3;Q3TBD2-4	Arhgap45	ENSMUSG00000035697	FALSE	4	NA	NA	NA	103.038	NA	173.805	3856.91	NA	NA	38592.3	NA	NA
E9PYT0	Arhgap5	ENSMUSG00000035133	FALSE	1	NA	NA	NA	NA	NA	NA	NA	NA	98.9459	NA	NA	NA
E9PYT0;P97393	Arhgap5	ENSMUSG00000035133	FALSE	9	NA	1478.45	1294.09	1909.92	458.424	1836.54	989.823	327.837	NA	8.40418	NA	5144.8
O54834;O54834-3;O54834-4	Arhgap6	ENSMUSG00000031355	FALSE	3	NA	2607.83	NA	NA	NA	NA	1887.82	NA	370.187	NA	NA	NA
A2ALX6;A2ALX7;G3UZI7;O54834;O54834-2;O54834-3;O54834-4	Arhgap6	ENSMUSG00000031355	FALSE	2	NA	7390.48	NA	229.501	NA	NA	NA	NA	NA	NA	NA	NA
G3UZI7;O54834;O54834-3;O54834-4	Arhgap6	ENSMUSG00000031355	FALSE	1	NA	NA	NA	NA	NA	368.322	NA	NA	NA	NA	NA	NA
A2ALX7;G3UZI7;O54834;O54834-2;O54834-3;O54834-4	Arhgap6	ENSMUSG00000031355	FALSE	3	NA	483.371	NA	NA	NA	NA	3924.87	NA	NA	111.982	NA	NA
G3UZI7;O54834;O54834-2;O54834-3;O54834-4	Arhgap6	ENSMUSG00000031355	FALSE	1	NA	NA	NA	1045.72	NA	NA	NA	NA	NA	NA	NA	NA
Q9CXP4	Arhgap8	ENSMUSG00000078954	TRUE	1	NA	NA	NA	NA	NA	22.8783	NA	NA	NA	NA	NA	NA
Q1HDU4;Q8QZW8	Arhgap9	ENSMUSG00000040345	FALSE	1	NA	NA	NA	NA	NA	340.328	NA	NA	NA	NA	NA	NA
Q99PT1	Arhgdia	ENSMUSG00000025132	TRUE	11	1.45835e+06	1.81733e+06	915790	1.11644e+06	4.32697e+06	538178	4.15413e+06	2478.96	509324	1.49e+06	NA	812033
D3YWL7;Q61599	Arhgdib	ENSMUSG00000030220	FALSE	4	69611.4	24098.8	13166	NA	NA	10181.2	NA	NA	NA	NA	NA	NA
A0A0N4SVH4	Arhgdib	ENSMUSG00000030220	TRUE	3	NA	348.419	NA	NA	NA	5135.92	4432.42	NA	NA	NA	NA	NA
Q61599	Arhgdib	ENSMUSG00000030220	FALSE	8	NA	323326	NA	164807	295061	73332.1	501267	NA	12360.7	1.42324e+06	NA	58139
Q61210-2;Q61210-5	Arhgef1	ENSMUSG00000040940	FALSE	2	NA	NA	NA	58.6617	NA	NA	NA	NA	1073.82	NA	NA	NA
E9PUF7;F6ZN61;Q61210;Q61210-2;Q61210-3;Q61210-4;Q61210-5	Arhgef1	ENSMUSG00000040940	FALSE	9	3751.51	2679.72	NA	8311.3	3735.79	4597.05	31646.6	2174.95	NA	74355.6	NA	6287.46
E9PUF7;F6ZN61;Q61210;Q61210-3;Q61210-4	Arhgef1	ENSMUSG00000040940	FALSE	1	NA	NA	NA	NA	NA	NA	NA	NA	188.682	NA	NA	NA
E9PUF7;Q61210;Q61210-3;Q61210-4	Arhgef1	ENSMUSG00000040940	FALSE	2	NA	NA	NA	9663.99	NA	4759.76	NA	NA	NA	NA	NA	NA
E9PUF7;Q61210;Q61210-2;Q61210-3;Q61210-4;Q61210-5	Arhgef1	ENSMUSG00000040940	FALSE	1	NA	7334.94	NA	NA	NA	NA	NA	NA	NA	NA	NA	NA
A0A0U1RPP2;E9PUF7;Q61210;Q61210-2;Q61210-3;Q61210-4;Q61210-5	Arhgef1	ENSMUSG00000040940	FALSE	1	NA	NA	425.537	NA	NA	NA	NA	NA	NA	NA	NA	NA
F7BQE4;Q8C033;Q8C033-2	Arhgef10	ENSMUSG00000071176	FALSE	7	NA	3646.72	NA	239.242	NA	258.051	2591.45	91.5513	47.27	NA	NA	1705.85
A2AWP6;A2AWP8;A2AWP8-2;A2AWP8-3;A2AWP8-4;A2AWP8-5;F6S3V7	Arhgef10l	ENSMUSG00000040964	FALSE	1	NA	NA	NA	373.2	NA	NA	NA	NA	NA	NA	NA	NA
A2AWP8-5	Arhgef10l	ENSMUSG00000040964	FALSE	2	NA	NA	NA	NA	54.5548	402.296	NA	NA	NA	NA	NA	NA
A2AWP6;A2AWP8;A2AWP8-2;A2AWP8-3;A2AWP8-4;A2AWP8-5	Arhgef10l	ENSMUSG00000040964	FALSE	2	NA	3284.29	NA	NA	NA	NA	NA	NA	2479.72	NA	NA	NA
A2AWP6;A2AWP8;A2AWP8-2;A2AWP8-3;A2AWP8-4;F6S3V7	Arhgef10l	ENSMUSG00000040964	FALSE	2	NA	NA	NA	1210.07	NA	1265.36	NA	NA	NA	NA	NA	NA
A2AWP6;A2AWP8;A2AWP8-2;A2AWP8-3;A2AWP8-4	Arhgef10l	ENSMUSG00000040964	FALSE	6	NA	509.19	NA	6677.99	35.8897	767.009	1000.28	6180.25	NA	NA	NA	NA
E9Q0A3;Q68FM7	Arhgef11	ENSMUSG00000041977	FALSE	6	NA	2377.54	NA	61.7957	NA	NA	1783.26	NA	138.615	25.8743	NA	2200.82
E9Q0A3	Arhgef11	ENSMUSG00000041977	FALSE	1	NA	NA	NA	NA	NA	868.759	NA	NA	NA	NA	NA	NA
D6RGQ8;E9Q0A3;Q68FM7	Arhgef11	ENSMUSG00000041977	FALSE	3	NA	13773.6	863.831	796.735	NA	NA	NA	NA	NA	NA	NA	NA
F8VQN6	Arhgef12	ENSMUSG00000059495	FALSE	8	NA	10485.3	NA	1765.29	600.317	6414.15	24759.4	1174.48	NA	244.724	NA	2054.75
Q8R4H2	Arhgef12	ENSMUSG00000059495	FALSE	5	NA	141.278	NA	5527.26	NA	282.983	767.047	49.2925	NA	NA	NA	NA
A0A1L1SUP5	Arhgef12	ENSMUSG00000059495	TRUE	2	NA	NA	NA	263.19	NA	855.752	NA	NA	NA	NA	NA	NA
F8VQN6;Q8R4H2	Arhgef12	ENSMUSG00000059495	FALSE	3	NA	3184.55	1743.51	NA	NA	NA	NA	NA	181.964	NA	NA	NA
Q5FWH6;Q5FWH6-2	Arhgef15	ENSMUSG00000052921	FALSE	4	NA	6968.61	NA	244.557	NA	2131.45	11586.6	NA	NA	NA	NA	NA
B1ASH7;Q3U5C8	Arhgef16	ENSMUSG00000029032	FALSE	2	NA	2446.29	NA	NA	NA	NA	2190.31	NA	NA	NA	NA	NA
Q3U5C8	Arhgef16	ENSMUSG00000029032	FALSE	5	NA	7894.12	NA	NA	3267.95	410.935	510.211	377.458	NA	NA	NA	NA
Q80U35;Q80U35-2	Arhgef17	ENSMUSG00000032875	FALSE	6	NA	960.244	611.924	523.683	NA	460.876	1099.39	NA	NA	7.04896	NA	NA
Q80U35	Arhgef17	ENSMUSG00000032875	FALSE	4	NA	3877.07	NA	1714.29	NA	NA	6042.53	NA	237.829	NA	NA	NA
A0A5F8MPF6;A0A5F8MPH6;Q6P9R4;Q6P9R4-1;Q6P9R4-2	Arhgef18	ENSMUSG00000004568	FALSE	8	NA	2038.84	NA	1297.01	107.922	3312.39	8796.59	338.58	149.305	NA	NA	18.5476
A0A5F8MPF6;A0A5F8MPH6;Q6P9R4;Q6P9R4-1;Q6P9R4-2;Q6P9R4-3	Arhgef18	ENSMUSG00000004568	FALSE	3	NA	8853.34	NA	NA	NA	740.649	13802.1	NA	NA	NA	NA	NA
Q8BWA8	Arhgef19	ENSMUSG00000028919	TRUE	1	NA	NA	NA	NA	NA	NA	NA	NA	678.015	NA	NA	NA
H3BJ40;H3BJ45;H3BJU7;H3BJX8;H3BKH9;Q60875;Q60875-2;Q60875-3;Q60875-4;Q60875-5	Arhgef2	ENSMUSG00000028059	FALSE	9	NA	16335.8	6022.68	3386.33	1390.46	17821.7	14049	765.603	NA	8700.05	NA	3907.03
H3BJ40;H3BJ45;H3BJU7;H3BJX8;H3BKH9;Q60875;Q60875-3;Q60875-4;Q60875-5	Arhgef2	ENSMUSG00000028059	FALSE	2	NA	54339.6	NA	NA	NA	NA	NA	NA	601.196	NA	NA	NA
H3BJ40;H3BJ45;H3BJU7;H3BJX8;H3BKH9;Q60875;Q60875-4;Q60875-5	Arhgef2	ENSMUSG00000028059	FALSE	2	NA	130653	NA	4090.04	NA	NA	NA	NA	NA	NA	NA	NA
A0A0R4J211;A0A1W2P6R9;A0A1Y7VNM7;G5E825;Q9CWR0;Q9CWR0-2	Arhgef25	ENSMUSG00000019467	FALSE	4	NA	1652.1	NA	NA	NA	818.743	1581.2	NA	325.488	NA	NA	NA
A0A0R4J211;A0A1W2P6R9;G5E825;Q9CWR0;Q9CWR0-2	Arhgef25	ENSMUSG00000019467	FALSE	2	NA	5434.98	NA	129.237	NA	NA	NA	NA	NA	NA	NA	NA
D3YYY8	Arhgef26	ENSMUSG00000036885	TRUE	4	NA	3767.88	1174.71	NA	NA	373.467	3435.6	NA	NA	NA	NA	NA
A0A286YDI4;A0A571BEH9;G5E8P2;P97433;P97433-2	Arhgef28	ENSMUSG00000021662	FALSE	4	NA	207.371	NA	NA	92.9828	NA	395.463	14.0901	NA	NA	NA	NA
A0A286YDE6;Q91X46;Q91X46-2;Q91X46-3	Arhgef3	ENSMUSG00000021895	FALSE	3	NA	886.004	NA	NA	NA	35.4946	71.961	NA	NA	NA	NA	NA
Q8BW86-2	Arhgef33	ENSMUSG00000054901	FALSE	2	NA	159106	NA	NA	NA	1286.03	NA	NA	NA	NA	NA	NA
Q8BW86;Q8BW86-2	Arhgef33	ENSMUSG00000054901	FALSE	3	NA	1076.48	NA	137.842	NA	NA	NA	NA	NA	NA	NA	1900.23
A0A286YDM1	Arhgef33	ENSMUSG00000054901	TRUE	1	NA	4708.8	NA	NA	NA	NA	NA	NA	NA	NA	NA	NA
Q8BW86	Arhgef33	ENSMUSG00000054901	FALSE	1	NA	75192.4	NA	NA	NA	NA	NA	NA	NA	NA	NA	NA
A1IGU4;A1IGU4-2;E9Q5R6	Arhgef37	ENSMUSG00000045094	FALSE	1	NA	NA	NA	NA	NA	671.454	NA	NA	NA	NA	NA	NA
Q66JY6	Arhgef39	ENSMUSG00000051517	TRUE	1	NA	NA	NA	NA	NA	194.344	NA	NA	NA	NA	NA	NA
E0CX56;E9PYK8;Q7TNR9	Arhgef4	ENSMUSG00000037509	FALSE	1	NA	490.469	NA	NA	NA	NA	NA	NA	NA	NA	NA	NA
Q3UPH7;Q3UPH7-2;Q3UPH7-3;Q3UPH7-6;S4R189;S4R2U9	Arhgef40	ENSMUSG00000004562	FALSE	4	NA	3813.21	NA	160.675	NA	NA	319.654	NA	57.8041	NA	NA	NA
Q3UPH7;S4R189;S4R2U9	Arhgef40	ENSMUSG00000004562	FALSE	1	NA	NA	NA	NA	NA	632.885	NA	NA	NA	NA	NA	NA
E9Q7D5;S4R1F1	Arhgef5	ENSMUSG00000033542	FALSE	5	NA	1873.65	NA	250.149	NA	1781.25	475.758	37.9906	NA	NA	NA	NA
E9Q7D5	Arhgef5	ENSMUSG00000033542	FALSE	1	NA	NA	NA	433.118	NA	NA	NA	NA	NA	NA	NA	NA
F6WMJ3;H3BKQ0;Q8K4I3	Arhgef6	ENSMUSG00000031133	FALSE	1	NA	5853.3	NA	NA	NA	NA	NA	NA	NA	NA	NA	NA
F6WMJ3;Q8K4I3	Arhgef6	ENSMUSG00000031133	FALSE	1	NA	1065.13	NA	NA	NA	NA	NA	NA	NA	NA	NA	NA
A2AFJ8;F6WMJ3;Q8K4I3	Arhgef6	ENSMUSG00000031133	FALSE	6	NA	8255.74	NA	2543.09	NA	661.762	5376.19	NA	2220.75	10158.3	NA	NA
H3BJ53	Arhgef6	ENSMUSG00000031133	TRUE	2	NA	NA	NA	296.187	NA	NA	NA	NA	1844.89	NA	NA	NA
A0A0R4J0X8;Q9ES28;Q9ES28-2;Q9ES28-4;Q9ES28-5;Q9ES28-6;Q9ES28-7;Q9ES28-8	Arhgef7	ENSMUSG00000031511	FALSE	3	NA	37175.4	NA	NA	NA	NA	48960.5	NA	1794.33	NA	NA	NA
D3Z0V2;Q9ES28-3	Arhgef7	ENSMUSG00000031511	FALSE	3	NA	383.679	NA	122.641	NA	NA	1114.64	NA	NA	NA	NA	NA
D3Z0V2;Q9ES28;Q9ES28-2;Q9ES28-3;Q9ES28-4;Q9ES28-5;Q9ES28-6;Q9ES28-7	Arhgef7	ENSMUSG00000031511	FALSE	7	NA	9286.43	NA	11359.6	2439.28	NA	32171.5	2824.73	NA	14702	NA	32694.2
Q9ES28;Q9ES28-2;Q9ES28-4;Q9ES28-5;Q9ES28-6;Q9ES28-7	Arhgef7	ENSMUSG00000031511	FALSE	2	NA	NA	NA	8809.81	NA	4674.2	NA	NA	NA	NA	NA	NA
A0A0R4J0X8;D3Z0V2;Q9ES28;Q9ES28-2;Q9ES28-3;Q9ES28-4;Q9ES28-5;Q9ES28-6;Q9ES28-7;Q9ES28-8	Arhgef7	ENSMUSG00000031511	FALSE	1	NA	10019	NA	NA	NA	NA	NA	NA	NA	NA	NA	NA
A0A0R4J0X8;Q9ES28-8	Arhgef7	ENSMUSG00000031511	FALSE	3	NA	511.185	NA	239.197	NA	184.564	NA	NA	NA	NA	NA	NA
A0A0R4J0X8;D3Z0V2;Q9ES28;Q9ES28-2;Q9ES28-3;Q9ES28-4;Q9ES28-7;Q9ES28-8	Arhgef7	ENSMUSG00000031511	FALSE	1	NA	NA	2488.08	NA	NA	NA	NA	NA	NA	NA	NA	NA
A0A0G2JE35;A0A0G2JEH1;A0A0G2JEU6;A0A0G2JFA1;B1AXI2;B1AXI4;B1AXI6;Q3UTH8;Q3UTH8-2;Q3UTH8-3;Q3UTH8-4;S4R1K5	Arhgef9	ENSMUSG00000025656	FALSE	2	NA	24799.4	NA	NA	NA	NA	NA	97846.8	NA	NA	NA	NA
A2BH40;A2BH40-2;A2BH40-3;A2BH40-4;E9QAQ7	Arid1a	ENSMUSG00000007880	FALSE	9	NA	4227.8	3261.03	1471.25	NA	1500.29	2489.17	380.12	82.7737	102.539	NA	716.499
A0A338P6U8;E9Q4N6;E9Q4N7;E9Q6R4	Arid1b	ENSMUSG00000069729	FALSE	9	NA	2064.29	1061.37	290.959	608.51	449.251	2055.75	16.7316	141.504	64.2255	NA	NA
E9Q7E2	Arid2	ENSMUSG00000033237	TRUE	6	NA	1454.72	NA	100.275	NA	4589.14	4252.88	NA	65.3539	NA	NA	1751.26
A0A0R4J1A7;Q62431	Arid3a	ENSMUSG00000019564	FALSE	2	NA	NA	NA	NA	NA	NA	NA	NA	NA	3550.4	NA	2978.84
F8WIN2;Q9Z1N7	Arid3b	ENSMUSG00000004661	FALSE	1	NA	NA	NA	NA	NA	811.356	NA	NA	NA	NA	NA	NA
F8VPQ2	Arid4a	ENSMUSG00000048118	FALSE	2	NA	1487.55	NA	NA	NA	NA	1503.47	NA	NA	NA	NA	NA
E9Q9V1;F8VPQ2	Arid4a	ENSMUSG00000048118	FALSE	1	NA	NA	NA	NA	NA	190.754	NA	NA	NA	NA	NA	NA
A2CG63;A2CG63-2	Arid4b	ENSMUSG00000039219	FALSE	1	NA	NA	NA	204.878	NA	NA	NA	NA	NA	NA	NA	NA
A2CG63;A2CG63-2;Z4YL44;Z4YMH1	Arid4b	ENSMUSG00000039219	FALSE	1	NA	NA	NA	NA	NA	305.758	NA	NA	NA	NA	NA	NA
Q8BM75;Q8BM75-2	Arid5b	ENSMUSG00000019947	FALSE	1	NA	NA	NA	NA	NA	176.059	NA	NA	NA	NA	NA	NA
H9KV21;Q9Z1K5	Arih1	ENSMUSG00000025234	FALSE	4	NA	34060.9	11187.9	26887.6	NA	NA	1614.97	NA	NA	NA	NA	NA
H7BWY7;Q9Z1K5	Arih1	ENSMUSG00000025234	FALSE	1	NA	7535.71	NA	NA	NA	NA	NA	NA	NA	NA	NA	NA
H7BWY7;H9KV21;Q9Z1K5	Arih1	ENSMUSG00000025234	FALSE	9	NA	9116.33	NA	8683.3	394.221	16394.5	5841.32	3087.74	31278.8	15963.9	NA	23444.2
Q9Z1K6	Arih2	ENSMUSG00000064145	FALSE	9	NA	2039.98	7797.9	1161.94	3669.97	941.01	2279.54	3572.34	NA	6105.3	NA	26439.9
A0A0A6YXB0;Q9Z1K6	Arih2	ENSMUSG00000064145	FALSE	3	NA	NA	NA	5058.53	NA	4220.52	NA	NA	10963	NA	NA	NA
F8WIB1;P61211	Arl1	ENSMUSG00000060904	FALSE	11	9985.23	48794.6	107096	10958.8	74580	18852.4	71284	521640	11671.7	130632	NA	265780
E9Q006;F8WIB1;P61211	Arl1	ENSMUSG00000060904	FALSE	1	NA	6077.25	NA	NA	NA	NA	NA	NA	NA	NA	NA	NA
D3Z4X7;Q9QXJ4	Arl10	ENSMUSG00000025870	FALSE	2	NA	4302.8	NA	NA	4181.99	NA	NA	NA	NA	NA	NA	NA
Q640N2	Arl13b	ENSMUSG00000022911	TRUE	2	NA	540.74	NA	NA	NA	NA	274.186	NA	NA	NA	NA	NA
Q8BIX3;Q8BIX3-2	Arl14ep	ENSMUSG00000027122	FALSE	1	NA	NA	NA	NA	NA	254.799	NA	NA	NA	NA	NA	NA
Q8BGR6	Arl15	ENSMUSG00000042348	FALSE	3	NA	34774.5	NA	2058.92	NA	NA	8000.68	NA	NA	NA	NA	NA
B7ZN40;Q8BGR6	Arl15	ENSMUSG00000042348	FALSE	8	NA	24745.9	5408.53	966.666	NA	1991.86	32318.1	2039.75	325.185	NA	NA	395.974
Q9D0J4	Arl2	ENSMUSG00000024944	TRUE	10	NA	21778.3	22413.6	10675.5	17216.5	8850.24	26648.8	42002.7	4036.85	73192.3	NA	20562
Q9D385;Q9D385-2	Arl2bp	ENSMUSG00000031776	FALSE	7	NA	10367	6046.46	170.752	1477.29	NA	11781.2	NA	NA	2625.44	NA	112776
A0A1D5RMA5;Q9D385;Q9D385-2	Arl2bp	ENSMUSG00000031776	FALSE	3	NA	2869.15	26919.4	NA	NA	NA	1962.71	NA	NA	NA	NA	NA
A0A494BAJ6;Q9WUL7	Arl3	ENSMUSG00000025035	FALSE	11	30419.8	82362.2	345960	21707.9	42342.3	22701.7	61753	180236	21388.1	43641.2	NA	1.65724e+06
P61208	Arl4c	ENSMUSG00000049866	TRUE	1	NA	NA	NA	NA	NA	1523.46	NA	NA	NA	NA	NA	NA
D3Z067;O88848-2	Arl6	ENSMUSG00000022722	FALSE	1	NA	NA	119949	NA	NA	NA	NA	NA	NA	NA	NA	NA
D3Z067;O88848;O88848-2	Arl6	ENSMUSG00000022722	FALSE	8	NA	7835.34	NA	1923.72	30751.1	382.29	7049.03	7349.35	NA	5061.17	NA	261130
A0A0U1RPY6;Q9JKW0	Arl6ip1	ENSMUSG00000030654	FALSE	9	NA	85340.7	NA	9494.65	95610.8	111265	149568	34631.9	7910.82	236075	NA	418917
Q9JKW0	Arl6ip1	ENSMUSG00000030654	FALSE	1	NA	16151.3	NA	NA	NA	NA	NA	NA	NA	NA	NA	NA
D3YWC2;D3Z6F1;Q9JM93	Arl6ip4	ENSMUSG00000029404	FALSE	2	NA	NA	NA	1011.68	NA	5470.51	NA	NA	NA	NA	NA	NA
Q8R5J9	Arl6ip5	ENSMUSG00000035199	TRUE	10	NA	241371	29975.5	22064.5	14130.6	46860.4	173633	77388.9	236970	309785	NA	57476.2
Q8BH07	Arl6ip6	ENSMUSG00000026960	TRUE	6	NA	5790.72	NA	7508.74	NA	595.183	2721.21	NA	NA	2328.79	NA	1975.5
F6QKK2;Q8VEH3	Arl8a	ENSMUSG00000026426	FALSE	10	NA	191754	121514	5813.16	109542	7766.93	153957	179998	25334.8	343374	NA	430382
A0A0N4SVB8;Q9CQW2	Arl8b	ENSMUSG00000030105	FALSE	10	NA	34098.2	39529.8	23627.5	24809.4	89580.3	24643.7	77.5174	8880.17	73033.5	NA	122052
Q9D7A8	Armc1	ENSMUSG00000027599	TRUE	10	NA	80397.5	15985.5	63477.6	61990.1	53804.2	14922.7	3622.05	8280.5	39250.2	NA	39841.7
D3Z5T2;Q9D0L7;Q9D0L7-2	Armc10	ENSMUSG00000038525	FALSE	9	NA	53789.5	16223	19047.7	24455	11222.2	55073.3	NA	4121.22	13540.2	NA	36353.9
A0A3B2W8B4;A0A3F2YNM7;Q80X86	Armc12	ENSMUSG00000024223	FALSE	1	NA	NA	NA	NA	NA	NA	NA	NA	NA	NA	NA	17919.1
A2AU71;A2AU72;A2AU72-2	Armc3	ENSMUSG00000037683	FALSE	3	NA	643.724	NA	NA	NA	NA	3290.68	NA	NA	NA	NA	17010.2
Q5EBP3	Armc5	ENSMUSG00000042178	TRUE	2	NA	NA	NA	NA	NA	50.4948	NA	NA	1754.72	NA	NA	NA
D3Z3J0;Q8BNU0;Q8BNU0-2	Armc6	ENSMUSG00000002343	FALSE	3	NA	1601.06	13481	NA	NA	NA	415.386	NA	NA	NA	NA	NA
Q8BNU0;Q8BNU0-2	Armc6	ENSMUSG00000002343	FALSE	8	NA	22671.7	NA	6259.29	1481.98	2140.03	NA	1670.12	9424.47	23713.1	NA	17168.8
Q8BNU0	Armc6	ENSMUSG00000002343	FALSE	3	NA	11728	NA	35424.3	NA	1962.27	NA	NA	NA	NA	NA	NA
Q3UJZ3	Armc7	ENSMUSG00000057219	TRUE	2	NA	NA	NA	NA	NA	NA	NA	NA	NA	4656.75	NA	1645.05
G3X920;Q9DBR3;Q9DBR3-2;Q9DBR3-3	Armc8	ENSMUSG00000032468	FALSE	3	NA	4547.94	NA	NA	NA	2003.82	2131.7	NA	NA	NA	NA	NA
G3X920;Q9DBR3;Q9DBR3-2	Armc8	ENSMUSG00000032468	FALSE	8	NA	8300.75	NA	444.564	1438.26	253.045	1017.93	3640.67	NA	5848.32	NA	35204.4
G3X920;Q9DBR3	Armc8	ENSMUSG00000032468	FALSE	1	NA	NA	NA	NA	NA	NA	NA	NA	744.029	NA	NA	NA
Q9D2I5;Q9D2I5-2;Q9D2I5-3;Q9D2I5-4;Q9D2I5-5;Q9D2I5-8	Armc9	ENSMUSG00000062590	FALSE	4	NA	NA	NA	270.977	132.663	NA	NA	NA	NA	315.301	NA	160.947
Q9D2I5;Q9D2I5-2;Q9D2I5-3;Q9D2I5-4;Q9D2I5-5;Q9D2I5-7	Armc9	ENSMUSG00000062590	FALSE	1	NA	NA	NA	NA	NA	672.993	NA	NA	NA	NA	NA	NA
Q9CX83	Armcx1	ENSMUSG00000033460	TRUE	2	NA	NA	NA	NA	NA	6986.5	NA	473.919	NA	NA	NA	NA
Q6A058	Armcx2	ENSMUSG00000033436	TRUE	5	NA	2611.08	7370.55	328.029	NA	94.3675	522.241	NA	NA	NA	NA	NA
Q8BHS6	Armcx3	ENSMUSG00000049047	TRUE	6	NA	20332.5	3311.93	242.879	NA	739.649	NA	26657.8	188.394	NA	NA	NA
E9PWM3	Armcx4	ENSMUSG00000049804	TRUE	2	NA	NA	202.675	NA	NA	161.537	NA	NA	NA	NA	NA	NA
E9Q963	Armh1	ENSMUSG00000060268	TRUE	1	NA	NA	NA	NA	NA	NA	NA	NA	NA	NA	NA	3821.75
A0A286YCZ6	Armh2	ENSMUSG00000085861	TRUE	1	NA	NA	NA	NA	NA	NA	NA	NA	3288.68	NA	NA	NA
Q6PD19;Q6PD19-2	Armh3	ENSMUSG00000039901	FALSE	2	NA	1755.98	NA	2358.59	NA	NA	NA	NA	NA	NA	NA	NA
Q6PD19;Q6PD19-2;Q6PD19-3	Armh3	ENSMUSG00000039901	FALSE	1	NA	NA	466.477	NA	NA	NA	NA	NA	NA	NA	NA	NA
Q6PD19;Q6PD19-3	Armh3	ENSMUSG00000039901	FALSE	8	NA	2550.25	NA	1883.74	1257.04	759.338	2416.06	NA	1294.51	1240.63	NA	5958.04
A6H630;A6H630-2;A6H630-4	Armt1	ENSMUSG00000061759	FALSE	2	NA	5949.12	NA	10516.7	NA	NA	NA	NA	NA	NA	NA	NA
A6H630	Armt1	ENSMUSG00000061759	FALSE	1	NA	24263.6	NA	NA	NA	NA	NA	NA	NA	NA	NA	NA
A6H630;A6H630-2	Armt1	ENSMUSG00000061759	FALSE	7	NA	3751.26	NA	NA	378.066	8032.01	701.183	NA	29865.9	27204.5	NA	944416
A6H630;A6H630-2;A6H630-3;A6H630-4;D6RG65	Armt1	ENSMUSG00000061759	FALSE	1	NA	NA	NA	8339.42	NA	NA	NA	NA	NA	NA	NA	NA
E9QLT6;P53762;P53762-2;Q3ULM2;Q8CEC2	Arnt	ENSMUSG00000015522	FALSE	2	NA	NA	NA	NA	NA	181.324	NA	NA	353.588	NA	NA	NA
Q61324;Q61324-2	Arnt2	ENSMUSG00000015709	FALSE	3	NA	3416.65	NA	2214.41	NA	758.686	NA	NA	NA	NA	NA	NA
A0A140LHY4;A0A140LID4;A0A140LIL3;Q61324;Q61324-2	Arnt2	ENSMUSG00000015709	FALSE	2	NA	2507.03	NA	NA	NA	NA	NA	NA	NA	NA	NA	754.134
A0A1B0GS77;Q9WTL8;Q9WTL8-2;Q9WTL8-3;Q9WTL8-4	Arntl	ENSMUSG00000055116	FALSE	4	NA	6330.25	NA	146.79	NA	356.678	1444.15	NA	NA	NA	NA	NA
A0A0G2JF52;D3YVI5;Q9R0Q6	Arpc1a	ENSMUSG00000029621	FALSE	5	NA	222038	23383.3	75840.6	NA	7927.49	NA	NA	16320.9	NA	NA	NA
Q9R0Q6	Arpc1a	ENSMUSG00000029621	FALSE	1	NA	NA	NA	17888.6	NA	NA	NA	NA	NA	NA	NA	NA
D3YVI5;Q9R0Q6	Arpc1a	ENSMUSG00000029621	FALSE	1	NA	NA	NA	NA	NA	62737.4	NA	NA	NA	NA	NA	NA
A0A0G2JF52;Q9R0Q6	Arpc1a	ENSMUSG00000029621	FALSE	9	NA	426042	58427.1	5693.06	71040.7	19084.3	57069	424.217	NA	28824.8	NA	40380.3
Q91Z25;Q9WV32	Arpc1b	ENSMUSG00000029622	FALSE	10	225637	61782.7	NA	60591.4	81221.3	54475.1	303846	12700	28255.7	464249	NA	74725.8
F6THG2;Q91Z25;Q9WV32	Arpc1b	ENSMUSG00000029622	FALSE	3	NA	1674.69	753.708	69205.7	NA	NA	NA	NA	NA	NA	NA	NA
F6THG2;F6VVE6;Q91Z25;Q9WV32	Arpc1b	ENSMUSG00000029622	FALSE	1	NA	NA	3063.81	NA	NA	NA	NA	NA	NA	NA	NA	NA
D3YXG6;Q9CVB6	Arpc2	ENSMUSG00000006304	FALSE	11	141015	50723.4	29670.2	18043.2	336782	64676.2	433529	24200.5	35262.5	533436	NA	181797
D3Z2F7;D3Z2F8;H7BWZ3;Q9JM76	Arpc3	ENSMUSG00000029465	FALSE	1	NA	NA	60878.9	NA	NA	NA	NA	NA	NA	NA	NA	NA
A0A0G2JFK7;D3Z2F7;D3Z2F8;H7BWZ3;Q9JM76	Arpc3	ENSMUSG00000029465	FALSE	11	61755.7	518913	15583.9	53684.1	101589	128286	372400	96380.1	31990.9	1.0053e+06	NA	194800
Q3TX55	Arpc4	ENSMUSG00000079426	FALSE	1	NA	10075.3	NA	NA	NA	NA	NA	NA	NA	NA	NA	NA
E9PWA7;P59999;Q3TX55	Arpc4	ENSMUSG00000079426	FALSE	9	NA	944715	133598	128044	216139	260696	698055	373868	NA	2.04359e+06	NA	361476
P59999	Arpc4	ENSMUSG00000079426	FALSE	6	13849.5	972588	60205.8	107784	NA	224643	NA	NA	43882.2	NA	NA	NA
Q3UA72;Q9CPW4	Arpc5	ENSMUSG00000008475	FALSE	11	37216.1	422899	94270.8	87581.3	101663	132066	357824	69393.3	5514.62	449828	NA	165899
Q9D898	Arpc5l	ENSMUSG00000026755	TRUE	10	NA	236118	62985.3	93433.4	36241.8	58690.9	48948.4	77841.3	4972.77	328824	NA	59480.9
Q9D0A3	Arpin	ENSMUSG00000039043	TRUE	8	NA	7612.66	NA	35772.1	14500.6	9343.21	30115.5	NA	10513.1	1472.56	NA	560.178
E9Q827;P56212	Arpp19	ENSMUSG00000007656	FALSE	1	NA	13610.3	NA	NA	NA	NA	NA	NA	NA	NA	NA	NA
E9PXD7;E9Q4B9;E9Q827;P56212;P56212-2	Arpp19	ENSMUSG00000007656	FALSE	6	NA	457.31	24244.1	NA	NA	38292.1	2437.68	NA	18137.5	NA	NA	27658.2
E9Q827;P56212;P56212-2	Arpp19	ENSMUSG00000007656	FALSE	1	NA	NA	NA	51085	NA	NA	NA	NA	NA	NA	NA	NA
E9Q4B9;E9Q827;P56212;P56212-2	Arpp19	ENSMUSG00000007656	FALSE	1	NA	10339.1	NA	NA	NA	NA	NA	NA	NA	NA	NA	NA
P56212-2	Arpp19	ENSMUSG00000007656	FALSE	1	NA	165216	NA	NA	NA	NA	NA	NA	NA	NA	NA	NA
E0CXW0;E0CY19;E0CYS3;E0CYU3;E0CZ08;E9Q4A0;Q9DCB4;Q9DCB4-10;Q9DCB4-2;Q9DCB4-3;Q9DCB4-4;Q9DCB4-5;Q9DCB4-6;Q9DCB4-7;Q9DCB4-8;Q9DCB4-9	Arpp21	ENSMUSG00000032503	FALSE	1	NA	21574.5	NA	NA	NA	NA	NA	NA	NA	NA	NA	NA
Q9DCB4-2	Arpp21	ENSMUSG00000032503	FALSE	2	NA	20340.3	NA	977.817	NA	NA	NA	NA	NA	NA	NA	NA
E9Q4A0;Q9DCB4;Q9DCB4-3;Q9DCB4-4;Q9DCB4-5;Q9DCB4-9	Arpp21	ENSMUSG00000032503	FALSE	1	NA	2410.37	NA	NA	NA	NA	NA	NA	NA	NA	NA	NA
E9PXD3;Q9EQP6	Arr3	ENSMUSG00000060890	FALSE	1	NA	NA	10117.6	NA	NA	NA	NA	NA	NA	NA	NA	NA
J3QNU6;Q8BWG8;Q8BWG8-2	Arrb1	ENSMUSG00000018909	FALSE	5	NA	30905.3	64905.8	23028.5	NA	3464.84	NA	NA	13616.9	NA	NA	NA
E0CY53;J3QNU6;Q8BWG8;Q8BWG8-2	Arrb1	ENSMUSG00000018909	FALSE	1	1470.48	NA	NA	NA	NA	NA	NA	NA	NA	NA	NA	NA
J3QNU6;Q8BWG8	Arrb1	ENSMUSG00000018909	FALSE	3	NA	901.479	NA	NA	NA	16107.8	3419.81	NA	NA	NA	NA	NA
Q8BWG8-2	Arrb1	ENSMUSG00000018909	FALSE	6	NA	53669.9	NA	NA	17780.1	372.813	93310.3	NA	NA	25766	NA	3288.36
Q5F2D9;Q91YI4;Q91YI4-2	Arrb2	ENSMUSG00000060216	FALSE	6	NA	537.022	NA	408.035	NA	10255.4	5221.5	NA	1186.02	1634.82	NA	NA
A2AIS9;Q99KN1;Q99KN1-2	Arrdc1	ENSMUSG00000026972	FALSE	4	NA	6475.36	NA	NA	NA	1835.73	9694.19	NA	364.055	NA	NA	NA
P50428	Arsa	ENSMUSG00000022620	FALSE	7	NA	25864.9	NA	3395.25	NA	9240.77	6423.71	NA	347.72	3503.42	NA	49987.9
F6QGM0;P50428	Arsa	ENSMUSG00000022620	FALSE	2	NA	2710.86	4431.41	NA	NA	NA	NA	NA	NA	NA	NA	NA
A0A0R4J138;P50429;P50429-2	Arsb	ENSMUSG00000042082	FALSE	8	NA	45516.5	NA	1231.51	14999.3	2089.63	700.473	567.69	NA	8894.81	NA	3277.92
P50429-2	Arsb	ENSMUSG00000042082	FALSE	1	NA	NA	NA	NA	NA	548.055	NA	NA	NA	NA	NA	NA
A0A0R4J138;P50429	Arsb	ENSMUSG00000042082	FALSE	2	NA	NA	NA	1994.2	NA	19960.7	NA	NA	NA	NA	NA	NA
Q3TYD4;Q3TYD4-2	Arsg	ENSMUSG00000020604	FALSE	2	NA	397.548	NA	NA	NA	376.58	NA	NA	NA	NA	NA	NA
A0A0R4J1N2;Q9D2L1	Arsk	ENSMUSG00000021592	FALSE	1	NA	NA	NA	NA	NA	294.414	NA	NA	NA	NA	NA	NA
Q60935	Art1	ENSMUSG00000030996	FALSE	2	NA	NA	NA	18779.9	NA	NA	NA	NA	14186.8	NA	NA	NA
Q60935;Q9D7F1	Art1	ENSMUSG00000030996	FALSE	1	NA	NA	NA	10316.3	NA	NA	NA	NA	NA	NA	NA	NA
A0A0R4J1M9;A0A0R4J1N4;A0A0R4J1Q4;E9Q1U7;F6RER8;Q8R2G4;Q8R2G4-7	Art3	ENSMUSG00000034842	FALSE	2	NA	NA	NA	114528	NA	NA	NA	NA	102113	NA	NA	NA
E9Q7Z7	Art3	ENSMUSG00000034842	FALSE	1	NA	NA	NA	616.387	NA	NA	NA	NA	NA	NA	NA	NA
A0A0R4J1M9;A0A0R4J1N4;A0A0R4J1Q4;E9Q1U7;E9Q7Q8;E9QNU1;F6RER8;F6W3A0;F6Z2C7;Q8R2G4;Q8R2G4-7;Q8R2G4-8	Art3	ENSMUSG00000034842	FALSE	1	NA	NA	NA	NA	NA	260.06	NA	NA	NA	NA	NA	NA
A0A0R4J1M9;A0A0R4J1N4;A0A0R4J1Q4;E9Q1U7;E9Q7Z7;E9Q8Z0;E9Q9Q8;F6RER8;Q8R2G4;Q8R2G4-7	Art3	ENSMUSG00000034842	FALSE	1	NA	NA	NA	3691.13	NA	NA	NA	NA	NA	NA	NA	NA
A0A0R4J1M9;A0A0R4J1N4;A0A0R4J1Q4;E9Q1U7;E9Q7Q8;E9QNU1;F6RER8;Q8R2G4;Q8R2G4-7;Q8R2G4-8	Art3	ENSMUSG00000034842	FALSE	2	NA	41124.3	NA	NA	NA	NA	38481.5	NA	NA	NA	NA	NA
E9Q7Q8;E9QNU1;Q8R2G4-8	Art3	ENSMUSG00000034842	FALSE	4	NA	NA	NA	1728.62	NA	NA	1638.44	NA	2644.96	NA	NA	1.32136e+06
Q9CRA0	Art4	ENSMUSG00000030217	TRUE	5	NA	41645.6	NA	3504.87	NA	1838.75	25319.6	NA	NA	1889.43	NA	NA
P98203;P98203-2;P98203-4;P98203-5	Arvcf	ENSMUSG00000118669	FALSE	8	NA	12087.9	67558	2415.23	337.611	2294.28	2748.96	NA	286.322	2975.81	NA	NA
Q91WU5	As3mt	ENSMUSG00000003559	FALSE	2	NA	25037.9	NA	NA	NA	128139	NA	NA	NA	NA	NA	NA
A0A494B985;Q91WU5	As3mt	ENSMUSG00000003559	FALSE	10	NA	4632.58	28409.4	54555.7	158365	16465.3	16920.2	850.368	28112.1	16571.8	NA	62723.8
Q9WV54	Asah1	ENSMUSG00000031591	TRUE	11	3021.63	9868.07	8346.52	15796.3	35650.4	21412.3	67281.8	2920.59	3546.21	68506.3	NA	36191.1
A0A494B8X7;A0A494B9A2;B7ZN55;Q9JHE3	Asah2	ENSMUSG00000024887	FALSE	3	NA	12076.2	NA	NA	150.437	925.511	NA	NA	NA	NA	NA	NA
E9QMI7;E9QMJ1;E9QN63;H3BJY2;H3BKD4;H3BKE6;H3BL41;Q9QWY8;Q9QWY8-2;Q9QWY8-3;Q9QWY8-4	Asap1	ENSMUSG00000022377	FALSE	10	NA	8115.63	3508.76	1162.96	162.203	5925.48	3206.46	566.356	201.362	2597.44	NA	352.635
E9PX52	Asap2	ENSMUSG00000052632	FALSE	1	NA	410.736	NA	NA	NA	NA	NA	NA	NA	NA	NA	NA
D3YX85;Q7SIG6;Q7SIG6-2	Asap2	ENSMUSG00000052632	FALSE	1	NA	5749.82	NA	NA	NA	NA	NA	NA	NA	NA	NA	NA
D3YX85;E9PX52;Q7SIG6;Q7SIG6-2	Asap2	ENSMUSG00000052632	FALSE	7	NA	3604.56	1498.22	2717.14	NA	1266.82	3973.25	123.334	NA	NA	NA	4640.3
D3YU18;D3Z651;Q91ZT7	Asb10	ENSMUSG00000038204	FALSE	2	NA	NA	NA	645.891	NA	NA	NA	NA	3677.39	NA	NA	NA
Q9CQ31;Q9CQ31-2	Asb11	ENSMUSG00000031382	FALSE	2	NA	NA	NA	1036.98	NA	NA	NA	NA	5934.48	NA	NA	NA
Q9D738	Asb12	ENSMUSG00000031204	TRUE	1	NA	NA	NA	NA	NA	NA	NA	NA	2594.25	NA	NA	NA
Q8VBX0	Asb13	ENSMUSG00000033781	TRUE	4	NA	173.976	NA	1311.06	NA	2739.51	NA	NA	4830.16	NA	NA	NA
A0A0R4J236;A0A5F8MPK4;A0A5F8MPW7;E9PWC7;E9QPD0;Q8C6Y6;Q8C6Y6-2	Asb14	ENSMUSG00000021898	FALSE	1	NA	NA	NA	144.828	NA	NA	NA	NA	NA	NA	NA	NA
A0A0R4J236;A0A5F8MPK4;A0A5F8MPW7;E9QPD0;Q8C6Y6;Q8C6Y6-2	Asb14	ENSMUSG00000021898	FALSE	2	NA	NA	NA	540.423	NA	NA	NA	NA	1361.34	NA	NA	NA
Q8VHS6	Asb15	ENSMUSG00000029685	TRUE	1	NA	NA	NA	NA	NA	NA	NA	NA	1153.02	NA	NA	NA
Q8VHS5	Asb16	ENSMUSG00000034768	TRUE	1	NA	NA	NA	NA	NA	NA	NA	NA	3726.96	NA	NA	NA
A0A571BD84;Q8VHA6;Q8VHA6-2	Asb18	ENSMUSG00000067081	FALSE	1	NA	NA	NA	NA	NA	NA	NA	NA	280.796	NA	NA	NA
Q8K0L0;Q8K0L0-2	Asb2	ENSMUSG00000021200	FALSE	3	NA	NA	NA	2612.86	NA	3281.6	NA	NA	14091.9	NA	NA	NA
A0A0N4SV07;A8Y5I6;Q9WV72	Asb3	ENSMUSG00000020305	FALSE	1	NA	NA	NA	NA	NA	NA	NA	NA	569.905	NA	NA	NA
A0A0N4SV07;Q9WV72	Asb3	ENSMUSG00000020305	FALSE	1	NA	NA	NA	NA	NA	197.142	NA	NA	NA	NA	NA	NA
Q9WV71	Asb4	ENSMUSG00000042607	TRUE	1	NA	NA	NA	NA	NA	NA	NA	NA	687.941	NA	NA	NA
A0A5F8MPD7;A0A5F8MPR8;A0A5F8MPZ8;Q9D1A4	Asb5	ENSMUSG00000031519	FALSE	1	NA	NA	NA	NA	NA	NA	NA	NA	4227.03	NA	NA	NA
Q91ZU1	Asb6	ENSMUSG00000039483	TRUE	7	NA	3227.91	2249.44	873.856	NA	860.334	NA	NA	269.242	2839.22	NA	1477.03
A0A0R4J1W1;Q91ZT9	Asb8	ENSMUSG00000048175	FALSE	1	NA	NA	NA	NA	NA	NA	NA	NA	424.981	NA	NA	NA
Q91ZT8	Asb9	ENSMUSG00000031384	TRUE	2	NA	NA	NA	NA	20629.7	NA	NA	NA	NA	NA	NA	51964.3
Q9D8Z1	Ascc1	ENSMUSG00000044475	TRUE	5	NA	186.904	NA	1504.68	NA	2811.18	48.0991	NA	402.637	NA	NA	NA
Q91WR3;Q91WR3-2;Q91WR3-3	Ascc2	ENSMUSG00000020412	FALSE	7	NA	NA	1463.19	355.413	NA	4339.81	464.069	4305.84	NA	1002.8	NA	966.43
E9PZJ8;E9PZJ8-2	Ascc3	ENSMUSG00000038774	FALSE	4	NA	399.632	367.165	137.828	NA	NA	272.299	NA	NA	NA	NA	NA
A0A1W2P6I6;E9PZJ8	Ascc3	ENSMUSG00000038774	FALSE	1	NA	NA	NA	143.898	NA	NA	NA	NA	NA	NA	NA	NA
E9PZJ8	Ascc3	ENSMUSG00000038774	FALSE	9	NA	122.023	NA	71.8833	702.905	3231.02	305.535	4919.72	47.027	1914.55	NA	983.076
A0A1W2P6I6;E9PZJ8;E9PZJ8-2	Ascc3	ENSMUSG00000038774	FALSE	1	NA	648.434	NA	NA	NA	NA	NA	NA	NA	NA	NA	NA
A0A1W2P7E1;A0A1W2P7K2;Q9CQE6	Asf1a	ENSMUSG00000019857	FALSE	2	NA	25999	26999.4	NA	NA	NA	NA	NA	NA	NA	NA	NA
A0A1W2P7K2;Q9CQE6	Asf1a	ENSMUSG00000019857	FALSE	8	NA	5213.26	NA	1122.82	5426.95	6234.98	12454.9	10923.3	NA	160857	NA	60962.8
Q9DAP7	Asf1b	ENSMUSG00000005470	TRUE	3	NA	NA	NA	NA	NA	555.515	NA	NA	NA	52747.3	NA	51251.4
B1AR34;J3QPT6;P34927	Asgr1	ENSMUSG00000020884	FALSE	1	NA	NA	NA	NA	NA	310118	NA	NA	NA	NA	NA	NA
B1AR34;P34927	Asgr1	ENSMUSG00000020884	FALSE	1	NA	NA	NA	NA	NA	495408	NA	NA	NA	NA	NA	NA
B1AR35;J3QMY0;P24721	Asgr2	ENSMUSG00000040963	FALSE	2	NA	NA	NA	NA	3074.88	107662	NA	NA	NA	NA	NA	NA
Q99MY8	Ash1l	ENSMUSG00000028053	TRUE	3	NA	NA	NA	1663.56	NA	517.752	NA	NA	90.8851	NA	NA	NA
Q91X20	Ash2l	ENSMUSG00000031575	FALSE	1	NA	NA	NA	NA	NA	1836.3	NA	NA	NA	NA	NA	NA
D3YYA0;D6RET1;D6RI55;E9PU93;Q91X20	Ash2l	ENSMUSG00000031575	FALSE	4	NA	662.366	3437.86	NA	NA	NA	NA	NA	NA	8979.71	NA	10074.4
D3YYA0;D6RI55;E9PU93;Q91X20	Ash2l	ENSMUSG00000031575	FALSE	4	NA	14192.3	9421.1	504.948	NA	NA	13677.5	NA	NA	NA	NA	NA
D3YYA0;E9PU93;Q91X20	Ash2l	ENSMUSG00000031575	FALSE	2	NA	NA	NA	973.85	NA	NA	NA	NA	142.827	NA	NA	NA
Q6NXK8;Q6NXK8-2	Asic1	ENSMUSG00000023017	FALSE	2	NA	10642.3	NA	NA	41983.3	NA	NA	NA	NA	NA	NA	NA
E0CY49;Q91YI0	Asl	ENSMUSG00000025533	FALSE	11	4224.02	24033.4	48267.6	5486.97	1.08173e+06	1.76533e+06	27170.8	226528	27686.9	63823.7	NA	96775.7
Q61024	Asns	ENSMUSG00000029752	TRUE	7	NA	6781.63	5495.69	NA	NA	4908.27	1665.74	1.8056e+06	NA	119617	NA	108506
A0A494BB10;M0QW65	Asnsd1	ENSMUSG00000026095	FALSE	1	NA	NA	NA	5821.21	NA	NA	NA	NA	NA	NA	NA	NA
B0QZP3;Q8R3P0;V9GXG0	Aspa	ENSMUSG00000020774	FALSE	6	NA	35115.4	NA	4778.54	419994	10160.4	5174.45	NA	1352.15	NA	NA	NA
B0QZP3;D6RJ20;Q8R3P0;V9GXG0	Aspa	ENSMUSG00000020774	FALSE	1	NA	9345.45	NA	NA	NA	NA	NA	NA	NA	NA	NA	NA
D3Z253;F6S4J6;Q9DCQ2	Aspdh	ENSMUSG00000038704	FALSE	2	NA	NA	NA	NA	114060	314315	NA	NA	NA	NA	NA	NA
D3Z253;Q9DCQ2	Aspdh	ENSMUSG00000038704	FALSE	1	NA	NA	NA	NA	NA	346705	NA	NA	NA	NA	NA	NA
A0JNU3	Aspg	ENSMUSG00000037686	TRUE	3	NA	NA	NA	NA	6782.13	21986.3	NA	NA	NA	NA	NA	2736.03
A0A1Y7VK88	Aspg	ENSMUSG00000037686	TRUE	1	NA	NA	NA	NA	NA	1029.98	NA	NA	NA	NA	NA	NA
A2AL76;A2AL77;A2AL78;Q8BSY0-2;Q9CR06	Asph	ENSMUSG00000028207	FALSE	1	NA	NA	NA	222567	NA	NA	NA	NA	NA	NA	NA	NA
A2AL78	Asph	ENSMUSG00000028207	FALSE	1	NA	NA	NA	103372	NA	NA	NA	NA	NA	NA	NA	NA
A2AL85;Q8BSY0;Q8CBM2	Asph	ENSMUSG00000028207	FALSE	11	25309.3	7228.85	34986.3	124862	18704.5	37062.1	30514.2	12912	7522.32	18518.1	NA	26731.8
A2AL71;A2AL74;A2AL75;A2AL79;A2AL81;A2AL83;Q3TU40;Q8BSY0-3	Asph	ENSMUSG00000028207	FALSE	1	NA	16969.7	NA	NA	NA	NA	NA	NA	NA	NA	NA	NA
A2AL78;Q8BSY0-2;Q9CR06	Asph	ENSMUSG00000028207	FALSE	2	NA	NA	NA	653310	NA	NA	NA	NA	671116	NA	NA	NA
Q2TA57	Asphd1	ENSMUSG00000046378	TRUE	1	NA	23506.2	NA	NA	NA	NA	NA	NA	NA	NA	NA	NA
Q80VP9	Asphd2	ENSMUSG00000029348	FALSE	1	NA	6817.13	NA	NA	NA	NA	NA	NA	NA	NA	NA	NA
A0A0G2JED5;Q80VP9	Asphd2	ENSMUSG00000029348	FALSE	1	NA	22203.6	NA	NA	NA	NA	NA	NA	NA	NA	NA	NA
Q8CJ27;Q8CJ27-2	Aspm	ENSMUSG00000033952	FALSE	1	NA	NA	NA	NA	NA	877.142	NA	NA	NA	NA	NA	NA
Q99MQ4	Aspn	ENSMUSG00000021388	TRUE	7	20305.6	312063	NA	20739	NA	NA	161640	13703.4	216091	NA	4.74085e+06	NA
Q09PK2	Asprv1	ENSMUSG00000033508	TRUE	2	NA	NA	10090.7	NA	NA	593.804	NA	NA	NA	NA	NA	NA
A2ABZ8;A2AC05;Q8VBT9;Q8VBT9-2;Q8VBT9-3	Aspscr1	ENSMUSG00000025142	FALSE	3	NA	39064.7	NA	12532	NA	35173.2	NA	NA	NA	NA	NA	NA
Q8VBT9	Aspscr1	ENSMUSG00000025142	FALSE	2	NA	1049.96	NA	NA	NA	NA	500.684	NA	NA	NA	NA	NA
Q8VBT9;Q8VBT9-2;Q8VBT9-3	Aspscr1	ENSMUSG00000025142	FALSE	8	NA	6374.77	NA	9728.67	5610.59	3536.83	8182.09	9398	NA	13589.5	NA	89405.6
A2AC05;Q8VBT9;Q8VBT9-2;Q8VBT9-3	Aspscr1	ENSMUSG00000025142	FALSE	1	NA	NA	8235.2	NA	NA	NA	NA	NA	NA	NA	NA	NA
Q8VBT9;Q8VBT9-2	Aspscr1	ENSMUSG00000025142	FALSE	1	NA	3861.09	NA	NA	NA	NA	NA	NA	NA	NA	NA	NA
A2ABZ8;Q8VBT9;Q8VBT9-2;Q8VBT9-3	Aspscr1	ENSMUSG00000025142	FALSE	1	NA	NA	NA	NA	NA	NA	NA	NA	6111.48	NA	NA	NA
Q8C0M9	Asrgl1	ENSMUSG00000024654	TRUE	11	20485.5	419187	101780	125480	1953.45	11058.5	6956.02	2598.44	170269	59176.7	NA	923850
P16460	Ass1	ENSMUSG00000076441	TRUE	10	NA	36397.4	162385	9639.47	6.6795e+06	1.56333e+07	55916.1	132786	573.947	151155	NA	1.34826e+06
A0A0A6YWE6;Q61137;Q61137-2	Astn1	ENSMUSG00000026587	FALSE	1	NA	28858.1	NA	NA	NA	NA	NA	NA	NA	NA	NA	NA
A0A0A6YWE6;A0A0A6YXJ4;Q3TPU9;Q61137;Q61137-2	Astn1	ENSMUSG00000026587	FALSE	1	NA	27368	NA	NA	NA	NA	NA	NA	NA	NA	NA	NA
Q80Z10;Q80Z10-2;Q80Z10-3	Astn2	ENSMUSG00000028373	FALSE	2	NA	1968.1	NA	NA	NA	648.737	NA	NA	NA	NA	NA	NA
D6REV1;F6WV21;Q8BZ32	Asxl2	ENSMUSG00000037486	FALSE	1	NA	NA	NA	NA	NA	NA	NA	NA	598.925	NA	NA	NA
D3Z112;D6REV1;F6WV21;Q8BZ32	Asxl2	ENSMUSG00000037486	FALSE	1	NA	NA	NA	NA	NA	209.064	NA	NA	NA	NA	NA	NA
Q8VD46	Asz1	ENSMUSG00000010796	TRUE	1	NA	NA	NA	NA	NA	NA	NA	NA	NA	NA	NA	77988.7
A0A494B9Y0;A0A494BAB5;Q9D5T0	Atad1	ENSMUSG00000013662	FALSE	1	NA	NA	8232.39	NA	NA	NA	NA	NA	NA	NA	NA	NA
A0A494B9L7;A0A494B9Y0;A0A494BAB5;Q9D5T0	Atad1	ENSMUSG00000013662	FALSE	10	NA	14167	58609.8	134998	58384.1	41438.5	21623.9	675.361	64810.1	19931.3	NA	131889
G3X963;Q8CDM1	Atad2	ENSMUSG00000022360	FALSE	6	NA	1759.79	NA	NA	NA	1430.47	1523.1	NA	1668.16	21.3352	NA	286.352
Q925I1;Q925I1-2	Atad3a	ENSMUSG00000029036	FALSE	9	NA	34708.3	3070.91	82252	78485.1	79797.4	NA	30467.9	26506.7	27540.6	NA	21645.2
H3BKI6;Q925I1;Q925I1-2	Atad3a	ENSMUSG00000029036	FALSE	2	NA	9801.96	NA	NA	NA	NA	8705.35	NA	NA	NA	NA	NA
Q4QY64;Q4QY64-2;Z4YKQ9	Atad5	ENSMUSG00000017550	FALSE	1	NA	NA	NA	1878.78	NA	NA	NA	NA	NA	NA	NA	NA
Q4QY64;Z4YKQ9	Atad5	ENSMUSG00000017550	FALSE	1	NA	NA	NA	NA	NA	237.059	NA	NA	NA	NA	NA	NA
Q8K341;Q8K341-2;Q8K341-3;Q8K341-4;Q8K341-5	Atat1	ENSMUSG00000024426	FALSE	1	NA	77868.7	NA	NA	NA	NA	NA	NA	NA	NA	NA	NA
B8JJ72;Q8K341;Q8K341-2;Q8K341-3;Q8K341-4;Q8K341-5	Atat1	ENSMUSG00000024426	FALSE	2	NA	10103.3	NA	960.262	NA	NA	NA	NA	NA	NA	NA	NA
F6RPX5;Q8K341;Q8K341-2;Q8K341-3;Q8K341-4;Q8K341-5	Atat1	ENSMUSG00000024426	FALSE	1	NA	NA	NA	1432.41	NA	NA	NA	NA	NA	NA	NA	NA
Q8BHE3	Atcay	ENSMUSG00000034958	TRUE	2	NA	60941.3	13141.4	NA	NA	NA	NA	NA	NA	NA	NA	NA
Q4FCQ7;Q9Z2A5	Ate1	ENSMUSG00000030850	FALSE	1	NA	NA	NA	NA	NA	NA	NA	NA	587.476	NA	NA	NA
Q4FCQ7	Ate1	ENSMUSG00000030850	FALSE	7	NA	10414.4	NA	279.516	3102.95	522.246	5403.6	NA	NA	10519	NA	15125.5
A0A140LJ98;A0A1L1SQ41;Q4FCQ7;Q9Z2A5	Ate1	ENSMUSG00000030850	FALSE	1	NA	1848.28	NA	NA	NA	NA	NA	NA	NA	NA	NA	NA
Q9Z2A5	Ate1	ENSMUSG00000030850	FALSE	1	NA	NA	NA	NA	NA	467.912	NA	NA	NA	NA	NA	NA
A0A1L1SQ41;J3QNU1;Q4FCQ7;Q9Z2A5;Q9Z2A5-2	Ate1	ENSMUSG00000030850	FALSE	4	NA	25326.6	114079	12521.3	NA	NA	31583.6	NA	NA	NA	NA	NA
A0A1L1SQ41;Q9Z2A5-2	Ate1	ENSMUSG00000030850	FALSE	1	NA	NA	NA	NA	NA	5008.71	NA	NA	NA	NA	NA	NA
A0A1L1SQ41;J3QNU1;Q9Z2A5-2	Ate1	ENSMUSG00000030850	FALSE	1	NA	NA	NA	NA	NA	NA	NA	NA	13554.7	NA	NA	NA
J3QNU1	Ate1	ENSMUSG00000030850	FALSE	2	NA	NA	NA	NA	NA	433.427	NA	NA	NA	970.01	NA	NA
A0A140LJ98;A0A1L1SQ41;J3QNU1;Q4FCQ7;Q9Z2A5;Q9Z2A5-2	Ate1	ENSMUSG00000030850	FALSE	1	NA	14787.7	NA	NA	NA	NA	NA	NA	NA	NA	NA	NA
P81269	Atf1	ENSMUSG00000023027	TRUE	3	NA	NA	NA	945.215	NA	10261.1	NA	NA	4671.57	NA	NA	NA
A2AQE9;G3UXC3;P16951;P16951-2;P16951-3	Atf2	ENSMUSG00000027104	FALSE	1	NA	NA	NA	NA	NA	1120.45	NA	NA	NA	NA	NA	NA
A2AQE9;A2AQF0;G3UXC3;P16951;P16951-2;P16951-3	Atf2	ENSMUSG00000027104	FALSE	2	NA	1808.5	NA	NA	NA	NA	991.643	NA	NA	NA	NA	NA
Q60765	Atf3	ENSMUSG00000026628	TRUE	1	NA	NA	NA	NA	NA	2449.31	NA	NA	NA	NA	NA	NA
F6VAN0	Atf6	ENSMUSG00000026663	TRUE	2	NA	NA	NA	489.827	NA	83.4186	NA	NA	NA	NA	NA	NA
A0A0A0MQ69;G3UX19;O35451	Atf6b	ENSMUSG00000015461	FALSE	1	NA	NA	NA	NA	NA	51.9261	NA	NA	NA	NA	NA	NA
A0A087WR75;Q7TT18	Atf7ip	ENSMUSG00000030213	FALSE	5	NA	303.641	NA	NA	NA	NA	756.634	273.616	NA	1807.61	NA	1419.55
Q7TT18	Atf7ip	ENSMUSG00000030213	FALSE	1	NA	NA	NA	316.915	NA	NA	NA	NA	NA	NA	NA	NA
A0A087WR39;A0A087WR75;Q7TT18	Atf7ip	ENSMUSG00000030213	FALSE	2	NA	NA	NA	552.079	NA	5009.26	NA	NA	NA	NA	NA	NA
A0A087WR75;Q7TT18;Q7TT18-2	Atf7ip	ENSMUSG00000030213	FALSE	1	NA	1227.66	NA	NA	NA	NA	NA	NA	NA	NA	NA	NA
A0A0R4J029;A0A286YD93;Q8R1P4	Atg10	ENSMUSG00000021619	FALSE	1	NA	NA	NA	NA	NA	98.042	NA	NA	NA	NA	NA	NA
Q9D8Z6	Atg101	ENSMUSG00000037204	FALSE	3	NA	3627.64	NA	NA	NA	1072.14	NA	NA	NA	NA	NA	689.419
A0A2R8VH88;A0A2R8VJN5;Q9D8Z6	Atg101	ENSMUSG00000037204	FALSE	1	NA	NA	NA	NA	NA	3250.65	NA	NA	NA	NA	NA	NA
Q9CQY1	Atg12	ENSMUSG00000032905	TRUE	2	NA	NA	NA	6979.84	NA	6610.56	NA	NA	NA	NA	NA	NA
Q91YI1;Q91YI1-2	Atg13	ENSMUSG00000027244	FALSE	4	NA	658.894	NA	NA	NA	197.109	NA	NA	577.62	NA	NA	1086.99
Q8C0J2;Q8C0J2-2;Q8C0J2-3;Q8C0J2-4;Q8C0J2-5	Atg16l1	ENSMUSG00000026289	FALSE	9	NA	9911.59	1118.3	5757.54	650.576	8507.82	1934.87	2714.02	646.341	NA	NA	1576.06
Q6KAU8;Q6KAU8-2;Q6KAU8-3	Atg16l2	ENSMUSG00000047767	FALSE	1	NA	NA	NA	NA	NA	163.14	NA	NA	NA	NA	NA	NA
F6V3Y9;Q6P4T0	Atg2a	ENSMUSG00000024773	FALSE	9	NA	3158.48	NA	60.3084	209.795	1019.89	1666.29	207.018	53.2128	368.392	NA	1009.55
A0A1Y7VNP1;Q80XK6	Atg2b	ENSMUSG00000041341	FALSE	1	NA	NA	NA	173.442	NA	NA	NA	NA	NA	NA	NA	NA
Q80XK6	Atg2b	ENSMUSG00000041341	FALSE	10	NA	7837.98	2016.76	66.2974	64.0082	618.201	481.466	55.6404	73.1691	158.777	NA	2830.17
A0A1Y7VNP1	Atg2b	ENSMUSG00000041341	FALSE	3	NA	849.908	NA	NA	NA	NA	NA	NA	57.3505	NA	NA	30.6708
Q9CPX6	Atg3	ENSMUSG00000022663	TRUE	10	NA	33022.2	79380	26974.1	9857.47	67160.9	31028.2	8032.71	9974.72	60385.4	NA	74768
A0A0G2JFS9	Atg4a-ps	ENSMUSG00000087119	TRUE	1	NA	NA	NA	NA	NA	574.992	NA	NA	NA	NA	NA	NA
A0A087WNY2;A0A0R4J065;Q8BGE6	Atg4b	ENSMUSG00000026280	FALSE	7	NA	23204.6	NA	NA	8419.44	625.191	9257.7	10587.6	NA	51389.5	NA	50621.2
A0A087WNY2;A0A087WRT0;A0A0R4J065;D3YZP6;Q8BGE6	Atg4b	ENSMUSG00000026280	FALSE	1	NA	NA	3518.96	NA	NA	NA	NA	NA	NA	NA	NA	NA
A0A087WNY2;A0A087WRT0;D3YZP6;Q8BGE6	Atg4b	ENSMUSG00000026280	FALSE	1	NA	NA	NA	NA	NA	12410.4	NA	NA	NA	NA	NA	NA
A0A0R4J065	Atg4b	ENSMUSG00000026280	FALSE	2	NA	NA	NA	NA	NA	3736.09	NA	NA	980.797	NA	NA	NA
A0A087WNY2;A0A087WRT0;A0A0R4J065;Q8BGE6	Atg4b	ENSMUSG00000026280	FALSE	2	NA	59606.2	NA	661.003	NA	NA	NA	NA	NA	NA	NA	NA
D3YZP6;Q8BGE6	Atg4b	ENSMUSG00000026280	FALSE	1	NA	NA	NA	NA	NA	NA	NA	NA	1083.26	NA	NA	NA
Q811C2	Atg4c	ENSMUSG00000028550	TRUE	1	NA	NA	NA	NA	NA	27.6195	NA	NA	NA	NA	NA	NA
Q8BGV9	Atg4d	ENSMUSG00000002820	TRUE	2	NA	801.969	NA	NA	NA	NA	NA	NA	461.299	NA	NA	NA
Q99J83	Atg5	ENSMUSG00000038160	TRUE	9	NA	15190.5	NA	1060.28	954.566	9565.06	6525.97	4908.29	5544.22	7779.07	NA	58304.8
A0A0A0MQN4;Q9D906;S4R1T0;S4R2D5;S4R2P7;S4R2T5	Atg7	ENSMUSG00000030314	FALSE	2	NA	7394.77	4043.62	NA	NA	NA	NA	NA	NA	NA	NA	NA
A0A0A0MQN4;Q9D906;S4R2D5;S4R2T5	Atg7	ENSMUSG00000030314	FALSE	9	NA	39169.3	NA	604.048	7447.64	21618.6	28511.7	4357.56	3339.76	17317.1	NA	68785.1
A0A0A0MQN4;Q9D906;S4R2D5;S4R2P7;S4R2T5	Atg7	ENSMUSG00000030314	FALSE	1	NA	NA	NA	2478.03	NA	NA	NA	NA	NA	NA	NA	NA
A0A0A0MQN4;Q9D906;S4R1N8;S4R1T0;S4R2D5;S4R2P7;S4R2T5	Atg7	ENSMUSG00000030314	FALSE	2	NA	8070.49	NA	NA	NA	NA	3674.98	NA	NA	NA	NA	NA
A0A087WP33;Q3ZAQ4	Atg9a	ENSMUSG00000033124	FALSE	4	NA	19488	NA	562.594	NA	1486.83	NA	NA	4962.89	NA	NA	NA
A0A087WP33;A0A087WPL8;Q3ZAQ4	Atg9a	ENSMUSG00000033124	FALSE	4	NA	843.502	NA	NA	7.44051	152.427	NA	NA	NA	16.2915	NA	NA
Q9CWJ9	Atic	ENSMUSG00000026192	TRUE	11	48290.9	105001	90514.9	104349	64335	52751.2	121663	362796	97955	545102	NA	271534
Q8BH66	Atl1	ENSMUSG00000021066	FALSE	7	NA	63235.3	NA	731.165	NA	778.265	NA	1783.02	123.902	4188.48	NA	13149.7
A0A1Y7VLD6;Q8BH66	Atl1	ENSMUSG00000021066	FALSE	1	NA	NA	7322.24	NA	NA	NA	NA	NA	NA	NA	NA	NA
E9QND8;Q6PA06;Q6PA06-2	Atl2	ENSMUSG00000059811	FALSE	6	NA	13033.4	7049.4	54524.8	NA	30547.7	3210.53	NA	173026	NA	NA	NA
Q6PA06;Q6PA06-2	Atl2	ENSMUSG00000059811	FALSE	1	NA	NA	NA	NA	NA	50477.4	NA	NA	NA	NA	NA	NA
E9QND8;Q6PA06	Atl2	ENSMUSG00000059811	FALSE	8	NA	36967.8	NA	10975.4	7555.11	7599.43	20427.8	24806.7	NA	15786.9	NA	34890.1
Q6PA06-2	Atl2	ENSMUSG00000059811	FALSE	1	NA	NA	NA	NA	NA	286.698	NA	NA	NA	NA	NA	NA
E9PYT3;Q91YH5;Q91YH5-2	Atl3	ENSMUSG00000024759	FALSE	9	NA	10648.3	NA	6124.91	57300.2	50907	140617	30307.4	5676.29	105757	NA	99338.9
A0A494BAW9	Atl3	ENSMUSG00000024759	TRUE	1	NA	NA	NA	NA	NA	1562.9	NA	NA	NA	NA	NA	NA
B9EHX4;Q62388	Atm	ENSMUSG00000034218	FALSE	5	NA	635.983	NA	NA	NA	955.305	365.589	NA	NA	23.8379	NA	284.754
O35126	Atn1	ENSMUSG00000004263	TRUE	1	NA	NA	NA	NA	NA	350.569	NA	NA	NA	NA	NA	NA
O08997	Atox1	ENSMUSG00000018585	TRUE	10	NA	402616	482663	607607	345435	331718	245355	75098.3	51376.1	74556.6	NA	448373
O54827	Atp10a	ENSMUSG00000025324	TRUE	1	NA	NA	NA	NA	NA	53.9138	NA	NA	NA	NA	NA	NA
A0A571BEJ2;B1AWN4	Atp10b	ENSMUSG00000055415	FALSE	1	13730.7	NA	NA	NA	NA	NA	NA	NA	NA	NA	NA	NA
E9Q3G7;F6Z4J2;P98197	Atp11a	ENSMUSG00000031441	FALSE	3	NA	1312.27	NA	480.981	NA	NA	6229.9	NA	NA	NA	NA	NA
E9Q3G7;P98197	Atp11a	ENSMUSG00000031441	FALSE	5	NA	NA	NA	73.0988	44289.1	4351.24	7322.54	NA	NA	NA	NA	272.981
E9Q3G7	Atp11a	ENSMUSG00000031441	FALSE	1	NA	NA	NA	NA	NA	3047.49	NA	NA	NA	NA	NA	NA
A0A0G2JE89;Q6DFW5	Atp11b	ENSMUSG00000037400	FALSE	5	NA	1955.43	NA	3005.95	NA	688.75	178.028	NA	NA	NA	NA	3844.91
E9QKK8;F6Q8D3;Q9QZW0;Q9QZW0-2	Atp11c	ENSMUSG00000062949	FALSE	6	NA	2118.32	NA	117.922	1545.84	42365.3	3042.97	NA	NA	NA	NA	426.956
F6Q8D3;Q9QZW0	Atp11c	ENSMUSG00000062949	FALSE	1	NA	NA	NA	NA	NA	560.727	NA	NA	NA	NA	NA	NA
E9QKK8;Q9QZW0-2	Atp11c	ENSMUSG00000062949	FALSE	1	NA	NA	NA	NA	NA	157072	NA	NA	NA	NA	NA	NA
Q9Z1W8	Atp12a	ENSMUSG00000022229	TRUE	8	NA	136650	NA	1204.4	64933.3	7669.81	3334.02	NA	862.831	559.004	NA	2196.06
Q9EPE9	Atp13a1	ENSMUSG00000031862	TRUE	10	NA	3457.67	1835.23	3558.45	199315	12555.1	9655.75	50621.1	7153.85	4177.46	NA	20846
E9PYX5;E9Q2A4;Q9CTG6	Atp13a2	ENSMUSG00000036622	FALSE	3	NA	1286.6	NA	NA	NA	193.838	NA	NA	30.8667	NA	NA	NA
Q5XF89;Q5XF89-2	Atp13a3	ENSMUSG00000022533	FALSE	6	NA	441.112	NA	NA	16.9204	328.768	280.978	NA	NA	457.508	NA	1297.3
Q8VDN2	Atp1a1	ENSMUSG00000033161	TRUE	11	112200	1.29586e+06	278386	1.09048e+06	3.88836e+06	216838	215707	103233	27625.2	104454	NA	224081
D3YYN7;Q6PIE5	Atp1a2	ENSMUSG00000007097	FALSE	10	NA	4.8928e+06	32822.7	77925.7	2.06971e+06	59485.1	127848	75955.5	610790	71993.2	NA	178461
A0A0G2JGX4;Q6PIC6;Q8VCE0	Atp1a3	ENSMUSG00000040907	FALSE	5	NA	3.4955e+06	3.5533e+06	1234.73	NA	4281.62	NA	NA	816.984	NA	NA	NA
Q9WV27	Atp1a4	ENSMUSG00000007107	TRUE	4	NA	1425.02	NA	1308.34	NA	1658.38	2165.94	NA	NA	NA	NA	NA
P14094	Atp1b1	ENSMUSG00000026576	FALSE	3	NA	5.3969e+06	NA	NA	NA	55109.9	26583.8	NA	NA	NA	NA	NA
A0A0A6YX05;P14094	Atp1b1	ENSMUSG00000026576	FALSE	10	NA	5.64979e+06	2.25468e+06	553693	6.10143e+06	264986	160596	2996.17	394570	19525	NA	201048
A0A0A6YX05	Atp1b1	ENSMUSG00000026576	FALSE	1	NA	4588.04	NA	NA	NA	NA	NA	NA	NA	NA	NA	NA
P14231	Atp1b2	ENSMUSG00000041329	FALSE	5	NA	768703	1.96025e+06	8820.19	NA	NA	NA	NA	139954	NA	NA	2723.12
I7HIF3;P14231	Atp1b2	ENSMUSG00000041329	FALSE	2	NA	NA	NA	5193.02	NA	431.144	NA	NA	NA	NA	NA	NA
P97370	Atp1b3	ENSMUSG00000032412	TRUE	11	37757.6	107409	296101	39389	40798.2	52297.9	58265.4	261777	9985.32	116001	NA	73736.7
Q99ME6;Q99ME6-2	Atp1b4	ENSMUSG00000016327	FALSE	1	NA	NA	NA	NA	NA	NA	NA	NA	1960.6	NA	NA	NA
G3UW46;Q9CWQ3	Atp23	ENSMUSG00000025436	FALSE	5	NA	1735.77	NA	1172.73	3046.34	11.056	NA	NA	NA	NA	NA	55553.4
Q8R429	Atp2a1	ENSMUSG00000030730	TRUE	7	22622.9	41110.5	NA	760.339	NA	NA	49335.3	NA	1.94564e+07	5328.52	8.2942e+06	NA
O55143-2	Atp2a2	ENSMUSG00000029467	FALSE	2	NA	NA	NA	47184.6	NA	99.9204	NA	NA	NA	NA	NA	NA
O55143	Atp2a2	ENSMUSG00000029467	FALSE	9	NA	679965	NA	6.37089e+06	279666	169280	394857	278140	50920.9	96220	NA	593965
O55143;O55143-2	Atp2a2	ENSMUSG00000029467	FALSE	6	3215.48	693789	99846.8	NA	NA	42316.7	190394	NA	NA	NA	23396.7	NA
B1ATS4;B1ATS5;E9Q559;Q64518;Q64518-1;Q64518-3	Atp2a3	ENSMUSG00000020788	FALSE	9	2410.01	62460.2	NA	9514.76	2790.68	1128.72	48587.4	NA	150773	56668.4	1.10909e+06	NA
G5E829	Atp2b1	ENSMUSG00000019943	FALSE	11	36458.4	286620	308234	37982.9	16075.8	13607.7	80672.9	6821.23	16638.3	5993.82	NA	28704
A0A1W2P772;G5E829	Atp2b1	ENSMUSG00000019943	FALSE	1	NA	NA	871.035	NA	NA	NA	NA	NA	NA	NA	NA	NA
A0A1W2P772;A0A1W2P882	Atp2b1	ENSMUSG00000019943	FALSE	1	NA	93357.7	NA	NA	NA	NA	NA	NA	NA	NA	NA	NA
A0A1W2P882	Atp2b1	ENSMUSG00000019943	FALSE	1	NA	14010.4	NA	NA	NA	NA	NA	NA	NA	NA	NA	NA
A0A1W2P772	Atp2b1	ENSMUSG00000019943	FALSE	3	NA	15522.1	NA	2074.36	NA	NA	NA	NA	1163.16	NA	NA	NA
S4R1C4	Atp2b2	ENSMUSG00000030302	FALSE	1	NA	1.08583e+06	NA	NA	NA	NA	NA	NA	NA	NA	NA	NA
F8WHB1;Q3UHH0;Q9R0K7	Atp2b2	ENSMUSG00000030302	FALSE	9	NA	93469.1	55900.2	10450.1	5259.19	1653.13	55389	1696.45	NA	2516.17	NA	16046.4
F8WHB1;Q3UHH0;Q9R0K7;S4R1C4	Atp2b2	ENSMUSG00000030302	FALSE	2	NA	NA	NA	283.271	NA	6.70259	NA	NA	NA	NA	NA	NA
Q0VF55	Atp2b3	ENSMUSG00000031376	FALSE	1	NA	2004.02	NA	NA	NA	NA	NA	NA	NA	NA	NA	NA
A2ALL9;Q8C048	Atp2b3	ENSMUSG00000031376	FALSE	4	NA	270445	NA	NA	123.999	303.544	2118.57	NA	NA	NA	NA	NA
A2ALL9;Q0VF55;Q8C048	Atp2b3	ENSMUSG00000031376	FALSE	6	NA	164340	16905.4	211.844	NA	124.147	1717.49	NA	935.796	NA	NA	NA
Q6Q477;Q6Q477-2	Atp2b4	ENSMUSG00000026463	FALSE	4	NA	429.953	NA	13508.9	NA	NA	1189	NA	NA	NA	NA	1192.48
F7AAP4	Atp2b4	ENSMUSG00000026463	FALSE	1	NA	2788.35	NA	NA	NA	NA	NA	NA	NA	NA	NA	NA
E9Q828;F7AAP4	Atp2b4	ENSMUSG00000026463	FALSE	3	NA	NA	NA	78.1796	NA	6324.57	NA	NA	4087.34	NA	NA	NA
E9Q828;F7AAP4;Q6Q477;Q6Q477-2	Atp2b4	ENSMUSG00000026463	FALSE	5	613.527	36558.6	19011.8	NA	NA	1144.56	4607.88	NA	NA	NA	NA	NA
E9Q828	Atp2b4	ENSMUSG00000026463	FALSE	6	NA	87146.9	NA	2156.07	1069.7	NA	25173.9	NA	NA	5771.51	NA	44657
E9Q828;Q6Q477;Q6Q477-2	Atp2b4	ENSMUSG00000026463	FALSE	1	NA	189795	NA	NA	NA	NA	NA	NA	NA	NA	NA	NA
H3BIX7;H3BL44;H3BLI6;Q3UZR5;Q80XR2	Atp2c1	ENSMUSG00000032570	FALSE	1	NA	NA	NA	NA	NA	2141.6	NA	NA	NA	NA	NA	NA
H3BIX7;H3BL44;H3BLI6;Q3UZR5;Q80XR2;Q8BMS7	Atp2c1	ENSMUSG00000032570	FALSE	9	NA	3549.96	225.944	12099.6	374.246	103.227	945.068	114.728	297.253	407.117	NA	NA
Q8BMS7	Atp2c1	ENSMUSG00000032570	FALSE	1	NA	NA	NA	NA	NA	7.62684	NA	NA	NA	NA	NA	NA
H3BIX7;H3BJ99;H3BJJ5;H3BJY0;H3BKB1;H3BL44;H3BLC2;H3BLI6;Q3UZR5;Q80XR2;Q8BMS7	Atp2c1	ENSMUSG00000032570	FALSE	2	NA	130.678	NA	NA	NA	NA	62.8252	NA	NA	NA	NA	NA
E9QNX7;Q64436;Q91WH7	Atp4a	ENSMUSG00000005553	FALSE	1	NA	NA	NA	36.6816	NA	NA	NA	NA	NA	NA	NA	NA
D3Z6F5;Q03265	Atp5a1	ENSMUSG00000025428	FALSE	11	588795	5.55624e+06	1.98286e+06	8.78034e+06	8.91352e+06	3.9364e+06	1.52722e+06	4.17855e+06	NA	2.16803e+06	3.46077e+06	5.06212e+06
D3Z6F5	Atp5a1	ENSMUSG00000025428	FALSE	2	NA	NA	NA	255.462	NA	NA	NA	NA	34786.7	NA	NA	NA
Q03265	Atp5a1	ENSMUSG00000025428	FALSE	2	NA	NA	NA	8.88722e+06	NA	NA	NA	NA	5.03508e+06	NA	NA	NA
P56480	Atp5b	ENSMUSG00000025393	TRUE	12	849874	7.41879e+06	3.87102e+06	7.6713e+06	14690018	3.86276e+06	2.39472e+06	6.5336e+06	6.21699e+06	4.08867e+06	3.3958e+06	6.39361e+06
A2AKU9;A2AKV2;A2AKV3;Q8C2Q8;Q91VR2	Atp5c1	ENSMUSG00000025781	FALSE	1	NA	930975	NA	NA	NA	NA	NA	NA	NA	NA	NA	NA
A2AKV2;Q8C2Q8;Q91VR2	Atp5c1	ENSMUSG00000025781	FALSE	1	NA	NA	NA	NA	NA	1.48348e+06	NA	NA	NA	NA	NA	NA
A2AKV1;A2AKV2;A2AKV3;Q8C2Q8;Q91VR2	Atp5c1	ENSMUSG00000025781	FALSE	9	172122	1.05579e+06	NA	5.7856e+06	3.77192e+06	1.57488e+06	314799	124505	NA	160491	NA	296617
A2AKU9;A2AKV1;A2AKV2;A2AKV3;Q8C2Q8;Q91VR2	Atp5c1	ENSMUSG00000025781	FALSE	3	NA	1.25779e+06	319500	NA	NA	1.31797e+06	NA	NA	NA	NA	NA	NA
A2AKV0;A2AKV1;A2AKV2;A2AKV3;Q8C2Q8;Q91VR2	Atp5c1	ENSMUSG00000025781	FALSE	1	NA	NA	NA	2.93287e+06	NA	NA	NA	NA	NA	NA	NA	NA
A2AKU9	Atp5c1	ENSMUSG00000025781	FALSE	8	2150.81	190825	NA	156588	NA	503.385	126379	NA	2.00596e+06	NA	130989	820.356
Q9D3D9	Atp5d	ENSMUSG00000003072	FALSE	7	118787	790205	225856	3.03661e+06	NA	1.47832e+06	235756	NA	13127.5	NA	NA	NA
D3Z7S4;Q9D3D9	Atp5d	ENSMUSG00000003072	FALSE	9	NA	1.42156e+06	96176.1	2.94151e+06	1.20756e+06	2.0313e+06	314451	1.44696e+06	NA	810280	NA	509107
P56382	Atp5e	ENSMUSG00000016252	TRUE	10	NA	2.12589e+06	NA	5.20469e+06	639599	1.10794e+06	99439.9	44168.5	884242	134790	629502	149090
P56384	Atp5g3	ENSMUSG00000018770	TRUE	1	NA	NA	3502.74	NA	NA	NA	NA	NA	NA	NA	NA	NA
B1ASE2;Q9DCX2	Atp5h	ENSMUSG00000034566	FALSE	11	139562	1.68231e+06	1.2345e+06	3.31502e+06	2.15934e+06	1.918e+06	588443	2.28624e+06	1.54312e+06	1.69117e+06	NA	1.18976e+06
Q9DCX2	Atp5h	ENSMUSG00000034566	FALSE	1	NA	NA	NA	NA	NA	NA	NA	NA	NA	NA	158576	NA
E9QAD6;P97450	Atp5j	ENSMUSG00000022890	FALSE	11	29168.2	235198	NA	4.97789e+06	130437	1.16717e+06	30339.3	348733	553133	9141.09	980640	15199.1
P97450	Atp5j	ENSMUSG00000022890	FALSE	3	NA	541568	641674	NA	NA	NA	163433	NA	NA	NA	NA	NA
F8WHP8;P56135	Atp5j2	ENSMUSG00000038690	FALSE	10	NA	1.37312e+06	2.79779e+06	4.13635e+06	2.09159e+06	673833	99676.4	583262	4.21191e+06	168622	NA	307063
Q06185	Atp5k	ENSMUSG00000050856	FALSE	5	NA	3.37469e+06	NA	7.93964e+06	NA	2.37045e+06	590821	NA	424101	NA	NA	NA
Q06185;Q8BTB6	Atp5k	ENSMUSG00000050856	FALSE	9	NA	3.11036e+06	1.59952e+06	6.3112e+06	2.35805e+06	2.9422e+06	861545	1.42182e+06	NA	829238	NA	750153
Q9CPQ8	Atp5l	ENSMUSG00000038717	TRUE	10	NA	1.6742e+06	757192	4.30333e+06	1.42208e+06	1.81888e+06	391434	449075	1.66284e+06	508937	NA	198189
Q78IK2	Atp5md	ENSMUSG00000071528	TRUE	10	NA	890458	1.18216e+06	547602	1.23959e+06	677973	307355	483210	2.24531e+06	688887	NA	305447
A0A1Y7VLP0	Atp5mpl	ENSMUSG00000021290	FALSE	1	NA	NA	NA	1513.64	NA	NA	NA	NA	NA	NA	NA	NA
A0A1Y7VLP0;P56379	Atp5mpl	ENSMUSG00000021290	FALSE	4	NA	341416	NA	NA	NA	216916	236133	NA	1.37006e+06	NA	NA	NA
P56379	Atp5mpl	ENSMUSG00000021290	FALSE	3	NA	776966	NA	3.04749e+06	NA	145402	NA	NA	NA	NA	NA	NA
F7D3P8	Atp5o	ENSMUSG00000116933	FALSE	4	NA	NA	NA	620.175	NA	228.4	NA	NA	NA	1209.78	NA	4925.81
F7D3P8	Atp5o	ENSMUSG00000116933	FALSE	4	NA	NA	NA	620.175	NA	228.4	NA	NA	NA	1209.78	NA	4925.81
A0A338P7G3	Atp5o	ENSMUSG00000022956	FALSE	3	NA	373369	NA	1994.57	NA	1817.51	NA	NA	NA	NA	NA	NA
A0A338P7G3	Atp5o	ENSMUSG00000022956	FALSE	3	NA	373369	NA	1994.57	NA	1817.51	NA	NA	NA	NA	NA	NA
A0A338P7G3;F7D3P8;Q9DB20	Atp5o	ENSMUSG00000022956;ENSMUSG00000116933	FALSE	1	NA	NA	108659	NA	NA	NA	NA	NA	NA	NA	NA	NA
A0A338P7G3;F7D3P8;Q9DB20	Atp5o	ENSMUSG00000022956;ENSMUSG00000116933	FALSE	1	NA	NA	108659	NA	NA	NA	NA	NA	NA	NA	NA	NA
A0A338P776;F6XVM5;F7D3P8;Q9DB20	Atp5o	ENSMUSG00000022956;ENSMUSG00000116933	FALSE	1	NA	NA	NA	NA	NA	NA	NA	NA	NA	NA	453830	NA
A0A338P776;F6XVM5;F7D3P8;Q9DB20	Atp5o	ENSMUSG00000022956;ENSMUSG00000116933	FALSE	1	NA	NA	NA	NA	NA	NA	NA	NA	NA	NA	453830	NA
F6XVM5	Atp5o	ENSMUSG00000022956	FALSE	1	NA	NA	NA	1601.05	NA	NA	NA	NA	NA	NA	NA	NA
F6XVM5	Atp5o	ENSMUSG00000022956	FALSE	1	NA	NA	NA	1601.05	NA	NA	NA	NA	NA	NA	NA	NA
Q9DB20	Atp5o	ENSMUSG00000022956	FALSE	9	NA	1.30047e+06	NA	5.91011e+06	2.15076e+06	1.80262e+06	657803	2.18604e+06	2.477e+06	1.29145e+06	NA	950990
Q9DB20	Atp5o	ENSMUSG00000022956	FALSE	9	NA	1.30047e+06	NA	5.91011e+06	2.15076e+06	1.80262e+06	657803	2.18604e+06	2.477e+06	1.29145e+06	NA	950990
A0A338P776;A0A338P7G3;Q9DB20	Atp5o	ENSMUSG00000022956	FALSE	1	NA	NA	1.84123e+06	NA	NA	NA	NA	NA	NA	NA	NA	NA
A0A338P776;A0A338P7G3;Q9DB20	Atp5o	ENSMUSG00000022956	FALSE	1	NA	NA	1.84123e+06	NA	NA	NA	NA	NA	NA	NA	NA	NA
A0A338P776	Atp5o	ENSMUSG00000022956	FALSE	3	NA	NA	NA	7505.03	4625.44	3912.01	NA	NA	NA	NA	NA	NA
A0A338P776	Atp5o	ENSMUSG00000022956	FALSE	3	NA	NA	NA	7505.03	4625.44	3912.01	NA	NA	NA	NA	NA	NA
A0A338P776;F7D3P8;Q9DB20	Atp5o	ENSMUSG00000022956;ENSMUSG00000116933	FALSE	1	47843.5	NA	NA	NA	NA	NA	NA	NA	NA	NA	NA	NA
A0A338P776;F7D3P8;Q9DB20	Atp5o	ENSMUSG00000022956;ENSMUSG00000116933	FALSE	1	47843.5	NA	NA	NA	NA	NA	NA	NA	NA	NA	NA	NA
A0A338P776;Q9DB20	Atp5o	ENSMUSG00000022956	FALSE	4	NA	2.23858e+06	NA	5.17048e+06	NA	1.89175e+06	297075	NA	NA	NA	NA	NA
A0A338P776;Q9DB20	Atp5o	ENSMUSG00000022956	FALSE	4	NA	2.23858e+06	NA	5.17048e+06	NA	1.89175e+06	297075	NA	NA	NA	NA	NA
Q9CQQ7	Atp5pb	ENSMUSG00000000563	FALSE	4	NA	1.36552e+06	138371	NA	NA	786644	NA	NA	NA	NA	96512.5	NA
A0A0G2JGX3;Q9CQQ7	Atp5pb	ENSMUSG00000000563	FALSE	9	NA	163443	NA	1.93345e+06	2.92231e+06	1.33024e+06	273972	527783	965289	180434	NA	193684
P00848	ATP6	ENSMUSG00000064357	TRUE	9	NA	31687.5	NA	2.05626e+06	773000	18438.5	102940	23594.8	283283	8815.09	NA	36014.9
B7FAU7;Q3TKX1;Q9R1Q9	Atp6ap1	ENSMUSG00000019087	FALSE	1	NA	114792	NA	NA	NA	NA	NA	NA	NA	NA	NA	NA
B7FAU3	Atp6ap1	ENSMUSG00000019087	FALSE	1	NA	NA	NA	1330.1	NA	NA	NA	NA	NA	NA	NA	NA
Q3TKX1;Q9R1Q9	Atp6ap1	ENSMUSG00000019087	FALSE	7	NA	48036.6	46837.7	851.911	2372.55	NA	NA	NA	3585.02	3126.63	NA	5941.46
B7FAU3;Q3TKX1;Q9R1Q9	Atp6ap1	ENSMUSG00000019087	FALSE	5	NA	1325.35	14023.5	2170	NA	4793.74	1681.24	NA	NA	NA	NA	NA
Q9CYN9	Atp6ap2	ENSMUSG00000031007	TRUE	7	NA	40736.2	12528.5	NA	8643.58	9440.03	1316.36	NA	NA	1600.63	NA	11417.5
K3W4T3;Q9Z1G4;Q9Z1G4-2;Q9Z1G4-3	Atp6v0a1	ENSMUSG00000019302	FALSE	10	NA	1.05369e+06	219010	7895.19	7863.01	10976.2	7669.68	666.98	2798.58	2734.45	NA	27731.2
A0A0G2JFS2;P15920	Atp6v0a2	ENSMUSG00000038023	FALSE	1	NA	NA	NA	2359.38	NA	NA	NA	NA	NA	NA	NA	NA
P15920	Atp6v0a2	ENSMUSG00000038023	FALSE	8	NA	5359.66	NA	264.027	617.3	693.23	239.985	1238.1	55.3462	1671.63	NA	NA
Q920R6	Atp6v0a4	ENSMUSG00000038600	TRUE	2	NA	NA	NA	NA	124065	NA	NA	NA	NA	NA	NA	1963.56
E9Q9C5;P63082	Atp6v0c	ENSMUSG00000024121	FALSE	9	NA	191044	1.64717e+06	5779.8	133049	28556	86514	NA	12763	8726.3	NA	4204.43
P51863	Atp6v0d1	ENSMUSG00000013160	TRUE	10	NA	656373	235589	7593.29	203114	74036.5	83780.2	11020	1337.53	74232.5	NA	115153
Q80SY3	Atp6v0d2	ENSMUSG00000028238	TRUE	1	NA	NA	NA	NA	NA	358.677	NA	NA	NA	NA	NA	NA
P50516;P50516-2	Atp6v1a	ENSMUSG00000052459	FALSE	11	40800.4	1.76769e+06	560494	36137.3	1.36059e+06	16779.9	137780	105790	28891.5	125735	NA	272945
D3YZ23	Atp6v1a	ENSMUSG00000052459	TRUE	1	NA	197291	NA	NA	NA	NA	NA	NA	NA	NA	NA	NA
Q91YH6	Atp6v1b1	ENSMUSG00000006269	TRUE	2	NA	2295.63	NA	NA	178940	NA	NA	NA	NA	NA	NA	NA
P62814	Atp6v1b2	ENSMUSG00000006273	TRUE	11	48969.8	1.87779e+06	417439	55675.2	1.11328e+06	53630.3	110296	86122.5	32074.2	146757	NA	239044
A0A2I3BPD0;Q9Z1G3	Atp6v1c1	ENSMUSG00000022295	FALSE	1	NA	NA	27810.4	NA	NA	NA	NA	NA	NA	NA	NA	NA
Q9Z1G3	Atp6v1c1	ENSMUSG00000022295	FALSE	10	NA	148552	244511	10270.5	170375	14708.8	14117.5	15655.4	8176.32	37911.8	NA	66547.6
D3YVW5;D3YZX0;D3Z1Q7;D6RCW6;Q99L60;Q99L60-2;Q99L60-3	Atp6v1c2	ENSMUSG00000020566	FALSE	2	NA	1764.58	NA	NA	NA	NA	1479.92	NA	NA	NA	NA	NA
D3Z5W3;Q99L60;Q99L60-2;Q99L60-3	Atp6v1c2	ENSMUSG00000020566	FALSE	1	NA	NA	NA	NA	29204.7	NA	NA	NA	NA	NA	NA	NA
P57746	Atp6v1d	ENSMUSG00000021114	TRUE	9	NA	622058	204837	28270.8	485234	13444.1	36277.3	NA	3967.91	21043.2	NA	49217.7
P50518	Atp6v1e1	ENSMUSG00000019210	FALSE	3	NA	30944.5	NA	NA	NA	48131.9	21801.9	NA	NA	NA	NA	NA
A0A0N4SW07;A0A0N4SW34;P50518	Atp6v1e1	ENSMUSG00000019210	FALSE	1	NA	NA	48289.2	NA	NA	NA	NA	NA	NA	NA	NA	NA
A0A0N4SW07;P50518	Atp6v1e1	ENSMUSG00000019210	FALSE	9	NA	1.56903e+06	540516	132625	1.1035e+06	4799.97	160334	NA	16037.9	42357.9	NA	63501.9
A0A0N4SWA3	Atp6v1e1	ENSMUSG00000019210	TRUE	2	NA	4742.47	NA	NA	NA	830.224	NA	NA	NA	NA	NA	NA
A0A0N4SW07	Atp6v1e1	ENSMUSG00000019210	FALSE	1	NA	3328.7	NA	NA	NA	NA	NA	NA	NA	NA	NA	NA
Q9D593	Atp6v1e2	ENSMUSG00000053375	TRUE	2	NA	NA	NA	731.185	NA	NA	NA	NA	NA	NA	NA	15679.8
F7B2B4;Q9D1K2	Atp6v1f	ENSMUSG00000004285	FALSE	1	NA	NA	NA	23977.5	NA	NA	NA	NA	NA	NA	NA	NA
A0A0N4SVE1	Atp6v1f	ENSMUSG00000004285	FALSE	1	NA	NA	NA	1455	NA	NA	NA	NA	NA	NA	NA	NA
A0A0N4SVE1;F7B2B4;Q9D1K2	Atp6v1f	ENSMUSG00000004285	FALSE	10	NA	643513	132777	42638.2	93173.8	25415.7	19451.2	8102.23	6284.41	7968.64	NA	48573.6
Q9CR51	Atp6v1g1	ENSMUSG00000039105	TRUE	11	9679.35	96435.1	113126	79647.5	580251	79936	97997.8	190574	37056.5	139339	NA	244189
B0V2H4;G5E923;Q9WTT4	Atp6v1g2	ENSMUSG00000024403	FALSE	2	NA	813555	NA	3225.8	NA	NA	NA	NA	NA	NA	NA	NA
B0V2H4;Q9WTT4	Atp6v1g2	ENSMUSG00000024403	FALSE	2	NA	517061	131414	NA	NA	NA	NA	NA	NA	NA	NA	NA
Q8BMC1	Atp6v1g3	ENSMUSG00000026394	TRUE	1	NA	NA	NA	NA	103596	NA	NA	NA	NA	NA	NA	NA
A0A0A6YVU0	Atp6v1h	ENSMUSG00000033793	TRUE	1	NA	57838.7	NA	NA	NA	NA	NA	NA	NA	NA	NA	NA
A0A0A6YW86	Atp6v1h	ENSMUSG00000033793	TRUE	1	NA	128315	NA	NA	NA	NA	NA	NA	NA	NA	NA	NA
A0A0A6YWP6;A0A0A6YX18;Q8BVE3	Atp6v1h	ENSMUSG00000033793	FALSE	10	NA	100215	153966	10320.4	575740	14261.5	33588.6	48111.5	14042.4	51875.6	NA	256969
A2AG68;Q64430	Atp7a	ENSMUSG00000033792	FALSE	8	NA	3047.24	NA	633.091	1265.25	NA	3047.76	96.2039	83.826	10.3722	NA	1003.82
A2AG68	Atp7a	ENSMUSG00000033792	FALSE	1	NA	NA	NA	NA	NA	771.063	NA	NA	NA	NA	NA	NA
Q64430	Atp7a	ENSMUSG00000033792	FALSE	1	NA	NA	NA	NA	NA	52.8185	NA	NA	NA	NA	NA	NA
B1AQ57;Q64446	Atp7b	ENSMUSG00000006567	FALSE	3	NA	225.03	NA	NA	NA	4516.46	619.949	NA	NA	NA	NA	NA
P03930	ATP8	ENSMUSG00000064356	TRUE	9	NA	425551	NA	2.36709e+06	1.96892e+06	760464	146535	402197	1.97076e+06	378729	NA	708478
A0A0M3HEP7;P70704;P70704-2;P70704-3	Atp8a1	ENSMUSG00000037685	FALSE	6	NA	82727	456.291	1445.94	119.513	NA	42980.6	NA	NA	2430.42	NA	NA
A0A0M3HEP7;P70704-2	Atp8a1	ENSMUSG00000037685	FALSE	3	NA	40.2075	NA	NA	NA	5392.76	5626.47	NA	NA	NA	NA	NA
P70704;P70704-3	Atp8a1	ENSMUSG00000037685	FALSE	2	NA	70050.2	NA	1827.9	NA	NA	NA	NA	NA	NA	NA	NA
A0A0J9YV34;A0A0M3HEP7;P70704;P70704-2;P70704-3	Atp8a1	ENSMUSG00000037685	FALSE	4	NA	54524.8	4444.91	1820.1	NA	NA	NA	NA	5216.16	NA	NA	NA
P98200	Atp8a2	ENSMUSG00000021983	TRUE	2	NA	11073	8357.9	NA	NA	NA	NA	NA	NA	NA	NA	NA
D3Z2Z6	Atp8a2	ENSMUSG00000021983	TRUE	1	NA	45665.5	NA	NA	NA	NA	NA	NA	NA	NA	NA	NA
Q148W0	Atp8b1	ENSMUSG00000039529	TRUE	2	NA	NA	NA	NA	NA	1148.79	NA	209.709	NA	NA	NA	NA
D3YXQ5;E9QAL4;P98199	Atp8b2	ENSMUSG00000060671	FALSE	1	NA	NA	NA	NA	NA	270.772	NA	NA	NA	NA	NA	NA
A2ANX3	Atp8b4	ENSMUSG00000060131	TRUE	1	NA	NA	NA	NA	NA	197.71	NA	NA	NA	NA	NA	NA
A2AQC3;O70228;Q8C288;Q8C4G3	Atp9a	ENSMUSG00000027546	FALSE	8	NA	25011.3	4389.65	46322.2	607.888	298.68	1869.15	308.146	122.673	NA	NA	NA
O70228;Q8C288;Q8C4G3	Atp9a	ENSMUSG00000027546	FALSE	1	NA	NA	NA	NA	NA	600.819	NA	NA	NA	NA	NA	NA
A0A286YCV0;D3YV00;P98195;P98195-2	Atp9b	ENSMUSG00000024566	FALSE	3	NA	NA	NA	484.386	NA	158.713	NA	NA	100.674	NA	NA	NA
A0A286YCV0;A0A286YDR0;D3YV00;P98195;P98195-2	Atp9b	ENSMUSG00000024566	FALSE	2	NA	NA	NA	602.466	NA	2197.1	NA	NA	NA	NA	NA	NA
A0A286YCT2;A0A286YCV0;A0A286YDR0;D3YV00;P98195;P98195-2	Atp9b	ENSMUSG00000024566	FALSE	1	NA	1870.52	NA	NA	NA	NA	NA	NA	NA	NA	NA	NA
H3BJP9;H3BK16;H3BKR0;H3BLD0;H3BLL2;Q811I0;V9GX21	Atpaf1	ENSMUSG00000028710	FALSE	2	NA	1596.2	NA	NA	NA	NA	1538.13	NA	NA	NA	NA	NA
H3BJP9;H3BK16;H3BLL2;Q811I0;V9GX21	Atpaf1	ENSMUSG00000028710	FALSE	6	NA	9900.03	NA	61219.5	23955.6	5546.53	NA	NA	8221.99	NA	NA	1781.12
H3BK16;H3BLL2;Q811I0;V9GX21	Atpaf1	ENSMUSG00000028710	FALSE	1	NA	NA	NA	32204.8	NA	NA	NA	NA	NA	NA	NA	NA
A0A0R4J1C5;H3BLF0;Q91YY4	Atpaf2	ENSMUSG00000042709	FALSE	1	NA	NA	7494.95	NA	NA	NA	NA	NA	NA	NA	NA	NA
A0A0R4J1C5;Q91YY4	Atpaf2	ENSMUSG00000042709	FALSE	8	NA	21218.5	NA	1417.17	51052.4	20302.5	4592.37	NA	5047.38	4507.03	NA	11761.9
E9PV44	Atpif1	ENSMUSG00000054428	FALSE	1	NA	NA	NA	NA	NA	49809.8	NA	NA	NA	NA	NA	NA
E9PV44;O35143	Atpif1	ENSMUSG00000054428	FALSE	9	12589.3	332621	NA	2.09229e+06	109777	73542.3	180472	NA	3876.53	172241	NA	32410.7
Q9D1Z3	Atpsckmt	ENSMUSG00000039065	FALSE	1	NA	NA	NA	NA	NA	2041.29	NA	NA	NA	NA	NA	NA
E0CXY7;Q9D1Z3	Atpsckmt	ENSMUSG00000039065	FALSE	3	NA	NA	NA	377.717	3673.66	NA	NA	NA	NA	85.9959	NA	NA
A0A1L1SSL9;E9QPK4;Q9JKK8	Atr	ENSMUSG00000032409	FALSE	6	NA	21.9606	NA	81.7662	NA	51.0389	NA	19.4241	NA	1346.28	NA	60027.3
F6RYG0;G3UXG8;Q6PGD0	Atraid	ENSMUSG00000013622	FALSE	1	NA	NA	NA	3115.84	NA	NA	NA	NA	NA	NA	NA	NA
D3Z6U7;F6RYG0;G3UXG8;Q6PGD0	Atraid	ENSMUSG00000013622	FALSE	1	NA	NA	NA	NA	NA	4029.24	NA	NA	NA	NA	NA	NA
E9Q6L5;F6U6D4;I6L9G2;Q8BMG1	Atrip	ENSMUSG00000025646	FALSE	1	NA	2803.28	NA	NA	NA	NA	NA	NA	NA	NA	NA	NA
E9Q6L5;I6L9G2;Q8BMG1	Atrip	ENSMUSG00000025646	FALSE	3	NA	NA	NA	NA	606.093	767.805	NA	NA	NA	NA	NA	5476.76
Q9WU60	Atrn	ENSMUSG00000027312	TRUE	7	NA	3392.31	408.308	NA	27.5708	322.114	229.207	NA	NA	22.9389	NA	83.664
Q6A051;Q6A051-2;Q6A051-3	Atrnl1	ENSMUSG00000054843	FALSE	2	NA	993.565	NA	NA	NA	512.105	NA	NA	NA	NA	NA	NA
Q61687	Atrx	ENSMUSG00000031229	FALSE	8	NA	1373.06	1963.24	305.382	7.09395	4255.92	20401.2	NA	2823.98	363.336	NA	NA
A0A0G2JED2;Q61687	Atrx	ENSMUSG00000031229	FALSE	1	NA	119.689	NA	NA	NA	NA	NA	NA	NA	NA	NA	NA
J3QPR1;P54254	Atxn1	ENSMUSG00000046876	FALSE	4	NA	2452.23	NA	129.134	NA	539.25	NA	NA	84.5109	NA	NA	NA
P28658	Atxn10	ENSMUSG00000016541	TRUE	10	NA	38523.3	45994.5	8921.04	21143.3	15920.6	33008.3	20872.8	4420.66	37944.2	NA	374992
P0C7T6	Atxn1l	ENSMUSG00000069895	TRUE	3	NA	1627.2	NA	109.364	NA	1111.72	NA	NA	NA	NA	NA	NA
E9QM77;F6U2C2;F6V8M6;O70305;O70305-2;O70305-3	Atxn2	ENSMUSG00000042605	FALSE	1	NA	NA	2223.58	NA	NA	NA	NA	NA	NA	NA	NA	NA
E9QM77;F6U2C2;F6V8M6;F7B6X4;O70305;O70305-2;O70305-3	Atxn2	ENSMUSG00000042605	FALSE	8	NA	4560.31	NA	3044.98	1807.46	7380.63	1135.19	2649.01	NA	650.616	NA	837.725
A0A286YDU2	Atxn2	ENSMUSG00000042605	FALSE	5	NA	915.835	606.989	836.036	NA	2101.52	NA	NA	NA	NA	NA	123.928
A0A286YDU2;E9QM77;F6U2C2;F7B6X4;O70305;O70305-2;O70305-3	Atxn2	ENSMUSG00000042605	FALSE	1	NA	27178.5	NA	NA	NA	NA	NA	NA	NA	NA	NA	NA
F6U2C2	Atxn2	ENSMUSG00000042605	FALSE	2	NA	NA	NA	83.5429	NA	278.434	NA	NA	NA	NA	NA	NA
E9QM77;F6U2C2;F7B6X4;O70305;O70305-2;O70305-3	Atxn2	ENSMUSG00000042605	FALSE	3	NA	7352.38	3366.71	14342.7	NA	NA	NA	NA	NA	NA	NA	NA
F6V8M6	Atxn2	ENSMUSG00000042605	FALSE	2	NA	NA	NA	683.753	NA	719.331	NA	NA	NA	NA	NA	NA
E9QM77;O70305;O70305-2;O70305-3	Atxn2	ENSMUSG00000042605	FALSE	2	NA	NA	NA	13472.5	NA	17365.1	NA	NA	NA	NA	NA	NA
A0A286YDU2;E9QM77;F6U2C2;O70305;O70305-2;O70305-3	Atxn2	ENSMUSG00000042605	FALSE	3	NA	942.833	NA	NA	NA	NA	1202.04	NA	5440.04	NA	NA	NA
Q3TGG2	Atxn2l	ENSMUSG00000032637	FALSE	1	NA	NA	NA	NA	NA	1927.16	NA	NA	NA	NA	NA	NA
A0A0U1RPL0;E9Q5Q0;Q3TGG2;Q7TQH0;Q7TQH0-2;Q7TQH0-3	Atxn2l	ENSMUSG00000032637	FALSE	5	NA	11751.6	5647.47	19593.3	NA	3289.43	3804.19	NA	NA	NA	NA	NA
E9Q5Q0;Q7TQH0	Atxn2l	ENSMUSG00000032637	FALSE	2	NA	850.574	NA	NA	NA	NA	NA	NA	NA	NA	NA	447.106
A0A0U1RPL0;E9Q5Q0;Q7TQH0;Q7TQH0-2;Q7TQH0-3	Atxn2l	ENSMUSG00000032637	FALSE	1	NA	NA	NA	NA	NA	24746.2	NA	NA	NA	NA	NA	NA
A0A0U1RPL0;Q7TQH0-2;Q7TQH0-3	Atxn2l	ENSMUSG00000032637	FALSE	9	NA	22506.2	NA	6194.23	1226.2	1985.66	12795.3	11174.3	3636.72	22342.3	NA	50322
E9Q717;F6T5L3;Q5M8S1;Q9CVD2	Atxn3	ENSMUSG00000021189	FALSE	6	NA	519.848	NA	NA	178.266	2007.59	1224.88	NA	NA	17514.8	NA	15398.1
E9Q717;F6T5L3;F6TRN1;Q9CVD2	Atxn3	ENSMUSG00000021189	FALSE	1	NA	NA	NA	1345.3	NA	NA	NA	NA	NA	NA	NA	NA
E9Q717;F6T5L3;F6TRN1;Q5M8S1;Q9CVD2	Atxn3	ENSMUSG00000021189	FALSE	1	NA	NA	NA	812.537	NA	NA	NA	NA	NA	NA	NA	NA
A0A286YDW9;Q8R4I1	Atxn7	ENSMUSG00000021738	FALSE	1	NA	NA	NA	NA	NA	31.7598	NA	NA	NA	NA	NA	NA
B2RW07;D3Z7I2;F6X2K7;F7C0E4	Atxn7l1	ENSMUSG00000020564	FALSE	1	NA	NA	NA	NA	NA	3236.27	NA	NA	NA	NA	NA	NA
A2AWT3;A2AWT3-2;F6RCN9;Z4YN62	Atxn7l3	ENSMUSG00000059995	FALSE	1	NA	NA	NA	NA	NA	563.398	NA	NA	NA	NA	NA	NA
Q3UD01	Atxn7l3b	ENSMUSG00000074748	TRUE	9	NA	11117	10253	2148.34	8198.53	19144.5	10612.3	6748.85	NA	23951.3	NA	17128.4
B2RUM3	AU015836	ENSMUSG00000081044	TRUE	1	NA	NA	NA	NA	NA	NA	NA	NA	NA	NA	NA	85744.7
Q5EBG8	AU022252	ENSMUSG00000078584	TRUE	10	NA	2769	33558.9	9233.4	11216.1	82798.5	1679.5	3908.87	2234.24	3157.13	NA	17534.9
Q8K135;Q8K135-2;Z4YK56	AU040320	ENSMUSG00000028830	FALSE	9	NA	1818.06	NA	627.36	2531.56	10786	185.877	931.705	69.6692	122.249	NA	1877.43
A0A0R4J023;F6R307;F6RT60;Q9JLZ3	Auh	ENSMUSG00000021460	FALSE	8	NA	408122	148929	205089	292208	53527.6	14878.4	NA	29852.3	1913.74	NA	NA
P70295;Q3U3K9	Aup1	ENSMUSG00000068328	FALSE	2	NA	1123.5	NA	NA	NA	NA	1907.8	NA	NA	NA	NA	NA
A0A0N4SVA6;P70295;Q3U3K9	Aup1	ENSMUSG00000068328	FALSE	10	NA	7972.76	2512.86	6754.22	5419.35	14922.1	9597.52	59669.1	29643.3	51878.8	NA	39628.8
P97477;P97477-2	Aurka	ENSMUSG00000027496	FALSE	2	NA	NA	NA	NA	NA	NA	NA	NA	NA	405.886	NA	4877.38
Q9DCJ7	Aurkaip1	ENSMUSG00000065990	TRUE	1	NA	NA	NA	1463.22	NA	NA	NA	NA	NA	NA	NA	NA
O70126	Aurkb	ENSMUSG00000020897	TRUE	2	NA	NA	NA	NA	NA	278.835	NA	NA	NA	5235.52	NA	NA
A2AGL5;Q9D9K3	Aven	ENSMUSG00000003604	FALSE	7	NA	6273.24	NA	3337.74	NA	4798.16	NA	11241.9	1809.08	6333.11	NA	15580.8
O88398	Avil	ENSMUSG00000025432	TRUE	1	NA	NA	NA	NA	NA	49.4258	NA	NA	NA	NA	NA	NA
Q80U56	Avl9	ENSMUSG00000029787	TRUE	8	NA	20176	4326.89	NA	613.089	758.646	663.523	1021.85	NA	194.883	NA	2080.44
P35455	Avp	ENSMUSG00000037727	TRUE	1	NA	8123.84	NA	NA	NA	NA	NA	NA	NA	NA	NA	NA
Q91WD4	AW209491	ENSMUSG00000039182	FALSE	2	NA	NA	NA	NA	NA	414.153	NA	NA	75.5234	NA	NA	NA
[truncated: 19,275 more rows]

## Sheet: Rat
Majority.protein.IDs	Gene.Symbol	EnsemblID	unique_isoform_protein_group	present_in_samples	Brain	Heart	Kidney	Liver	Lung	SpinalCord	Tendon	Testis
Q9EPH1;Q9EPH1-2	A1bg	ENSRNOG00000004692	FALSE	1	NA	346093	NA	NA	NA	NA	NA	NA
F1LNL0;Q923K9;Q923K9-2;Q923K9-3;Q923K9-4	A1cf	ENSRNOG00000033195	FALSE	2	NA	NA	4325.63	79754.1	NA	NA	NA	NA
P06238	A2m	ENSRNOG00000028896	TRUE	1	NA	NA	NA	NA	NA	7134.21	NA	NA
D3ZNS8	Aaas	ENSRNOG00000013445	TRUE	1	NA	NA	2914.47	NA	NA	NA	NA	NA
D3ZR88;M0R7T7	AABR07002775.1	ENSRNOG00000048489	FALSE	1	NA	NA	10438	NA	NA	NA	NA	NA
F7FA68	AABR07005588.1	ENSRNOG00000014946	TRUE	3	NA	NA	48073.3	23082.2	NA	11570.8	NA	NA
A0A0G2JZB6	AABR07005618.1	ENSRNOG00000061844	TRUE	2	NA	NA	50383.8	5329.55	NA	NA	NA	NA
M0R6W5	AABR07006458.1	ENSRNOG00000046420	TRUE	3	NA	NA	2659.84	1191.69	NA	NA	NA	210910
F1LWK7	AABR07007032.1	ENSRNOG00000046333	FALSE	4	NA	7877.64	1042.5	980.437	NA	2884.66	NA	NA
A0A0G2JW01;A0A0G2K5D0;E9PT39	AABR07007032.1	ENSRNOG00000046333	FALSE	2	NA	119594	62455.3	NA	NA	NA	NA	NA
A0A0G2K7Z4;F1LWK7	AABR07007032.1	ENSRNOG00000046333	FALSE	1	NA	21554.1	NA	NA	NA	NA	NA	NA
A0A0G2K7R1	AABR07012583.2	ENSRNOG00000059093	TRUE	1	NA	NA	14207.5	NA	NA	NA	NA	NA
F1LUI2	AABR07013086.1	ENSRNOG00000023365	TRUE	1	NA	NA	591.653	NA	NA	NA	NA	NA
A0A0G2JYY1	AABR07013202.1	ENSRNOG00000058153	TRUE	1	NA	NA	2947.56	NA	NA	NA	NA	NA
D3ZJK8	AABR07014974.1	ENSRNOG00000052298	TRUE	1	NA	NA	3227.74	NA	NA	NA	NA	NA
A0A096MJ98	AABR07018038.1	ENSRNOG00000051196	TRUE	1	NA	NA	1051.7	NA	NA	NA	NA	NA
A0A096MJR6	AABR07018038.1	ENSRNOG00000051196	TRUE	1	NA	NA	7418.86	NA	NA	NA	NA	NA
A0A0G2K5D3	AABR07018038.3	ENSRNOG00000061152	TRUE	1	NA	NA	2724.96	NA	NA	NA	NA	NA
A0A0G2JTU5;A0A0G2K0P3	AABR07021863.1	ENSRNOG00000056537	FALSE	1	NA	NA	NA	NA	NA	NA	NA	28318.8
A0A0G2JU83	AABR07021955.1	ENSRNOG00000052574	TRUE	2	NA	NA	2616.43	NA	12518	NA	NA	NA
F1M4G6	AABR07022022.1	ENSRNOG00000023547	TRUE	1	NA	NA	118450	NA	NA	NA	NA	NA
A0A0G2K099	AABR07022393.1	ENSRNOG00000054846	TRUE	1	NA	NA	5443.52	NA	NA	NA	NA	NA
M0RAD8	AABR07022635.1	ENSRNOG00000052425	TRUE	1	NA	NA	NA	12187.2	NA	NA	NA	NA
A0A0G2K8S2	AABR07024795.1	ENSRNOG00000028958	TRUE	1	NA	NA	2317.89	NA	NA	NA	NA	NA
D3ZGY4	AABR07025010.1	ENSRNOG00000033057	TRUE	1	NA	NA	NA	NA	NA	51189.4	NA	NA
F1M265;P0C5E3	AABR07025295.1	ENSRNOG00000010107	FALSE	3	NA	NA	4309.01	4431.34	10047	NA	NA	NA
Q7TQ77	AABR07026291.1	ENSRNOG00000014275	TRUE	5	806.44	NA	15988.2	1782.01	95608	3033.1	NA	NA
A0A0G2K6H6;F1M6S8;Q62795	AABR07027750.1	ENSRNOG00000042692	FALSE	1	NA	NA	4391.55	NA	NA	NA	NA	NA
M0RBX6	AABR07027811.2	ENSRNOG00000053155	TRUE	1	NA	16485.2	NA	NA	NA	NA	NA	NA
M0RAR2	AABR07028488.1	ENSRNOG00000049614	TRUE	1	NA	NA	NA	NA	NA	5577.28	NA	NA
A0A0G2K2R0;D3ZU85	AABR07028615.1	ENSRNOG00000018500	FALSE	1	NA	NA	717.726	NA	NA	NA	NA	NA
A0A0G2K5V4	AABR07028902.1	ENSRNOG00000058094	TRUE	1	NA	1621.07	NA	NA	NA	NA	NA	NA
D3ZC69	AABR07029613.1	ENSRNOG00000038478	TRUE	1	NA	NA	NA	NA	74968.1	NA	NA	NA
D3ZC89	AABR07029651.1	ENSRNOG00000002423	TRUE	2	NA	NA	5161.71	NA	NA	8079.64	NA	NA
F1M9V3	AABR07029675.1	ENSRNOG00000001512	TRUE	1	NA	NA	NA	NA	NA	2790.98	NA	NA
A0A0G2K7M1	AABR07030729.1	ENSRNOG00000030224	TRUE	5	4156.22	10357.5	7754.58	1165.57	NA	29195.3	NA	NA
M0R7I5	AABR07030903.1	ENSRNOG00000049552	TRUE	2	NA	NA	3633.03	2121.81	NA	NA	NA	NA
A0A096MJL2	AABR07031445.1	ENSRNOG00000047261	TRUE	1	NA	NA	3707.74	NA	NA	NA	NA	NA
E9PTV9	AABR07032392.1	ENSRNOG00000048704	TRUE	1	NA	NA	705.027	NA	NA	NA	NA	NA
M0RDY6	AABR07033887.1	ENSRNOG00000045728	TRUE	3	10683.9	NA	882.415	NA	NA	NA	NA	15963.6
E9PTN6	AABR07034445.1	ENSRNOG00000038610	TRUE	1	NA	NA	NA	NA	NA	10225.3	NA	NA
A0A0G2JZS9	AABR07034736.1	ENSRNOG00000053527	TRUE	1	NA	40250.5	NA	NA	NA	NA	NA	NA
P20767	AABR07034739.1	ENSRNOG00000050000	TRUE	4	NA	195342	NA	130381	NA	27820.3	NA	241632
F1M7L9	AABR07034767.1	ENSRNOG00000001825	TRUE	3	NA	69686.6	4588.67	9792.01	NA	NA	NA	NA
D3ZU53	AABR07035428.1	ENSRNOG00000001107	TRUE	1	NA	NA	778.935	NA	NA	NA	NA	NA
D3ZIT7;F1M8D7	AABR07035479.1	ENSRNOG00000022599	FALSE	1	NA	NA	885.675	NA	NA	NA	NA	NA
M0R7E6	AABR07035787.1	ENSRNOG00000048277	TRUE	3	NA	NA	33667.1	16292.2	NA	NA	NA	25615.9
F1M8J7	AABR07035818.1	ENSRNOG00000059116	TRUE	1	NA	NA	2744.4	NA	NA	NA	NA	NA
F1M1C9	AABR07037995.1	ENSRNOG00000003949	TRUE	1	NA	NA	NA	4592.52	NA	NA	NA	NA
A0A0G2JWR3	AABR07038021.1	ENSRNOG00000056631	TRUE	1	NA	NA	1892.25	NA	NA	NA	NA	NA
A0A0G2JTM1	AABR07040412.1	ENSRNOG00000057826	TRUE	2	NA	NA	2938.07	30596.4	NA	NA	NA	NA
D3ZG54	AABR07043897.1	ENSRNOG00000012030	TRUE	1	NA	NA	4575.71	NA	NA	NA	NA	NA
D3ZKI0;F1M9F3	AABR07044383.1	ENSRNOG00000059770	FALSE	2	NA	NA	14203.3	1735.64	NA	NA	NA	NA
F1M4I1	AABR07044900.1	ENSRNOG00000000373	TRUE	2	NA	31899.7	NA	NA	NA	5790.69	NA	NA
A0A0G2JXG5	AABR07045071.1	ENSRNOG00000061091	TRUE	2	NA	NA	12580.3	7496.78	NA	NA	NA	NA
A0A096MIX6;F1M6Y6	AABR07047899.1	ENSRNOG00000050117	FALSE	2	NA	NA	29437.1	4190.41	NA	NA	NA	NA
F1M1J6	AABR07048308.1	ENSRNOG00000027547	TRUE	1	NA	NA	NA	2461.09	NA	NA	NA	NA
D4AA93	AABR07048312.1	ENSRNOG00000029600	TRUE	1	NA	NA	NA	3440.19	NA	NA	NA	NA
A0A096MJR3;F1LQM1	AABR07048463.1	ENSRNOG00000047613	FALSE	1	NA	NA	4421.89	NA	NA	NA	NA	NA
F1LYH4	AABR07049499.1	ENSRNOG00000030938	TRUE	1	NA	NA	886.924	NA	NA	NA	NA	NA
D3ZNA3	AABR07049918.1	ENSRNOG00000029310	TRUE	1	NA	NA	11338.5	NA	NA	NA	NA	NA
F1LZH0	AABR07051532.2	ENSRNOG00000049299	TRUE	1	NA	NA	NA	11293.8	NA	NA	NA	NA
F1LTY5	AABR07051551.1	ENSRNOG00000048167	TRUE	1	NA	NA	NA	5349.95	NA	NA	NA	NA
M0RBK4	AABR07051564.1	ENSRNOG00000061576	TRUE	1	NA	NA	NA	14217.7	NA	NA	NA	NA
D4A8Y1	AABR07052585.1	ENSRNOG00000022637	TRUE	2	NA	296898	12021.5	NA	NA	NA	NA	NA
D3Z874	AABR07052585.2	ENSRNOG00000023227	TRUE	1	NA	308703	NA	NA	NA	NA	NA	NA
F1M086;F1M7K9	AABR07053185.1	ENSRNOG00000004787	FALSE	1	NA	NA	1600.05	NA	NA	NA	NA	NA
D4AE02	AABR07053472.1	ENSRNOG00000005366	TRUE	2	NA	NA	25156.9	10270	NA	NA	NA	NA
F7ETL6	AABR07054367.1	ENSRNOG00000017086	TRUE	1	NA	NA	NA	3742.63	NA	NA	NA	NA
F1LYQ4	AABR07058124.2	ENSRNOG00000037549	TRUE	1	NA	14018	NA	NA	NA	NA	NA	NA
D4AEJ0	AABR07058615.1	ENSRNOG00000004457	TRUE	1	NA	NA	1209.49	NA	NA	NA	NA	NA
A0A0G2K8A9	AABR07058884.2	ENSRNOG00000057943	TRUE	1	NA	NA	3466.17	NA	NA	NA	NA	NA
A0A0G2K7N7	AABR07058886.1	ENSRNOG00000055307	TRUE	2	NA	NA	12455.6	4891.98	NA	NA	NA	NA
M0RDY2	AABR07059232.1	ENSRNOG00000048371	TRUE	1	NA	NA	11375.6	NA	NA	NA	NA	NA
A0A0G2JT86;A0A0G2JVT8	AABR07059663.1	ENSRNOG00000051922	FALSE	1	NA	NA	3099.84	NA	NA	NA	NA	NA
A0A0G2JZW1;A0A0H2UI36;F1LTN6;F1M229;P01835	AABR07060872.1	ENSRNOG00000049829	FALSE	4	NA	1.66033e+06	NA	1.41159e+06	NA	452426	NA	6.19291e+06
A0A0G2JZW1;A0A0H2UI36;F1LTN6;F1M229;P01835;P01836	AABR07060872.1	ENSRNOG00000049829	FALSE	2	NA	NA	8221.11	NA	481308	NA	NA	NA
A0A0G2JW41	AABR07061134.1	ENSRNOG00000061431	TRUE	1	NA	NA	NA	22637.1	NA	NA	NA	NA
A0A0G2JY03	AABR07061178.1	ENSRNOG00000054121	TRUE	1	51868.8	NA	NA	NA	NA	NA	NA	NA
F1M2M6	AABR07061614.1	ENSRNOG00000032820	TRUE	1	NA	NA	4193.42	NA	NA	NA	NA	NA
D3ZSR8	AABR07061838.1	ENSRNOG00000033439	TRUE	1	NA	NA	NA	13748.5	NA	NA	NA	NA
G3V9J1	AABR07061950.1	ENSRNOG00000042228	TRUE	2	NA	NA	1236.03	29839.9	NA	NA	NA	NA
A0A0G2K260	AABR07062512.1	ENSRNOG00000053339	TRUE	1	NA	NA	4206.29	NA	NA	NA	NA	NA
A0A0G2K6J6	AABR07062570.1	ENSRNOG00000056041	TRUE	1	NA	NA	NA	266812	NA	NA	NA	NA
A0A096MJL0	AABR07063281.1	ENSRNOG00000057813	TRUE	1	NA	NA	398.11	NA	NA	NA	NA	NA
D3ZVK5	AABR07064415.1	ENSRNOG00000038832	TRUE	2	NA	NA	1705.37	1344.94	NA	NA	NA	NA
A0A0G2K9F2	AABR07064719.2	ENSRNOG00000056128	TRUE	2	NA	NA	3231.93	970.715	NA	NA	NA	NA
D3ZFK7	AABR07064811.1	ENSRNOG00000032771	TRUE	1	NA	NA	44133.1	NA	NA	NA	NA	NA
M0RA79	AABR07065776.3	ENSRNOG00000048425	TRUE	2	NA	18447.6	NA	12149.3	NA	NA	NA	NA
F1LWD0	AABR07065782.1	ENSRNOG00000033376	TRUE	1	NA	NA	NA	5218.69	NA	NA	NA	NA
F1LXY6	AABR07065789.3	ENSRNOG00000058824	TRUE	1	NA	NA	NA	2766.9	NA	NA	NA	NA
D3ZC54	AABR07065823.2	ENSRNOG00000030235	TRUE	1	NA	NA	NA	2735.01	NA	NA	NA	NA
M0R9U2	AABR07065823.3	ENSRNOG00000050708	TRUE	1	NA	NA	NA	46920.9	NA	NA	NA	NA
A0A0G2K2W1	AABR07067023.1	ENSRNOG00000058742	TRUE	1	NA	NA	806.031	NA	NA	NA	NA	NA
D3ZAS1	AABR07067814.1	ENSRNOG00000032289	TRUE	6	NA	16293.3	12997.3	31116.4	94875.7	8492.56	NA	27208.6
D3ZIP8	AABR07069219.1	ENSRNOG00000024757	TRUE	1	NA	NA	52134.5	NA	NA	NA	NA	NA
M0R660	AABR07070043.1	ENSRNOG00000050630	TRUE	1	NA	3511.03	NA	NA	NA	NA	NA	NA
A0A0G2K0P9	AABR07071244.1	ENSRNOG00000060723	TRUE	2	NA	NA	1330.86	3459.46	NA	NA	NA	NA
F1LTJ5	AABR07073181.1	ENSRNOG00000021437	TRUE	6	NA	115268	32974.4	15226	317605	1596.1	203694	NA
Q9JMI1	Aacs	ENSRNOG00000000967	TRUE	2	NA	NA	3179.39	NA	NA	3395.93	NA	NA
Q5I0N0;Q9QZH8	Aadac	ENSRNOG00000013950	FALSE	2	NA	NA	38611.5	197356	NA	NA	NA	NA
A0A0G2K4P6;Q64602	Aadat	ENSRNOG00000011861	FALSE	2	NA	NA	159824	575214	NA	NA	NA	NA
Q9R0Z7	Aagab	ENSRNOG00000008424	TRUE	1	NA	NA	2160.54	NA	NA	NA	NA	NA
F1LRI7;P0C1X8	Aak1	ENSRNOG00000018317	FALSE	3	141867	NA	21900.4	NA	NA	11613.2	NA	NA
D3ZZQ4	Aamdc	ENSRNOG00000012584	TRUE	5	NA	3550.1	19430.6	9337.43	NA	9489.48	NA	829175
G3V7V2	Aamp	ENSRNOG00000014399	FALSE	2	NA	NA	NA	13638.4	NA	5847.93	NA	NA
A0A0G2JWU9;G3V7V2	Aamp	ENSRNOG00000014399	FALSE	2	NA	NA	6649.51	NA	NA	NA	NA	63971.1
B1WC03	Aar2	ENSRNOG00000020086	TRUE	1	NA	NA	1198.83	NA	NA	NA	NA	NA
P50475	Aars1	ENSRNOG00000018404	TRUE	7	55486.6	687.956	57105.4	113447	10923	102798	NA	33505.2
A0A0H2UHV7;D3ZX08	Aars2	ENSRNOG00000025808	FALSE	2	NA	NA	4282.13	4185.92	NA	NA	NA	NA
Q5XI97	Aarsd1	ENSRNOG00000020658	TRUE	3	NA	7464.84	32693.3	12983.7	NA	NA	NA	NA
B2RYJ4	Aasdhppt	ENSRNOG00000005795	TRUE	2	NA	NA	1041.4	5794.93	NA	NA	NA	NA
A2VCW9	Aass	ENSRNOG00000039494	TRUE	2	NA	NA	16274.6	493931	NA	NA	NA	NA
P50554	Abat	ENSRNOG00000002636	TRUE	5	1.21973e+06	NA	145053	608884	NA	116520	NA	380776
F1LNL3	Abca1	ENSRNOG00000018126	TRUE	1	NA	NA	NA	366.614	NA	NA	NA	NA
G3V7X4;Q9ESR9	Abca2	ENSRNOG00000014268	FALSE	1	NA	NA	1198.9	NA	NA	NA	NA	NA
A0A0G2K1Q8	Abca3	ENSRNOG00000050057	TRUE	3	NA	NA	996.392	2004.38	3730.1	NA	NA	NA
M0RA83;Q8CF82;Q8CF82-2	Abca5	ENSRNOG00000004378	FALSE	1	NA	NA	NA	NA	NA	NA	NA	4058.1
M0R890	Abca6	ENSRNOG00000046890	TRUE	1	NA	NA	NA	14001.8	NA	NA	NA	NA
D3ZCF8;D3ZXD2	Abca8a	ENSRNOG00000004147	FALSE	4	NA	5231.47	611.341	37876.5	11178.7	NA	NA	NA
Q5FVL8	Abcb10	ENSRNOG00000017993	TRUE	2	NA	NA	21957	6668.51	NA	NA	NA	NA
M0R4J2;O70127	Abcb11	ENSRNOG00000050860	FALSE	2	NA	NA	192.608	29151.9	NA	NA	NA	NA
O70595	Abcb6	ENSRNOG00000018697	FALSE	2	NA	NA	NA	943.256	NA	NA	NA	1168.5
A0A0G2K4U1;O70595	Abcb6	ENSRNOG00000018697	FALSE	1	NA	NA	2421.33	NA	NA	NA	NA	NA
A0A0G2K866;A0A0G2KAC7;F1LNV4;Q704E8	Abcb7	ENSRNOG00000002790	FALSE	3	NA	13446	23517.2	29259.9	NA	NA	NA	NA
A0A0H2UHH3;Q5RKI8	Abcb8	ENSRNOG00000008557	FALSE	3	NA	5630.31	24891.9	1064.35	NA	NA	NA	NA
E9PT28;Q8CG09;Q8CG09-2	Abcc1	ENSRNOG00000022305	FALSE	1	NA	NA	2478.81	NA	NA	NA	NA	NA
D3ZX04	Abcc10	ENSRNOG00000018863	TRUE	1	NA	NA	104.585	NA	NA	NA	NA	NA
Q63120	Abcc2	ENSRNOG00000046727	TRUE	2	NA	NA	2226.01	24681.3	NA	NA	NA	NA
A0A0G2JU97;A0A0G2K4K3;D3ZF64;F1LMJ7;O88563	Abcc3	ENSRNOG00000002948	FALSE	2	NA	NA	1803.92	416.109	NA	NA	NA	NA
F1LR52;F1M3J4	Abcc4	ENSRNOG00000010064	FALSE	1	NA	NA	12472.7	NA	NA	NA	NA	NA
A0A0G2K6R4;G3V676;Q9QYM0	Abcc5	ENSRNOG00000029178	FALSE	1	NA	NA	904.754	NA	NA	NA	NA	NA
O88269	Abcc6	ENSRNOG00000028781	TRUE	2	NA	NA	2087.18	23191.5	NA	NA	NA	NA
D3ZHR2	Abcd1	ENSRNOG00000056524	TRUE	2	NA	NA	1155.1	1556.76	NA	NA	NA	NA
P16970	Abcd3	ENSRNOG00000011929	TRUE	4	NA	440.692	66184.2	58304.2	10254.8	NA	NA	NA
D3ZD23	Abce1	ENSRNOG00000018345	TRUE	4	NA	NA	49373.7	56759.9	11505.2	NA	NA	37857.7
Q6MG08	Abcf1	ENSRNOG00000000799	TRUE	2	NA	NA	20763.8	12362.2	NA	NA	NA	NA
A0A096MIV5;A2VD14;F1M8H5	Abcf2	ENSRNOG00000010609	FALSE	2	NA	NA	8031.86	3148.78	NA	NA	NA	NA
Q66H39	Abcf3	ENSRNOG00000001710	TRUE	2	NA	NA	6354.31	2812.67	NA	NA	NA	NA
Q80W57	Abcg2	ENSRNOG00000007041	TRUE	1	NA	NA	97562.2	NA	NA	NA	NA	NA
A0A0G2JTZ9;A0A0G2K251;Q4KM08	Abcg3l1	ENSRNOG00000030216	FALSE	2	NA	NA	1157.97	29211.6	NA	NA	NA	NA
D4A896	Abcg3l3	ENSRNOG00000039890	TRUE	1	NA	NA	NA	1196.07	NA	NA	NA	NA
Q5RK23	Abhd1	ENSRNOG00000025689	TRUE	2	NA	NA	4702.72	21645.3	NA	NA	NA	NA
Q5I0K5	Abhd10	ENSRNOG00000054334	TRUE	2	NA	NA	2314.79	NA	NA	NA	NA	12816.7
D3ZXK4	Abhd11	ENSRNOG00000018910	TRUE	4	41831.1	51542	57320	34089.8	NA	NA	NA	NA
Q6AYT7	Abhd12	ENSRNOG00000036934	TRUE	3	14327.3	NA	15981.3	5776.73	NA	NA	NA	NA
A0A0G2K7K4;Q5I0C4	Abhd14a	ENSRNOG00000011936	FALSE	1	NA	NA	9173.44	NA	NA	NA	NA	NA
Q6DGG1	Abhd14b	ENSRNOG00000012073	FALSE	1	NA	NA	NA	NA	109223	NA	NA	NA
F1M5R3;Q6DGG1	Abhd14b	ENSRNOG00000012073	FALSE	4	NA	20222	350526	1.82509e+06	NA	22546	NA	NA
D3Z8B6	Abhd15	ENSRNOG00000015002	TRUE	1	NA	NA	NA	592.743	NA	NA	NA	NA
A0A0G2K0X5;A0A0G2K4N8;Q6MG55	Abhd16a	ENSRNOG00000056637	FALSE	2	NA	NA	8102.05	4351.38	NA	NA	NA	NA
Q5XIJ5	Abhd17a	ENSRNOG00000018212	TRUE	1	NA	NA	1223.79	NA	NA	NA	NA	NA
Q6AY17	Abhd17b	ENSRNOG00000012514	TRUE	1	NA	NA	2170.3	NA	NA	NA	NA	NA
B5DFK7	Abhd17c	ENSRNOG00000012683	TRUE	1	NA	NA	2285.97	NA	NA	NA	NA	NA
A0A0G2K337;D4A7W1	Abhd2	ENSRNOG00000017120	FALSE	2	NA	NA	815.837	1096.01	NA	NA	NA	NA
D4A3D4	Abhd3	ENSRNOG00000029370	TRUE	1	NA	NA	2499.69	NA	NA	NA	NA	NA
D3ZAW4	Abhd4	ENSRNOG00000009244	TRUE	2	NA	NA	4402.43	2096.23	NA	NA	NA	NA
Q6QA69	Abhd5	ENSRNOG00000000221	TRUE	1	NA	NA	NA	3301.91	NA	NA	NA	NA
Q5XI64	Abhd6	ENSRNOG00000008167	TRUE	3	NA	NA	8263.74	6210.11	NA	NA	NA	15366.6
A2VD09;Q9QZM5	Abi1	ENSRNOG00000031325	FALSE	5	133663	NA	30335.8	8196.66	42005.1	9492.8	NA	NA
D3ZGM3;E9PT20;F1M0A6	Abl1	ENSRNOG00000047356	FALSE	1	NA	NA	760.306	NA	NA	NA	NA	NA
F1M0N1	Abl2	ENSRNOG00000004305	TRUE	1	NA	NA	490.752	NA	NA	NA	NA	NA
A0A0G2JTB5;A0A0G2JXC7;A0A0H2UHF9;A0A140TAH7;Q6KC51;Q6KC51-2	Ablim2	ENSRNOG00000007882	FALSE	3	13909.1	NA	295.897	NA	NA	27466.8	NA	NA
A0A0G2JTR4;A0A0G2JZZ7;A0A4X0W8E9	Abr	ENSRNOG00000056837	FALSE	3	43615.5	NA	1084.39	NA	NA	4136.97	NA	NA
D3ZSL2	Abracl	ENSRNOG00000051450	TRUE	7	83772.2	23063.8	40332.2	38481.4	661707	206001	NA	406668
A0A0G2JWU1	AC094212.1	ENSRNOG00000055222	TRUE	1	NA	NA	52381.3	NA	NA	NA	NA	NA
D3ZSP1;D4A8M5	AC096024.2	ENSRNOG00000034206	FALSE	3	NA	NA	19273.2	29988.6	681268	NA	NA	NA
A0A0G2JWL1	AC096809.1	ENSRNOG00000053699	TRUE	1	NA	NA	8382.07	NA	NA	NA	NA	NA
A0A096MJZ7;A0A0G2K0L4	AC105531.1	ENSRNOG00000053814	FALSE	1	NA	NA	742.183	NA	NA	NA	NA	NA
D3ZU48	AC109048.1	ENSRNOG00000018801	TRUE	1	NA	NA	1944.84	NA	NA	NA	NA	NA
A0A0G2K8F6;Q7TP34	AC111885.1	ENSRNOG00000056162	FALSE	1	NA	NA	NA	495.946	NA	NA	NA	NA
A0A0G2K855;D3ZT95	AC117889.1	ENSRNOG00000053079	FALSE	1	NA	NA	549.449	NA	NA	NA	NA	NA
D4A647	AC123018.1	ENSRNOG00000042147	TRUE	1	NA	40367	NA	NA	NA	NA	NA	NA
A0A0G2JWZ2	AC123346.1	ENSRNOG00000053448	TRUE	1	NA	NA	9926.28	NA	NA	NA	NA	NA
D3ZE63	AC127887.1	ENSRNOG00000034106	TRUE	1	NA	NA	NA	9168.36	NA	NA	NA	NA
D3ZUF0	AC130970.1	ENSRNOG00000042445	TRUE	1	NA	NA	379.443	NA	NA	NA	NA	NA
F1LUD3	AC141959.1	ENSRNOG00000028545	TRUE	2	NA	NA	140.213	NA	NA	4583.58	NA	NA
F1LPD6;P21775;P21775-2	Acaa1a	ENSRNOG00000032908	FALSE	2	NA	NA	49411.8	948701	NA	NA	NA	NA
A0A0G2K642;G3V9U2;P13437	Acaa2	ENSRNOG00000013766	FALSE	7	34796.1	4.60194e+06	928068	7.6847e+06	268742	3025.63	NA	1.15453e+06
P11497;P11497-2	Acaca	ENSRNOG00000034013	FALSE	1	NA	NA	NA	55292.7	NA	NA	NA	NA
A0A0G2K5G8;D3ZRA3;P11497;P11497-2	Acaca	ENSRNOG00000034013	FALSE	2	NA	NA	862.274	NA	NA	NA	NA	2421.1
A0A0G2K1F2;A0A0G2K5L6;D3ZBE2;E9PSQ0	Acacb	ENSRNOG00000000658	FALSE	3	NA	3243.55	1559.61	10416.3	NA	NA	NA	NA
B3DMA2	Acad11	ENSRNOG00000010940	TRUE	2	NA	NA	13899.8	99842	NA	NA	NA	NA
B1WC61	Acad9	ENSRNOG00000014178	TRUE	6	34468.3	83628.4	154323	154177	4755.86	NA	NA	178455
P15650	Acadl	ENSRNOG00000012966	TRUE	7	23941.3	7.96892e+06	715046	2.64495e+06	95443.8	4133.2	NA	209875
G3V796;P08503	Acadm	ENSRNOG00000009845	FALSE	4	NA	1.20188e+06	999321	1.43279e+06	75391.9	NA	NA	NA
P15651;Q6IMX3	Acads	ENSRNOG00000001177	FALSE	6	6248.63	1.55936e+06	161374	1.07618e+06	10006.9	NA	NA	40933.6
A0A0A0MY00;P70584	Acadsb	ENSRNOG00000020624	FALSE	3	NA	19275.8	190349	237891	NA	NA	NA	NA
P45953;Q5M9H2	Acadvl	ENSRNOG00000018114	FALSE	5	NA	1.07182e+06	317498	692546	18847	NA	NA	42372.5
D4A7Y1;F1LQI4;P07897;P07897-2	Acan	ENSRNOG00000028992	FALSE	2	NA	NA	NA	NA	NA	31891.7	45045.3	NA
D4ABD3	Acap1	ENSRNOG00000015674	TRUE	1	NA	NA	2977.27	NA	NA	NA	NA	NA
A0A0G2K4T3;Q5FVC7	Acap2	ENSRNOG00000001730	FALSE	2	NA	NA	2726.14	330.897	NA	NA	NA	NA
P17764	Acat1	ENSRNOG00000007862	TRUE	7	447743	2.72597e+06	3.77762e+06	1.90637e+06	336749	5415.79	NA	375566
A0A096MJY8;A0A0G2JUB4;D3ZKB6;F1LS48;Q5XI22	Acat2	ENSRNOG00000019189	FALSE	5	256633	NA	15377.9	106576	NA	1.81727e+06	NA	168173
A0A0G2K756;G3V6E4;Q7TNY6	Acbd3	ENSRNOG00000003185	FALSE	3	NA	NA	35565.7	7398.57	NA	NA	NA	49295.4
Q6DGF9	Acbd4	ENSRNOG00000003108	TRUE	2	NA	NA	28622	4760.43	NA	NA	NA	NA
Q5RJK8	Acbd6	ENSRNOG00000003550	TRUE	1	NA	NA	692.18	NA	NA	NA	NA	NA
F1LXH1	Accs	ENSRNOG00000009199	TRUE	2	NA	NA	920.883	580.799	NA	NA	NA	NA
A0A0A0MXV4;P47820;P47820-2	Ace	ENSRNOG00000062101	FALSE	3	NA	NA	12107.1	NA	290031	NA	NA	431307
A0A0G2JXU8;D3ZYK4;Q5EGZ1	Ace2	ENSRNOG00000031665	FALSE	1	NA	NA	2455.81	NA	NA	NA	NA	NA
A0A0G2K2I2;A0A0G2K6V0;M0R4A5;P37136;P37136-2;P37136-3	Ache	ENSRNOG00000050841	FALSE	1	23656.4	NA	NA	NA	NA	NA	NA	NA
E9PST5	Acin1	ENSRNOG00000013533	TRUE	3	NA	NA	16997.3	7457.77	NA	NA	NA	11191.1
O89039	Ackr3	ENSRNOG00000019622	TRUE	1	NA	NA	7038.09	NA	NA	NA	NA	NA
A0A0G2K5E7;G3V888;G3V9G4;P16638;P16638-2	Acly	ENSRNOG00000016924	FALSE	7	94012.3	3941.47	15121.1	517643	205371	144704	NA	33793.2
F8WFI2;Q8R5M5	Acmsd	ENSRNOG00000003884	FALSE	2	NA	NA	45040.9	4750.13	NA	NA	NA	NA
A0A0G2JV92;A0A0G2K2H6;Q5FVR5	Acnat2	ENSRNOG00000051912	FALSE	1	NA	NA	NA	172227	NA	NA	NA	NA
Q63270	Aco1	ENSRNOG00000005849	FALSE	2	NA	1409.13	17964.9	NA	NA	NA	NA	NA
G3V6S2;Q63270	Aco1	ENSRNOG00000005849	FALSE	5	286871	23320.7	NA	435688	42163.7	NA	NA	107625
Q9ER34	Aco2	ENSRNOG00000024128	TRUE	7	2.93734e+06	8.39904e+06	3.26017e+06	560615	195561	402264	NA	1.08781e+06
A0A0G2K7Z3;O88267	Acot1	ENSRNOG00000055221	FALSE	2	NA	NA	54491.7	1113.44	NA	NA	NA	NA
F1LX28	Acot11	ENSRNOG00000007837	TRUE	2	NA	NA	2562.47	NA	NA	4619.95	NA	NA
Q99NB7	Acot12	ENSRNOG00000061414	FALSE	1	NA	NA	NA	69320.3	NA	NA	NA	NA
A0A0G2KAU8;Q99NB7	Acot12	ENSRNOG00000061414	FALSE	1	NA	NA	17412.2	NA	NA	NA	NA	NA
D3ZA93	Acot13	ENSRNOG00000018415	TRUE	3	NA	86519.7	96362	74571.3	NA	NA	NA	NA
O55171;Q6IMX8	Acot2	ENSRNOG00000010134	FALSE	3	NA	NA	139586	219388	20262.3	NA	NA	NA
D3ZIQ1	Acot4	ENSRNOG00000046864	TRUE	2	NA	NA	5647.9	6448.49	NA	NA	NA	NA
A1A5R4	Acot5	ENSRNOG00000032508	TRUE	2	NA	NA	8681.62	912.695	NA	NA	NA	NA
F8WG67;Q64559;Q64559-1	Acot7	ENSRNOG00000010580	FALSE	6	788543	10331.8	3715.13	5936.37	NA	1.13718e+06	NA	327452
F7F557;Q8VHK0	Acot8	ENSRNOG00000015187	FALSE	2	NA	NA	10945.5	3980.43	NA	NA	NA	NA
Q5U2X8	Acot9	ENSRNOG00000003782	TRUE	3	69955.5	18655.4	69582.9	NA	NA	NA	NA	NA
F1LQC1;P07872	Acox1	ENSRNOG00000008755	FALSE	2	NA	NA	59526.8	6924.21	NA	NA	NA	NA
F1LQC1;F1M609;P07872;P07872-2	Acox1	ENSRNOG00000008755	FALSE	2	NA	24439	NA	NA	NA	NA	NA	13563.8
F1M609;P07872-2	Acox1	ENSRNOG00000008755	FALSE	2	NA	NA	5224.21	394765	NA	NA	NA	NA
F1LNW3;P97562	Acox2	ENSRNOG00000007378	FALSE	1	NA	NA	5876.18	NA	NA	NA	NA	NA
F1LNW3	Acox2	ENSRNOG00000007378	FALSE	1	NA	NA	NA	488617	NA	NA	NA	NA
Q63448	Acox3	ENSRNOG00000008474	TRUE	2	NA	NA	904.548	2864.07	NA	NA	NA	NA
A0A0G2K394;P41498-2	Acp1	ENSRNOG00000005260	FALSE	3	NA	NA	48093.8	9267.71	NA	39889.5	NA	NA
A0A0G2K394;P41498;P41498-2;Z4YNF4	Acp1	ENSRNOG00000005260	FALSE	4	163382	104330	NA	NA	118769	NA	NA	408713
P41498;Z4YNF4	Acp1	ENSRNOG00000005260	FALSE	4	NA	123309	196291	141714	NA	673366	NA	NA
P20611;Q642D2	Acp2	ENSRNOG00000013594	FALSE	2	NA	NA	11934	56989.1	NA	NA	NA	NA
A0A0G2K6Z6;P29288	Acp5	ENSRNOG00000046261	FALSE	2	NA	NA	4851.22	4976.37	NA	NA	NA	NA
Q4FZU0	Acp6	ENSRNOG00000017494	TRUE	5	NA	14210.1	49801.1	84225.3	4839.71	NA	NA	27473.3
A0A0G2K321;P29293	Acr	ENSRNOG00000029762	FALSE	1	NA	NA	NA	NA	NA	NA	NA	142545
Q6AY33;Q6AY33-2	Acrbp	ENSRNOG00000017399	FALSE	2	NA	NA	1545.72	NA	NA	NA	NA	206349
Q9WUY6	Acrv1	ENSRNOG00000008508	TRUE	1	NA	NA	NA	NA	NA	NA	NA	374786
A0A0G2K7J0;Q924N5	Acsbg1	ENSRNOG00000011381	FALSE	3	60488.1	NA	NA	NA	NA	22433.3	NA	907386
Q499N5	Acsf2	ENSRNOG00000003330	TRUE	6	52536.4	540815	41423.3	9945.2	30611.2	NA	NA	14718
D3ZUX7	Acsf3	ENSRNOG00000015077	TRUE	3	NA	18612.9	94569	37842.5	NA	NA	NA	NA
P18163	Acsl1	ENSRNOG00000010633	TRUE	6	9077.84	1.17743e+06	184367	3.14442e+06	7997.29	4174.4	NA	NA
Q63151;Q63151-2	Acsl3	ENSRNOG00000014718	FALSE	3	8115.31	NA	4704.65	NA	NA	NA	NA	49154.7
O35547;O35547-2	Acsl4	ENSRNOG00000019180	FALSE	2	NA	NA	5230.27	30003	NA	NA	NA	NA
O88813	Acsl5	ENSRNOG00000016265	FALSE	1	NA	NA	NA	286901	NA	NA	NA	NA
F1LPB3;O88813	Acsl5	ENSRNOG00000016265	FALSE	2	NA	NA	2707.74	NA	15411.1	NA	NA	NA
A0A0A6YYM0;P33124;P33124-2	Acsl6	ENSRNOG00000026745	FALSE	4	78432.6	NA	NA	2180.79	NA	4465.11	NA	12518.2
A0A0G2JSN9;O70490	Acsm2	ENSRNOG00000042084	FALSE	2	NA	NA	156143	9559.63	NA	NA	NA	NA
Q6SKG1	Acsm3	ENSRNOG00000032246	TRUE	2	NA	NA	8312.1	32910.4	NA	NA	NA	NA
Q6AYT9;Q7TMB6	Acsm5	ENSRNOG00000031211	FALSE	2	NA	NA	22260.8	198414	NA	NA	NA	NA
D3ZZN3	Acss1	ENSRNOG00000007102	TRUE	4	NA	615643	405919	NA	4049.88	NA	NA	43609.2
G3V9U0	Acss2	ENSRNOG00000018755	TRUE	4	NA	NA	18299.8	34431.6	NA	19519.6	NA	7897.93
A0A0G2K047;D3ZGU2	Acss3	ENSRNOG00000004448	FALSE	2	NA	NA	60461.5	172055	NA	NA	NA	NA
P68136	Acta1	ENSRNOG00000017786	TRUE	2	NA	83742.9	3.88102e+06	NA	NA	NA	NA	NA
A0A0G2K4M6;P62738	Acta2	ENSRNOG00000058039	FALSE	1	NA	NA	NA	NA	359896	NA	NA	NA
P60711	Actb	ENSRNOG00000034254	FALSE	1	NA	NA	NA	NA	NA	NA	NA	591196
A0A0G2K3K2;P60711	Actb	ENSRNOG00000034254	FALSE	6	4.04587e+07	807703	317915	54532.9	NA	215552	1.20128e+07	NA
D3ZRN3	Actbl2	ENSRNOG00000043292	TRUE	6	NA	384801	6805.47	2350.94	48011.3	136746	NA	145748
P68035	Actc1	ENSRNOG00000008536	TRUE	3	NA	4.94909e+07	5016.6	768211	NA	NA	NA	NA
P63269	Actg2	ENSRNOG00000029401	TRUE	1	NA	NA	NA	NA	11077.1	NA	NA	NA
Q4KM87	Actl6a	ENSRNOG00000011553	TRUE	3	NA	NA	23396.3	1967.88	NA	NA	NA	224609
Q4QR76	Actl7b	ENSRNOG00000016621	TRUE	1	NA	NA	NA	NA	NA	NA	NA	306139
Q6GMN8;Q6T487;Q9Z1P2	Actn1	ENSRNOG00000056756	FALSE	7	303765	39777.4	30464.2	60552.1	305542	9694.54	NA	38602.3
D3ZCV0	Actn2	ENSRNOG00000017833	TRUE	5	NA	4.03942e+06	708.127	263.486	757.181	15786.2	NA	NA
Q8R4I6	Actn3	ENSRNOG00000019745	TRUE	4	NA	14352.4	13723.1	112.02	NA	1419.26	NA	NA
A0A0G2K013;Q9QXQ0	Actn4	ENSRNOG00000020433	FALSE	2	103788	NA	NA	NA	NA	70061.9	NA	NA
A0A0G2K013;A0A0G2K5U9;Q9QXQ0	Actn4	ENSRNOG00000020433	FALSE	5	NA	24931.1	779720	565609	1.03094e+06	NA	NA	202629
Q5M9F7	Actr10	ENSRNOG00000007504	TRUE	5	20263.2	NA	8865.24	3204.76	NA	4321.44	NA	41123.1
P85515	Actr1a	ENSRNOG00000019725	TRUE	6	146389	36983.4	77852.2	12356.7	190685	16613.8	NA	NA
B2RYJ7	Actr1b	ENSRNOG00000016789	TRUE	6	298924	11089	31112.9	55628.6	60382	54858	NA	NA
Q5M7U6	Actr2	ENSRNOG00000004959	TRUE	7	928176	14327.1	198230	218970	464480	224992	NA	91684.1
A0A0G2K1C0;Q4V7C7	Actr3	ENSRNOG00000003206	FALSE	7	507861	58889.3	253693	269134	582122	194026	NA	129828
Q5XIK3	Actrt2	ENSRNOG00000012586	TRUE	1	NA	NA	NA	NA	NA	NA	NA	35728.7
D4ABA6	Actrt3	ENSRNOG00000027908	TRUE	1	NA	NA	NA	NA	NA	NA	NA	36223.6
Q6AYS7	Acy1	ENSRNOG00000011189	TRUE	4	NA	15707	156285	282893	NA	407165	NA	NA
Q5M876	Acy3	ENSRNOG00000017901	TRUE	3	NA	NA	53676.7	112613	NA	734.591	NA	NA
D4A6X4	Acyp1	ENSRNOG00000006744	TRUE	5	NA	80987.6	70227.9	4308.74	NA	324017	NA	1.93257e+06
D4A1G1;P35745	Acyp2	ENSRNOG00000042419	FALSE	4	63720.3	38514.3	42387	NA	NA	1.02384e+06	NA	NA
Q920P6	Ada	ENSRNOG00000010265	TRUE	4	NA	NA	11395.4	9383.38	16486.7	NA	NA	30258.6
A0A0G2K1X9;Q3KR54	Adad1	ENSRNOG00000017246	FALSE	1	NA	NA	NA	NA	NA	NA	NA	40021.3
Q5FVI8	Adal	ENSRNOG00000012166	TRUE	1	NA	NA	1423.19	NA	NA	NA	NA	NA
Q10743	Adam10	ENSRNOG00000054257	TRUE	2	NA	NA	7375.71	1010.51	NA	NA	NA	NA
A0A1W2Q6C2;D4A6U1	Adam11	ENSRNOG00000002753	FALSE	1	9597.76	NA	NA	NA	NA	NA	NA	NA
Q9QYV0;Q9QYV0-2	Adam15	ENSRNOG00000020590	FALSE	1	NA	NA	1591.45	NA	NA	NA	NA	NA
G3V711;Q9Z1K9	Adam17	ENSRNOG00000060694	FALSE	1	NA	NA	1887.06	NA	NA	NA	NA	NA
P70505	Adam1a	ENSRNOG00000001347	TRUE	1	NA	NA	NA	NA	NA	NA	NA	38040.9
F1M6W4;Q63202	Adam2	ENSRNOG00000017027	FALSE	1	NA	NA	NA	NA	NA	NA	NA	187073
D3ZT36	Adam23	ENSRNOG00000012424	TRUE	1	18468.4	NA	NA	NA	NA	NA	NA	NA
A0A0G2JX23;P70534	Adam3a	ENSRNOG00000017554	FALSE	1	NA	NA	NA	NA	NA	NA	NA	64227.8
Q3B7V9	Adam4	ENSRNOG00000038275	TRUE	1	NA	NA	NA	NA	NA	NA	NA	16380
A0A0G2K3K9;A0A140TAH8;Q5BK84	Adam5	ENSRNOG00000017518	FALSE	1	NA	NA	NA	NA	NA	NA	NA	15220.6
Q4FZU4	Adamtsl4	ENSRNOG00000049385	TRUE	1	NA	NA	454.108	NA	NA	NA	NA	NA
A0A0G2K7U5;O88768	Adap1	ENSRNOG00000054033	FALSE	3	157305	NA	1568.48	NA	NA	21074.5	NA	NA
D3ZQG5;Q9JK15	Adap2	ENSRNOG00000037148	FALSE	2	NA	NA	2038.33	2450.44	NA	NA	NA	NA
G3V8T3;P55266	Adar	ENSRNOG00000020744	FALSE	1	NA	NA	177.889	NA	NA	NA	NA	NA
D3ZRJ0	Adck1	ENSRNOG00000012685	TRUE	1	NA	NA	2815.02	NA	NA	NA	NA	NA
B1WBW8;D3ZRE6	Adck2	ENSRNOG00000010005	FALSE	1	NA	NA	1211.78	NA	NA	NA	NA	NA
G3V9G1;Q04400	Adcy5	ENSRNOG00000002229	FALSE	1	7790.8	NA	NA	NA	NA	NA	NA	NA
A0A0G2K429;F1LSD1;Q03343	Adcy6	ENSRNOG00000054757	FALSE	1	NA	NA	5441.23	NA	NA	NA	NA	NA
M0R5U4	Adcy9	ENSRNOG00000049768	TRUE	1	NA	NA	601.848	NA	NA	NA	NA	NA
A0A0G2JSM7;D3ZZ99;Q63028;Q63028-2	Add1	ENSRNOG00000013039	FALSE	5	405632	966.602	NA	7621.83	67603.8	NA	NA	42997.8
A0A0G2JSM7;Q63028;Q63028-2	Add1	ENSRNOG00000013039	FALSE	2	NA	NA	225778	NA	NA	241397	NA	NA
F8WFS9;Q05764;Q05764-2	Add2	ENSRNOG00000015903	FALSE	2	267304	NA	NA	NA	NA	18639.7	NA	NA
A0A0G2JW28;D3ZCH7	Add3	ENSRNOG00000012820	FALSE	1	NA	NA	67579.6	NA	NA	NA	NA	NA
A0A0G2JW28;D3ZCH7;G3V9D7;Q62847;Q62847-2	Add3	ENSRNOG00000012820	FALSE	4	198335	NA	NA	2766.34	93417.6	151179	NA	NA
G3V9D7	Add3	ENSRNOG00000012820	FALSE	1	NA	NA	2985.11	NA	NA	NA	NA	NA
Q62847-2	Add3	ENSRNOG00000012820	FALSE	1	NA	NA	9790.17	NA	NA	NA	NA	NA
A0A0G2JZZ0;Q9WVT0	Adgrf5	ENSRNOG00000011154	FALSE	1	NA	NA	6683.21	NA	NA	NA	NA	NA
F1LMW3;Q8K3V3	Adgrg1	ENSRNOG00000014963	FALSE	1	NA	NA	3539.12	NA	NA	NA	NA	NA
D4A144;O88917;O88917-2;O88917-3;O88917-4	Adgrl1	ENSRNOG00000029134	FALSE	2	10152.8	NA	NA	NA	NA	3912.72	NA	NA
D3ZBE9;D3ZNG0;F1M7T0;O88923;O88923-1;O88923-2;O88923-3;O88923-4;O88923-5;O88923-6	Adgrl2	ENSRNOG00000032660	FALSE	2	NA	NA	390.034	501.802	NA	NA	NA	NA
D3ZH59;D4AAL4;Q9Z173;Q9Z173-2;Q9Z173-3;Q9Z173-4;Q9Z173-5;Q9Z173-6;Q9Z173-7	Adgrl3	ENSRNOG00000030149	FALSE	2	2954.12	NA	NA	NA	NA	9283.23	NA	NA
P12711	Adh5	ENSRNOG00000046357	TRUE	1	NA	NA	NA	38321.5	NA	NA	NA	NA
Q5XI95	Adh6	ENSRNOG00000012436	TRUE	1	NA	NA	NA	10171	NA	NA	NA	NA
Q4QQW3	Adhfe1	ENSRNOG00000007069	TRUE	3	NA	7935.83	65511.1	350975	NA	NA	NA	NA
Q562C9	Adi1	ENSRNOG00000008950	TRUE	3	NA	NA	86226.5	298885	NA	14033	NA	NA
A0A0G2K845;Q8K3R4	Adipoq	ENSRNOG00000001821	FALSE	2	NA	74229	8129.03	NA	NA	NA	NA	NA
G3V6I6	Adipor1	ENSRNOG00000004143	TRUE	1	NA	NA	5555.35	NA	NA	NA	NA	NA
Q64640	Adk	ENSRNOG00000012325	FALSE	2	NA	NA	2298.15	3685.2	NA	NA	NA	NA
A0A0G2JSL8;A0A0G2K6X9	Adk	ENSRNOG00000012325	FALSE	2	NA	NA	159489	1.62861e+06	NA	NA	NA	NA
A0A0G2JSL8;A0A0G2K6X9;Q64640	Adk	ENSRNOG00000012325	FALSE	5	48051.9	36799.3	NA	NA	105772	78003.5	NA	279349
Q9JKL8	Adnp	ENSRNOG00000010975	TRUE	2	NA	NA	3505.61	504.439	NA	NA	NA	NA
G3V784	Adpgk	ENSRNOG00000026178	TRUE	2	NA	NA	6097.91	15130.3	NA	NA	NA	NA
Q02589	Adprh	ENSRNOG00000027260	TRUE	3	NA	NA	6866.94	3799.1	NA	85020.1	NA	NA
B0K017	Adprs	ENSRNOG00000010849	TRUE	5	NA	4886.26	40906.3	22947.7	NA	80339.6	NA	27272.9
Q9JMB5	Adrm1	ENSRNOG00000055984	TRUE	4	NA	11889.6	93241.5	14108.6	NA	NA	NA	176739
D3ZW08	Adsl	ENSRNOG00000018655	TRUE	6	68411.2	60602.9	38048	44243.1	NA	24539.8	NA	17968.5
D4AEP0	Adss	ENSRNOG00000004481	TRUE	3	NA	NA	92667.8	49155.8	NA	40256.2	NA	NA
M0R629	Adss1	ENSRNOG00000046763	TRUE	3	NA	206837	3986.57	23816.4	NA	NA	NA	NA
A0A0H2UHL3;A2RUV9	Aebp1	ENSRNOG00000013720	FALSE	1	NA	NA	NA	NA	3633.21	NA	NA	NA
A0A0G2JVI5;G3V6Z3;Q8VH46	Afap1	ENSRNOG00000060665	FALSE	1	NA	NA	2023.68	NA	NA	NA	NA	NA
D4AB98	Afap1l1	ENSRNOG00000019403	TRUE	1	NA	NA	5618.97	NA	NA	NA	NA	NA
O35889;O35889-2	Afdn	ENSRNOG00000023753	FALSE	1	NA	NA	NA	NA	NA	NA	NA	6299.13
F1LT10;O35889;O35889-2	Afdn	ENSRNOG00000023753	FALSE	4	NA	NA	23863.1	8904.25	10425.2	3338.91	NA	NA
D3ZZ20	Afg3l1	ENSRNOG00000026994	TRUE	2	NA	NA	2546.34	848.686	NA	NA	NA	NA
F1LN92	Afg3l2	ENSRNOG00000017965	TRUE	3	NA	35384.1	67040.1	34426	NA	NA	NA	NA
G3V9R9;P36953	Afm	ENSRNOG00000002878	FALSE	5	NA	18685.5	3652.15	34297.1	75821.7	19905	NA	NA
M0RC77	Afmid	ENSRNOG00000050205	TRUE	2	NA	NA	38955.4	517745	NA	NA	NA	NA
D3ZQQ1	Aftph	ENSRNOG00000005411	TRUE	1	NA	NA	2866.21	NA	NA	NA	NA	NA
P30919	Aga	ENSRNOG00000000108	TRUE	3	NA	NA	15567.7	38471.2	29880.4	NA	NA	NA
A0A0G2K847;G3V9U1	Agap1	ENSRNOG00000019476	FALSE	2	NA	NA	1788.97	NA	NA	5565.03	NA	NA
Q8CGU4	Agap2	ENSRNOG00000025584	TRUE	1	5660.89	NA	NA	NA	NA	NA	NA	NA
A0A0G2JZ83;A0A0G2K2D4	Agap3	ENSRNOG00000012764	FALSE	3	15235.1	NA	2020.98	NA	NA	9751.27	NA	NA
A0A0G2K218;Q6MG86	Ager	ENSRNOG00000000439	FALSE	1	NA	NA	NA	NA	33941.4	NA	NA	NA
F1M9N7;Q4KLH5	Agfg1	ENSRNOG00000015619	FALSE	6	5904.94	NA	27968.8	7571.36	17484.4	19243.6	NA	44503
A0A0G2K7G2	Agfg2	ENSRNOG00000001404	TRUE	2	NA	NA	40378.6	6345.15	NA	NA	NA	NA
D3Z9L0	Agk	ENSRNOG00000011509	TRUE	4	30819.1	15737.3	17195.2	7396.36	NA	NA	NA	NA
D4AEH9	Agl	ENSRNOG00000016214	TRUE	5	11125.3	96438.8	4512.78	159705	NA	37512.3	NA	NA
Q0D2L3	Agmat	ENSRNOG00000012315	TRUE	2	NA	NA	162086	636225	NA	NA	NA	NA
A0JPQ8	Agmo	ENSRNOG00000023116	TRUE	1	NA	NA	NA	31800.2	NA	NA	NA	NA
D4AC38	Ago1	ENSRNOG00000055915	TRUE	1	NA	NA	3942.94	NA	NA	NA	NA	NA
F1LRP7;Q9QZ81	Ago2	ENSRNOG00000008533	FALSE	2	NA	NA	3570.65	NA	NA	1994.11	NA	NA
F1LUS2	Ago3	ENSRNOG00000034269	TRUE	1	NA	NA	226.776	NA	NA	NA	NA	NA
Q6MG85	Agpat1	ENSRNOG00000000437	TRUE	1	NA	NA	22881.1	NA	NA	NA	NA	NA
G3V648	Agpat3	ENSRNOG00000001205	TRUE	3	NA	NA	12022.6	3151.2	NA	NA	NA	56081.1
A0A0G2JWH4;Q924S1	Agpat4	ENSRNOG00000017731	FALSE	3	15865.7	NA	2649.73	NA	NA	NA	NA	16610.6
G3V965	Agpat5	ENSRNOG00000028623	TRUE	1	NA	NA	2932.55	NA	NA	NA	NA	NA
F1M9Q8;Q9EQR2	Agps	ENSRNOG00000001547	FALSE	1	NA	NA	8054.95	NA	NA	NA	NA	NA
D4A2F1;F1LPF2;P25304;P25304-2;P25304-3;P25304-4;P25304-5;P25304-6	Agrn	ENSRNOG00000020205	FALSE	4	NA	145.267	5555.1	NA	7579.43	4350.1	NA	NA
P01015	Agt	ENSRNOG00000018445	TRUE	5	NA	4682.15	2928.8	20660.5	33834.3	101089	NA	NA
A0A0G2JZV3;G3V8G1	Agtpbp1	ENSRNOG00000018651	FALSE	1	NA	NA	274.636	NA	NA	NA	NA	NA
Q642A2	Agtrap	ENSRNOG00000008619	TRUE	1	NA	NA	20382.2	NA	NA	NA	NA	NA
P09139;P09139-2	Agxt	ENSRNOG00000023856	FALSE	1	NA	NA	NA	112957	NA	NA	NA	NA
Q64565	Agxt2	ENSRNOG00000017821	TRUE	2	NA	NA	109906	1.04799e+06	NA	NA	NA	NA
A0A0G2K160;D3ZZZ0	Ahctf1	ENSRNOG00000023541	FALSE	2	NA	NA	2696.14	481.004	NA	NA	NA	NA
P10760	Ahcy	ENSRNOG00000017777	TRUE	7	276711	30323.9	468065	2.28473e+06	445415	502184	NA	626455
A0A140TAI8;B5DFN2	Ahcyl1	ENSRNOG00000018569	FALSE	3	401711	NA	9968.74	NA	NA	374151	NA	NA
D3ZWL6	Ahcyl2	ENSRNOG00000039300	TRUE	3	13044.4	NA	101215	NA	NA	13771.6	NA	NA
D4A5R3	Ahdc1	ENSRNOG00000042855	TRUE	2	NA	1788.54	410.473	NA	NA	NA	NA	NA
F1M9F9;Q6DTM3	Ahi1	ENSRNOG00000013969	FALSE	1	956.724	NA	NA	NA	NA	NA	NA	NA
A0A0G2JU96;A0A0G2JUA5	Ahnak	ENSRNOG00000057569	FALSE	8	395.756	51236.9	101958	2302.57	1.0361e+06	19317.4	22022.7	10102.6
G3V6M2;P41738;P41738-2	Ahr	ENSRNOG00000004342	FALSE	1	NA	NA	NA	2020.83	NA	NA	NA	NA
B0BN63	Ahsa1	ENSRNOG00000048981	TRUE	7	73651.7	19659	44497.6	76824.8	100924	311184	NA	52035.3
A0A0G2K7W5	Ahsa2	ENSRNOG00000052142	TRUE	1	NA	NA	829.995	NA	NA	NA	NA	NA
A9UMW3	Ahsp	ENSRNOG00000020165	TRUE	1	NA	NA	NA	NA	NA	9180.77	NA	NA
B1WBV1	Aida	ENSRNOG00000058805	TRUE	1	NA	NA	4776.84	NA	NA	NA	NA	NA
F1LRC2;P55009	Aif1	ENSRNOG00000000853	FALSE	3	NA	NA	8538.37	19296.9	NA	6173.71	NA	NA
D3ZRD9	Aif1l	ENSRNOG00000009951	TRUE	1	NA	NA	1.00181e+06	NA	NA	NA	NA	NA
A0A0G2K7K2;Q9JM53	Aifm1	ENSRNOG00000006067	FALSE	6	12888.3	341554	860804	405925	18980	NA	NA	56109.3
D4AA14	Aifm2	ENSRNOG00000059445	TRUE	2	NA	NA	1183.42	4871.13	NA	NA	NA	NA
Q4G079	Aimp1	ENSRNOG00000011384	TRUE	6	50072.8	10732.1	104387	48701.9	NA	144202	NA	290908
A0A0U1RRR6;Q32PX2	Aimp2	ENSRNOG00000001044	FALSE	4	NA	6291.49	39487.1	20558.9	29500	NA	NA	NA
Q32PX2	Aimp2	ENSRNOG00000001044	FALSE	2	NA	NA	NA	NA	NA	987.956	NA	173996
Q5FWY5	Aip	ENSRNOG00000022289	TRUE	4	NA	NA	33862.2	17910.4	28337.7	28892.2	NA	NA
Q5U2Z2	Ajuba	ENSRNOG00000012791	TRUE	1	NA	NA	1317.81	NA	NA	NA	NA	NA
P29410;P29410-2	Ak2	ENSRNOG00000000122	FALSE	1	NA	NA	7077.11	NA	NA	NA	NA	NA
A0A0G2JSG6;P29410;P29410-2	Ak2	ENSRNOG00000000122	FALSE	4	NA	259615	NA	1.37756e+06	NA	13456.8	NA	86592.8
A0A0G2JSG6	Ak2	ENSRNOG00000000122	FALSE	1	NA	NA	490395	NA	NA	NA	NA	NA
P29411;Q6P2A5	Ak3	ENSRNOG00000052506	FALSE	5	NA	96023.5	446790	262320	62117.1	NA	NA	61580
Q9WUS0	Ak4	ENSRNOG00000045738	TRUE	4	119850	86036.6	76375.4	1.08799e+06	NA	NA	NA	NA
M0R7U1	Ak5	ENSRNOG00000046947	TRUE	1	71211.1	NA	NA	NA	NA	NA	NA	NA
D4A9M6;F1LMK0;O88884;O88884-2	Akap1	ENSRNOG00000002373	FALSE	3	NA	7240.59	1884.62	9792.07	NA	NA	NA	NA
F1LNB3	Akap10	ENSRNOG00000002899	TRUE	1	NA	NA	2482.08	NA	NA	NA	NA	NA
A0A0G2JZI9;D3ZS99;F1LR81;Q62924	Akap11	ENSRNOG00000009987	FALSE	1	NA	NA	333.329	NA	NA	NA	NA	NA
Q5QD51;Q5QD51-2;Q5QD51-3	Akap12	ENSRNOG00000019549	FALSE	3	NA	NA	NA	NA	41293.1	24737.1	NA	375843
Q5QD51;Q5QD51-2	Akap12	ENSRNOG00000019549	FALSE	1	NA	NA	1191.41	NA	NA	NA	NA	NA
F1M3G7	Akap13	ENSRNOG00000010964	TRUE	2	NA	NA	825.161	252.09	NA	NA	NA	NA
F1MAF2	Akap17a	ENSRNOG00000028211	TRUE	2	NA	NA	5532.95	3333.04	NA	NA	NA	NA
F1LPQ9;Q5U301	Akap2	ENSRNOG00000011504	FALSE	3	NA	NA	127620	4084.21	345748	NA	NA	NA
Q66HC6	Akap3	ENSRNOG00000059227	TRUE	1	NA	NA	NA	NA	NA	NA	NA	38324.5
O35774	Akap4	ENSRNOG00000002921	TRUE	1	NA	NA	NA	NA	NA	NA	NA	275726
F1LPP6;P24587	Akap5	ENSRNOG00000006410	FALSE	2	76785.4	NA	NA	NA	197863	NA	NA	NA
A0A0A0MXX1;Q6JP77;Q6JP77-2	Akap7	ENSRNOG00000013202	FALSE	1	NA	NA	2856.3	NA	NA	NA	NA	NA
Q63014	Akap8	ENSRNOG00000006559	TRUE	3	NA	NA	9361.39	877.314	1788.82	NA	NA	NA
A0A0G2K0P0;Q5U306	Akap8l	ENSRNOG00000006355	FALSE	2	NA	NA	1989.5	NA	NA	NA	NA	18710.5
A0A0G2K548;F1LPB4	Akap9	ENSRNOG00000026319	FALSE	2	NA	NA	NA	175.478	701.543	NA	NA	NA
F1LPB4	Akap9	ENSRNOG00000026319	FALSE	1	NA	NA	2854.54	NA	NA	NA	NA	NA
P51635	Akr1a1	ENSRNOG00000016727	TRUE	7	363943	21172	591310	521221	331856	704474	NA	705428
P07943	Akr1b1	ENSRNOG00000009513	TRUE	7	356828	878683	191818	55826	448042	1.1563e+06	NA	5.03278e+06
Q5RJP0	Akr1b7	ENSRNOG00000009875	TRUE	2	NA	NA	6406.61	NA	NA	NA	NA	65007
Q3MHS3	Akr1c1	ENSRNOG00000038331	TRUE	2	NA	NA	41144.5	10689.7	NA	NA	NA	NA
Q5I0M4	Akr1c12	ENSRNOG00000033010	TRUE	2	NA	NA	17138.3	1.19948e+06	NA	NA	NA	NA
A2VD16	Akr1c12l1	ENSRNOG00000050243	TRUE	1	NA	NA	26980.4	NA	NA	NA	NA	NA
D3ZPY8	Akr1c13	ENSRNOG00000050040	TRUE	1	NA	NA	NA	55934.6	NA	NA	NA	NA
P23457	Akr1c14	ENSRNOG00000017672	TRUE	3	NA	2263.19	NA	4.12019e+06	168268	NA	NA	NA
D3ZF77	Akr1c15	ENSRNOG00000021735	TRUE	3	NA	165654	NA	13440.9	1.62132e+06	NA	NA	NA
F1LQ80;Q6AYQ2	Akr1c2	ENSRNOG00000029844	FALSE	1	NA	NA	NA	5462	NA	NA	NA	NA
P51652	Akr1c3	ENSRNOG00000017531	TRUE	1	NA	NA	10711.7	NA	NA	NA	NA	NA
A0A0G2KAV5	Akr1d1	ENSRNOG00000013004	TRUE	1	NA	NA	NA	103059	NA	NA	NA	NA
F1LML3;P31210	Akr1d1	ENSRNOG00000013004	FALSE	1	NA	NA	NA	2.99496e+06	NA	NA	NA	NA
Q5U1Y4	Akr1e2	ENSRNOG00000017165	TRUE	3	NA	NA	15839.4	36355.2	NA	13444.3	NA	NA
A0A0A0MXY9;A0A0G2K3V2;Q8CG45	Akr7a2	ENSRNOG00000017780	FALSE	6	107787	63612.7	NA	1.04614e+06	48708.2	75049.2	NA	603409
Q8CG45	Akr7a2	ENSRNOG00000017780	FALSE	1	NA	NA	290085	NA	NA	NA	NA	NA
P38918	Akr7a3	ENSRNOG00000017899	TRUE	4	NA	NA	257213	315716	15775.1	NA	NA	240833
P47196	Akt1	ENSRNOG00000028629	TRUE	2	NA	NA	2655.52	NA	NA	3842.11	NA	NA
D3ZH75	Akt1s1	ENSRNOG00000020289	TRUE	1	NA	NA	7722.46	NA	NA	NA	NA	NA
P47197;Q3HSE5	Akt2	ENSRNOG00000018677	FALSE	2	NA	NA	2649.86	997.866	NA	NA	NA	NA
A0A0G2JXD7;F1M6A8;Q63484	Akt3	ENSRNOG00000021497	FALSE	1	NA	NA	NA	NA	NA	5501.74	NA	NA
Q5FVH4	Aktip	ENSRNOG00000011956	TRUE	1	NA	NA	10828.7	NA	NA	NA	NA	NA
P06214	Alad	ENSRNOG00000015206	TRUE	5	NA	20957.4	32334.3	433008	123395	NA	NA	19385.5
A0A0G2JYY2;A0A0G2K962;P13195	Alas1	ENSRNOG00000056596	FALSE	2	NA	NA	3580.92	493.003	NA	NA	NA	NA
P02770	Alb	ENSRNOG00000002911	FALSE	4	NA	9.40802e+06	NA	6.99404e+06	16199893	1.534e+07	NA	NA
A0A0G2JSH5;P02770	Alb	ENSRNOG00000002911	FALSE	5	2.38786e+06	1.50798e+07	144727	NA	NA	NA	2.70292e+06	7.16753e+06
A0A0G2JSH5	Alb	ENSRNOG00000002911	FALSE	2	NA	36487.9	NA	2273.68	NA	NA	NA	NA
O35112	Alcam	ENSRNOG00000001989	TRUE	5	247085	NA	41970.1	57562.5	62857.6	45333.6	NA	NA
Q3T1L0	Aldh16a1	ENSRNOG00000020623	TRUE	4	NA	NA	55466.1	76501.4	7221.38	5916.33	NA	NA
A0A0H2UHP1;P51647	Aldh1a1	ENSRNOG00000017619	FALSE	6	NA	38786.5	1.72597e+06	713537	2.73958e+06	53232.8	NA	2.65167e+06
A0A0H2UHP1;P13601;P51647	Aldh1a1	ENSRNOG00000017619	FALSE	1	NA	25693.4	NA	NA	NA	NA	NA	NA
Q63639	Aldh1a2	ENSRNOG00000055049	TRUE	4	NA	NA	36510.1	NA	26105.2	12961.9	NA	75404.3
Q8K4D8	Aldh1a3	ENSRNOG00000052070	TRUE	2	NA	NA	6147.62	5863.43	NA	NA	NA	NA
G3V7I5;Q66HF8	Aldh1b1	ENSRNOG00000011497	FALSE	3	105708	NA	49635.9	508669	NA	NA	NA	NA
A0A0G2K0D8;M0R8T2;P28037	Aldh1l1	ENSRNOG00000047023	FALSE	5	1460.38	NA	315072	917369	NA	390206	NA	7519.26
P11884	Aldh2	ENSRNOG00000001344	FALSE	4	NA	NA	89619.3	6.74834e+06	1.27661e+06	NA	NA	4.15913e+06
F1LN88;P11884	Aldh2	ENSRNOG00000001344	FALSE	3	98475.9	1.76292e+06	NA	NA	NA	27501.6	NA	NA
F1LN88	Aldh2	ENSRNOG00000001344	FALSE	4	NA	NA	18513.2	71813	58706.2	NA	NA	39281.4
A0A0G2JY43;G3V9W6;P30839	Aldh3a2	ENSRNOG00000002342	FALSE	5	NA	2521.35	56452.6	1.3758e+06	47669.8	NA	NA	56592
A0A0G2K7W2;Q5XI42	Aldh3b1	ENSRNOG00000017512	FALSE	1	NA	NA	610.116	NA	NA	NA	NA	NA
G3V945;P51650;P51650-2	Aldh5a1	ENSRNOG00000023538	FALSE	5	357850	73624.4	23428.5	147044	NA	21676.4	NA	NA
G3V7J0;Q02253	Aldh6a1	ENSRNOG00000011419	FALSE	7	210823	1.77451e+06	1.78106e+06	4.2972e+06	68508.8	1570.16	NA	341927
Q64057	Aldh7a1	ENSRNOG00000014645	TRUE	7	103539	86635.2	816198	2.08742e+06	31656.4	36614.5	NA	596926
D3ZXY4	Aldh8a1	ENSRNOG00000014907	TRUE	2	NA	NA	108500	2.46155e+06	NA	NA	NA	NA
A0A0G2JSI1;Q9JLJ3	Aldh9a1	ENSRNOG00000004027	FALSE	7	74517.6	177237	479181	2.36874e+06	140013	198472	NA	922512
P05065	Aldoa	ENSRNOG00000052802	TRUE	3	NA	NA	NA	NA	621893	8.13755e+06	NA	2.3808e+06
Q6AY07	Aldoart2	ENSRNOG00000030869	TRUE	1	NA	NA	NA	NA	NA	NA	NA	298693
P00884;Q66HT1	Aldob	ENSRNOG00000006807	FALSE	2	NA	NA	2.07262e+06	1.3369e+07	NA	NA	NA	NA
A0A0G2K3Q6;P09117	Aldoc	ENSRNOG00000011452	FALSE	4	3.21972e+06	NA	11336.1	NA	NA	1.2772e+07	NA	27374.7
D4A5S6	Alg1	ENSRNOG00000002883	TRUE	1	NA	NA	848.789	NA	NA	NA	NA	NA
O88788	Alg10	ENSRNOG00000014511	TRUE	1	NA	NA	2685.1	NA	NA	NA	NA	NA
D3ZCQ2	Alg11	ENSRNOG00000012841	TRUE	2	NA	NA	2853.91	3442.69	NA	NA	NA	NA
Q6AY85	Alg14	ENSRNOG00000011528	TRUE	1	NA	NA	1802.62	NA	NA	NA	NA	NA
G3V6U3	Alg2	ENSRNOG00000006369	TRUE	4	64562.9	NA	14772.5	2974.28	NA	NA	NA	190632
F1M8K7;Q5M7T0	Alg3	ENSRNOG00000001712	FALSE	1	NA	NA	NA	2315.08	NA	NA	NA	NA
Q4QQS6	Alg5	ENSRNOG00000058694	TRUE	2	NA	NA	20608.9	8806.29	NA	NA	NA	NA
D3Z8W2	Alkbh1	ENSRNOG00000012264	TRUE	1	NA	NA	903.97	NA	NA	NA	NA	NA
Q5XIC8	Alkbh3	ENSRNOG00000021678	TRUE	1	NA	NA	1567.62	NA	NA	NA	NA	NA
D3ZKD3	Alkbh5	ENSRNOG00000028341	TRUE	1	NA	NA	2825.35	NA	NA	NA	NA	NA
M0R7T2	Alkbh7	ENSRNOG00000047089	TRUE	1	NA	NA	2318.84	NA	NA	NA	NA	NA
Q02759	Alox15	ENSRNOG00000019183	TRUE	1	NA	NA	NA	NA	4775.28	NA	NA	NA
G3V6Z8;Q8K4F2	Alox15b	ENSRNOG00000007778	FALSE	1	NA	NA	5091.7	NA	NA	NA	NA	NA
A0A0G2K0X8;P08289	Alpl	ENSRNOG00000013954	FALSE	3	NA	9432.23	88605.5	NA	7105.2	NA	NA	NA
P0C5Y8	Als2	ENSRNOG00000023280	TRUE	1	NA	NA	2787.25	NA	NA	NA	NA	NA
D3ZXH7	Alyref	ENSRNOG00000036687	TRUE	6	NA	9256.27	130920	126047	103232	170401	NA	137593
G3V8F9;Q7TP08	Amacr	ENSRNOG00000018662	FALSE	2	NA	NA	428.296	3016.5	NA	NA	NA	NA
Q64240	Ambp	ENSRNOG00000006889	TRUE	5	NA	17137.3	20053.4	92830.7	NA	5756.2	NA	23154.7
A0A0G2K5B6;F1LNQ2	Ambra1	ENSRNOG00000017422	FALSE	1	NA	NA	664.245	NA	NA	NA	NA	NA
D4AAV1	Amdhd1	ENSRNOG00000005266	TRUE	1	NA	NA	NA	88955.2	NA	NA	NA	NA
Q5BJY6	Amdhd2	ENSRNOG00000006460	TRUE	2	NA	NA	7172.35	NA	NA	16300.7	NA	NA
G3V9S2	Ammecr1l	ENSRNOG00000016250	TRUE	1	NA	NA	643.945	NA	NA	NA	NA	NA
D3ZFK9	Amn	ENSRNOG00000009050	TRUE	1	NA	NA	18688.7	NA	NA	NA	NA	NA
A0A0G2K3U1;Q02356	Ampd2	ENSRNOG00000019240	FALSE	4	2410.07	NA	2181.93	11977.3	NA	9290.12	NA	NA
F1M7Q5;O09178	Ampd3	ENSRNOG00000018262	FALSE	2	NA	NA	21517	NA	NA	3120.3	NA	NA
Q400C7	Amz2	ENSRNOG00000000246	TRUE	1	NA	NA	1016.23	NA	NA	NA	NA	NA
F1M801	Anapc1	ENSRNOG00000016965	TRUE	1	NA	NA	862.182	NA	NA	NA	NA	NA
B2RYJ1	Anapc2	ENSRNOG00000011295	TRUE	1	NA	NA	2941.94	NA	NA	NA	NA	NA
D3ZUB7	Anapc4	ENSRNOG00000004130	TRUE	1	NA	NA	1473.6	NA	NA	NA	NA	NA
A0A0H2UH97;A1L1K3	Anapc5	ENSRNOG00000001316	FALSE	1	NA	NA	2480.96	NA	NA	NA	NA	NA
D3ZIT4	Anapc7	ENSRNOG00000001283	TRUE	1	NA	NA	952.179	NA	NA	NA	NA	NA
Q5GAM5	Ang2	ENSRNOG00000025562	TRUE	2	NA	NA	7026.04	6203.97	NA	NA	NA	NA
F1LT13	Angel2	ENSRNOG00000003795	TRUE	1	NA	NA	1716.48	NA	NA	NA	NA	NA
F7FHP0	Angptl3	ENSRNOG00000008638	TRUE	2	NA	NA	3626.75	4194.12	NA	NA	NA	NA
D3ZDK4	Angptl7	ENSRNOG00000009589	TRUE	1	NA	NA	NA	NA	NA	NA	1.13221e+06	NA
D3Z9Z0	Ank1	ENSRNOG00000018241	TRUE	4	NA	949.726	NA	6658.54	17266.7	718.905	NA	NA
A0A0G2K1Q7;O70511-2	Ank3	ENSRNOG00000053288	FALSE	1	NA	NA	119937	NA	NA	NA	NA	NA
A0A0G2K0J3;A0A0G2K1Q7;A0A0G2K1R9;A0A0G2K2B9;A0A0G2K4D0;O70511;O70511-2;O70511-3	Ank3	ENSRNOG00000053288	FALSE	1	8196.83	NA	NA	NA	NA	NA	NA	NA
O70511-4;O70511-5	Ank3	ENSRNOG00000053288	FALSE	1	NA	NA	4574	NA	NA	NA	NA	NA
A0A0G2JUJ5;A0A0G2K0J3;A0A0G2K1Q7;A0A0G2K1R9;A0A0G2K2B9;A0A0G2K4D0;O70511;O70511-2;O70511-3;O70511-4;O70511-5;O70511-6;O70511-7	Ank3	ENSRNOG00000053288	FALSE	1	NA	506.559	NA	NA	NA	NA	NA	NA
A0A0G2JUJ5;A0A0G2JZ56;A0A0G2K0J3;A0A0G2K1Q7;A0A0G2K1R9;A0A0G2K2B9;A0A0G2K4D0;A0A0G2KAS9;O70511;O70511-2;O70511-3;O70511-4;O70511-5;O70511-6;O70511-7	Ank3	ENSRNOG00000053288	FALSE	1	NA	1718.72	NA	NA	NA	NA	NA	NA
D4A1J6	Ankfy1	ENSRNOG00000016212	TRUE	2	NA	NA	11762.3	6352.06	NA	NA	NA	NA
A0A0G2JTL7;D4A731	Ankib1	ENSRNOG00000005502	FALSE	1	NA	NA	1094.82	NA	NA	NA	NA	NA
A0A0G2JXE5;A0A0G2K924;Q7TP65;Q7TP65-2	Ankle2	ENSRNOG00000060144	FALSE	2	NA	NA	1064.86	809.287	NA	NA	NA	NA
A0A0G2K8N6;D3ZC34	Ankmy2	ENSRNOG00000005623	FALSE	2	11123.1	NA	7155.64	NA	NA	NA	NA	NA
Q8R560	Ankrd1	ENSRNOG00000018598	TRUE	1	NA	7204.72	NA	NA	NA	NA	NA	NA
Q5U313	Ankrd13a	ENSRNOG00000001204	TRUE	2	NA	NA	7723.57	NA	NA	NA	NA	25380.5
D3ZMJ4	Ankrd13c	ENSRNOG00000011340	TRUE	1	NA	NA	1027.18	NA	NA	NA	NA	NA
D3ZUJ7	Ankrd13d	ENSRNOG00000028247	TRUE	1	NA	NA	NA	NA	NA	7185.38	NA	NA
A0A0G2JVW3;D4A0B4	Ankrd17	ENSRNOG00000002940	FALSE	1	NA	NA	1204.4	NA	NA	NA	NA	NA
M0R3T8	Ankrd26	ENSRNOG00000006717	TRUE	1	NA	NA	NA	NA	NA	244.312	NA	NA
A0A0G2JWZ9;F1LZH9	Ankrd44	ENSRNOG00000021384	FALSE	1	NA	NA	790.807	NA	NA	NA	NA	NA
Q76K24	Ankrd46	ENSRNOG00000025504	TRUE	1	NA	NA	4518.71	NA	NA	NA	NA	NA
A0A0H2UHI6;Q566C8	Ankrd54	ENSRNOG00000010821	FALSE	1	NA	NA	3101.74	NA	NA	NA	NA	NA
D4AC12	Anks1a	ENSRNOG00000000498	FALSE	1	NA	NA	2259.56	NA	NA	NA	NA	NA
A0A0G2K2G7;D4AC12	Anks1a	ENSRNOG00000000498	FALSE	1	NA	NA	NA	NA	NA	2688.92	NA	NA
A0A0G2JX10;Q5M9H0	Anks3	ENSRNOG00000003186	FALSE	1	NA	NA	456.596	NA	NA	NA	NA	NA
A0A0G2JSX8;P0C0T2	Anks6	ENSRNOG00000023309	FALSE	1	NA	NA	1363.6	NA	NA	NA	NA	NA
D3ZF54	Ano10	ENSRNOG00000000219	TRUE	2	NA	NA	2457.65	6935.95	NA	NA	NA	NA
A0A0G2K1M7;F1M5Z5	Ano6	ENSRNOG00000006995	FALSE	1	NA	NA	11972.9	NA	NA	NA	NA	NA
F7EL36;P49911	Anp32a	ENSRNOG00000014846	FALSE	1	NA	NA	11424.4	NA	NA	NA	NA	NA
A0A0G2K7X0	Anp32a		FALSE	1	NA	NA	568551	NA	NA	NA	NA	NA
A0A0G2K7X0;F7EL36;P49911	Anp32a	ENSRNOG00000014846	FALSE	6	220228	29727.7	NA	434846	419780	19769	NA	102768
F1LP34;Q9EST6	Anp32b	ENSRNOG00000009266	FALSE	7	39096.8	25584.9	91715.8	132554	178589	19986	NA	394194
Q5XIE0	Anp32e	ENSRNOG00000021168	TRUE	3	NA	21254.4	70665.9	12934.4	NA	NA	NA	NA
G3V7W7;P15684	Anpep	ENSRNOG00000014610	FALSE	2	NA	NA	141809	21991.2	NA	NA	NA	NA
A0A0G2JVE6	Anpep	ENSRNOG00000014610	FALSE	2	NA	NA	18440.9	622.356	NA	NA	NA	NA
A0A0G2JVE6;G3V7W7;P15684	Anpep	ENSRNOG00000014610	FALSE	1	NA	NA	NA	NA	119577	NA	NA	NA
D4A1T7	Antkmt	ENSRNOG00000019684	TRUE	2	NA	NA	3086.46	1475.18	NA	NA	NA	NA
P07150	Anxa1	ENSRNOG00000017469	TRUE	6	NA	21231.4	292812	29167	2.02947e+06	NA	191303	38683.3
Q5XI77	Anxa11	ENSRNOG00000010984	TRUE	6	24639.8	127642	429100	150184	476342	NA	NA	60995.6
D3ZHD1	Anxa13	ENSRNOG00000007980	TRUE	1	NA	NA	226655	NA	NA	NA	NA	NA
Q07936;Q07936-2	Anxa2	ENSRNOG00000010362	FALSE	7	NA	218752	554935	48822.6	3.03931e+06	6743.94	4.11661e+06	337398
P14669	Anxa3	ENSRNOG00000002045	TRUE	5	202852	65292.8	7581.57	141945	1.19855e+06	NA	NA	NA
Q5U362	Anxa4	ENSRNOG00000018159	FALSE	2	NA	NA	792897	93756	NA	NA	NA	NA
P55260;Q5U362	Anxa4	ENSRNOG00000018159	FALSE	3	NA	20265	NA	NA	687275	NA	50656.5	NA
P14668	Anxa5	ENSRNOG00000014453	FALSE	1	NA	467963	NA	NA	NA	NA	NA	NA
Q66HH8	Anxa5	ENSRNOG00000014453	FALSE	1	NA	22282.4	NA	NA	NA	NA	NA	NA
P14668;Q66HH8	Anxa5	ENSRNOG00000014453	FALSE	6	80534.6	NA	344517	92745.6	3.47613e+06	NA	138360	773908
P48037;Q6IMZ3	Anxa6	ENSRNOG00000010668	FALSE	7	67230.6	309803	484531	378945	1.58672e+06	NA	94453.4	333746
Q6IRJ7	Anxa7	ENSRNOG00000007136	TRUE	5	56073.7	1726.94	85332.6	8066.19	63861.6	NA	NA	NA
Q4FZU6	Anxa8	ENSRNOG00000060949	TRUE	2	NA	NA	112362	NA	606666	NA	NA	NA
D3ZSA0	Anxa9	ENSRNOG00000021134	TRUE	1	NA	NA	34472.1	NA	NA	NA	NA	NA
F1LRQ1;Q9Z0U5	Aox1	ENSRNOG00000015354	FALSE	1	NA	NA	NA	46291.4	NA	NA	NA	NA
A0A096P6M6;Q5QE78	Aox2	ENSRNOG00000033923	FALSE	1	NA	NA	NA	874.576	NA	NA	NA	NA
A0A0G2K1Z5;A0A1B0GWV6;Q5QE80	Aox3	ENSRNOG00000062125	FALSE	3	NA	NA	NA	17441.4	7489.02	NA	NA	4605.35
A0A0G2K2V2;G3V9N8;P52303;P52303-2	Ap1b1	ENSRNOG00000008786	FALSE	7	52363.6	5631.7	68596.7	43974.6	33877.2	95116.8	NA	73029
D3ZGW2	Ap1g2	ENSRNOG00000025619	TRUE	2	NA	NA	2593.46	696.54	NA	NA	NA	NA
Q32Q06	Ap1m1	ENSRNOG00000014454	TRUE	6	31765.7	NA	45069.8	22139	29553	80100.4	NA	69298
B5DFI3	Ap1s1	ENSRNOG00000001415	TRUE	3	28573.4	NA	78044.8	20600.2	NA	NA	NA	NA
B2GV08	Ap1s2	ENSRNOG00000038686	TRUE	1	NA	NA	1968.78	NA	NA	NA	NA	NA
D3ZUY8	Ap2a1	ENSRNOG00000026243	TRUE	6	215819	NA	9592.98	8668.1	8949.76	124418	NA	66861.3
A0A0G2K943;P18484	Ap2a2	ENSRNOG00000019534	FALSE	3	664465	NA	70185.9	96197.4	NA	NA	NA	NA
Q66HM2	Ap2a2	ENSRNOG00000019534	FALSE	3	2587.91	NA	790.891	446.282	NA	NA	NA	NA
A0A0G2K943;P18484;Q66HM2	Ap2a2	ENSRNOG00000019534	FALSE	3	NA	NA	NA	NA	103942	59690.4	NA	10874.1
P62944;P62944-2	Ap2b1	ENSRNOG00000061543	FALSE	7	754202	9068.78	154197	79409.1	155853	430448	NA	607373
A0A140TAH5;P84092	Ap2m1	ENSRNOG00000001709	FALSE	6	600254	NA	69623.9	62449	93395.2	119843	NA	146554
P62744	Ap2s1	ENSRNOG00000015865	TRUE	5	663528	NA	64270.8	73071.8	25820.3	147105	NA	NA
A0A0G2JWD6;D3ZIF5	Ap3b1	ENSRNOG00000010624	FALSE	4	NA	NA	33521.5	4867.54	NA	3029.45	NA	29609.5
D4AE00	Ap3b2	ENSRNOG00000019249	TRUE	2	62688.5	NA	NA	NA	NA	6698.95	NA	NA
B5DFK6	Ap3d1	ENSRNOG00000018977	TRUE	5	35514.4	NA	16113.2	2559.53	4521.59	30832.6	NA	NA
P53676;Q6IRG9	Ap3m1	ENSRNOG00000011461	FALSE	2	NA	NA	18482.5	3404.54	NA	NA	NA	NA
P53678;V9GZ82	Ap3m2	ENSRNOG00000018650	FALSE	3	23239.5	NA	756.211	NA	NA	12602.8	NA	NA
G3V9Y9	Ap3s1	ENSRNOG00000003829	TRUE	1	NA	NA	18097.6	NA	NA	NA	NA	NA
D3ZX21	Ap4e1	ENSRNOG00000022938	TRUE	1	NA	NA	319.939	NA	NA	NA	NA	NA
Q2PWT8	Ap4m1	ENSRNOG00000001353	TRUE	1	NA	NA	502.19	NA	NA	NA	NA	NA
D3ZVB0	Ap5b1	ENSRNOG00000026114	TRUE	1	NA	NA	280.332	NA	NA	NA	NA	NA
O70248	Apba3	ENSRNOG00000020466	TRUE	1	NA	NA	1527.93	NA	NA	NA	NA	NA
A0A0G2K3S1;P46933;P46933-2	Apbb1	ENSRNOG00000018020	FALSE	1	NA	NA	2762.97	NA	NA	NA	NA	NA
F1LZU7	Apbb2	ENSRNOG00000025509	TRUE	1	NA	NA	1591.67	NA	NA	NA	NA	NA
A0A0G2K8G0;G3V8Q9;P70478	Apc	ENSRNOG00000020423	FALSE	1	NA	NA	464.367	NA	NA	NA	NA	NA
A0A0H2UHH2;P23680	Apcs	ENSRNOG00000009086	FALSE	2	NA	NA	6884.3	168915	NA	NA	NA	NA
G3V9E4;P13676	Apeh	ENSRNOG00000029572	FALSE	7	10733	8428.73	39324.9	71367.7	41356.6	1947.58	NA	24688.8
P43138	Apex1	ENSRNOG00000009663	TRUE	5	14772.5	NA	83902.2	85419.3	NA	17386.2	NA	196293
A0A0G2K6H8;Q5PQQ3	Aph1a	ENSRNOG00000023816	FALSE	1	NA	NA	13869.7	NA	NA	NA	NA	NA
B1WC49	Api5	ENSRNOG00000009689	TRUE	5	NA	NA	40454.9	27573.1	91247.4	20729.8	NA	71305.5
D3ZUI1	Apip	ENSRNOG00000007446	TRUE	2	NA	NA	15018.2	NA	NA	13737.7	NA	NA
F6Q5G6	Aplf	ENSRNOG00000043059	TRUE	1	NA	NA	1136.62	NA	NA	NA	NA	NA
A0A0G2K6G2;D3ZGQ3;Q7TP48;Q7TP48-2	Apmap	ENSRNOG00000006795	FALSE	4	NA	NA	43810.1	201405	12945.8	NA	NA	28742.6
P04639	Apoa1	ENSRNOG00000045679	TRUE	7	25048.4	502840	37797.6	318010	1.6581e+06	105795	NA	156716
P04638	Apoa2	ENSRNOG00000003500	TRUE	2	NA	46387.8	NA	81986	NA	NA	NA	NA
A0A0G2JVX7;P02651	Apoa4	ENSRNOG00000055909	FALSE	5	NA	37505.7	10521.8	74014.3	254539	6100.61	NA	NA
A0A0H2UHP7;Q9QUH3	Apoa5	ENSRNOG00000018436	FALSE	1	NA	NA	NA	9884.49	NA	NA	NA	NA
F1M6Z1;Q7TMA5	Apob	ENSRNOG00000005542	FALSE	1	NA	NA	NA	23638.7	NA	NA	NA	NA
B4F789	Apobec2	ENSRNOG00000012303	TRUE	2	NA	431672	NA	NA	NA	9486.73	NA	NA
G3V8D4	Apoc2	ENSRNOG00000018402	TRUE	3	NA	47554.1	NA	218949	83570.6	NA	NA	NA
A0A0G2K8Q1;P06759	Apoc3	ENSRNOG00000047503	FALSE	2	NA	45200.4	NA	NA	715770	NA	NA	NA
P55797	Apoc4	ENSRNOG00000018405	TRUE	1	NA	NA	NA	13644.2	NA	NA	NA	NA
M0R4S2;P23593	Apod	ENSRNOG00000048273	FALSE	1	NA	NA	NA	NA	NA	53627.6	NA	NA
A0A0G2K151;P02650	Apoe	ENSRNOG00000018454	FALSE	7	745233	73052.2	24010.1	718414	417017	176030	84128	NA
Q5M889	Apof	ENSRNOG00000033619	TRUE	1	NA	NA	NA	8887.07	NA	NA	NA	NA
Q5I0M1	Apoh	ENSRNOG00000003566	FALSE	1	NA	36854.8	NA	NA	NA	NA	NA	NA
P26644;Q5I0M1	Apoh	ENSRNOG00000003566	FALSE	6	NA	10039.7	7037.25	132940	NA	18473.9	106224	73075.2
P14630	Apom	ENSRNOG00000000850	TRUE	1	NA	NA	NA	25096.6	NA	NA	NA	NA
Q5M890	Apon	ENSRNOG00000033466	TRUE	1	NA	NA	NA	5146.52	NA	NA	NA	NA
M0R7G4;M0R7V3	Apoo	ENSRNOG00000046918	FALSE	4	208612	423621	450310	22318.5	NA	NA	NA	NA
Q5U1W6	Apool	ENSRNOG00000004512	TRUE	3	NA	90722	171917	22898	NA	NA	NA	NA
P08592;P08592-2;Q6P6Q5	App	ENSRNOG00000006997	FALSE	3	12419.9	NA	4156.5	NA	NA	47294.8	NA	NA
B4F779	Appl2	ENSRNOG00000008174	TRUE	4	NA	NA	2986.13	583.788	NA	4469.71	NA	20165.4
P36972	Aprt	ENSRNOG00000014405	TRUE	7	73470.2	326139	397809	412167	390142	97381.3	NA	46579
A0A0G2K3E0;P29975	Aqp1	ENSRNOG00000011648	FALSE	4	NA	171377	87103.4	7665.09	316761	NA	NA	NA
A0A0G2K7Q2;P34080	Aqp2	ENSRNOG00000054378	FALSE	1	NA	NA	1.97682e+06	NA	NA	NA	NA	NA
A0A0H2UHZ1;P47863;P47863-2;P47863-3	Aqp4	ENSRNOG00000016043	FALSE	1	NA	NA	94909.9	NA	NA	NA	NA	NA
A0A0G2K336	Aqp4	ENSRNOG00000016043	FALSE	1	NA	NA	4675.12	NA	NA	NA	NA	NA
A0A0G2K336;A0A0H2UHZ1;P47863;P47863-2;P47863-3	Aqp4	ENSRNOG00000016043	FALSE	2	747225	NA	NA	NA	NA	1.0276e+06	NA	NA
P47864	Aqp5	ENSRNOG00000051970	TRUE	1	NA	NA	NA	NA	358015	NA	NA	NA
Q9WTY0	Aqp6	ENSRNOG00000053181	TRUE	1	NA	NA	13761.6	NA	NA	NA	NA	NA
A3KNA0	Aqr	ENSRNOG00000008912	TRUE	1	NA	NA	1611.14	NA	NA	NA	NA	NA
P14056	Araf	ENSRNOG00000010838	TRUE	2	NA	NA	16777.8	6154.16	NA	NA	NA	NA
F1LM60	Arap1	ENSRNOG00000019555	TRUE	3	NA	NA	549.398	781.51	2840.99	NA	NA	NA
Q66H80	Arcn1	ENSRNOG00000061108	TRUE	5	NA	NA	111850	70697.9	58945.5	78318.8	NA	139894
P84082	Arf2	ENSRNOG00000004807	TRUE	1	NA	NA	4062.05	NA	NA	NA	NA	NA
P61751	Arf4	ENSRNOG00000012623	TRUE	5	NA	6015.07	208195	131218	73068.1	NA	NA	231520
P84083	Arf5	ENSRNOG00000007806	TRUE	7	180014	3160.89	129928	71865.9	50798.8	6953.75	NA	597281
P62332	Arf6	ENSRNOG00000004791	TRUE	4	129288	NA	144963	201546	212859	NA	NA	NA
Q3S4A4;Q3S4A5;Q62848;Q62848-2;Q62848-3	Arfgap1	ENSRNOG00000043150	FALSE	4	44491.3	NA	19425.6	14690.3	NA	32462.8	NA	NA
Q3MID3	Arfgap2	ENSRNOG00000014429	TRUE	2	NA	NA	18886.3	46759.6	NA	NA	NA	NA
A0A0G2K4J0;Q4KLN7	Arfgap3	ENSRNOG00000046472	FALSE	1	NA	NA	NA	NA	NA	7269.7	NA	NA
A0A0G2K4J0;M0R738;Q4KLN7	Arfgap3	ENSRNOG00000046472	FALSE	2	NA	NA	8150.65	1721.16	NA	NA	NA	NA
D4A631	Arfgef1	ENSRNOG00000005703	TRUE	2	NA	NA	6716.54	1419.83	NA	NA	NA	NA
Q7TSU1	Arfgef2	ENSRNOG00000007485	TRUE	3	NA	NA	8866.55	3281.64	NA	1658.29	NA	NA
D3ZF86	Arfgef3	ENSRNOG00000011460	TRUE	1	NA	NA	1703.57	NA	NA	NA	NA	NA
Q9JHU5	Arfip1	ENSRNOG00000010533	FALSE	1	NA	NA	1361.6	NA	NA	NA	NA	NA
A0A0G2JYA2;Q9JHU5	Arfip1	ENSRNOG00000010533	FALSE	3	NA	NA	NA	11754.5	10561.2	47753.8	NA	NA
A0A0G2JYA2	Arfip1	ENSRNOG00000010533	FALSE	1	NA	NA	49518	NA	NA	NA	NA	NA
Q6AY65	Arfip2	ENSRNOG00000018440	TRUE	1	NA	NA	5909.17	NA	NA	NA	NA	NA
Q63055	Arfrp1	ENSRNOG00000013992	TRUE	1	NA	NA	5431.22	NA	NA	NA	NA	NA
P07824	Arg1	ENSRNOG00000013304	TRUE	2	NA	NA	4169.43	7.3092e+06	NA	NA	NA	NA
G3V7H6;O08701	Arg2	ENSRNOG00000053811	FALSE	1	NA	NA	304253	NA	NA	NA	NA	NA
Q5BJT0	Arglu1	ENSRNOG00000024142	TRUE	1	NA	NA	24710	NA	NA	NA	NA	NA
D4A6C5	Arhgap1	ENSRNOG00000016610	TRUE	7	74707.9	12531.5	44107.3	18482.8	315418	11370.4	NA	31176.8
D4AB50	Arhgap10	ENSRNOG00000013152	TRUE	1	NA	NA	1168.97	NA	NA	NA	NA	NA
A0A0G2K1Z2;D3ZDI5	Arhgap12	ENSRNOG00000017791	FALSE	2	NA	NA	4126.42	1156.51	NA	NA	NA	NA
D4AAV2;D4AAV4;F1M6X7;Q99N37;Q99N37-2;Q99N37-3;Q99N37-4	Arhgap17	ENSRNOG00000013836	FALSE	3	NA	NA	17885.7	1306.08	2394.46	NA	NA	NA
F1LXP8	Arhgap18	ENSRNOG00000011245	TRUE	1	NA	NA	12319.8	NA	NA	NA	NA	NA
A0A0G2JTT7;D4ABZ7	Arhgap22	ENSRNOG00000024728	FALSE	1	NA	NA	1224	NA	NA	NA	NA	NA
A0A0G2K2E5;A0A0X1KG81;Q5U2Z7;Q5U2Z7-2;Q5U2Z7-3	Arhgap24	ENSRNOG00000056944	FALSE	1	NA	NA	9884.24	NA	NA	NA	NA	NA
D3ZGL1	Arhgap25	ENSRNOG00000009347	TRUE	1	NA	NA	NA	394.936	NA	NA	NA	NA
A0A0G2K5D5;D3ZMS4	Arhgap26	ENSRNOG00000013920	FALSE	1	NA	NA	1266.87	NA	NA	NA	NA	NA
F1LQ24;Q6TLK4	Arhgap27	ENSRNOG00000028569	FALSE	1	NA	NA	3312.46	NA	NA	NA	NA	NA
F1LPZ1;Q5PQJ5;Q5PQJ5-2	Arhgap29	ENSRNOG00000012563	FALSE	1	NA	NA	532.918	NA	NA	NA	NA	NA
F1MAK3	Arhgap32	ENSRNOG00000008709	TRUE	1	NA	NA	928.253	NA	NA	NA	NA	NA
D4AD82;P81128	Arhgap35	ENSRNOG00000015852	FALSE	2	NA	NA	4260.38	949.236	NA	NA	NA	NA
A0A0H2UHC0;F1LQX4;F1LQX4-2;F1LQX4-3	Arhgap44	ENSRNOG00000003603	FALSE	2	13383.3	NA	NA	NA	NA	5544.71	NA	NA
D4AAI2	Arhgap45	ENSRNOG00000013220	TRUE	1	NA	NA	NA	NA	1513.21	NA	NA	NA
A0A0G2K7N9;Q6TUE6	Arhgap5	ENSRNOG00000004696	FALSE	1	NA	NA	6999.94	NA	NA	NA	NA	NA
Q6AYD8	Arhgap8	ENSRNOG00000033570	TRUE	1	NA	NA	9155.53	NA	NA	NA	NA	NA
Q5XI73	Arhgdia	ENSRNOG00000036688	TRUE	7	3.32248e+06	630204	2.30063e+06	866004	4.57179e+06	4.51567e+06	NA	1.30876e+06
Q5M860	Arhgdib	ENSRNOG00000005809	TRUE	5	NA	4060.74	48628.8	45800.1	861997	7122.83	NA	NA
A0A0G2JZC6;F1LQS9;Q9ES67	Arhgef11	ENSRNOG00000015026	FALSE	2	NA	NA	1369.26	NA	NA	3786.88	NA	NA
B2GUW2	Arhgef16	ENSRNOG00000046803	TRUE	1	NA	NA	16751.9	NA	NA	NA	NA	NA
A0A0G2JXT9	Arhgef17	ENSRNOG00000053502	TRUE	1	NA	NA	415.859	NA	NA	NA	NA	NA
F1LT94	Arhgef18	ENSRNOG00000028090	TRUE	1	NA	NA	11154.3	NA	NA	NA	NA	NA
A0A0G2K0V4;A0A1B0GWY5;Q5FVC2	Arhgef2	ENSRNOG00000020027	FALSE	2	7260.24	NA	1467.64	NA	NA	NA	NA	NA
D4A1D2	Arhgef26	ENSRNOG00000014549	TRUE	2	NA	NA	1230.48	438.384	NA	NA	NA	NA
P0C6P5	Arhgef28	ENSRNOG00000016544	TRUE	1	NA	NA	3869.22	NA	NA	NA	NA	NA
A0A0G2JYL3;D4A1J1	Arhgef3	ENSRNOG00000014363	FALSE	1	NA	NA	4102.05	NA	NA	NA	NA	NA
A1IGU3;F1LQ74	Arhgef37	ENSRNOG00000025502	FALSE	1	NA	NA	4273.29	NA	NA	NA	NA	NA
A0A0G2JZE7	Arhgef40	ENSRNOG00000052354	TRUE	1	NA	NA	324.429	NA	NA	NA	NA	NA
E9PT59	Arhgef5	ENSRNOG00000005506	TRUE	1	NA	NA	853.458	NA	NA	NA	NA	NA
D3ZWQ8;Q5XXR3	Arhgef6	ENSRNOG00000000869	FALSE	2	NA	NA	871.346	NA	NA	NA	NA	86342.6
A0A0G2QC21	Arhgef7	ENSRNOG00000012934	FALSE	1	NA	NA	6304.93	NA	NA	NA	NA	NA
O55043	Arhgef7	ENSRNOG00000012934	FALSE	1	NA	NA	2343.13	NA	NA	NA	NA	NA
A0A0G2QC21;O55043	Arhgef7	ENSRNOG00000012934	FALSE	3	19954.3	NA	NA	961.579	29104.2	NA	NA	NA
D3ZJU0	Arid2	ENSRNOG00000004831	TRUE	1	NA	NA	2863.16	NA	NA	NA	NA	NA
A0A0G2JVS0;F1LYA4;Q9JKB5	Arid4b	ENSRNOG00000049751	FALSE	1	NA	NA	631.703	NA	NA	NA	NA	NA
D3ZXL1;Q5XI15	Arih1	ENSRNOG00000009887	FALSE	3	NA	NA	11112.1	4497.83	NA	NA	NA	18751.5
D3ZJB8	Arih2	ENSRNOG00000031827	TRUE	2	NA	NA	5428.67	1136.68	NA	NA	NA	NA
P61212	Arl1	ENSRNOG00000005763	TRUE	4	NA	5125.75	36132.8	44127.1	70502.4	NA	NA	NA
Q6IMA8	Arl10	ENSRNOG00000045948	TRUE	1	NA	NA	4916.3	NA	NA	NA	NA	NA
F1M6C4;M0RB29	Arl15	ENSRNOG00000011105	FALSE	1	NA	NA	10859.5	NA	NA	NA	NA	NA
G3V8V0;O08697	Arl2	ENSRNOG00000021010	FALSE	1	NA	NA	17458.1	NA	NA	NA	NA	NA
A0A1B0GWW8;G3V8V0;O08697	Arl2	ENSRNOG00000021010	FALSE	1	NA	NA	NA	2939.46	NA	NA	NA	NA
F8WG91;P37996	Arl3	ENSRNOG00000019973	FALSE	6	186019	NA	67124.2	12304.7	39561.9	36749.9	NA	1.09782e+06
B2RZ70	Arl4d	ENSRNOG00000020770	TRUE	1	NA	NA	12557.4	NA	NA	NA	NA	NA
B1WC73	Arl6	ENSRNOG00000001689	TRUE	3	15411.2	NA	16890.3	NA	NA	NA	NA	30327.9
Q7TMZ5	Arl6ip1	ENSRNOG00000017751	TRUE	2	NA	NA	38431.2	58239.5	NA	NA	NA	NA
Q4V8I5	Arl6ip4	ENSRNOG00000001080	TRUE	1	NA	NA	4995.02	NA	NA	NA	NA	NA
A0A0H2UHF6;Q9ES40	Arl6ip5	ENSRNOG00000006818	FALSE	5	88242.6	81605.1	58392.7	84616.8	265150	NA	NA	NA
Q68FV2	Arl6ip6	ENSRNOG00000005074	TRUE	1	NA	NA	12533.9	NA	NA	NA	NA	NA
D3ZPP2	Arl8a	ENSRNOG00000005988	TRUE	3	105824	NA	90528.4	7350.72	NA	NA	NA	NA
Q66HA6	Arl8b	ENSRNOG00000055860	TRUE	6	631994	27899.1	121430	73899.1	67561.2	13215.7	NA	NA
B0BN83	Armc1	ENSRNOG00000013253	TRUE	5	29658.7	34645	66068.5	19929.1	NA	55258.5	NA	NA
B1WBW4	Armc10	ENSRNOG00000012785	TRUE	2	NA	NA	30880.3	13759.7	NA	NA	NA	NA
Q5PQP9	Armc5	ENSRNOG00000019935	TRUE	1	NA	NA	NA	969.747	NA	NA	NA	NA
B2RYL4	Armc6	ENSRNOG00000020280	TRUE	1	NA	NA	865.704	NA	NA	NA	NA	NA
F1M943	Armc8	ENSRNOG00000014521	TRUE	1	NA	NA	982.256	NA	NA	NA	NA	NA
A0A0G2KAU2;Q5XID7	Armcx3	ENSRNOG00000025730	FALSE	1	NA	NA	189959	NA	NA	NA	NA	NA
A0A0G2K771;D3ZZE3	Armh3	ENSRNOG00000025523	FALSE	1	NA	NA	3168.65	NA	NA	NA	NA	NA
Q6AYT5	Armt1	ENSRNOG00000019489	TRUE	5	NA	14370	2750.84	1378.01	NA	9293.48	NA	298544
A0A0G2K804;E9PTS2;F1LMF9;P41739	Arnt	ENSRNOG00000031174	FALSE	1	NA	NA	1383.19	NA	NA	NA	NA	NA
Q78E60;Q78E60-2	Arnt2	ENSRNOG00000013017	FALSE	1	NA	NA	2216.65	NA	NA	NA	NA	NA
D3ZT62;Q9EPW1;Q9EPW1-2	Arntl	ENSRNOG00000014448	FALSE	1	NA	NA	914.977	NA	NA	NA	NA	NA
D3ZXP7;Q99PD4	Arpc1a	ENSRNOG00000000996	FALSE	6	542657	16825	56624	59436.7	36461.3	145138	NA	NA
O88656	Arpc1b	ENSRNOG00000000991	TRUE	4	NA	NA	186804	61613.8	52273.5	5902.22	NA	NA
A0A0G2K2J1;A0A0G2K905;A0A0G2K9A2;P85970	Arpc2	ENSRNOG00000014289	FALSE	7	344505	20221.6	221933	133099	293554	110666	NA	40247.9
B2GV73	Arpc3	ENSRNOG00000008673	TRUE	6	307396	14516.7	285645	121128	382020	77888.7	NA	NA
B2RZ72	Arpc4	ENSRNOG00000008994	TRUE	7	1.17486e+06	25398.1	308948	133779	741706	240534	NA	100433
A0A0G2K585;A0A0U1RRQ2;Q4KLF8	Arpc5	ENSRNOG00000028062	FALSE	3	234012	NA	NA	NA	244871	48665.1	NA	NA
A0A0G2K585;Q4KLF8	Arpc5	ENSRNOG00000028062	FALSE	2	NA	NA	67591.9	59184	NA	NA	NA	NA
A1L108;A1L108-2	Arpc5l	ENSRNOG00000014317	FALSE	5	607277	23699.1	110121	64276.3	NA	100138	NA	NA
D4A1B2	Arpin	ENSRNOG00000014589	TRUE	3	NA	NA	35342.5	12427.8	NA	2509.78	NA	NA
P29066	Arrb1	ENSRNOG00000030404	TRUE	5	17063.6	NA	20385.3	2027.89	55294.9	90820.5	NA	NA
P29067	Arrb2	ENSRNOG00000019308	TRUE	1	NA	NA	4585.07	NA	NA	NA	NA	NA
Q32KK2	Arsa	ENSRNOG00000012953	TRUE	4	NA	NA	9418.88	3478.31	NA	6674.16	NA	45825.6
P50430	Arsb	ENSRNOG00000011150	TRUE	3	NA	NA	7290.28	15846.9	NA	9974.29	NA	NA
Q32KK0	Arsl	ENSRNOG00000028350	TRUE	2	NA	NA	3105.78	585.05	NA	NA	NA	NA
A0A0G2K8S9;Q6AYJ9	Art3	ENSRNOG00000002256	FALSE	3	NA	54518.5	NA	NA	NA	10029	NA	1.18573e+06
B4F7F3	Arvcf	ENSRNOG00000001888	TRUE	2	NA	NA	3791.75	1603.71	NA	NA	NA	NA
G3V8P2;Q8VHT6	As3mt	ENSRNOG00000020081	FALSE	2	NA	NA	8738.17	NA	NA	6300.68	NA	NA
Q8VHT6	As3mt	ENSRNOG00000020081	FALSE	1	NA	NA	NA	157606	NA	NA	NA	NA
A0A0G2K8T0;Q6P7S1	Asah1	ENSRNOG00000010034	FALSE	5	NA	22775.5	62724.8	13000.2	52901.3	NA	NA	41733.3
Q91XT9	Asah2	ENSRNOG00000012196	TRUE	1	NA	NA	4106.57	NA	NA	NA	NA	NA
A0A0G2JX76;A0A0G2JZQ0;A0A0G2K451;Q1AAU6;Q1AAU6-2;Q1AAU6-3	Asap1	ENSRNOG00000058733	FALSE	2	NA	NA	538.571	NA	NA	2451.98	NA	NA
F1M6U5	Asb11	ENSRNOG00000003452	TRUE	1	NA	NA	833.571	NA	NA	NA	NA	NA
D3ZEJ6	Asb13	ENSRNOG00000017967	TRUE	1	NA	NA	1794.3	NA	NA	NA	NA	NA
Q6AYC9	Asb6	ENSRNOG00000024786	TRUE	1	NA	NA	648.843	NA	NA	NA	NA	NA
G3V619	Ascc1	ENSRNOG00000056647	TRUE	1	NA	NA	1170.26	NA	NA	NA	NA	NA
A0A0A0MY43;F1LPQ2	Ascc3	ENSRNOG00000037604	FALSE	2	NA	NA	592.839	343.623	NA	NA	NA	NA
A0A0G2JTI3;D3ZFM1	Asf1a	ENSRNOG00000000415	FALSE	1	NA	NA	3341.99	NA	NA	NA	NA	NA
P02706	Asgr1	ENSRNOG00000018693	TRUE	1	NA	NA	NA	444927	NA	NA	NA	NA
P08290	Asgr2	ENSRNOG00000030726	TRUE	1	NA	NA	NA	258402	NA	NA	NA	NA
A0A0G2JT90;D3ZTV7	Ash2l	ENSRNOG00000014875	FALSE	1	NA	NA	2254.26	NA	NA	NA	NA	NA
P20673;Q4QRB8	Asl	ENSRNOG00000000903	FALSE	5	NA	NA	130852	1.15399e+06	3776.56	6422.7	NA	136595
D4AA35	Asmtl	ENSRNOG00000028166	TRUE	5	NA	12221.7	31830.3	28689.2	44019.2	17231.6	NA	NA
P49088	Asns	ENSRNOG00000007546	TRUE	4	NA	NA	7930.58	NA	1644.91	19712.8	NA	465307
A0A0H2UHY8;A0A1W2Q5Z4;A0A1W2Q6K0;Q9R1T5	Aspa	ENSRNOG00000019659	FALSE	3	13168.7	NA	23405.1	NA	NA	236742	NA	NA
A0A0H2UHY8;A0A1W2Q6K0;Q9R1T5	Aspa	ENSRNOG00000019659	FALSE	1	NA	NA	NA	6101.99	NA	NA	NA	NA
Q5I0J9	Aspdh	ENSRNOG00000019424	FALSE	1	NA	NA	NA	774.415	NA	NA	NA	NA
A0A0G2K549;Q5I0J9	Aspdh	ENSRNOG00000019424	FALSE	1	NA	NA	22832.4	NA	NA	NA	NA	NA
A0A0G2K549	Aspdh	ENSRNOG00000019424	FALSE	1	NA	NA	NA	568135	NA	NA	NA	NA
A0A0G2JSM2;O88202	Aspg	ENSRNOG00000012843	FALSE	2	NA	NA	31266.8	111981	NA	NA	NA	NA
A0A096MIY8;A0A096MJA9;A0A096MJR0;A0A096MJT4;A0A096MK70;A0A096MKE0;A0A0G2K2B5;A0A0G2KAD6;Q5U2Q8	Asph	ENSRNOG00000007445	FALSE	1	NA	213592	NA	NA	NA	NA	NA	NA
A0A096MJA9;A0A096MKE0;A0A0G2K2B5	Asph	ENSRNOG00000007445	FALSE	2	NA	NA	22888.2	18835.8	NA	NA	NA	NA
D3ZZQ1	Aspm	ENSRNOG00000012318	TRUE	1	NA	NA	NA	296.8	NA	NA	NA	NA
Q5XIH1	Aspn	ENSRNOG00000015410	TRUE	4	NA	19212.8	3645.28	11448	NA	NA	890328	NA
Q8VI04	Asrgl1	ENSRNOG00000020202	TRUE	5	427056	NA	107957	62584.2	NA	708266	NA	3.60018e+06
P09034	Ass1	ENSRNOG00000008837	TRUE	5	2524.2	NA	211683	8.48107e+06	37786.1	NA	NA	694301
A0A0H2UHI7;Q505J9	Atad1	ENSRNOG00000010861	FALSE	3	NA	47410.4	40064.2	41037.3	NA	NA	NA	NA
Q3KRE0	Atad3a	ENSRNOG00000018118	TRUE	4	20019.5	5469.81	58759.4	72987.7	NA	NA	NA	NA
Q1M168	Atcay	ENSRNOG00000020407	TRUE	2	45020.9	NA	NA	NA	NA	4804.85	NA	NA
A0A0G2JX45;D4A2N1	Ate1	ENSRNOG00000024414	FALSE	2	NA	NA	7694.67	2128.01	NA	NA	NA	NA
Q00969;Q00969-2	Atf2	ENSRNOG00000001597	FALSE	1	NA	NA	1133.09	NA	NA	NA	NA	NA
G3V7X9	Atf7	ENSRNOG00000015269	TRUE	1	NA	NA	986.952	NA	NA	NA	NA	NA
D3ZS88	Atf7ip	ENSRNOG00000008870	TRUE	1	NA	NA	354.595	NA	NA	NA	NA	NA
A0A0G2K9U6;D3ZFK6	Atg16l1	ENSRNOG00000017913	FALSE	2	NA	NA	1792.74	NA	NA	16498.5	NA	NA
D3ZT64	Atg2a	ENSRNOG00000060707	TRUE	1	NA	NA	375.843	NA	NA	NA	NA	NA
Q6AZ50	Atg3	ENSRNOG00000002094	TRUE	4	27148.3	NA	29998.3	6766.93	NA	28926.1	NA	NA
A0A0G2QC33	Atg4b	ENSRNOG00000018403	TRUE	3	NA	NA	4337.95	3835.1	NA	11244.2	NA	NA
M0R5T6;Q3B7D7	Atg4d	ENSRNOG00000047625	FALSE	1	NA	NA	1687.93	NA	NA	NA	NA	NA
Q641Y5	Atg7	ENSRNOG00000007486	TRUE	2	NA	NA	2960.14	376.023	NA	NA	NA	NA
Q5FWU3	Atg9a	ENSRNOG00000018975	TRUE	1	NA	NA	754.626	NA	NA	NA	NA	NA
O35567	Atic	ENSRNOG00000015511	TRUE	7	93879.7	112310	137875	82830.7	127613	181071	NA	542253
Q6PST4	Atl1	ENSRNOG00000005063	TRUE	2	151664	NA	NA	NA	NA	NA	NA	14882.5
F1LQ09	Atl2	ENSRNOG00000006523	TRUE	2	NA	NA	4087.1	70654.2	NA	NA	NA	NA
A0A0G2JSS9;Q0ZHH6;Q0ZHH6-2	Atl3	ENSRNOG00000021203	FALSE	3	NA	NA	19922.3	NA	58797.9	NA	NA	13839.8
Q0ZHH6;Q0ZHH6-2	Atl3	ENSRNOG00000021203	FALSE	1	NA	NA	NA	1405.85	NA	NA	NA	NA
A0A0G2JSS9	Atl3	ENSRNOG00000021203	FALSE	1	NA	NA	NA	263789	NA	NA	NA	NA
A0A0G2K3I0;D4ACL8	Atm	ENSRNOG00000029773	FALSE	1	NA	NA	157.318	NA	NA	NA	NA	NA
Q9WUC4	Atox1	ENSRNOG00000013118	TRUE	6	371827	97214.8	21240	1.37373e+06	110058	1.45693e+06	NA	NA
D4A7K5	Atp11a	ENSRNOG00000017154	TRUE	1	NA	NA	5738.6	NA	NA	NA	NA	NA
A0A0G2K8V1	Atp11a	ENSRNOG00000017154	TRUE	1	NA	NA	3062.43	NA	NA	NA	NA	NA
D3ZFC5	Atp11c	ENSRNOG00000003472	TRUE	2	NA	NA	651.629	32311.8	NA	NA	NA	NA
G3V8S4;P54708	Atp12a	ENSRNOG00000020685	FALSE	1	NA	NA	2025.17	NA	NA	NA	NA	NA
G3V7I3	Atp13a1	ENSRNOG00000010776	TRUE	2	NA	NA	7110.48	13249.7	NA	NA	NA	NA
P06685	Atp1a1	ENSRNOG00000030019	TRUE	7	842578	297599	6.22033e+06	162748	127877	3505.12	NA	170914
P06686	Atp1a2	ENSRNOG00000007290	TRUE	5	1.07939e+06	2778.68	66.5891	4756.88	NA	4456.75	NA	NA
P06687	Atp1a3	ENSRNOG00000020263	TRUE	3	8.0842e+06	1135.25	NA	NA	NA	17804.9	NA	NA
Q64541	Atp1a4	ENSRNOG00000032378	TRUE	1	NA	NA	NA	NA	NA	NA	NA	17711
A0A096MJI9;P07340	Atp1b1	ENSRNOG00000002934	FALSE	3	NA	273753	NA	57259.3	53565.9	NA	NA	NA
A0A096MJI9	Atp1b1	ENSRNOG00000002934	FALSE	1	NA	NA	6699.91	NA	NA	NA	NA	NA
P07340	Atp1b1	ENSRNOG00000002934	FALSE	5	7.92296e+06	153867	9.04043e+06	NA	NA	27479.1	NA	67178.2
P13638;Q5M9H4	Atp1b2	ENSRNOG00000011227	FALSE	2	868737	NA	NA	NA	NA	9130.13	NA	NA
Q63377	Atp1b3	ENSRNOG00000011501	TRUE	5	108292	46995.9	11783.8	62108.4	139968	NA	NA	NA
M0R4I7	Atp23	ENSRNOG00000045629	TRUE	1	NA	NA	2894.96	NA	NA	NA	NA	NA
P11507;P11507-2	Atp2a2	ENSRNOG00000001285	FALSE	7	265038	3.10185e+06	99286.5	101721	79609.8	11312.4	NA	190441
A0A0G2K9N9;D3ZHJ6;G3V9U7;P18596;P18596-1	Atp2a3	ENSRNOG00000017912	FALSE	2	NA	NA	38103.3	NA	7644.95	NA	NA	NA
P11505-2	Atp2b1	ENSRNOG00000004026	FALSE	1	16542.4	NA	NA	NA	NA	NA	NA	NA
P11505;P11505-1;P11505-4;P11505-5;P11505-6	Atp2b1	ENSRNOG00000004026	FALSE	1	290714	NA	NA	NA	NA	NA	NA	NA
P11505;P11505-1;P11505-2;P11505-4;P11505-5;P11505-6	Atp2b1	ENSRNOG00000004026	FALSE	3	NA	NA	19168.2	3166.5	6384.02	NA	NA	NA
D4A8B3;P11506;P11506-1;P11506-10;P11506-11;P11506-12;P11506-14;P11506-2;P11506-3;P11506-4;P11506-5;P11506-6;P11506-7;P11506-8;P11506-9	Atp2b2	ENSRNOG00000030269	FALSE	3	152412	NA	4337.43	NA	NA	30872	NA	NA
A0A0G2K9Q6;Q64568;Q64568-10;Q64568-11;Q64568-12;Q64568-2;Q64568-3;Q64568-4;Q64568-5;Q64568-6;Q64568-7;Q64568-8;Q64568-9	Atp2b3	ENSRNOG00000061304	FALSE	2	122276	NA	1632.87	NA	NA	NA	NA	NA
Q64542;Q64542-2;Q64542-3;Q64542-4	Atp2b4	ENSRNOG00000003031	FALSE	4	659729	NA	16043.1	NA	33951.9	NA	NA	14473.5
F1LP05;P15999	Atp5f1a	ENSRNOG00000017032	FALSE	2	NA	NA	9.33241e+06	4.76231e+06	NA	NA	NA	NA
G3V6D3;P10719	Atp5f1b	ENSRNOG00000002840	FALSE	8	8.50399e+06	3.00804e+07	9.27329e+06	7.85394e+06	2.81339e+06	78607.4	217568	5.04911e+06
G3V7Y3;P35434	Atp5f1d	ENSRNOG00000014625	FALSE	4	NA	NA	1859257	1.0077e+06	NA	40038.2	NA	1383262
B1WBP7;G3V7Y3;P35434	Atp5f1d	ENSRNOG00000014625	FALSE	3	1.10334e+06	5.41585e+06	NA	NA	134028	NA	NA	NA
Q03344	Atp5if1	ENSRNOG00000013300	TRUE	4	1.10775e+06	8214.98	770455	NA	NA	87580.3	NA	NA
P29419	Atp5me	ENSRNOG00000000064	TRUE	5	2.24464e+06	4.68927e+06	4.27144e+06	2.39307e+06	895478	NA	NA	NA
D3ZAF6	Atp5mf	ENSRNOG00000027049	TRUE	6	2.00605e+06	4.11565e+06	5.09812e+06	923414	495931	24237.5	NA	NA
Q6PDU7	Atp5mg	ENSRNOG00000028884	TRUE	6	1.14264e+06	1.51548e+06	885207	824319	167804	240989	NA	NA
P19511	Atp5pb	ENSRNOG00000046299	TRUE	7	1.36466e+06	2.15013e+06	1.99432e+06	1.05563e+06	105557	75653.2	NA	243451
P31399	Atp5pd	ENSRNOG00000003626	TRUE	7	2.49864e+06	5.0992e+06	5.17939e+06	2.18315e+06	355497	468440	NA	771946
P21571	Atp5pf	ENSRNOG00000001551	TRUE	5	NA	4.12665e+06	27222.1	1.29627e+06	356599	38226.4	NA	NA
Q06647	Atp5po	ENSRNOG00000001991	TRUE	7	2.66121e+06	4.5975e+06	2.85922e+06	1.92548e+06	412274	24088.6	NA	1.27192e+06
P05504	ATP6	ENSRNOG00000031979	TRUE	1	NA	91199.2	NA	NA	NA	NA	NA	NA
O54715;Q6IRF8	Atp6ap1	ENSRNOG00000054352	FALSE	1	NA	NA	24519.9	NA	NA	NA	NA	NA
Q6AXS4	Atp6ap2	ENSRNOG00000003858	TRUE	1	NA	NA	5478.32	NA	NA	NA	NA	NA
P25286;P25286-2;Q2I6B2;Q2I6B5	Atp6v0a1	ENSRNOG00000036814	FALSE	3	840555	NA	15210	3688.62	NA	NA	NA	NA
Q2I6B1	Atp6v0a2	ENSRNOG00000052704	TRUE	1	NA	NA	945.755	NA	NA	NA	NA	NA
A0A0G2JW72;D4A1H0	Atp6v0a4	ENSRNOG00000013428	FALSE	1	NA	NA	166666	NA	NA	NA	NA	NA
P63081	Atp6v0c	ENSRNOG00000006542	TRUE	2	NA	NA	134904	NA	355596	NA	NA	NA
Q5M7T6	Atp6v0d1	ENSRNOG00000017235	TRUE	3	1.07699e+06	NA	87385.9	12936.8	NA	NA	NA	NA
Q5FVL0	Atp6v0d2	ENSRNOG00000006926	TRUE	1	NA	NA	313780	NA	NA	NA	NA	NA
D4A133	Atp6v1a	ENSRNOG00000001992	TRUE	7	2.2151e+06	4137.22	800193	43803.4	102195	429449	NA	208838
D3ZZS8;P62815	Atp6v1b2	ENSRNOG00000011891	FALSE	1	NA	7602.95	NA	NA	NA	NA	NA	NA
P62815	Atp6v1b2	ENSRNOG00000011891	FALSE	7	1.76039e+06	4555.76	324378	30973.8	32737.3	295934	NA	213890
Q5FVI6	Atp6v1c1	ENSRNOG00000004846	TRUE	4	358767	NA	92536.8	5129.01	NA	57471.8	NA	NA
Q6AYE4-2	Atp6v1c2	ENSRNOG00000050553	FALSE	1	NA	NA	6709.95	NA	NA	NA	NA	NA
A0A0G2JZN3;M0RBN8;Q6AYE4	Atp6v1c2	ENSRNOG00000050553	FALSE	1	NA	NA	502253	NA	NA	NA	NA	NA
Q6P503	Atp6v1d	ENSRNOG00000009080	TRUE	4	611974	NA	184807	5938.69	NA	47769.3	NA	NA
G3V7L8;Q6PCU2	Atp6v1e1	ENSRNOG00000011905	FALSE	6	1.45834e+06	NA	817700	21054.2	41507.7	252838	NA	56762.8
P50408	Atp6v1f	ENSRNOG00000007392	TRUE	3	346558	NA	NA	5204.92	NA	82749.8	NA	NA
B2GUV5	Atp6v1g1	ENSRNOG00000008163	TRUE	3	NA	NA	1.51165e+06	46180.8	NA	20870.5	NA	NA
Q8R2H0	Atp6v1g2	ENSRNOG00000000840	FALSE	1	NA	NA	NA	NA	NA	227933	NA	NA
A0A0G2K2R1;Q8R2H0	Atp6v1g2	ENSRNOG00000000840	FALSE	1	3.57143e+06	NA	NA	NA	NA	NA	NA	NA
D3ZTZ4	Atp6v1g3	ENSRNOG00000022480	TRUE	1	NA	NA	3.09445e+06	NA	NA	NA	NA	NA
A0A0G2K9J2;E9PTI1	Atp6v1h	ENSRNOG00000030862	FALSE	6	553516	NA	205734	6196.35	19679.3	54856.9	NA	30494.7
P70705	Atp7a	ENSRNOG00000061367	TRUE	1	NA	NA	3118.51	NA	NA	NA	NA	NA
A0A0G2JWJ5;Q64535;Q9QUG4	Atp7b	ENSRNOG00000012878	FALSE	2	NA	NA	774.467	852.04	NA	NA	NA	NA
P11608	ATP8	ENSRNOG00000033299	TRUE	2	NA	668514	NA	208598	NA	NA	NA	NA
D4AA47	Atp8b1	ENSRNOG00000024952	TRUE	1	NA	NA	977.041	NA	NA	NA	NA	NA
A0A0G2K3M6;D4ABB8	Atp9b	ENSRNOG00000032039	FALSE	1	NA	NA	402.594	NA	NA	NA	NA	NA
A0A0G2K3M6;D4ABB8;M0R6E0	Atp9b	ENSRNOG00000032039	FALSE	1	NA	NA	NA	207.179	NA	NA	NA	NA
D3ZY50	Atpaf1	ENSRNOG00000010169	TRUE	2	NA	NA	19758.3	1891.48	NA	NA	NA	NA
D3ZTW7	Atpaf2	ENSRNOG00000003719	TRUE	4	NA	29679.3	27176.9	9395.9	NA	NA	NA	32189.8
Q99J86;Q99J86-2	Atrn	ENSRNOG00000021240	FALSE	2	NA	NA	567.539	817.159	NA	NA	NA	NA
Q9ER24	Atxn10	ENSRNOG00000014637	TRUE	5	33768.3	NA	15048.6	10253.4	NA	8354.92	NA	108952
F1M049	Atxn2	ENSRNOG00000001256	TRUE	2	NA	NA	14397	6904.93	NA	NA	NA	NA
A0A0G2JYE0;B3DMA1	Atxn2l	ENSRNOG00000018686	FALSE	3	NA	NA	12392.7	5222.34	NA	NA	NA	14618.3
O35815	Atxn3	ENSRNOG00000005470	TRUE	3	NA	NA	4319.48	676.798	NA	NA	NA	16742
D3ZFQ1	Atxn7l3b	ENSRNOG00000059744	TRUE	1	NA	NA	6938.72	NA	NA	NA	NA	NA
F1LU71	Auh	ENSRNOG00000011684	TRUE	5	80556.4	79444.7	176646	159450	NA	59481.2	NA	NA
A1L134	Aup1	ENSRNOG00000007842	TRUE	2	NA	NA	10763.9	7546.26	NA	NA	NA	NA
D3Z853	Aven	ENSRNOG00000006419	TRUE	2	NA	NA	1070.25	1688.98	NA	NA	NA	NA
Q9WU06	Avil	ENSRNOG00000050419	TRUE	2	NA	NA	NA	NA	16064.3	3193.01	NA	NA
D3ZVU6	Avl9	ENSRNOG00000013314	TRUE	1	NA	NA	1466.27	NA	NA	NA	NA	NA
Q00788	Avpr2	ENSRNOG00000059862	TRUE	1	NA	NA	12176.2	NA	NA	NA	NA	NA
Q3B8R6;Q63678	Azgp1	ENSRNOG00000001333	FALSE	2	NA	NA	7444.75	22827.5	NA	NA	NA	NA
P07151	B2m	ENSRNOG00000017123	TRUE	4	NA	NA	52628.6	300031	380493	132734	NA	NA
Q6AY39	B3galnt1	ENSRNOG00000012019	TRUE	1	NA	NA	1705.5	NA	NA	NA	NA	NA
D3ZPD8	B3galt1	ENSRNOG00000007625	TRUE	1	NA	NA	NA	747.708	NA	NA	NA	NA
B2GV35	B3gat3	ENSRNOG00000019804	TRUE	1	NA	NA	4131.78	NA	NA	NA	NA	NA
Q10468	B4galnt1	ENSRNOG00000004839	TRUE	1	NA	NA	3963.84	NA	NA	NA	NA	NA
F1M021	B4galnt3	ENSRNOG00000010344	TRUE	1	NA	NA	1063.94	NA	NA	NA	NA	NA
Q66HH1	B4galt4	ENSRNOG00000003114	TRUE	1	NA	NA	4401.28	NA	NA	NA	NA	NA
Q63276	Baat	ENSRNOG00000007395	TRUE	2	NA	NA	8692.22	1.82792e+06	NA	NA	NA	NA
Q5XIJ6	Babam1	ENSRNOG00000017071	TRUE	2	NA	NA	9970.39	3903.88	NA	NA	NA	NA
Q6P7Q1	Babam2	ENSRNOG00000004364	TRUE	3	NA	NA	2804.35	2317.64	9443.41	NA	NA	NA
B0K019;F1LRM5	Bag1	ENSRNOG00000008277	FALSE	3	NA	NA	5336.49	3854.47	NA	NA	NA	115200
Q5U2U8	Bag3	ENSRNOG00000020298	TRUE	4	NA	104303	1970.85	17173.5	NA	41858.1	NA	NA
F1M3K6	Bag4	ENSRNOG00000042560	TRUE	1	NA	NA	3011.52	NA	NA	NA	NA	NA
Q5QJC9	Bag5	ENSRNOG00000058841	TRUE	4	NA	NA	16439.6	3235.85	NA	4520.02	NA	11049.1
A0A0G2K7C1;Q6MG49;Q6MG49-2	Bag6	ENSRNOG00000000851	FALSE	6	15905.7	944.541	21236.3	11750.6	NA	22489.9	NA	269314
Q6GMN2;Q6GMN2-2	Baiap2	ENSRNOG00000004049	FALSE	3	223759	NA	3897.01	5471.92	NA	NA	NA	NA
Q3KR97;Q3KR97-2	Baiap2l1	ENSRNOG00000001007	FALSE	2	NA	NA	3319.03	1777.52	NA	NA	NA	NA
Q9JK59	Bak1	ENSRNOG00000000485	TRUE	1	NA	NA	21957.3	NA	NA	NA	NA	NA
Q9R1T1	Banf1	ENSRNOG00000020460	TRUE	4	NA	66429.5	34005	119691	808845	NA	NA	NA
B1H235	Banp	ENSRNOG00000019140	TRUE	1	NA	NA	1209.31	NA	NA	NA	NA	NA
Q05175	Basp1	ENSRNOG00000046313	FALSE	4	112946	NA	154597	NA	NA	172247	NA	57654.9
A0A0G2K1L8;Q05175	Basp1	ENSRNOG00000046313	FALSE	1	NA	NA	NA	3159.52	NA	NA	NA	NA
G3V8T9;Q63690;Q9JKL3	Bax	ENSRNOG00000020876	FALSE	3	NA	NA	13645.2	34738.2	NA	145058	NA	NA
G3V661	Baz1b	ENSRNOG00000001453	TRUE	2	NA	NA	1551.17	NA	NA	NA	NA	1367.76
A0A0G2K461;A0A0G2K5N7;Q9QZU7	Bbox1	ENSRNOG00000059519	FALSE	1	NA	NA	NA	128137	NA	NA	NA	NA
D4A4U2	Bbs1	ENSRNOG00000019832	TRUE	1	NA	NA	668.78	NA	NA	NA	NA	NA
Q99MH9	Bbs2	ENSRNOG00000019020	TRUE	1	NA	NA	499.98	NA	NA	NA	NA	NA
D4A8B1	Bbs4	ENSRNOG00000026171	TRUE	1	NA	NA	997.521	NA	NA	NA	NA	NA
B2RZ48	Bbs5	ENSRNOG00000007127	TRUE	1	NA	NA	645.48	NA	NA	NA	NA	NA
Q9ESS6	Bcam	ENSRNOG00000029399	TRUE	4	NA	37353.3	69021.3	NA	523380	27438.8	NA	NA
A0A0G2JYH8;G3V8G4;P55068;P55068-2	Bcan	ENSRNOG00000018798	FALSE	1	217909	NA	NA	NA	NA	NA	NA	NA
G3V8G4;P55068;P55068-2	Bcan	ENSRNOG00000018798	FALSE	1	NA	NA	NA	NA	NA	461614	NA	NA
Q5XIU4	Bcap29	ENSRNOG00000007884	TRUE	3	NA	NA	12139.9	8719.26	NA	NA	NA	87781.4
Q6AY58	Bcap31	ENSRNOG00000055756	TRUE	3	NA	4902.58	116630	207937	NA	NA	NA	NA
D3ZE30;F1LVA8;Q63767;Q63767-2	Bcar1	ENSRNOG00000019253	FALSE	2	NA	NA	3307.93	985.029	NA	NA	NA	NA
D3ZAZ5	Bcar3	ENSRNOG00000013737	TRUE	1	NA	NA	292.899	NA	NA	NA	NA	NA
A0A0G2K079;Q3ZB98;Q3ZB98-2;Q3ZB98-3;Q3ZB98-4;Q3ZB98-5;Q3ZB98-6	Bcas1	ENSRNOG00000012906	FALSE	2	47029.5	NA	NA	NA	NA	39441.5	NA	NA
B5DFM8	Bcas2	ENSRNOG00000018783	TRUE	2	NA	NA	6486.85	10147.5	NA	NA	NA	NA
P54690;Q99JD5	Bcat1	ENSRNOG00000015514	FALSE	3	314269	NA	21005	NA	NA	620419	NA	NA
G3V8U8;O35854	Bcat2	ENSRNOG00000020956	FALSE	4	NA	484146	639475	NA	28159.5	NA	NA	557317
F7EV94;P11960	Bckdha	ENSRNOG00000020607	FALSE	3	NA	182422	355848	273200	NA	NA	NA	NA
A0A0A0MXW1;P35738	Bckdhb	ENSRNOG00000009928	FALSE	3	NA	335605	267149	185771	NA	NA	NA	NA
A0A0H2UHR5;Q00972	Bckdk	ENSRNOG00000019485	FALSE	3	NA	17401.3	15300.1	19144.2	NA	NA	NA	NA
Q9QYN5	Bcl10	ENSRNOG00000042389	TRUE	1	NA	NA	2887.38	NA	NA	NA	NA	NA
F1LNV0;P49950	Bcl2	ENSRNOG00000002791	FALSE	1	NA	NA	3381.58	NA	NA	NA	NA	NA
D3Z9I2	Bcl2l12	ENSRNOG00000020486	TRUE	1	NA	NA	NA	1697.21	NA	NA	NA	NA
D3ZT71	Bcl2l13	ENSRNOG00000012394	TRUE	4	NA	46489.7	68989.3	23791.5	NA	17972.4	NA	NA
Q6AYK4	Bcl2l14	ENSRNOG00000028632	TRUE	1	NA	NA	2474.14	NA	NA	NA	NA	NA
B2GUV8	Bcl6	ENSRNOG00000001843	TRUE	1	NA	NA	2373.88	NA	NA	NA	NA	NA
A0A0G2K1R2	Bcl7a	ENSRNOG00000056017	TRUE	1	NA	NA	2842.28	NA	NA	NA	NA	NA
D3ZUL4	Bcl7c	ENSRNOG00000018916	TRUE	1	NA	NA	4567.94	NA	NA	NA	NA	NA
G3V7N1;Q91XT5	Bco1	ENSRNOG00000012027	FALSE	1	NA	NA	NA	1245.34	NA	NA	NA	NA
A3KN98	Bco2	ENSRNOG00000038746	TRUE	1	NA	NA	NA	17522.9	NA	NA	NA	NA
F1LMB4	Bco2	ENSRNOG00000038746	TRUE	1	NA	NA	NA	38031.5	NA	NA	NA	NA
Q5XIM0	Bcs1l	ENSRNOG00000016754	TRUE	3	NA	14948.5	6006.72	13607.8	NA	NA	NA	NA
A0A0G2JSH2;P29147	Bdh1	ENSRNOG00000001736	FALSE	6	297151	370527	167463	2.91421e+06	NA	5719.88	NA	56807
A0A0A0MXX5;D4A1J4	Bdh2	ENSRNOG00000014490	FALSE	3	NA	NA	107817	28968.5	NA	14882.1	NA	NA
Q91XJ1	Becn1	ENSRNOG00000020513	TRUE	2	NA	NA	7116.28	797.502	NA	NA	NA	NA
Q62896	Bet1	ENSRNOG00000011008	TRUE	1	NA	NA	NA	15288.9	NA	NA	NA	NA
A0A0G2JSM4;O35152	Bet1l	ENSRNOG00000013165	FALSE	1	NA	NA	16368.8	NA	NA	NA	NA	NA
P47853	Bgn	ENSRNOG00000055962	TRUE	6	NA	18385.4	8417.18	26700.5	587604	NA	1.20773e+07	163884
A0A0G2JSK9;O09171	Bhmt	ENSRNOG00000011200	FALSE	3	NA	NA	20550.9	8.59458e+06	NA	NA	NA	21837.5
F1LMG2;Q68FT5	Bhmt2	ENSRNOG00000040120	FALSE	2	NA	NA	16822.5	385003	NA	NA	NA	NA
A0A0G2K0Y0;D3ZDJ9	Bicc1	ENSRNOG00000000614	FALSE	1	NA	NA	1027.81	NA	NA	NA	NA	NA
Q496Z1;Q712J3	Bicd2	ENSRNOG00000016031	FALSE	3	NA	NA	3646.71	NA	NA	8742.04	NA	13367.5
B1WBT3	Bicdl2	ENSRNOG00000003457	TRUE	1	NA	NA	10859.4	NA	NA	NA	NA	NA
Q9JLT6	Bid	ENSRNOG00000012439	TRUE	2	NA	NA	NA	18110.4	NA	70294.5	NA	NA
D4A4P1;F1LMX1;O08839;O08839-2;O08839-3;O08839-5;O08839-6;Q5HZA7	Bin1	ENSRNOG00000012852	FALSE	3	424522	NA	7830.55	NA	NA	254410	NA	NA
D4A4P1;F1LMX1;O08839;O08839-2;O08839-3;O08839-4;O08839-5;O08839-6;Q5HZA7	Bin1	ENSRNOG00000012852	FALSE	1	NA	NA	NA	7576.26	NA	NA	NA	NA
Q68FR2	Bin2	ENSRNOG00000031930	TRUE	4	NA	NA	594.721	1936.35	14736	58.1913	NA	NA
A0A0G2K3A5;Q68FW8	Bin3	ENSRNOG00000018023	FALSE	1	NA	NA	6078.97	NA	NA	NA	NA	NA
Q566Q8	Bles03	ENSRNOG00000020551	TRUE	3	NA	NA	4668.35	4669.43	NA	30453.7	NA	NA
A1A5L1;P70645	Blmh	ENSRNOG00000003563	FALSE	7	63205.2	5695.37	19810.2	50792.1	44441.1	213741	NA	148813
Q4KM52	Blnk	ENSRNOG00000013967	TRUE	1	NA	NA	18798.1	NA	NA	NA	NA	NA
D3ZKU7	Bloc1s1	ENSRNOG00000007784	TRUE	1	NA	NA	11592.2	NA	NA	NA	NA	NA
A0SXU1;Q32WR5	Bloc1s2	ENSRNOG00000012684	FALSE	2	NA	NA	5535.52	1404.96	NA	NA	NA	NA
D4A3V6	Bloc1s3	ENSRNOG00000017463	TRUE	1	NA	NA	6697.38	NA	NA	NA	NA	NA
G3V6R9	Bloc1s4	ENSRNOG00000054224	TRUE	1	NA	NA	NA	1592.05	NA	NA	NA	NA
B2GV52	Bloc1s5	ENSRNOG00000016497	TRUE	1	NA	NA	3787.86	NA	NA	NA	NA	NA
Q4V8A6	Bloc1s6	ENSRNOG00000037160	TRUE	1	NA	NA	6553.83	NA	NA	NA	NA	NA
P46844;Q6AZ33	Blvra	ENSRNOG00000011778	FALSE	2	NA	7063.61	NA	NA	83250.8	NA	NA	NA
P46844	Blvra	ENSRNOG00000011778	FALSE	4	50830.2	NA	165673	100544	NA	110861	NA	NA
Q6AZ33	Blvra	ENSRNOG00000011778	FALSE	3	NA	NA	24160.1	8493.85	NA	25733.3	NA	NA
B5DF65	Blvrb	ENSRNOG00000024410	TRUE	7	113537	158888	64708.1	1.4905e+06	735278	546192	NA	516480
M0R3J4	Bmpr1b	ENSRNOG00000016289	TRUE	1	NA	NA	4598.86	NA	NA	NA	NA	NA
Q8VHI8	Bnip1	ENSRNOG00000020753	TRUE	2	NA	NA	6684.09	36063.5	NA	NA	NA	NA
M9VYP0;Q9ET45	Bnip3	ENSRNOG00000017243	FALSE	1	NA	NA	NA	1209.13	NA	NA	NA	NA
Q9ET45	Bnip3	ENSRNOG00000017243	FALSE	1	NA	NA	4355	NA	NA	NA	NA	NA
Q4G086	Bnip3l	ENSRNOG00000009820	TRUE	1	NA	NA	NA	2291.71	NA	NA	NA	NA
Q792S6;Q792S6-2	Bok	ENSRNOG00000018214	FALSE	1	NA	NA	18366.8	NA	NA	NA	NA	NA
Q06C60	Bola1	ENSRNOG00000021185	TRUE	3	NA	NA	24491.7	40901.7	NA	17869.6	NA	NA
D4A9P7	Bola2	ENSRNOG00000047988	TRUE	4	NA	NA	47419.1	82504.6	NA	157951	NA	84808.1
D3ZT98	Bola3	ENSRNOG00000021866	TRUE	2	NA	NA	9509.38	11399	NA	NA	NA	NA
Q562C2	Bop1	ENSRNOG00000021773	TRUE	1	NA	NA	1405.43	NA	NA	NA	NA	NA
B1H257	Borcs5	ENSRNOG00000006505	TRUE	1	NA	NA	5472.15	NA	NA	NA	NA	NA
Q66H43	Borcs6	ENSRNOG00000006513	TRUE	1	NA	NA	1698.71	NA	NA	NA	NA	NA
D3ZLX2	Borcs7	ENSRNOG00000020076	TRUE	1	NA	NA	7777.92	NA	NA	NA	NA	NA
Q6P6G4;Q7TP58	Bpgm	ENSRNOG00000010133	FALSE	6	NA	17301.9	22350	49298.5	89444.2	31654.1	NA	74126.2
Q3B8N9	Bphl	ENSRNOG00000017577	TRUE	4	NA	21959.2	251525	475030	10348.4	NA	NA	NA
Q9Z1N4	Bpnt1	ENSRNOG00000002378	FALSE	3	NA	NA	65887.5	NA	NA	9475.4	NA	554826
A0A0G2K0V3;Q9Z1N4	Bpnt1	ENSRNOG00000002378	FALSE	3	103304	20591.4	NA	36250.8	NA	NA	NA	NA
A0A0G2K0V3	Bpnt1	ENSRNOG00000002378	FALSE	2	NA	NA	1324.66	NA	NA	269870	NA	NA
D4AD37;Q7TPJ5	Bpnt2	ENSRNOG00000046647	FALSE	2	NA	NA	5863.1	1467.91	NA	NA	NA	NA
D3ZSM9	Brat1	ENSRNOG00000001236	TRUE	1	NA	NA	403.766	NA	NA	NA	NA	NA
B2RYM5	Brcc3	ENSRNOG00000048061	TRUE	2	NA	NA	22340.5	9601.17	NA	NA	NA	NA
B5DF71;D3ZWU1	Brd3	ENSRNOG00000007681	FALSE	1	NA	NA	1768.48	NA	NA	NA	NA	NA
A0A0G2JYV0;D3ZGX8	Brd4	ENSRNOG00000006770	FALSE	2	NA	NA	1840.53	1022.87	NA	NA	NA	NA
A0A0G2JTM7;D3ZXX7	Brd7	ENSRNOG00000014419	FALSE	1	NA	NA	523.361	NA	NA	NA	NA	NA
Q5U3Z5	Bri3bp	ENSRNOG00000000979	TRUE	1	NA	NA	21237.9	NA	NA	NA	NA	NA
G3V8B4;Q4QQT6	Brix1	ENSRNOG00000018021	FALSE	1	NA	NA	2348.87	NA	NA	NA	NA	NA
D3ZUP5	Brk1	ENSRNOG00000010184	TRUE	4	135266	NA	9116.06	18239.1	NA	23502.4	NA	NA
Q4V8K5	Brox	ENSRNOG00000052963	TRUE	3	NA	NA	13144.4	2639.89	NA	26157.8	NA	NA
B2DD29	Brsk1	ENSRNOG00000017673	TRUE	2	5436.44	NA	NA	NA	NA	992.467	NA	NA
D3ZML2;D3ZML2-2;M9MMM8	Brsk2	ENSRNOG00000020021	FALSE	1	7087.76	NA	NA	NA	NA	NA	NA	NA
D4A3M7	Bsdc1	ENSRNOG00000008338	TRUE	2	NA	NA	7527.72	10980.5	NA	NA	NA	NA
P26453;P26453-2	Bsg	ENSRNOG00000008414	FALSE	5	180857	367939	512321	262642	NA	NA	NA	548248
A0A0G2K1X6;G3V984;O88778	Bsn	ENSRNOG00000030714	FALSE	1	19907.8	NA	NA	NA	NA	NA	NA	NA
G3V984;O88778	Bsn	ENSRNOG00000030714	FALSE	1	NA	NA	NA	NA	NA	2434.11	NA	NA
Q8R2H3	Bsnd	ENSRNOG00000006543	TRUE	1	NA	NA	264413	NA	NA	NA	NA	NA
Q6P6S3	Bspry	ENSRNOG00000015105	TRUE	2	NA	NA	6513.49	NA	NA	NA	NA	57507.5
F1LSX3;Q63072	Bst1	ENSRNOG00000003064	FALSE	2	NA	NA	1378.83	NA	33848.7	NA	NA	NA
A0A0G2K1N4;F1LW16	Btaf1	ENSRNOG00000017938	FALSE	2	NA	NA	430.152	NA	NA	NA	NA	7845.91
A0A140TAI2;Q5FVF9	Btd	ENSRNOG00000019656	FALSE	2	NA	NA	7044.03	2263.3	NA	NA	NA	NA
Q5U3Y8	Btf3	ENSRNOG00000016912	TRUE	1	NA	NA	87666.7	NA	NA	NA	NA	NA
D4A567;Q4FZS2	Bub3	ENSRNOG00000020643	FALSE	3	7055.45	NA	41346.1	NA	NA	NA	NA	154782
Q4FZS2	Bub3	ENSRNOG00000020643	FALSE	1	NA	NA	NA	33860.2	NA	NA	NA	NA
B1H275	Bud23	ENSRNOG00000033700	TRUE	1	NA	NA	2675.94	NA	NA	NA	NA	NA
A0A096MK58;A0A096MK59;A0A096MK83;O70454	Bud31	ENSRNOG00000000989	FALSE	2	NA	NA	1733.69	8264.72	NA	NA	NA	NA
Q3BCU4	Bves	ENSRNOG00000043199	TRUE	1	NA	28677.4	NA	NA	NA	NA	NA	NA
Q6P7P5	Bzw1	ENSRNOG00000013977	TRUE	5	NA	NA	11038.8	14598.3	6611.77	4811.99	NA	26376.4
Q9WTT7	Bzw2	ENSRNOG00000005096	TRUE	4	NA	29100	14032.2	8109.5	NA	3162.96	NA	NA
A0A0G2JWQ7;Q9JJ05	C1galt1	ENSRNOG00000007804	FALSE	2	NA	NA	6415.3	2578.35	NA	NA	NA	NA
Q499P3	C1galt1c1	ENSRNOG00000002536	TRUE	2	NA	NA	3753.5	1221.44	NA	NA	NA	NA
G3V7N9;P31721	C1qb	ENSRNOG00000012749	FALSE	1	NA	NA	NA	1978.71	NA	NA	NA	NA
O35796	C1qbp	ENSRNOG00000006949	TRUE	6	439156	681800	277836	254657	130992	27176	NA	NA
A0A0H2UHK1;P31722	C1qc	ENSRNOG00000012804	FALSE	2	NA	NA	4725.71	3887.66	NA	NA	NA	NA
B5DEH7;D4A1T6	C1r	ENSRNOG00000011796	FALSE	2	NA	NA	246.685	1828.24	NA	NA	NA	NA
F1LP96;Q6IE64	C1rl	ENSRNOG00000011718	FALSE	1	NA	NA	NA	1068.08	NA	NA	NA	NA
Q6P6T1	C1s	ENSRNOG00000011971	TRUE	1	NA	NA	NA	3328.88	NA	NA	NA	NA
Q6MG73	C2	ENSRNOG00000051235	TRUE	2	NA	NA	NA	768.579	NA	4921.12	NA	NA
A0A0G2JU40;Q6P691	C2cd2	ENSRNOG00000001621	FALSE	2	NA	NA	646.282	1913.34	NA	NA	NA	NA
A0A0G2K2V4;Q5U2P5	C2cd2l	ENSRNOG00000009719	FALSE	3	58908	NA	7940.76	1715.15	NA	NA	NA	NA
A0A0G2K543;D4A5B3	C2cd5	ENSRNOG00000014382	FALSE	1	NA	NA	1499.88	NA	NA	NA	NA	NA
M0RBF1;M0RBJ7;P01026	C3	ENSRNOG00000046834	FALSE	8	4404.66	152057	1326.57	273000	622532	78342.1	7847.39	514471
A0A0G2JV52;A0A0G2JW12;F1LNM4;M0RB00;P08649	C4a	ENSRNOG00000047657	FALSE	3	NA	29195.5	NA	65682.2	118339	NA	NA	NA
Q6MG90	C4b	ENSRNOG00000030729	TRUE	2	NA	1102.3	NA	611.684	NA	NA	NA	NA
Q5M891;Q63514	C4bpa	ENSRNOG00000004062	FALSE	2	NA	NA	530.941	10191.5	NA	NA	NA	NA
F1M7F7;Q811M5	C6	ENSRNOG00000024115	FALSE	1	NA	NA	NA	526.877	NA	NA	NA	NA
D3ZWD6	C8a	ENSRNOG00000007697	TRUE	3	NA	5391.42	10521	5549.58	NA	NA	NA	NA
P55314	C8b	ENSRNOG00000007639	TRUE	1	NA	NA	NA	3587.26	NA	NA	NA	NA
D3ZPI8	C8g	ENSRNOG00000028701	TRUE	1	NA	NA	NA	12452.9	NA	NA	NA	NA
F7F389;Q62930	C9	ENSRNOG00000013736	FALSE	6	NA	26134	1075.72	33097.2	133689	3855.68	NA	19398.3
A2IBE2	Ca12	ENSRNOG00000017766	TRUE	1	NA	NA	138168	NA	NA	NA	NA	NA
A2IBE0	Ca14	ENSRNOG00000023162	TRUE	3	NA	NA	15921.9	39015.8	NA	272836	NA	NA
P14141	Ca3	ENSRNOG00000010079	TRUE	3	NA	NA	8870.71	6.54342e+06	NA	8815.61	NA	NA
A0A0H2UHB3;P48284	Ca4	ENSRNOG00000002916	FALSE	3	NA	NA	60269.1	NA	149532	2285.88	NA	NA
P43165	Ca5a	ENSRNOG00000019098	TRUE	1	NA	NA	NA	61663.9	NA	NA	NA	NA
Q66HG6	Ca5b	ENSRNOG00000029330	TRUE	1	NA	NA	104144	NA	NA	NA	NA	NA
A0A0G2K7B9;Q5PPN4	Ca8	ENSRNOG00000005669	FALSE	2	NA	NA	12780.8	14808.2	NA	NA	NA	NA
G3V6Y7	Caap1	ENSRNOG00000007299	TRUE	1	NA	NA	16214.2	NA	NA	NA	NA	NA
A0A0G2JZH0;D3ZJ77	Cab39	ENSRNOG00000017297	FALSE	6	25210.1	NA	18498.9	18080.2	13483.1	279771	NA	89102.9
A0A0G2JT45;Q5XIJ7	Cab39l	ENSRNOG00000011603	FALSE	3	NA	NA	4026	1101.58	NA	3518.94	NA	NA
Q68FX6	Cabs1	ENSRNOG00000001950	TRUE	1	NA	NA	NA	NA	NA	NA	NA	2.70842e+06
M0R8P3	Cabyr	ENSRNOG00000047436	TRUE	1	NA	NA	NA	NA	NA	NA	NA	159895
A0A0G2JVW2;A0A0G2JXK1;F1LMS1;F1LNB9;P54282;P54282-2;Q07652	Cacna1a	ENSRNOG00000052707	FALSE	1	1708.22	NA	NA	NA	NA	NA	NA	NA
Q9Z0Y8;Q9Z0Y8-2	Cacna1i	ENSRNOG00000060407	FALSE	1	NA	NA	1210.71	NA	NA	NA	NA	NA
A0A0G2K7E5;D3ZKP9;P54290;Q9ERS3	Cacna2d1	ENSRNOG00000033531	FALSE	1	NA	NA	421.782	NA	NA	NA	NA	NA
A0A0G2K7E5;A0A0G2K8L7;D3ZKP9;P54290;Q9ERS3	Cacna2d1	ENSRNOG00000033531	FALSE	3	81053	1126.96	NA	NA	7515.77	NA	NA	NA
A0A0G2K0J2;F1M9X7;Q8CFG6	Cacna2d2	ENSRNOG00000015835	FALSE	1	2324.41	NA	NA	NA	NA	NA	NA	NA
F1M7K7;Q8VHW5	Cacng8	ENSRNOG00000057848	FALSE	1	38999.7	NA	NA	NA	NA	NA	NA	NA
Q6AYK6	Cacybp	ENSRNOG00000002572	TRUE	6	175146	NA	104614	101290	40953.5	330886	NA	735093
A0A0G2JUT1;A0A5H1ZRU4;Q6AYP5;Q6AYP5-2	Cadm1	ENSRNOG00000018778	FALSE	4	252775	NA	2315.2	NA	22010.7	47361.7	NA	NA
A0A0A0MY16;A0A0G2K5U6;Q1WIM2;Q1WIM2-2	Cadm2	ENSRNOG00000030840	FALSE	2	877658	NA	NA	NA	NA	17302.6	NA	NA
A0A0G2K872;Q1WIM3	Cadm3	ENSRNOG00000003365	FALSE	2	594429	NA	NA	NA	NA	54711.2	NA	NA
F1M7V6;Q1WIM1	Cadm4	ENSRNOG00000024243	FALSE	3	180643	NA	9420.55	NA	NA	2.12234e+06	NA	NA
F1LLX6;Q62717	Cadps	ENSRNOG00000008570	FALSE	1	NA	NA	NA	NA	NA	29226.3	NA	NA
Q62717	Cadps	ENSRNOG00000008570	FALSE	1	8101.97	NA	NA	NA	NA	NA	NA	NA
P07171	Calb1	ENSRNOG00000007456	TRUE	3	201842	NA	110355	NA	NA	70171.3	NA	NA
P47728	Calb2	ENSRNOG00000016977	TRUE	2	658236	NA	NA	NA	NA	2.96071e+06	NA	NA
A0A0G2K0S1;Q66HR5	Calcoco1	ENSRNOG00000048982	FALSE	2	NA	NA	1127.16	NA	NA	13399.2	NA	NA
A0A0H2UHI1;A0A0H2UHI3;P32214;P32214-2	Calcr	ENSRNOG00000010053	FALSE	1	NA	NA	4636.42	NA	NA	NA	NA	NA
Q63118	Calcrl	ENSRNOG00000054695	TRUE	2	NA	NA	NA	3557.98	6086.56	NA	NA	NA
A0A0G2JTV2;G3V9E3;Q62736	Cald1	ENSRNOG00000010233	FALSE	5	NA	NA	27853.6	122619	154367	2881.28	NA	294543
B0BNB8	Calml4	ENSRNOG00000038202	TRUE	1	NA	NA	9984.2	NA	NA	NA	NA	NA
P18418	Calr	ENSRNOG00000003029	TRUE	7	1.08953e+06	93375.6	1.03304e+06	2.05928e+06	1.1389e+06	35029.4	NA	6.09911e+06
Q6AYG8	Calr3	ENSRNOG00000013260	TRUE	1	NA	NA	NA	NA	NA	NA	NA	45976.8
G3V6S3	Calu	ENSRNOG00000006197	FALSE	2	NA	NA	102984	8715.8	NA	NA	NA	NA
G3V6S3;O35783;Q3MID6	Calu	ENSRNOG00000006197	FALSE	3	NA	11634.5	NA	NA	308641	2113.04	NA	NA
O35783;Q3MID6	Calu	ENSRNOG00000006197	FALSE	2	NA	NA	9526.25	227878	NA	NA	NA	NA
G3V6S3;Q3MID6	Calu	ENSRNOG00000006197	FALSE	1	NA	NA	NA	NA	NA	NA	NA	117890
Q63450	Camk1	ENSRNOG00000021781	TRUE	2	NA	NA	6884.42	13822.8	NA	NA	NA	NA
A0A0G2JUV8;F1LZG4;P11275	Camk2a	ENSRNOG00000018712	FALSE	1	2.33081e+06	NA	NA	NA	NA	NA	NA	NA
F1LNI8;F1LUE2;G3V9G3;P08413	Camk2b	ENSRNOG00000052080	FALSE	1	1.01616e+06	NA	NA	NA	NA	NA	NA	NA
F1LUE2	Camk2b	ENSRNOG00000052080	FALSE	1	NA	NA	NA	NA	NA	73349.6	NA	NA
F1LNI8;F1LUE2	Camk2b	ENSRNOG00000052080	FALSE	1	NA	NA	NA	502.8	NA	NA	NA	NA
P15791;P15791-2;P15791-3;P15791-4;P15791-5;P15791-6;P15791-7	Camk2d	ENSRNOG00000011589	FALSE	5	187965	20588.4	29661.5	NA	59405.7	15856.4	NA	NA
F1M3F8	Camk2g	ENSRNOG00000009783	FALSE	1	3435.38	NA	NA	NA	NA	NA	NA	NA
F1M3F8;P11730;P11730-2;P11730-3	Camk2g	ENSRNOG00000009783	FALSE	3	NA	NA	2601.79	NA	48094.6	24537.2	NA	NA
P11730;P11730-2;P11730-3	Camk2g	ENSRNOG00000009783	FALSE	1	40513.3	NA	NA	NA	NA	NA	NA	NA
P13234	Camk4	ENSRNOG00000020478	FALSE	1	17213	NA	NA	NA	NA	NA	NA	NA
P13234;P13234-2	Camk4	ENSRNOG00000020478	FALSE	1	NA	NA	NA	NA	NA	NA	NA	291127
F1LQD2;P97756	Camkk1	ENSRNOG00000018242	FALSE	1	12439	NA	NA	NA	NA	NA	NA	NA
F1LPT4;O88831;O88831-2	Camkk2	ENSRNOG00000001309	FALSE	2	3361.71	NA	18100.7	NA	NA	NA	NA	NA
A0A0H2UHY6;B0K012	Camkmt	ENSRNOG00000030629	FALSE	1	NA	NA	1284.72	NA	NA	NA	NA	NA
A0A0G2K1R5;Q63092	Camkv	ENSRNOG00000058938	FALSE	3	667144	NA	849.436	NA	NA	497.352	NA	NA
Q6DGG9	Camlg	ENSRNOG00000021911	TRUE	2	NA	NA	6772.62	2560.07	NA	NA	NA	NA
A0A0G2K5T1;D3Z8E6	Camsap1	ENSRNOG00000017883	FALSE	1	NA	NA	538.965	NA	NA	NA	NA	NA
A0A5H1ZRV8;D4AEC2	Camsap2	ENSRNOG00000008741	FALSE	2	NA	NA	412.81	NA	NA	2247.35	NA	NA
A0A0G2K5C0;D3ZXQ2	Camsap3	ENSRNOG00000000986	FALSE	1	3187.43	NA	NA	NA	NA	NA	NA	NA
D3ZXQ2	Camsap3	ENSRNOG00000000986	FALSE	1	NA	NA	3256.4	NA	NA	NA	NA	NA
A0A0G2K5C0	Camsap3	ENSRNOG00000000986	FALSE	1	NA	NA	923.968	NA	NA	NA	NA	NA
P97536	Cand1	ENSRNOG00000007834	TRUE	7	201724	6904.28	72325.5	80807.1	88567	163407	NA	837774
Q9R0L4-3	Cand2	ENSRNOG00000010473	FALSE	1	NA	NA	2891.4	NA	NA	NA	NA	NA
A0A0G2K139;D4AAI5;G3V7E8;Q9R0L4;Q9R0L4-2;Q9R0L4-3	Cand2	ENSRNOG00000010473	FALSE	1	NA	19984.3	NA	NA	NA	NA	NA	NA
A0A0G2K139;D4AAI5;G3V7E8;Q9R0L4;Q9R0L4-2	Cand2	ENSRNOG00000010473	FALSE	1	NA	NA	3801.87	NA	NA	NA	NA	NA
Q8K4Y7	Cant1	ENSRNOG00000003239	TRUE	2	NA	NA	1949.78	1537.46	NA	NA	NA	NA
P35565	Canx	ENSRNOG00000003343	TRUE	6	367821	61467.2	385436	266702	405753	NA	NA	1.4518e+06
Q08163	Cap1	ENSRNOG00000013492	TRUE	7	499544	8227.01	442901	165324	569586	449398	NA	1.09448e+06
P52481	Cap2	ENSRNOG00000043350	TRUE	4	245830	11288.5	NA	NA	NA	8305.95	NA	115384
Q6AYC4	Capg	ENSRNOG00000013668	TRUE	6	NA	17105	46461.9	13118.8	127529	24428.1	NA	122827
F1LS29;P97571	Capn1	ENSRNOG00000020935	FALSE	5	NA	2874.23	193006	5366.94	41257.2	2730.64	NA	NA
Q07009	Capn2	ENSRNOG00000034015	TRUE	6	18993.2	29783	74336	18633.9	295290	225375	NA	NA
G3V6M4;O88501	Capn6	ENSRNOG00000004882	FALSE	1	NA	NA	12617.4	NA	NA	NA	NA	NA
Q499T5	Capn7	ENSRNOG00000019273	TRUE	1	NA	NA	401.281	NA	NA	NA	NA	NA
A0A0G2K8H0;Q5M9G3	Caprin1	ENSRNOG00000009152	FALSE	7	11298.4	4366.2	102641	42662.2	36398.4	142813	NA	32978.2
B2GUZ5	Capza1	ENSRNOG00000013538	TRUE	7	146289	21129.2	147153	59928.5	404866	148115	NA	453347
Q3T1K5	Capza2	ENSRNOG00000056207	TRUE	7	757034	227409	292398	241111	613485	547072	NA	325822
A0A0G2JYB1;Q5XI32	Capzb	ENSRNOG00000007330	FALSE	7	645567	118126	299163	196950	433792	392885	NA	569579
B0BNN3	Car1	ENSRNOG00000010698	TRUE	7	8459.85	237421	2137.93	429960	1.25604e+06	153040	NA	181443
A0A0G2JXY4;D3ZBQ6	Car15	ENSRNOG00000057036	FALSE	1	NA	NA	114121	NA	NA	NA	NA	NA
P27139	Car2	ENSRNOG00000009629	TRUE	7	816129	324963	1.11743e+06	575097	2.25285e+06	1.66454e+06	NA	413763
A0A0G2K7J6;D3ZPP9	Card19	ENSRNOG00000016560	FALSE	1	NA	NA	4170.25	NA	NA	NA	NA	NA
A0A0G2JTL6;D3ZVT3	Card6	ENSRNOG00000001271	FALSE	2	NA	NA	2513.97	1229.9	NA	NA	NA	NA
Q9WU49	Carhsp1	ENSRNOG00000002610	TRUE	5	NA	20321.6	45274.6	443118	360978	138623	NA	NA
Q4AE70;Q4AE70-2;Q4AE70-3;Q4AE70-4	Carm1	ENSRNOG00000031129	FALSE	1	NA	NA	2060.95	NA	NA	NA	NA	NA
A0A0G2JXG7;F1M0N7	Carmil1	ENSRNOG00000016576	FALSE	1	NA	NA	5260.43	NA	NA	NA	NA	NA
A0A0H2UHK4;Q5BJZ6	Carnmt1	ENSRNOG00000012872	FALSE	1	NA	NA	1291.65	NA	NA	NA	NA	NA
G3V9K0	Cars	ENSRNOG00000020651	TRUE	5	4758.51	NA	5319.85	28585.2	NA	19093.7	NA	23383.8
B2GV57	Cars2	ENSRNOG00000014526	TRUE	3	NA	13284.8	22954.6	9627.07	NA	NA	NA	NA
G3V793;Q8K3X0	Casc3	ENSRNOG00000009716	FALSE	1	NA	NA	1738.22	NA	NA	NA	NA	NA
A0A0G2K2L8;Q62915	Cask	ENSRNOG00000060946	FALSE	2	NA	NA	14524.9	6024.38	NA	NA	NA	NA
A0A0G2JVI6;A0A0G2K2L8;Q62915	Cask	ENSRNOG00000060946	FALSE	2	19947.1	NA	NA	NA	NA	18462.5	NA	NA
D3ZE17;Q8VHK2	Caskin1	ENSRNOG00000003195	FALSE	2	13132.8	NA	NA	NA	NA	3128.81	NA	NA
D4A9T0	Caskin2	ENSRNOG00000004310	TRUE	1	NA	NA	2374.6	NA	NA	NA	NA	NA
D3ZLT0;P55215;P55215-2	Casp2	ENSRNOG00000016707	FALSE	1	NA	NA	464.285	NA	NA	NA	NA	NA
P55213	Casp3	ENSRNOG00000010475	TRUE	2	NA	NA	5896.63	12140	NA	NA	NA	NA
O88550	Casp7	ENSRNOG00000056216	TRUE	2	NA	NA	11269.1	7434.53	NA	NA	NA	NA
Q9JHX4	Casp8	ENSRNOG00000012331	TRUE	2	NA	NA	2902.27	1945.38	NA	NA	NA	NA
A0A0G2K3V0;Q920G4;Q9JHK1	Casp9	ENSRNOG00000012944	FALSE	1	NA	NA	1738.64	NA	NA	NA	NA	NA
P19633	Casq1	ENSRNOG00000006930	TRUE	1	NA	NA	58148.2	NA	NA	NA	NA	NA
F1M944;P51868	Casq2	ENSRNOG00000016243	FALSE	1	NA	2.39272e+06	NA	NA	NA	NA	NA	NA
P48442	Casr	ENSRNOG00000002265	TRUE	1	NA	NA	8630.53	NA	NA	NA	NA	NA
P27321-4;P27321-6;P27321-7	Cast	ENSRNOG00000010286	FALSE	1	NA	NA	1072.95	NA	NA	NA	NA	NA
A0A0G2JSY2;D3ZL24;F1LPH1;P27321;P27321-2;P27321-3;P27321-4;P27321-5;P27321-6;P27321-7	Cast	ENSRNOG00000010286	FALSE	3	NA	NA	NA	47324	91278.5	6010.1	NA	NA
A0A0G2JSY2;D3ZL24;F1LPH1;P27321;P27321-2;P27321-3;P27321-5	Cast	ENSRNOG00000010286	FALSE	1	NA	NA	35142.6	NA	NA	NA	NA	NA
Q5BJZ0	Castor1	ENSRNOG00000006740	TRUE	1	NA	NA	6383.39	NA	NA	NA	NA	NA
G3V665	Castor2	ENSRNOG00000001484	TRUE	1	NA	NA	NA	NA	NA	8194.29	NA	NA
P04762	Cat	ENSRNOG00000008364	TRUE	7	7821.4	101959	408898	5.43606e+06	407133	22677.6	NA	262937
P41350;Q2IBC6	Cav1	ENSRNOG00000056836	FALSE	1	NA	NA	NA	NA	3.86681e+06	NA	NA	NA
P41350;P41350-2;Q2IBC6	Cav1	ENSRNOG00000056836	FALSE	5	NA	506573	48238.9	3054.13	NA	NA	891599	264738
A0A0A0MXU8;Q2IBC5	Cav2	ENSRNOG00000057713	FALSE	3	NA	23741.7	13165.6	NA	266893	NA	NA	NA
P51638	Cav3	ENSRNOG00000005798	TRUE	1	NA	146375	NA	NA	NA	NA	NA	NA
G3V8L9;P85125	Cavin1	ENSRNOG00000019778	FALSE	5	NA	609380	NA	8959.04	3.01969e+06	NA	367304	62679.9
G3V8L9	Cavin1	ENSRNOG00000019778	FALSE	2	NA	NA	93405.3	NA	NA	15044.2	NA	NA
Q66H98	Cavin2	ENSRNOG00000025895	TRUE	4	NA	99250	28339.9	5870.5	1.10034e+06	NA	NA	NA
Q9Z1H9	Cavin3	ENSRNOG00000017914	TRUE	5	NA	35770.6	2184.33	2719.49	4621	NA	160817	NA
B1PRL5	Cavin4	ENSRNOG00000008027	TRUE	1	NA	117165	NA	NA	NA	NA	NA	NA
Q66HA7	Cbfb	ENSRNOG00000014647	TRUE	2	NA	NA	5985.35	6188.67	NA	NA	NA	NA
D3ZV15	Cbl	ENSRNOG00000008444	TRUE	2	NA	NA	1192.4	NA	NA	3128.44	NA	NA
D3ZS02	Cbll1	ENSRNOG00000007253	TRUE	1	NA	NA	2209.35	NA	NA	NA	NA	NA
B2GV72	Cbr3	ENSRNOG00000001701	TRUE	2	NA	11599.9	22931.5	NA	NA	NA	NA	NA
Q7TS56	Cbr4	ENSRNOG00000024411	TRUE	3	NA	NA	56917.8	138061	NA	NA	NA	33397
P32232;P32232-2;P32232-3	Cbs	ENSRNOG00000029528	FALSE	4	14795.2	NA	24168	312489	NA	172998	NA	NA
Q99MB4	Cbwd1	ENSRNOG00000015516	TRUE	3	NA	NA	4376.92	1781.51	NA	NA	NA	79487.3
D4A3T3	Cbx1	ENSRNOG00000008689	TRUE	3	NA	NA	61419	14785.7	46874.2	NA	NA	NA
Q5RJK5	Cbx3	ENSRNOG00000011814	TRUE	4	92941.8	NA	268444	30881.3	NA	132252	NA	NA
B2RYU7	Cbx5	ENSRNOG00000036841	TRUE	3	NA	NA	58740.3	3949.58	NA	NA	NA	103165
Q4FZS1	Cbx8	ENSRNOG00000048113	TRUE	1	NA	NA	1267.66	NA	NA	NA	NA	NA
Q6AXV6	Cby2	ENSRNOG00000047413	TRUE	1	NA	NA	NA	NA	NA	NA	NA	47579.1
Q66HA5;Q66HA5-2	Cc2d1a	ENSRNOG00000006747	FALSE	2	NA	NA	2020.82	436.806	NA	NA	NA	NA
Q5FVK6	Cc2d1b	ENSRNOG00000008634	TRUE	3	NA	NA	6813.22	556.787	NA	5961.75	NA	NA
D4A2P1	Ccar1	ENSRNOG00000000397	TRUE	3	NA	NA	13962	7159.01	NA	NA	NA	37571.4
F1LM55	Ccar2	ENSRNOG00000018295	TRUE	5	5356.41	NA	31564.4	8891.31	NA	1514.47	NA	56831.9
D3ZSR7	Ccdc102a	ENSRNOG00000025843	TRUE	1	NA	NA	838.274	NA	NA	NA	NA	NA
B2GV96	Ccdc115	ENSRNOG00000013234	TRUE	1	NA	NA	5430.54	NA	NA	NA	NA	NA
D4A4Z0	Ccdc12	ENSRNOG00000020946	TRUE	1	NA	NA	7317.5	NA	NA	NA	NA	NA
D3ZUL1	Ccdc124	ENSRNOG00000018932	TRUE	3	NA	NA	8364.47	12679.1	NA	2647	NA	NA
G3V7Q3;Q6PEB9	Ccdc127	ENSRNOG00000012775	FALSE	1	NA	NA	8373.93	NA	NA	NA	NA	NA
Q5M862	Ccdc134	ENSRNOG00000007262	TRUE	1	NA	NA	4311.2	NA	NA	NA	NA	NA
D4AAR7	Ccdc136	ENSRNOG00000007100	TRUE	1	NA	NA	NA	NA	NA	NA	NA	77238.9
M0RAS3	Ccdc137	ENSRNOG00000048712	TRUE	1	NA	NA	4313.15	NA	NA	NA	NA	NA
D3ZEY0	Ccdc141	ENSRNOG00000012580	TRUE	2	NA	12269.6	14456.2	NA	NA	NA	NA	NA
F1M7D1	Ccdc152	ENSRNOG00000039473	TRUE	1	NA	7376.22	NA	NA	NA	NA	NA	NA
M0R9C5	Ccdc160	ENSRNOG00000046484	TRUE	1	NA	NA	2129.74	NA	NA	NA	NA	NA
D3ZGM5	Ccdc167	ENSRNOG00000000531	TRUE	2	NA	NA	7820.73	23887.2	NA	NA	NA	NA
A0A1B0GWU6;F1LT05	Ccdc170	ENSRNOG00000024280	FALSE	1	NA	NA	1791.62	NA	NA	NA	NA	NA
P86182	Ccdc22	ENSRNOG00000010846	TRUE	2	NA	NA	17341.8	18223.1	NA	NA	NA	NA
D4AAU6	Ccdc25	ENSRNOG00000015939	TRUE	3	NA	NA	7091.68	4910.26	NA	6501.79	NA	NA
Q498D0	Ccdc28a	ENSRNOG00000053347	TRUE	1	NA	NA	3277.54	NA	NA	NA	NA	NA
Q5BK07	Ccdc43	ENSRNOG00000002748	TRUE	1	NA	NA	10084.6	NA	NA	NA	NA	NA
Q5U2X6	Ccdc47	ENSRNOG00000009006	TRUE	3	NA	NA	56037.9	61050.8	6401.88	NA	NA	NA
Q810U0	Ccdc50	ENSRNOG00000001930	TRUE	2	NA	NA	6700.31	2971.65	NA	NA	NA	NA
A0A0G2JXH2;A0A0H2UHS3;Q5PPN7	Ccdc51	ENSRNOG00000020688	FALSE	3	NA	8350.4	32504.9	16880.3	NA	NA	NA	NA
D4AEK9	Ccdc6	ENSRNOG00000024019	TRUE	4	NA	12493.4	11327	870.702	NA	9227.98	NA	NA
A0A140TAG2;Q3ZAV0	Ccdc60	ENSRNOG00000032684	FALSE	1	NA	NA	NA	NA	NA	22341.2	NA	NA
A0A0G2JTP3;P62521	Ccdc8	ENSRNOG00000027936	FALSE	1	NA	NA	25232.2	NA	NA	NA	NA	NA
Q5XIB5	Ccdc86	ENSRNOG00000020925	TRUE	1	NA	NA	3889.64	NA	NA	NA	NA	NA
D3ZTC4	Ccdc88b	ENSRNOG00000024931	TRUE	1	NA	NA	694.517	NA	NA	NA	NA	NA
D4A9W1	Ccdc88c	ENSRNOG00000004482	TRUE	1	NA	NA	1886.6	NA	NA	NA	NA	NA
Q4V897	Ccdc90b	ENSRNOG00000009462	TRUE	2	NA	NA	8069.58	6412.11	NA	NA	NA	NA
Q6AY97	Ccdc91	ENSRNOG00000001847	TRUE	1	NA	NA	7266.05	NA	NA	NA	NA	NA
D3ZBX9	Ccdc92	ENSRNOG00000021691	TRUE	1	NA	NA	1946.74	NA	NA	NA	NA	NA
Q5BJT7	Ccdc93	ENSRNOG00000002514	TRUE	2	NA	NA	20671.7	10629	NA	NA	NA	NA
D4A4L2	Ccdc97	ENSRNOG00000020675	TRUE	1	NA	NA	11102.1	NA	NA	NA	NA	NA
Q5XI58	Ccin	ENSRNOG00000014831	TRUE	1	NA	NA	NA	NA	NA	NA	NA	8279.2
Q9QXY8	Ccl7	ENSRNOG00000000239	TRUE	1	NA	NA	NA	NA	NA	19826.6	NA	NA
Q5FVN3	Ccl9	ENSRNOG00000028548	TRUE	1	NA	NA	122762	NA	NA	NA	NA	NA
A0A0G2JZF5;A0A0G2K1S9	Ccm2	ENSRNOG00000060825	FALSE	1	NA	NA	932.233	NA	NA	NA	NA	NA
P48961;Q5U321	Ccnd3	ENSRNOG00000050258	FALSE	1	NA	NA	1537.96	NA	NA	NA	NA	NA
A1L1L5	Ccnk	ENSRNOG00000006985	TRUE	2	NA	NA	3090.82	1021.57	NA	NA	NA	NA
Q9R1Q2;Q9R1Q2-2	Ccnl1	ENSRNOG00000011586	FALSE	1	NA	NA	600.188	NA	NA	NA	NA	NA
A0A0G2JXM2;D3ZC98	Ccnt1	ENSRNOG00000053054	FALSE	1	NA	NA	2795.93	NA	NA	NA	NA	NA
F1MA89	Ccny	ENSRNOG00000018123	TRUE	1	NA	NA	8719.19	NA	NA	NA	NA	NA
F1M4U0	Ccnyl1	ENSRNOG00000023807	TRUE	1	NA	NA	911.241	NA	NA	NA	NA	NA
A0A0G2K4M3;D4AE99	Ccpg1	ENSRNOG00000053428	FALSE	1	NA	NA	2418.03	NA	NA	NA	NA	NA
A0A0G2JSZ9;E9PSS2;Q9JK72	Ccs	ENSRNOG00000047816	FALSE	2	NA	NA	19986.1	65224.6	NA	NA	NA	NA
D3ZTW6	Ccser1	ENSRNOG00000029321	TRUE	1	NA	NA	2155.93	NA	NA	NA	NA	NA
Q5XIM9	Cct2	ENSRNOG00000021317	TRUE	7	298941	27416.9	200387	250777	276044	143493	NA	1.58288e+06
Q6P502	Cct3	ENSRNOG00000019090	TRUE	7	386030	38675.7	198088	216437	242293	95186.6	NA	3.0093e+06
Q7TPB1	Cct4	ENSRNOG00000009642	TRUE	7	178544	28469	128781	118247	186574	83653.1	NA	1.08325e+06
Q68FQ0	Cct5	ENSRNOG00000011632	TRUE	7	319603	35125.2	130784	198926	84823.6	173372	NA	1.7199e+06
Q3MHS9	Cct6a	ENSRNOG00000000923	TRUE	7	279733	33180.7	177927	268009	207962	103465	NA	1.33042e+06
Q6AYJ7	Cct6b	ENSRNOG00000007523	TRUE	1	NA	NA	NA	NA	NA	NA	NA	342214
D4AC23	Cct7	ENSRNOG00000015630	TRUE	7	228538	19004.4	140426	135295	121341	62871.9	NA	1.43794e+06
D4ACB8	Cct8	ENSRNOG00000001592	TRUE	7	240358	20876.7	176977	166866	228096	111750	NA	2.40514e+06
Q3B7U6	Cct8l1	ENSRNOG00000050369	TRUE	1	NA	NA	NA	NA	NA	NA	NA	13314
A0A140UHX9;Q6AYE1	Ccz1b	ENSRNOG00000001032	FALSE	1	NA	NA	NA	12412.1	NA	NA	NA	NA
A0A140UHX9	Ccz1b	ENSRNOG00000001032	FALSE	1	NA	NA	4223.42	NA	NA	NA	NA	NA
D4A447	Cd109	ENSRNOG00000025332	TRUE	1	NA	NA	NA	NA	NA	NA	NA	5140.43
Q63691	Cd14	ENSRNOG00000017819	TRUE	2	NA	NA	NA	7326.32	NA	13818.6	NA	NA
A0A0G2JVY2;D3Z9U2	Cd163	ENSRNOG00000010253	FALSE	1	NA	NA	NA	5848.59	NA	NA	NA	NA
G3V837;Q63493	Cd1d1	ENSRNOG00000016451	FALSE	2	NA	NA	4300.7	11027	NA	NA	NA	NA
A0A5D0;P04218	Cd200	ENSRNOG00000002141	FALSE	2	139967	NA	6149.87	NA	NA	NA	NA	NA
B4F786	Cd2bp2	ENSRNOG00000017201	TRUE	2	NA	NA	7891.29	2467.42	NA	NA	NA	NA
F1LQ10;Q5FVR3	Cd302	ENSRNOG00000006623	FALSE	1	NA	NA	NA	29617.4	NA	NA	NA	NA
B1PLB1;B1PLB2	Cd34	ENSRNOG00000045558	FALSE	2	NA	NA	11606.1	NA	20861.9	NA	NA	NA
Q64244	Cd38	ENSRNOG00000003069	TRUE	1	NA	NA	NA	3222.38	NA	NA	NA	NA
D3ZGF1;F1LSA1;O70509;P26051;P26051-2	Cd44	ENSRNOG00000006094	FALSE	2	NA	NA	1039.35	NA	NA	281214	NA	NA
A0A0G2JTH4;P97829;P97829-2	Cd47	ENSRNOG00000001964	FALSE	5	174358	11763.6	32691.7	19113.3	200548	NA	NA	NA
P10252	Cd48	ENSRNOG00000004737	TRUE	3	NA	NA	7649.95	7712.96	218645	NA	NA	NA
P27274	Cd59	ENSRNOG00000042821	TRUE	6	55615.5	41718.7	154187	8006.78	NA	79304.4	NA	648617
Q4KM75	Cd5l	ENSRNOG00000023068	TRUE	1	NA	NA	NA	1851.89	NA	NA	NA	NA
A0A0G2K0T2;P28648	Cd63	ENSRNOG00000007650	FALSE	1	NA	NA	8369.05	NA	NA	NA	NA	NA
Q4FZY1	Cd68	ENSRNOG00000037563	TRUE	1	NA	NA	NA	22213.4	NA	NA	NA	NA
P10247	Cd74	ENSRNOG00000018735	TRUE	1	NA	NA	4625.88	NA	NA	NA	NA	NA
P10247-2	Cd74	ENSRNOG00000018735	TRUE	1	NA	NA	7167.4	NA	NA	NA	NA	NA
Q62745;Q6P9V1	Cd81	ENSRNOG00000020451	FALSE	5	2.11955e+06	175484	32373.4	100909	NA	47181.8	NA	NA
O70352;Q6IN14	Cd82	ENSRNOG00000000047	FALSE	2	NA	NA	128845	7049.74	NA	NA	NA	NA
P40241	Cd9	ENSRNOG00000019556	TRUE	5	135801	44776.7	400027	NA	120924	36833.4	NA	NA
B4F7A5	Cd99	ENSRNOG00000050735	TRUE	3	NA	NA	NA	42750.4	306856	42585.3	NA	NA
Q5XIE7	Cdadc1	ENSRNOG00000012209	TRUE	1	NA	NA	1159.17	NA	NA	NA	NA	NA
Q62834	Cdc123	ENSRNOG00000017770	TRUE	1	NA	NA	1928.69	NA	NA	NA	NA	NA
A0A0G2JT88;Q4V884	Cdc16	ENSRNOG00000017536	FALSE	1	NA	NA	4573.73	NA	NA	NA	NA	NA
F1LRQ6	Cdc23	ENSRNOG00000024241	TRUE	1	NA	NA	3110.32	NA	NA	NA	NA	NA
Q6YDN7	Cdc26	ENSRNOG00000029785	TRUE	1	NA	NA	35694.9	NA	NA	NA	NA	NA
Q4V8A2	Cdc27	ENSRNOG00000005904	TRUE	1	NA	NA	456.314	NA	NA	NA	NA	NA
D4A453	Cdc34	ENSRNOG00000060530	TRUE	2	NA	NA	1852.43	NA	NA	NA	NA	258266
A0A0G2K3C1;A0A140TAG9;Q63692	Cdc37	ENSRNOG00000033426	FALSE	7	102165	27353.4	124322	39098.3	75735.6	150099	NA	48057.6
A0A0G2JYM6;Q5XIC3	Cdc37l1	ENSRNOG00000010967	FALSE	2	NA	NA	1819.27	3703.99	NA	NA	NA	NA
A0A0G2JW64;A0A0G2K0C5;F1LTB9	Cdc40	ENSRNOG00000000581	FALSE	1	NA	NA	1988.45	NA	NA	NA	NA	NA
A0A0G2JSM8;Q8CFN2;Q8CFN2-2	Cdc42	ENSRNOG00000013536	FALSE	4	NA	60865	NA	198399	502550	NA	NA	285807
A0A0G2JSM8;Q8CFN2-2	Cdc42	ENSRNOG00000013536	FALSE	1	NA	NA	1271.28	NA	NA	NA	NA	NA
Q8CFN2;Q8CFN2-2	Cdc42	ENSRNOG00000013536	FALSE	1	NA	NA	NA	NA	NA	50736.7	NA	NA
Q8CFN2-2	Cdc42	ENSRNOG00000013536	FALSE	1	62138.2	NA	NA	NA	NA	NA	NA	NA
Q8CFN2	Cdc42	ENSRNOG00000013536	FALSE	2	945158	NA	479105	NA	NA	NA	NA	NA
A0A0G2K5Z1;G3V6C9;O54874	Cdc42bpa	ENSRNOG00000002841	FALSE	1	NA	NA	2099.4	NA	NA	NA	NA	NA
A0A0G2KB58;Q7TT49	Cdc42bpb	ENSRNOG00000009675	FALSE	2	NA	NA	17008.5	3738.32	NA	NA	NA	NA
D3Z837	Cdc42bpg	ENSRNOG00000027456	TRUE	1	NA	NA	1477.19	NA	NA	NA	NA	NA
A1A5P0	Cdc42ep1	ENSRNOG00000008517	TRUE	2	NA	NA	9512.42	1488.5	NA	NA	NA	NA
B1WC33	Cdc42ep4	ENSRNOG00000028946	TRUE	2	NA	NA	4538.21	1567.81	NA	NA	NA	NA
Q5BJM7	Cdc42se1	ENSRNOG00000060538	TRUE	1	NA	NA	14302.9	NA	NA	NA	NA	NA
O08837	Cdc5l	ENSRNOG00000019975	TRUE	2	NA	NA	22563.5	7321.84	NA	NA	NA	NA
F2Z3T0;Q4V8C8	Cdc73	ENSRNOG00000003258	FALSE	2	NA	NA	6843.15	970.862	NA	NA	NA	NA
D3ZVA1	Cdcp1	ENSRNOG00000004743	TRUE	1	NA	NA	2411.35	NA	NA	NA	NA	NA
Q9R0T4	Cdh1	ENSRNOG00000020151	TRUE	3	NA	NA	126121	11065.3	32899.2	NA	NA	NA
F1MAH6	Cdh11	ENSRNOG00000013481	TRUE	1	NA	NA	NA	NA	NA	5764.04	NA	NA
F1M7X3;Q8R490	Cdh13	ENSRNOG00000014371	FALSE	5	91138.1	37068.3	1962.02	1156.01	NA	13169.6	NA	NA
P55281	Cdh17	ENSRNOG00000015562	TRUE	1	NA	NA	NA	5291.88	NA	NA	NA	NA
G3V803;Q9Z1Y3	Cdh2	ENSRNOG00000015602	FALSE	5	16425.8	115126	15977.9	17983.2	NA	93320	NA	NA
F1LMI3	Cdh3	ENSRNOG00000020129	TRUE	1	NA	NA	3656.13	NA	NA	NA	NA	NA
P55280	Cdh6	ENSRNOG00000013535	TRUE	1	NA	NA	3736.15	NA	NA	NA	NA	NA
D3ZAN2	Cdhr2	ENSRNOG00000017917	TRUE	1	NA	NA	26993.2	NA	NA	NA	NA	NA
Q9JIK1;Q9JIK1-2	Cdhr5	ENSRNOG00000017762	FALSE	1	NA	NA	35357.1	NA	NA	NA	NA	NA
P70500	Cdipt	ENSRNOG00000024144	TRUE	3	NA	NA	25514.8	15194.2	90959.7	NA	NA	NA
P39951	Cdk1	ENSRNOG00000000632	TRUE	1	NA	NA	103195	NA	NA	NA	NA	NA
D3ZML3;D4A3G2;P46892	Cdk11b	ENSRNOG00000017213	FALSE	1	NA	NA	NA	1280.98	NA	NA	NA	NA
D3ZML3;D4A3G2	Cdk11b	ENSRNOG00000017213	FALSE	1	NA	NA	1798.34	NA	NA	NA	NA	NA
A0A0G2K5U7;Q3MJK5;Q3MJK5-2	Cdk12	ENSRNOG00000006000	FALSE	2	NA	NA	3261.51	NA	NA	NA	NA	3413.85
D3ZSZ0	Cdk14	ENSRNOG00000007151	TRUE	1	NA	NA	4337.78	NA	NA	NA	NA	NA
A0A0H2UHG4;O35832	Cdk18	ENSRNOG00000008137	FALSE	3	8456.89	NA	11016.6	3894.9	NA	NA	NA	NA
Q63699;Q6P751	Cdk2	ENSRNOG00000006469	FALSE	1	NA	NA	1046.8	NA	NA	NA	NA	NA
P35426	Cdk4	ENSRNOG00000025602	TRUE	2	NA	NA	1576.41	786.235	NA	NA	NA	NA
Q03114	Cdk5	ENSRNOG00000008017	TRUE	4	61247.9	NA	11754.5	510.304	NA	863.271	NA	NA
Q9JLH6	Cdk5rap1	ENSRNOG00000015696	TRUE	1	NA	NA	1510.63	NA	NA	NA	NA	NA
A0A0G2K6K7;F1M4B7;Q9JLH5	Cdk5rap2	ENSRNOG00000005788	FALSE	1	NA	NA	8684.28	NA	NA	NA	NA	NA
Q642E3;Q9JLH7	Cdk5rap3	ENSRNOG00000048747	FALSE	4	NA	NA	7726.56	16302.2	1138.19	NA	NA	67327.7
F1MA87	Cdk6	ENSRNOG00000009258	TRUE	1	NA	NA	7171.27	NA	NA	NA	NA	NA
Q641Z4	Cdk9	ENSRNOG00000022586	TRUE	1	NA	NA	4408.18	NA	NA	NA	NA	NA
O08769	Cdkn1b	ENSRNOG00000007249	TRUE	2	NA	NA	19057.8	3583.79	NA	NA	NA	NA
Q5U2X0	Cdkn2aip	ENSRNOG00000022736	FALSE	1	NA	NA	6534.19	NA	NA	NA	NA	NA
Q5U2X0;Q5U2X0-2	Cdkn2aip	ENSRNOG00000022736	FALSE	1	NA	NA	NA	2272	NA	NA	NA	NA
P0C5I0	Cdnf	ENSRNOG00000026493	TRUE	1	NA	14921.6	NA	NA	NA	NA	NA	NA
P21816	Cdo1	ENSRNOG00000000158	TRUE	1	NA	NA	NA	76682.1	NA	NA	NA	NA
Q4V7B9	Cdr2	ENSRNOG00000017260	TRUE	1	NA	15188.9	NA	NA	NA	NA	NA	NA
O35052	Cds1	ENSRNOG00000002142	TRUE	1	NA	NA	3169.14	NA	NA	NA	NA	NA
G3V8W2;Q91XU8	Cds2	ENSRNOG00000021265	FALSE	5	117940	13751.1	37098.5	6582.58	38028.1	NA	NA	NA
A0A0G2K0B0;Q5XIM5	Cdv3	ENSRNOG00000010186	FALSE	5	49588.6	NA	59083	48979.7	NA	8222.76	NA	2950.05
Q6AYK9;Q6AYK9-2	Cdyl	ENSRNOG00000032215	FALSE	1	NA	NA	1517.7	NA	NA	NA	NA	NA
P16573;P16573-2;Q9JHL6;Q9JHL7	Ceacam1	ENSRNOG00000020578	FALSE	2	NA	NA	NA	25849	27692.3	NA	NA	NA
P21272;P21272-2;P21272-3	Cebpb	ENSRNOG00000057347	FALSE	1	NA	NA	NA	2177	NA	NA	NA	NA
Q4QQT3	Celf1	ENSRNOG00000010379	TRUE	3	NA	NA	5529.37	5622.31	NA	12463.5	NA	NA
Q792H5;Q792H5-2;Q792H5-3;Q792H5-4;Z4YNP1	Celf2	ENSRNOG00000023661	FALSE	4	91756.2	NA	798.886	NA	11952.2	8339.23	NA	NA
G3V8P3;Q9QYP2	Celsr2	ENSRNOG00000020058	FALSE	1	NA	NA	1289.66	NA	NA	NA	NA	NA
A0A0G2JZA7;D3ZZ19	Cemip2	ENSRNOG00000012782	FALSE	2	NA	NA	1744.62	548.498	NA	NA	NA	NA
Q5FVI4	Cend1	ENSRNOG00000045680	TRUE	2	1.6619e+06	NA	NA	NA	NA	263898	NA	NA
D4AEL8	Cep131	ENSRNOG00000004430	TRUE	1	NA	NA	642.104	NA	NA	NA	NA	NA
D4A1G8	Cep170b	ENSRNOG00000033688	TRUE	2	1929.15	NA	392.787	NA	NA	NA	NA	NA
D4A3X0	Cep192	ENSRNOG00000042879	TRUE	2	NA	NA	1589.18	4312.74	NA	NA	NA	NA
A0A096MJP4;Q4KM37	Cep41	ENSRNOG00000010950	FALSE	1	NA	NA	1018.24	NA	NA	NA	NA	NA
Q4V7C1	Cep43	ENSRNOG00000055093	TRUE	1	NA	NA	2605.07	NA	NA	NA	NA	NA
D3ZVQ1	Cep72	ENSRNOG00000015465	TRUE	1	NA	NA	NA	NA	NA	NA	NA	22635.2
D4AC95	Cep97	ENSRNOG00000001609	TRUE	1	NA	NA	1207.27	NA	NA	NA	NA	NA
Q6AXM5	Cept1	ENSRNOG00000017723	TRUE	2	NA	NA	5171.68	14354.1	NA	NA	NA	NA
G3V8V4;Q3T1K1	Cers2	ENSRNOG00000021138	FALSE	3	NA	NA	12202.9	50103.5	34684.2	NA	NA	NA
D4ACN6	Cert1	ENSRNOG00000015686	TRUE	2	NA	NA	5677.12	1887.88	NA	NA	NA	NA
P16303	Ces1d	ENSRNOG00000015519	FALSE	4	NA	NA	10432.1	849277	2.60324e+06	NA	NA	4.19823e+06
A0A0G2JY66;A0A0G2K3Z4;G3V822;P16303	Ces1d	ENSRNOG00000015519	FALSE	1	NA	13399.9	NA	NA	NA	NA	NA	NA
Q8K3R0;Q8K3R0-2	Ces2a	ENSRNOG00000011330	FALSE	1	NA	NA	NA	41954.4	NA	NA	NA	NA
D3ZXQ0	Ces2g	ENSRNOG00000013808	TRUE	2	NA	NA	42646.8	19960.3	NA	NA	NA	NA
Q32Q55	Ces2h	ENSRNOG00000039079	TRUE	2	NA	NA	8185.4	39753.9	NA	NA	NA	NA
A0A0G2JTC2;G3V821	Cetn3	ENSRNOG00000048563	FALSE	1	NA	NA	2480.3	NA	NA	NA	NA	NA
A0A0H2UI05	Cfap20	ENSRNOG00000042179	TRUE	2	NA	NA	6383.27	NA	NA	NA	NA	93863.3
Q5U3Z0	Cfap298	ENSRNOG00000021399	TRUE	1	NA	NA	1289.65	NA	NA	NA	NA	NA
Q68FQ4	Cfap300	ENSRNOG00000043410	TRUE	2	NA	NA	2444.42	NA	NA	NA	NA	12585.1
Q4V8E4	Cfap36	ENSRNOG00000003901	TRUE	3	NA	NA	4386.26	NA	NA	14260.3	NA	759878
Q5RKG5	Cfap410	ENSRNOG00000001215	TRUE	1	NA	NA	2651.39	NA	NA	NA	NA	NA
A0A0U1RRP9;G3V615;Q7TP05	Cfb	ENSRNOG00000051158	FALSE	4	NA	27265.1	962.263	NA	23320	NA	NA	74105.4
G3V615	Cfb	ENSRNOG00000051158	FALSE	2	NA	15997	NA	5108.31	NA	NA	NA	NA
A0A0U1RRP9;Q7TP05	Cfb	ENSRNOG00000051158	FALSE	2	NA	NA	NA	21558.9	NA	2962.35	NA	NA
G3V7H3;P32038	Cfd	ENSRNOG00000033564	FALSE	2	NA	NA	NA	2340.88	NA	879.469	NA	NA
A0A0G2K6H5;Q75UQ2	Cfdp1	ENSRNOG00000019326	FALSE	2	NA	NA	12871.2	4722.1	NA	NA	NA	NA
F1M983;G3V9R2	Cfh	ENSRNOG00000030715	FALSE	2	NA	11678.8	1107.17	NA	NA	NA	NA	NA
F1M983;G3V9R2;Q5XJW6	Cfh	ENSRNOG00000030715	FALSE	3	NA	NA	NA	36638.6	30468.9	3622.06	NA	NA
Q5I0M3	Cfhr1	ENSRNOG00000042901	TRUE	1	NA	NA	NA	15234.5	NA	NA	NA	NA
A0A0G2K975;G3V7P5	Cfhr4	ENSRNOG00000042369	FALSE	1	NA	NA	NA	655.522	NA	NA	NA	NA
A0A0G2K135;Q9WUW3	Cfi	ENSRNOG00000053400	FALSE	3	NA	3155.57	NA	20609.5	NA	2446.22	NA	NA
P45592	Cfl1	ENSRNOG00000020660	TRUE	7	7.06378e+06	156068	503303	852018	3.133e+06	9.44591e+06	NA	1.06599e+06
M0RC65	Cfl2	ENSRNOG00000045892	TRUE	6	176697	287467	48112	87746.1	NA	1.37509e+06	NA	76402.9
B0BNN4	Cfp	ENSRNOG00000025811	TRUE	1	NA	NA	NA	3186.11	NA	NA	NA	NA
D4ADB4	Cggbp1	ENSRNOG00000000718	TRUE	1	NA	NA	11290.4	NA	NA	NA	NA	NA
D4A4X4	Cgn	ENSRNOG00000020952	TRUE	4	NA	NA	38559.5	31531.7	3235.81	NA	NA	8861.35
D4A3V5	Cgnl1	ENSRNOG00000054080	TRUE	2	NA	NA	46829.3	3518.79	NA	NA	NA	NA
A0A0H2UHB8;O70210	Chad	ENSRNOG00000003304	FALSE	1	NA	NA	NA	NA	NA	NA	5.24377e+06	NA
B5DEG7	Champ1	ENSRNOG00000000112	TRUE	1	NA	NA	435.295	NA	NA	NA	NA	NA
B5DER5	Chchd1	ENSRNOG00000009297	TRUE	1	NA	NA	13126.3	NA	NA	NA	NA	NA
Q63ZY8	Chchd10	ENSRNOG00000028356	TRUE	2	NA	262287	NA	20534.9	NA	NA	NA	NA
D3ZUX5	Chchd3	ENSRNOG00000013211	TRUE	5	19255.3	301754	884253	123412	22041.8	NA	NA	NA
D4A7N1	Chchd6	ENSRNOG00000060248	TRUE	2	NA	NA	60885	8099.25	NA	NA	NA	NA
D4AC73	Chchd7	ENSRNOG00000031769	TRUE	1	NA	NA	13300.4	NA	NA	NA	NA	NA
A0A096MJY0;A0A0G2KA92;D4AD08	Chd2	ENSRNOG00000012716	FALSE	1	NA	NA	503.225	NA	NA	NA	NA	NA
E9PU01	Chd4	ENSRNOG00000018309	TRUE	4	NA	NA	10024.9	3443.02	5009.34	NA	NA	4808.92
Q9JIX5	Chd8	ENSRNOG00000025011	TRUE	1	NA	NA	160.873	NA	NA	NA	NA	NA
Q6UPE0	Chdh	ENSRNOG00000015859	TRUE	3	NA	NA	44272.2	1.31441e+06	NA	NA	NA	12263.1
D3ZAX5	Cherp	ENSRNOG00000012323	TRUE	3	NA	NA	6436.37	2486.96	NA	NA	NA	9777.92
P10354;Q5PPG5	Chga	ENSRNOG00000052549	FALSE	1	NA	NA	NA	NA	NA	1097.73	NA	NA
O35314	Chgb	ENSRNOG00000021269	TRUE	1	NA	NA	NA	NA	NA	2325.53	NA	NA
Q9WTV1	Chi3l1	ENSRNOG00000053272	TRUE	1	NA	NA	NA	NA	NA	459.868	NA	NA
A0A0G2JSR1;A0JPQ9;Q7TP14	Chid1	ENSRNOG00000050181	FALSE	2	NA	NA	10531.9	10648.4	NA	NA	NA	NA
O54783	Chkb	ENSRNOG00000011404	TRUE	3	NA	NA	14216.7	6471.81	NA	7981.04	NA	NA
M0RC17	Chl1	ENSRNOG00000045771	TRUE	2	6148.08	NA	NA	NA	NA	70052.7	NA	NA
A0A0G2KAD5;G3V607;P37727	Chm	ENSRNOG00000000161	FALSE	1	NA	NA	4700.89	NA	NA	NA	NA	NA
D4AE79	Chmp1a	ENSRNOG00000016001	TRUE	1	NA	NA	8124.61	NA	NA	NA	NA	NA
B2RZB5	Chmp2a	ENSRNOG00000043328	TRUE	2	NA	NA	59408.8	6026.74	NA	NA	NA	NA
F1M8B7	Chmp2b	ENSRNOG00000040257	TRUE	1	NA	NA	23184	NA	NA	NA	NA	NA
Q8CGS4	Chmp3	ENSRNOG00000007356	TRUE	2	NA	NA	21023.7	14280.8	NA	NA	NA	NA
D4A9Z8	Chmp4bl1	ENSRNOG00000034071	FALSE	1	NA	NA	105189	NA	NA	NA	NA	NA
D4A9Z8;M0RCH6	Chmp4bl1	ENSRNOG00000034071	FALSE	4	13033.3	NA	NA	34020.7	15250.6	11610.5	NA	NA
F1LPT7;Q569C1	Chmp4c	ENSRNOG00000010238	FALSE	1	NA	NA	4201.07	NA	NA	NA	NA	NA
Q4QQV8	Chmp5	ENSRNOG00000008672	TRUE	3	36246.2	NA	42862.7	16009.1	NA	NA	NA	NA
D3ZDR2	Chmp6	ENSRNOG00000004014	TRUE	3	16165.7	NA	36794.2	3852.97	NA	NA	NA	NA
D4A7H9	Chmp7	ENSRNOG00000016939	TRUE	2	NA	NA	3849.41	549.83	NA	NA	NA	NA
D4A4T9	Chordc1	ENSRNOG00000026643	TRUE	4	41211.6	NA	43869.3	41466.6	NA	172375	NA	NA
P61023	Chp1	ENSRNOG00000004742	TRUE	2	NA	NA	91259.5	16265.6	NA	NA	NA	NA
Q66H21	Chpt1	ENSRNOG00000058271	TRUE	1	NA	NA	10833.3	NA	NA	NA	NA	NA
D3ZAR9	Chrac1	ENSRNOG00000009103	TRUE	1	NA	NA	10202.7	NA	NA	NA	NA	NA
G3V926	Chuk	ENSRNOG00000022485	TRUE	1	NA	NA	1433.62	NA	NA	NA	NA	NA
B5DER2	Churc1	ENSRNOG00000007336	TRUE	1	NA	NA	4939.44	NA	NA	NA	NA	NA
A0A0G2JVS7;Q5M7T1	Ciao1	ENSRNOG00000012638	FALSE	3	NA	50808.8	7518.18	13725.8	NA	NA	NA	NA
Q5RJS3	Ciao2a	ENSRNOG00000017119	TRUE	2	NA	NA	4925.16	6284.97	NA	NA	NA	NA
D3Z8Q7	Ciao2b	ENSRNOG00000011865	TRUE	2	NA	NA	8427.16	4178.63	NA	NA	NA	NA
Q5BK18	Ciao3	ENSRNOG00000019522	TRUE	2	NA	NA	3431.19	4424.07	NA	NA	NA	NA
Q5XID1	Ciapin1	ENSRNOG00000016234	TRUE	5	16578.1	NA	37616.8	16958.4	NA	37269.3	NA	198641
Q9R010	Cib1	ENSRNOG00000033498	TRUE	1	NA	NA	4427.73	NA	NA	NA	NA	NA
D3ZP87	Cibar1	ENSRNOG00000016338	TRUE	1	NA	NA	2883.71	NA	NA	NA	NA	NA
D4A853	Cic	ENSRNOG00000056118	TRUE	1	NA	NA	708.518	NA	NA	NA	NA	NA
D3ZE05	Cilp2	ENSRNOG00000020622	TRUE	1	NA	NA	NA	NA	NA	NA	3.78359e+06	NA
P60825	Cirbp	ENSRNOG00000015999	TRUE	3	NA	NA	16643.3	NA	NA	63108.1	NA	167910
B0K020	Cisd1	ENSRNOG00000000610	TRUE	6	855236	941601	3.64285e+06	820916	NA	450824	NA	300598
D4AAE9	Cisd2	ENSRNOG00000048258	TRUE	2	NA	NA	114585	51077.4	NA	NA	NA	NA
A0A0G2JW34;D3ZV37	Cisd3	ENSRNOG00000036894	FALSE	3	NA	28166.1	47879.1	156080	NA	NA	NA	NA
E9PSL7;E9PSL7-2;E9PSL7-3	Cit	ENSRNOG00000001143	FALSE	1	NA	NA	NA	NA	NA	9991.72	NA	NA
F1LS75;F1LV60	Ciz1	ENSRNOG00000013442	FALSE	1	NA	NA	747.945	NA	NA	NA	NA	NA
D3ZH41	Ckap4	ENSRNOG00000008016	TRUE	5	NA	3760.29	102489	3938.4	120932	NA	107355	NA
P07335	Ckb	ENSRNOG00000010872	TRUE	7	1.21524e+07	981960	1.19223e+06	45215.9	1.20959e+06	3.68293e+07	NA	112061
A0A0G2JSP8;P00564	Ckm	ENSRNOG00000016837	FALSE	5	NA	1.06326e+07	4922.42	667.1	NA	99185.6	625019	NA
P25809;Q5BJT9	Ckmt1	ENSRNOG00000014573	FALSE	4	2.17045e+06	NA	969889	NA	39141.6	170515	NA	NA
A0A0G2JVQ1	Ckmt2	ENSRNOG00000055450	TRUE	2	NA	1.93218e+06	4605.38	NA	NA	NA	NA	NA
A0A0G2JZM8;Q99JD4	Clasp2	ENSRNOG00000009161	FALSE	3	26667.4	NA	3211.87	NA	NA	41406.5	NA	NA
Q6VPP3	Clca4	ENSRNOG00000029889	TRUE	1	NA	NA	1223.01	NA	NA	NA	NA	NA
A0A140TAF5;Q9WU61;Q9WU61-2	Clcc1	ENSRNOG00000020360	FALSE	1	NA	NA	NA	2945.29	NA	NA	NA	NA
A0A140TAF5;Q9WU61;Q9WU61-2;Q9WU61-3;Q9WU61-5	Clcc1	ENSRNOG00000020360	FALSE	1	NA	NA	5255.58	NA	NA	NA	NA	NA
E9PU32;P35525	Clcn2	ENSRNOG00000001742	FALSE	1	NA	NA	1331.71	NA	NA	NA	NA	NA
P51792;P51792-2	Clcn3	ENSRNOG00000010682	FALSE	1	NA	NA	743.875	NA	NA	NA	NA	NA
A0A0G2K2K6	Clcn3	ENSRNOG00000010682	TRUE	1	NA	NA	1344.55	NA	NA	NA	NA	NA
P51796;P51796-2	Clcn5	ENSRNOG00000002862	FALSE	1	NA	NA	2539.13	NA	NA	NA	NA	NA
P51799	Clcn7	ENSRNOG00000016976	TRUE	1	NA	NA	3701.18	NA	NA	NA	NA	NA
Q06393;Q66HN9	Clcnka	ENSRNOG00000052368	FALSE	1	NA	NA	2246.03	NA	NA	NA	NA	NA
E9PTA8;G3V7B3;P51802;P51802-2	Clcnkb	ENSRNOG00000009897	FALSE	1	NA	NA	41909.1	NA	NA	NA	NA	NA
A0A0G2JWU2;A0A1W2Q674;G3V7A9	Cldn10	ENSRNOG00000010085	FALSE	1	NA	NA	51277.7	NA	NA	NA	NA	NA
A0A0G2K8J2;Q91Y55	Cldn16	ENSRNOG00000055138	FALSE	1	NA	NA	14238.5	NA	NA	NA	NA	NA
Q5QT56;Q5QT56-2	Cldn19	ENSRNOG00000007922	FALSE	1	NA	NA	34356.1	NA	NA	NA	NA	NA
Q63400	Cldn3	ENSRNOG00000046007	TRUE	2	NA	NA	8299.74	26777.4	NA	NA	NA	NA
Q5XIT8	Cldn4	ENSRNOG00000001476	TRUE	1	NA	NA	34398.7	NA	NA	NA	NA	NA
Q9Z1L1	Cldn7	ENSRNOG00000017325	TRUE	1	NA	NA	24939.4	NA	NA	NA	NA	NA
Q499Q7	Cldn8	ENSRNOG00000001571	TRUE	1	NA	NA	35159.3	NA	NA	NA	NA	NA
G3V674	Cldnd1	ENSRNOG00000001657	TRUE	1	NA	NA	1988	NA	NA	NA	NA	NA
Q642B4	Clec14a	ENSRNOG00000022697	TRUE	2	NA	NA	700.631	984.042	NA	NA	NA	NA
A0A0G2JVV1;Q0H8B9	Clec2g	ENSRNOG00000059538	FALSE	2	NA	NA	7486.06	6672.98	NA	NA	NA	NA
D4A0E3	Clec3a	ENSRNOG00000012238	TRUE	1	NA	NA	NA	NA	NA	NA	214725	NA
D3ZUU6	Clec3b	ENSRNOG00000004540	TRUE	2	NA	NA	NA	6084.77	NA	NA	413682	NA
P10716	Clec4f	ENSRNOG00000013137	TRUE	1	NA	NA	NA	21951.7	NA	NA	NA	NA
D3ZFS2	Clgn	ENSRNOG00000003755	TRUE	1	NA	NA	NA	NA	NA	NA	NA	962142
Q6MG61	Clic1	ENSRNOG00000029682	TRUE	6	7263.35	20466.6	638071	30925	278210	39351.7	NA	NA
Q5M883	Clic2	ENSRNOG00000000728	TRUE	2	NA	NA	1324.29	2597.63	NA	NA	NA	NA
D3ZY91	Clic3	ENSRNOG00000015184	TRUE	1	NA	NA	NA	NA	263326	NA	NA	NA
G3V8C4;Q9Z0W7	Clic4	ENSRNOG00000018109	FALSE	6	NA	156078	90718	201691	364133	243921	NA	21560.7
Q9EPT8	Clic5	ENSRNOG00000047218	TRUE	3	NA	26281.8	3142.97	NA	2.79062e+06	NA	NA	NA
A0A0G2JTB6;F1M9X4;Q811Q2	Clic6	ENSRNOG00000026870	FALSE	1	NA	NA	NA	NA	NA	NA	NA	51758.2
Q6DGF2	Clint1	ENSRNOG00000005406	FALSE	5	14075.6	NA	187792	60376.4	21263.8	8218.18	NA	NA
A0A0G2JW94	Clint1	ENSRNOG00000005406	FALSE	2	NA	NA	13798.4	3636.19	NA	NA	NA	NA
A0A0G2JW94;Q6DGF2	Clint1	ENSRNOG00000005406	FALSE	1	NA	NA	NA	NA	NA	NA	NA	14693.5
A0A0G2JTX8;A0A0G2K681;F1MAH8;Q9JK25	Clip1	ENSRNOG00000001247	FALSE	1	1193.38	NA	NA	NA	NA	NA	NA	NA
A0A0G2K681	Clip1	ENSRNOG00000001247	FALSE	1	NA	NA	4427.03	NA	NA	NA	NA	NA
A0A0G2JZF2;G3V949;O55156	Clip2	ENSRNOG00000021611	FALSE	3	7364.65	NA	4990	NA	NA	8602.62	NA	NA
D4A626	Clmn	ENSRNOG00000011044	TRUE	2	NA	NA	26037.8	10862	NA	NA	NA	NA
A0A0G2K587;D3ZZ46	Cln6	ENSRNOG00000007164	FALSE	1	NA	NA	9119.69	NA	NA	NA	NA	NA
Q04753;Q6P9X1	Clns1a	ENSRNOG00000012788	FALSE	4	7061.31	NA	13865.9	NA	NA	46678.3	NA	35175.2
A0A0G2K8N0;D4A4R8;G3V697;Q9WVS9;Q9WVS9-2	Clock	ENSRNOG00000002175	FALSE	1	NA	NA	840.257	NA	NA	NA	NA	NA
A0A0G2K3V9;Q6IRH7;Q9WTT2	Clpb	ENSRNOG00000019693	FALSE	4	NA	1044.23	39258.6	5103.21	NA	NA	NA	5527.25
B2RYF6	Clptm1	ENSRNOG00000018255	TRUE	2	NA	NA	15705.3	20221.3	NA	NA	NA	NA
D4A416	Clptm1l	ENSRNOG00000016923	TRUE	2	NA	NA	2545.32	1113.99	NA	NA	NA	NA
Q5U2U0	Clpx	ENSRNOG00000030225	TRUE	2	NA	NA	33145	48742.5	NA	NA	NA	NA
Q6AYR5	Clrn3	ENSRNOG00000028288	TRUE	1	NA	NA	23108.6	NA	NA	NA	NA	NA
A0A0G2JYW3;P08081;P08081-2	Clta	ENSRNOG00000014635	FALSE	6	423611	NA	189036	204974	177861	32037.5	NA	127269
P08082;P08082-2	Cltb	ENSRNOG00000017506	FALSE	6	227151	35556.1	109000	78601.4	NA	188725	NA	54580.6
F1M779;P11442	Cltc	ENSRNOG00000004291	FALSE	8	1.40215e+06	87134.6	614526	259720	615352	251194	18075.3	720871
Q9ESG3	Cltrn	ENSRNOG00000003960	TRUE	1	NA	NA	222981	NA	NA	NA	NA	NA
A0A0G2KB42;G3V836;P05371	Clu	ENSRNOG00000016460	FALSE	2	NA	31544.7	NA	NA	NA	NA	400369	NA
G3V836;P05371	Clu	ENSRNOG00000016460	FALSE	6	25241.6	NA	3288.61	24122.9	37171.9	36700.5	NA	819666
A0A0G2K129;Q6AYJ5	Cluap1	ENSRNOG00000007117	FALSE	1	NA	NA	646.512	NA	NA	NA	NA	NA
A0A0U1RRV5;D3ZKG9	Cluh	ENSRNOG00000002669	FALSE	3	NA	2658.75	25377.4	27716.9	NA	NA	NA	NA
Q5I0K3;Q5I0K3-2	Clybl	ENSRNOG00000014075	FALSE	3	NA	96928.9	106542	34762	NA	NA	NA	NA
P50339	Cma1	ENSRNOG00000020563	TRUE	1	NA	NA	NA	3455.5	NA	NA	NA	NA
P69060;Q5M963	Cmas	ENSRNOG00000013816	FALSE	5	NA	NA	17517.8	94429.5	1267.55	6078.1	NA	41745.9
Q7TP52	Cmbl	ENSRNOG00000011260	TRUE	4	NA	71802.5	33194.6	638347	NA	187687	NA	NA
D3ZTN2	Cmc1	ENSRNOG00000010149	TRUE	2	NA	NA	39748.5	26813.3	NA	NA	NA	NA
D4A471	Cmc2	ENSRNOG00000011279	TRUE	1	NA	NA	47981.8	NA	NA	NA	NA	NA
A0A0G2K2W2	Cmc4	ENSRNOG00000056435	TRUE	1	NA	NA	NA	14357.6	NA	NA	NA	NA
A0A0G2JYB9;F1M8D3	Cmip	ENSRNOG00000013178	FALSE	1	NA	NA	1725.03	NA	NA	NA	NA	NA
A0A0G2JSJ2;A0A0G2JTN5;Q4KM73	Cmpk1	ENSRNOG00000007775	FALSE	7	508485	26507	508461	465379	356849	478624	NA	81382.5
D3ZC63	Cmpk2	ENSRNOG00000007690	TRUE	4	NA	NA	4897.02	1120.28	4268.88	2844.11	NA	NA
D4A110	Cmtm4	ENSRNOG00000011009	TRUE	1	NA	NA	101410	NA	NA	NA	NA	NA
Q5U2Z5;Q6QI79	Cmtr1	ENSRNOG00000000532	FALSE	1	NA	NA	1470.68	NA	NA	NA	NA	NA
M0R557	Cmya5	ENSRNOG00000023803	TRUE	1	NA	1940.36	NA	NA	NA	NA	NA	NA
P62634	Cnbp	ENSRNOG00000010239	TRUE	4	NA	NA	27927.8	95266.5	NA	30655.2	NA	90316.8
Q66HG3	Cndp1	ENSRNOG00000027739	TRUE	2	NA	NA	34546.6	NA	NA	165.57	NA	NA
Q6Q0N1	Cndp2	ENSRNOG00000015591	TRUE	7	66869.6	12357.7	185695	138239	412112	324227	NA	168191
A0A0G2JYE3;Q5SGD7	Cnksr3	ENSRNOG00000018052	FALSE	1	NA	NA	700.646	NA	NA	NA	NA	NA
Q08290	Cnn1	ENSRNOG00000027736	TRUE	4	NA	3352.27	4938.18	624.249	302008	NA	NA	NA
P37397	Cnn3	ENSRNOG00000011559	TRUE	5	NA	1429.42	280490	56395.1	234167	171674	NA	NA
Q5U2P1	Cnnm2	ENSRNOG00000020113	TRUE	1	NA	NA	2339.52	NA	NA	NA	NA	NA
D4ACK7	Cnnm3	ENSRNOG00000016032	TRUE	1	NA	NA	3215.09	NA	NA	NA	NA	NA
A0A0G2JYC2;P0C588	Cnnm4	ENSRNOG00000015886	FALSE	1	NA	NA	2970.19	NA	NA	NA	NA	NA
G3V7M0	Cnot1	ENSRNOG00000012271	TRUE	3	NA	NA	3203.44	1292.24	2596.21	NA	NA	NA
A0A0G2K7B7;A0A0G2K8P0;Q5XIA4	Cnot10	ENSRNOG00000052305	FALSE	2	NA	NA	1621.56	770.072	NA	NA	NA	NA
B0BNA9	Cnot11	ENSRNOG00000023220	TRUE	1	NA	NA	4001.98	NA	NA	NA	NA	NA
A0A0G2K717;A0A0G2KB82;Q5PPJ8	Cnot2	ENSRNOG00000004909	FALSE	2	NA	NA	3421.1	1028.54	NA	NA	NA	NA
D3ZUV9	Cnot3	ENSRNOG00000053234	TRUE	1	NA	NA	1648.35	NA	NA	NA	NA	NA
Q498M7	Cnot4	ENSRNOG00000010795	TRUE	1	NA	NA	1265.77	NA	NA	NA	NA	NA
F1M642	Cnot6l	ENSRNOG00000002075	TRUE	1	NA	NA	569.352	NA	NA	NA	NA	NA
B3DMA5	Cnot7	ENSRNOG00000012263	TRUE	1	NA	NA	4213.84	NA	NA	NA	NA	NA
Q5PQL2	Cnot9	ENSRNOG00000016034	TRUE	2	NA	NA	7066.41	1882.04	NA	NA	NA	NA
P13233	Cnp	ENSRNOG00000017496	TRUE	5	3.74125e+06	NA	6044.96	4005.12	NA	1.51732e+06	NA	12712.6
A0JN30	Cnpy2	ENSRNOG00000003549	TRUE	6	48699.4	10685.8	47726.6	235503	92944	9636.32	NA	NA
B1WC84	Cnpy4	ENSRNOG00000027175	TRUE	2	NA	NA	7437.64	3543.44	NA	NA	NA	NA
Q5M7A7	Cnrip1	ENSRNOG00000005326	TRUE	3	1.2821e+06	NA	NA	5574.79	NA	149797	NA	NA
D3ZKK3	Cnst	ENSRNOG00000002710	TRUE	1	NA	NA	2313.03	NA	NA	NA	NA	NA
P20294	Cntf	ENSRNOG00000012460	FALSE	1	NA	NA	85679.7	NA	NA	NA	NA	NA
M0R9L2;Q08406	Cntfr	ENSRNOG00000047307	FALSE	1	NA	NA	NA	NA	NA	53196.7	NA	NA
Q63198	Cntn1	ENSRNOG00000004438	TRUE	2	519006	NA	NA	NA	NA	365997	NA	NA
G3V758;P22063	Cntn2	ENSRNOG00000009033	FALSE	1	NA	NA	NA	NA	NA	12539.2	NA	NA
P97846	Cntnap1	ENSRNOG00000020277	TRUE	1	11076.6	NA	NA	NA	NA	NA	NA	NA
A0A1B0GWU0;D4A619	Cntrl	ENSRNOG00000022015	FALSE	1	NA	NA	NA	174.168	NA	NA	NA	NA
B2BKY8	Cntrob	ENSRNOG00000008270	TRUE	1	NA	NA	388.976	NA	NA	NA	NA	NA
D3Z9I1	Coa3	ENSRNOG00000020487	TRUE	3	NA	24591.3	350663	16844.3	NA	NA	NA	NA
B0K013	Coa4	ENSRNOG00000025385	TRUE	2	NA	NA	40103.3	3631.76	NA	NA	NA	NA
D3ZB55	Coa5	ENSRNOG00000018102	TRUE	3	NA	37195.5	27853.2	14857	NA	NA	NA	NA
A0A0G2JUM8	Coa6	ENSRNOG00000052701	TRUE	3	NA	20108.4	25038.6	11816.4	NA	NA	NA	NA
D4AC65	Coa7	ENSRNOG00000010636	TRUE	2	NA	NA	15173	2188.01	NA	NA	NA	NA
Q5XIA5	Coasy	ENSRNOG00000019918	TRUE	3	NA	NA	31782.7	85311.8	NA	5553.72	NA	NA
A0A0G2K2Q1;D3ZUI5	Cobl	ENSRNOG00000004281	FALSE	1	NA	NA	818.355	NA	NA	NA	NA	NA
F1LND1	Cog1	ENSRNOG00000002795	TRUE	2	NA	NA	4349.91	523.765	NA	NA	NA	NA
D3ZT01	Cog2	ENSRNOG00000018228	TRUE	2	NA	NA	5467.14	2283.53	NA	NA	NA	NA
Q5XHZ8	Cog3	ENSRNOG00000000155	TRUE	2	NA	NA	2545.8	853.935	NA	NA	NA	NA
D3ZZM3	Cog4	ENSRNOG00000017745	TRUE	2	NA	NA	4262.92	991.389	NA	NA	NA	NA
Q68FP9	Cog6	ENSRNOG00000013660	TRUE	2	NA	NA	2480.18	616.331	NA	NA	NA	NA
Q3T1G7	Cog7	ENSRNOG00000060008	TRUE	2	NA	NA	2148.12	1364.2	NA	NA	NA	NA
B5DF86	Cog8	ENSRNOG00000020379	TRUE	2	NA	NA	2337.75	983.064	NA	NA	NA	NA
P20909;P20909-2;P20909-3;P20909-4;P20909-5;P20909-6	Col11a1	ENSRNOG00000023148	FALSE	2	NA	NA	1934.86	NA	NA	NA	72327	NA
F6T0B3;Q6MGB2	Col11a2	ENSRNOG00000000463	FALSE	1	NA	NA	NA	NA	NA	NA	103939	NA
F1LR02	Col18a1	ENSRNOG00000001229	TRUE	5	NA	2366.17	8349.19	9790.83	NA	2044.36	NA	9993.86
P02454	Col1a1	ENSRNOG00000003897	TRUE	5	NA	39772.8	1068.4	2244.67	57562.6	NA	194571331	NA
A0A0G2K5E8;A0A0G2KAN1;F1LS40;P02466	Col1a2	ENSRNOG00000011292	FALSE	5	NA	20895	632.142	2677.16	56029.2	NA	204240754	NA
F1LRM7;P05539	Col2a1	ENSRNOG00000058560	FALSE	1	NA	NA	NA	NA	NA	NA	82217.6	NA
F1MA59	Col4a1	ENSRNOG00000016281	TRUE	4	NA	6856.27	1065.36	3874.41	51303	NA	NA	NA
F1LRJ1;M0R7Z7	Col4a3	ENSRNOG00000015365	FALSE	1	NA	NA	8642.28	NA	NA	NA	NA	NA
A0A096MIZ6;A0A0G2K742	Col4a4	ENSRNOG00000014851	FALSE	3	NA	6617.94	6633.34	NA	34380.6	NA	NA	NA
F1LUN5	Col4a5	ENSRNOG00000018951	TRUE	1	NA	NA	4322.53	NA	NA	NA	NA	NA
F1LNH3	Col6a2	ENSRNOG00000001254	TRUE	5	NA	175469	14129	11647.7	841720	NA	9.95138e+06	NA
F1LSS7	Colec11	ENSRNOG00000008373	TRUE	1	NA	NA	1283.35	NA	NA	NA	NA	NA
B1H282	Colgalt1	ENSRNOG00000023317	TRUE	2	NA	NA	2407.74	6632.61	NA	NA	NA	NA
B0BNB1	Commd1	ENSRNOG00000009281	TRUE	2	NA	NA	16766	7126.81	NA	NA	NA	NA
Q68FS9	Commd10	ENSRNOG00000003958	TRUE	2	NA	NA	5624.4	6463.59	NA	NA	NA	NA
D3ZLN7	Commd2	ENSRNOG00000043386	TRUE	2	NA	NA	2898.25	5587.69	NA	NA	NA	NA
Q6P9U3	Commd3	ENSRNOG00000016383	TRUE	3	NA	NA	4939.61	21988.5	NA	9065.15	NA	NA
A0A0G2K6N9;D4A2Q7	Commd4	ENSRNOG00000018671	FALSE	2	NA	NA	6034.33	7035.25	NA	NA	NA	NA
D4A8E7	Commd6	ENSRNOG00000038012	TRUE	1	NA	NA	NA	7716.49	NA	NA	NA	NA
Q499V0	Commd7	ENSRNOG00000010538	TRUE	2	NA	NA	2158.15	5208.76	NA	NA	NA	NA
B0K015	Commd8	ENSRNOG00000002320	TRUE	2	NA	NA	2153.46	5557.09	NA	NA	NA	NA
Q3MIE7	Commd9	ENSRNOG00000004755	TRUE	3	NA	NA	9148.82	6402.56	NA	7986.49	NA	NA
M0RBU0;P35444	Comp	ENSRNOG00000048472	FALSE	1	NA	NA	NA	NA	NA	NA	1.02985e+07	NA
P22734;P22734-2	Comt	ENSRNOG00000001889	FALSE	7	10895.6	12581.1	113827	4.13847e+06	104845	41639.9	NA	24295.2
D3ZM21	Comtd1	ENSRNOG00000013968	TRUE	3	NA	NA	63286.2	95516.3	5718.62	NA	NA	NA
A0A096MJ74;A0A096UWG1	Cop1	ENSRNOG00000042492	FALSE	1	NA	NA	473.391	NA	NA	NA	NA	NA
G3V6T1	Copa	ENSRNOG00000006247	TRUE	6	9884.4	NA	76099.5	58971	64196.1	8593	NA	77681.9
P23514	Copb1	ENSRNOG00000057623	TRUE	6	4092.25	NA	101453	106722	61039.9	7995.34	NA	122111
A0A0U1RRT4;G3V8Q1	Cope	ENSRNOG00000020178	FALSE	1	NA	NA	NA	58109.4	NA	NA	NA	NA
G3V8Q1	Cope	ENSRNOG00000020178	FALSE	3	NA	NA	92661.4	NA	91365.1	23937.9	NA	NA
P61203;P61203-2	Cops2	ENSRNOG00000008744	FALSE	6	25814.3	4092.17	50450.2	34593.3	NA	49981.6	NA	254830
Q68FW9	Cops3	ENSRNOG00000053943	TRUE	6	78627.3	NA	20943.5	13867.6	11455.6	41225.7	NA	95194.3
Q68FS2	Cops4	ENSRNOG00000023650	TRUE	7	35466.3	6022.11	37298.5	44034.3	25408.4	58950.1	NA	67277.3
D3ZI16	Cops6	ENSRNOG00000001346	TRUE	5	7066.11	NA	27371.3	17039.3	NA	57097.2	NA	367219
F1MAA2;G3V8Z9	Cops7a	ENSRNOG00000016778	FALSE	6	29269.7	6556.53	35107.7	40222.4	16134.1	32066.9	NA	NA
D3ZU52	Cops7b	ENSRNOG00000018723	TRUE	1	NA	NA	4296.72	NA	NA	NA	NA	NA
Q6P4Z9	Cops8	ENSRNOG00000019635	TRUE	7	49956.8	12530.6	25661.3	40781.5	29580.2	57883	NA	61714.8
D4A8T3	Copz1	ENSRNOG00000036835	TRUE	5	NA	NA	176258	172984	104402	125697	NA	84579.4
D4ADP9	Copz2	ENSRNOG00000009225	TRUE	2	NA	NA	8662.14	10387.6	NA	NA	NA	NA
A0A0G2JYY6;D3ZX74	Coq10a	ENSRNOG00000029571	FALSE	2	NA	12339.9	1160.22	NA	NA	NA	NA	NA
A0A0G2JSW8;Q5I0I9	Coq10b	ENSRNOG00000014456	FALSE	1	NA	NA	3013.36	NA	NA	NA	NA	NA
G3V698;Q499N4	Coq2	ENSRNOG00000002194	FALSE	1	NA	NA	1984.95	NA	NA	NA	NA	NA
Q63159	Coq3	ENSRNOG00000009974	TRUE	3	NA	96393.6	29055	42982.7	NA	NA	NA	NA
A0A0H2UHW2;Q4FZU1	Coq4	ENSRNOG00000026691	FALSE	2	NA	NA	2514.7	2284.78	NA	NA	NA	NA
Q4G064	Coq5	ENSRNOG00000001171	TRUE	3	NA	95195.4	17282.4	62547.5	NA	NA	NA	NA
Q68FU7	Coq6	ENSRNOG00000011164	TRUE	3	NA	85733.9	6349.71	39105.9	NA	NA	NA	NA
Q5BJQ0	Coq8a	ENSRNOG00000043201	TRUE	3	NA	188889	11943.8	230533	NA	NA	NA	NA
Q6AY19	Coq8b	ENSRNOG00000020848	TRUE	2	NA	NA	4690.54	1052.82	NA	NA	NA	NA
Q68FT1	Coq9	ENSRNOG00000016190	TRUE	3	NA	311158	181207	274341	NA	NA	NA	NA
Q91ZN1	Coro1a	ENSRNOG00000019430	TRUE	5	313609	NA	18358.3	14001.3	297602	28053.6	NA	NA
G3V940;O89046	Coro1b	ENSRNOG00000021828	FALSE	6	70281.1	NA	161377	70109.8	78465	158715	NA	33084.7
G3V624	Coro1c	ENSRNOG00000000697	TRUE	5	105664	NA	9255.76	41700	135925	146569	NA	NA
F1LMV9	Coro2b	ENSRNOG00000015257	TRUE	2	4977.61	NA	NA	NA	4213.4	NA	NA	NA
Q920J3	Coro6	ENSRNOG00000014496	TRUE	2	NA	21627.4	NA	NA	NA	14797.3	NA	NA
B0BNA5	Cotl1	ENSRNOG00000016257	TRUE	5	289978	NA	126612	83481.3	212114	1.73504e+06	NA	NA
P05503	COX1	ENSRNOG00000034234	TRUE	3	NA	2.27544e+06	32931.4	436023	NA	NA	NA	NA
D3ZNJ0;M0RE03	Cox11	ENSRNOG00000052096	FALSE	1	NA	NA	2093.07	NA	NA	NA	NA	NA
D4A414	Cox15	ENSRNOG00000017230	TRUE	3	NA	5365.78	26173.6	15139.6	NA	NA	NA	NA
D3Z8B0	Cox16	ENSRNOG00000047115	TRUE	1	NA	NA	37430.4	NA	NA	NA	NA	NA
Q76MV3	Cox17	ENSRNOG00000038951	TRUE	3	NA	48039.6	NA	36322.3	NA	53341.7	NA	NA
P00406	COX2	ENSRNOG00000030371	TRUE	7	737913	7.75945e+06	774230	1.62618e+06	745012	412872	NA	541518
D3ZYU4	Cox20	ENSRNOG00000004553	TRUE	2	NA	123948	78825.1	NA	NA	NA	NA	NA
P10888	Cox4i1	ENSRNOG00000017817	TRUE	7	596053	3.34829e+06	4.43686e+06	1.09679e+06	322564	88820.8	NA	335012
P11240	Cox5a	ENSRNOG00000018816	TRUE	6	466712	3.54125e+06	28133.3	1.25162e+06	341533	10593.1	NA	NA
P12075	Cox5b	ENSRNOG00000016660	TRUE	6	NA	1.74497e+06	489280	834767	63842.1	567612	NA	325012
P10818	Cox6a1	ENSRNOG00000001170	TRUE	6	1.6338e+06	62909.4	166595	1.61408e+06	367306	271830	NA	NA
G3V8M4;P10817	Cox6a2	ENSRNOG00000019851	FALSE	1	NA	1.77253e+06	NA	NA	NA	NA	NA	NA
D3ZD09	Cox6b1	ENSRNOG00000024309	FALSE	1	NA	3.85163e+06	NA	NA	NA	NA	NA	NA
D3ZD09;D3ZSB0	Cox6b1	ENSRNOG00000024309	FALSE	5	50930.3	5.39468e+06	540760	1.03298e+06	NA	209381	NA	NA
P11951	Cox6c	ENSRNOG00000010807	FALSE	5	1.12484e+06	3.99407e+06	5.33241e+06	1.07983e+06	264579	NA	NA	NA
P11950;P11951	Cox6c	ENSRNOG00000010807	FALSE	1	NA	2.74804e+06	NA	NA	NA	NA	NA	NA
M0R5K3	Cox7a1	ENSRNOG00000050015	TRUE	1	NA	178606	NA	NA	NA	NA	NA	NA
D3ZYX8	Cox7a2l	ENSRNOG00000004526	TRUE	3	NA	122558	222472	53579.7	NA	NA	NA	NA
P80431	Cox7b	ENSRNOG00000054689	TRUE	1	NA	681358	NA	NA	NA	NA	NA	NA
P80432	Cox7c	ENSRNOG00000030237	TRUE	1	NA	NA	NA	242471	NA	NA	NA	NA
P16221	Cox8b	ENSRNOG00000014656	TRUE	1	NA	459078	NA	NA	NA	NA	NA	NA
A0A0G2K9I6;G3V7K3;P13635	Cp	ENSRNOG00000011913	FALSE	5	NA	103274	7739.41	99725.8	325512	32687.1	NA	NA
A0A0G2K9I6;G3V7K3	Cp	ENSRNOG00000011913	FALSE	2	NA	62104.6	NA	NA	NA	NA	NA	345074
F1M7S4;P21961	Cpa3	ENSRNOG00000011181	FALSE	2	NA	NA	NA	1110.78	NA	NA	125209	NA
Q9EQV9	Cpb2	ENSRNOG00000010935	TRUE	1	NA	NA	NA	1229.71	NA	NA	NA	NA
A0A0G2JY30;F1LPC6;Q9JHW1;Q9JHW1-2	Cpd	ENSRNOG00000003873	FALSE	2	NA	NA	2922.01	1240.15	NA	NA	NA	NA
P15087	Cpe	ENSRNOG00000043387	FALSE	1	NA	NA	NA	NA	NA	28253.9	NA	NA
D4A8X4;P15087	Cpe	ENSRNOG00000043387	FALSE	1	203445	NA	NA	NA	NA	NA	NA	NA
D4AD99	Cpeb3	ENSRNOG00000020689	TRUE	1	NA	NA	555.942	NA	NA	NA	NA	NA
A0A0G2K3Y6;D3ZKL3	Cpeb4	ENSRNOG00000033169	FALSE	1	NA	NA	3827.45	NA	NA	NA	NA	NA
P63041	Cplx1	ENSRNOG00000000060	TRUE	2	106740	NA	NA	NA	NA	898306	NA	NA
P84087	Cplx2	ENSRNOG00000000105	TRUE	2	899404	NA	NA	NA	NA	44513.3	NA	NA
D4A9Q5	Cpm	ENSRNOG00000034134	TRUE	3	NA	NA	8031.74	NA	22026.5	9617.43	NA	NA
Q9EQV8	Cpn1	ENSRNOG00000013439	TRUE	1	NA	NA	NA	777.617	NA	NA	NA	NA
D3ZLA3	Cpne3	ENSRNOG00000006298	TRUE	4	NA	8258.58	29012.7	28080.3	51854.2	NA	NA	NA
D3ZWR4;H1UBN0	Cpne7	ENSRNOG00000015397	FALSE	2	12836.9	NA	2493.77	NA	NA	NA	NA	NA
B5DEX3	Cpne8	ENSRNOG00000026128	TRUE	1	NA	NA	396.306	NA	NA	NA	NA	NA
Q3B7D0	Cpox	ENSRNOG00000001654	TRUE	2	NA	NA	24027.1	100020	NA	NA	NA	NA
Q66H71	Cpped1	ENSRNOG00000015118	TRUE	4	NA	NA	111874	149284	NA	20641.6	NA	20131.7
Q6IRK9	Cpq	ENSRNOG00000005931	TRUE	7	11325.5	13443.2	68063.3	286318	139725	10830.9	NA	46837.2
P07756	Cps1	ENSRNOG00000013704	TRUE	1	NA	NA	NA	1.52441e+07	NA	NA	NA	NA
B5DEL2;D4A0H5	Cpsf1	ENSRNOG00000030705	FALSE	3	NA	NA	1912.74	630.493	NA	NA	NA	1176.88
D3Z9E6	Cpsf2	ENSRNOG00000005733	TRUE	2	NA	NA	701.461	745.969	NA	NA	NA	NA
A0A096MJP3;Q5FVR7	Cpsf4	ENSRNOG00000000985	FALSE	1	NA	NA	2869.32	NA	NA	NA	NA	NA
D3ZPL1	Cpsf6	ENSRNOG00000005927	TRUE	4	NA	NA	27072.5	20688.4	7712.57	11990.3	NA	NA
Q5XI29	Cpsf7	ENSRNOG00000020668	TRUE	2	NA	NA	10402.7	3155.69	NA	NA	NA	NA
P32198	Cpt1a	ENSRNOG00000014254	TRUE	3	NA	3482.29	99644.7	221287	NA	NA	NA	NA
Q63704	Cpt1b	ENSRNOG00000010438	TRUE	2	NA	404739	29274.2	NA	NA	NA	NA	NA
P18886	Cpt2	ENSRNOG00000012443	FALSE	3	NA	89146.7	15572.2	70440.6	NA	NA	NA	NA
G3V7N5;P18886	Cpt2	ENSRNOG00000012443	FALSE	2	NA	520582	NA	NA	NA	NA	NA	943200
A0A0G2K7Y0;Q63135;Q63135-2	Cr1l	ENSRNOG00000008193	FALSE	2	NA	NA	20840.5	28636.3	NA	NA	NA	NA
P62966	Crabp1	ENSRNOG00000023633	TRUE	3	NA	NA	6173.06	NA	NA	68421.3	NA	290446
M0RCE3;P51673	Crabp2	ENSRNOG00000048421	FALSE	1	NA	NA	121094	NA	NA	NA	NA	NA
B0BNK9	Cracr2b	ENSRNOG00000019199	TRUE	1	NA	NA	940.01	NA	NA	NA	NA	NA
A0A0H2UI21;Q704S8	Crat	ENSRNOG00000018145	FALSE	5	5918.48	323813	72303.7	4736.85	NA	NA	NA	899606
D4A3W2	Crb2	ENSRNOG00000025498	TRUE	1	NA	13168.2	NA	NA	NA	NA	NA	NA
Q56AP7	Crbn	ENSRNOG00000006534	TRUE	1	NA	NA	1413.23	NA	NA	NA	NA	NA
F1M9G7;Q6JHU9	Crebbp	ENSRNOG00000005330	FALSE	1	NA	NA	429.132	NA	NA	NA	NA	NA
B2GUX7	Creg1	ENSRNOG00000003291	TRUE	2	NA	NA	3590.8	34586.9	NA	NA	NA	NA
Q4V7F2	Creld1	ENSRNOG00000009414	TRUE	1	NA	NA	NA	2666.72	NA	NA	NA	NA
Q4G063	Creld2	ENSRNOG00000004659	TRUE	3	NA	NA	7603.48	10682.6	NA	NA	NA	118924
A0A0G2JYV9;A0A0G2K748;D3ZXY8;Q03061-1	Crem	ENSRNOG00000014900	FALSE	1	NA	NA	10508.3	NA	NA	NA	NA	NA
P63255	Crip1	ENSRNOG00000027990	TRUE	2	NA	NA	NA	39408.7	NA	178313	NA	NA
P36201	Crip2	ENSRNOG00000005041	TRUE	5	729680	1.01972e+06	NA	370726	1.09023e+06	1.0445e+06	NA	NA
O88205	Crisp2	ENSRNOG00000013225	TRUE	1	NA	NA	NA	NA	NA	NA	NA	203932
Q63768;Q63768-2	Crk	ENSRNOG00000025792	FALSE	7	83917.3	15474.4	56853.8	17795.4	78213.2	355889	NA	14494
Q5U2U2	Crkl	ENSRNOG00000001868	TRUE	5	27586.6	NA	22050.4	11890	51995.8	198203	NA	NA
M0RDG7	Crlf3	ENSRNOG00000050657	TRUE	1	NA	NA	2106.84	NA	NA	NA	NA	NA
Q5U2V5	Crls1	ENSRNOG00000021273	TRUE	1	NA	NA	7197.86	NA	NA	NA	NA	NA
Q62950	Crmp1	ENSRNOG00000004781	TRUE	3	2.07039e+06	NA	NA	11966.3	NA	94304.9	NA	NA
A0A0G2K5Q2;P63155	Crnkl1	ENSRNOG00000040045	FALSE	2	NA	NA	3299.3	1188.29	NA	NA	NA	NA
D4AD05;F1M6Q2	Crocc	ENSRNOG00000008334	FALSE	1	NA	NA	7377.46	NA	NA	NA	NA	NA
A0A0G2JZK8;P11466;Q6GMN6	Crot	ENSRNOG00000006779	FALSE	2	NA	NA	1683.41	16134.1	NA	NA	NA	NA
A0A0G2K8V5	Crp	ENSRNOG00000000053	FALSE	1	NA	NA	NA	NA	NA	31551.2	NA	NA
A0A0G2K8V5;P48199	Crp	ENSRNOG00000000053	FALSE	5	NA	273743	2679.11	288237	820388	NA	NA	195281
A0A0G2K627;Q5S6T3;Q5S6T3-2	Crppa	ENSRNOG00000006199	FALSE	1	NA	NA	3259.07	NA	NA	NA	NA	NA
A0A096MJG4;A0A096MJM0;F1LQP7	Crtac1	ENSRNOG00000015220	FALSE	1	NA	NA	NA	NA	NA	14343.1	NA	NA
A0A096MK61	Crtapl1	ENSRNOG00000048343	TRUE	1	NA	NA	3705.01	NA	NA	NA	NA	NA
Q157S1	Crtc1	ENSRNOG00000022421	TRUE	1	NA	NA	1213.42	NA	NA	NA	NA	NA
Q3LRZ1	Crtc2	ENSRNOG00000056337	TRUE	1	NA	NA	917.036	NA	NA	NA	NA	NA
P23928	Cryab	ENSRNOG00000010524	TRUE	4	NA	7.50176e+06	57475.2	NA	212469	11086.2	NA	NA
Q811X6	Cryl1	ENSRNOG00000008989	TRUE	6	14241.8	114131	50381.6	50325.7	27840.6	42290.9	NA	NA
A0A0G2K568;Q9QYU4	Crym	ENSRNOG00000061215	FALSE	6	761499	14452.7	226690	44788.9	NA	33687.7	NA	345849
Q6AYT0	Cryz	ENSRNOG00000028319	TRUE	4	NA	NA	317799	72774.8	NA	39341.3	NA	72018.6
Q5XI39	Cryzl1	ENSRNOG00000028014	TRUE	1	NA	NA	7081.79	NA	NA	NA	NA	NA
G3V936;Q8VHF5	Cs	ENSRNOG00000023520	FALSE	7	2.22123e+06	4.15836e+06	1.40983e+06	236038	334941	153359	NA	724977
A0A0G2K5P7;Q64611	Csad	ENSRNOG00000011573	FALSE	3	NA	NA	6379.27	142508	NA	5829.56	NA	NA
D3ZPR0	Cse1l	ENSRNOG00000007665	TRUE	7	46095.8	1622.74	108599	31769	11687.8	9836.52	NA	527343
A0A0G2K4Q6;Q8JZQ0	Csf1	ENSRNOG00000018659	FALSE	1	NA	NA	1191.89	NA	NA	NA	NA	NA
A0A0G2K3Y5;A0A0G2KBC4;D4ACA7	Csf1r	ENSRNOG00000018414	FALSE	1	NA	NA	NA	NA	NA	1777.47	NA	NA
P32577	Csk	ENSRNOG00000019374	TRUE	3	NA	NA	9599.47	9195.36	10799.8	NA	NA	NA
A0JPL2;D3ZRE3;P97633;P97633-2	Csnk1a1	ENSRNOG00000017106	FALSE	2	NA	NA	NA	7100.84	NA	NA	NA	93725.9
P97633;P97633-2	Csnk1a1	ENSRNOG00000017106	FALSE	1	NA	NA	19556	NA	NA	NA	NA	NA
A0JPL2;D3ZRE3	Csnk1a1	ENSRNOG00000017106	FALSE	1	NA	NA	3050.17	NA	NA	NA	NA	NA
Q99PS2;Q9JJ76	Csnk1e	ENSRNOG00000013076	FALSE	1	NA	NA	1357.72	NA	NA	NA	NA	NA
A0A0G2K7C4;Q62761	Csnk1g1	ENSRNOG00000016620	FALSE	1	NA	NA	787.071	NA	NA	NA	NA	NA
P19139	Csnk2a1	ENSRNOG00000005276	TRUE	6	159505	8940.79	119033	49266.8	10513.9	7871.79	NA	NA
B4F7A9	Csnk2a2	ENSRNOG00000011933	TRUE	4	42299.2	NA	16680.9	10057.4	NA	NA	NA	87694.4
A0A096MJD3;A0A0G2KA61;P67874	Csnk2b	ENSRNOG00000000847	FALSE	2	NA	NA	22132.8	28421.7	NA	NA	NA	NA
A0A096MJD3;A0A096MKB7;A0A0G2KA61;P67874	Csnk2b	ENSRNOG00000000847	FALSE	2	206305	NA	NA	NA	NA	NA	NA	110131
F1LS79;Q00657	Cspg4	ENSRNOG00000017208	FALSE	2	NA	NA	NA	NA	7464.39	22800.5	NA	NA
A0A0G2K8H2;D4AE71	Cspg4b	ENSRNOG00000039582	FALSE	1	NA	NA	179.332	NA	NA	NA	NA	NA
F1M4R7;Q9ERQ6;Q9ERQ6-2	Cspg5	ENSRNOG00000020833	FALSE	1	276844	NA	NA	NA	NA	NA	NA	NA
P47875	Csrp1	ENSRNOG00000008937	TRUE	7	215917	42561.8	1.8088e+06	184383	1.36139e+06	1.79477e+06	NA	272021
G3V9V9;Q5U202;Q62908	Csrp2	ENSRNOG00000003772	FALSE	2	NA	NA	102780	3426.19	NA	NA	NA	NA
A0A0G2K1N8;G3V7U0;P50463	Csrp3	ENSRNOG00000014327	FALSE	2	NA	2.23941e+06	24421.8	NA	NA	NA	NA	NA
P14841	Cst3	ENSRNOG00000005195	TRUE	5	349720	19789	36120.8	3839.01	NA	918319	NA	NA
P01041	Cstb	ENSRNOG00000001201	TRUE	7	135900	122518	619916	160249	775747	3.17032e+06	NA	317190
Q5BJQ6	Cstf1	ENSRNOG00000004775	TRUE	2	NA	NA	3161.46	4596.8	NA	NA	NA	NA
A0A0G2JWP1;A0A0G2K6F9;B4F7F1	Cstf2	ENSRNOG00000048025	FALSE	2	NA	NA	7171.57	2867.37	NA	NA	NA	NA
M0R6B9	Cstf2t	ENSRNOG00000050289	TRUE	2	NA	NA	1476.57	NA	NA	NA	NA	12987.7
A0A0H2UI20;F7FG31;Q9Z2F5	Ctbp1	ENSRNOG00000005428	FALSE	6	152383	11751.1	18262.1	17216.5	24139.4	12842.9	NA	NA
Q9EQH5;Q9EQH5-2	Ctbp2	ENSRNOG00000017326	FALSE	1	NA	NA	8491.96	NA	NA	NA	NA	NA
Q01460	Ctbs	ENSRNOG00000015573	TRUE	2	NA	NA	7611.85	22841	NA	NA	NA	NA
D4A261	Ctc1	ENSRNOG00000005357	TRUE	1	NA	NA	1017.82	NA	NA	NA	NA	NA
A0A0H2UHP0;Q9R1D1	Ctcf	ENSRNOG00000017674	FALSE	2	NA	NA	5361.76	1137.73	NA	NA	NA	NA
A0A0G2K0J7	Ctdp1	ENSRNOG00000061474	TRUE	1	NA	NA	3346.22	NA	NA	NA	NA	NA
B1WC24	Ctdsp1	ENSRNOG00000015295	TRUE	2	NA	NA	3971.89	4575.27	NA	NA	NA	NA
A0A0G2JTJ5;F1M9C7;Q5XIK8	Ctdspl2	ENSRNOG00000022141	FALSE	1	NA	NA	1536.68	NA	NA	NA	NA	NA
Q63086	Ctf1	ENSRNOG00000018962	TRUE	1	NA	NA	3094.59	NA	NA	NA	NA	NA
A0A0G2K3C5;A0A0G2K5G2;P18757;Q9EQS4	Cth	ENSRNOG00000010658	FALSE	3	NA	NA	NA	3.01853e+06	10355.8	2534.14	NA	NA
A0A0G2K3C5;P18757;Q9EQS4	Cth	ENSRNOG00000010658	FALSE	1	NA	NA	160763	NA	NA	NA	NA	NA
A0A0G2JZZ3	Ctif	ENSRNOG00000018342	TRUE	1	NA	NA	NA	506.639	NA	NA	NA	NA
D3ZHI6	Ctla2a	ENSRNOG00000039971	TRUE	1	NA	NA	2187.86	NA	NA	NA	NA	NA
A0A0G2JYF7;D4A6H8;Q5U302	Ctnna1	ENSRNOG00000005796	FALSE	1	NA	NA	NA	NA	NA	NA	NA	5948.66
A0A0G2JYF7;Q5U302	Ctnna1	ENSRNOG00000005796	FALSE	6	7636.6	78538.5	268861	100815	264875	9495.16	NA	NA
D4A739	Ctnnal1	ENSRNOG00000010593	TRUE	1	NA	NA	5533.83	NA	NA	NA	NA	NA
A0A0G2JT93;Q9WU82	Ctnnb1	ENSRNOG00000054172	FALSE	6	82490.1	16461.6	424465	63947.3	65753.5	16657.6	NA	NA
Q4V8K2	Ctnnbl1	ENSRNOG00000012021	TRUE	2	NA	NA	4785.99	2489.52	NA	NA	NA	NA
D3ZZZ9	Ctnnd1	ENSRNOG00000030790	TRUE	4	1977.67	NA	127852	43229.5	118660	NA	NA	NA
F1M787	Ctnnd2	ENSRNOG00000010649	FALSE	1	NA	NA	550.785	NA	NA	NA	NA	NA
F1M787;O35116	Ctnnd2	ENSRNOG00000010649	FALSE	1	5304.86	NA	NA	NA	NA	NA	NA	NA
B1WC02	Ctps1	ENSRNOG00000009963	TRUE	2	NA	NA	5349.23	NA	NA	NA	NA	26321.9
Q5U2N0	Ctps2	ENSRNOG00000004257	TRUE	2	NA	NA	7106.58	2299.35	NA	NA	NA	NA
G3V897	Ctr9	ENSRNOG00000017195	TRUE	2	NA	NA	848.048	242.542	NA	NA	NA	NA
P00787;Q6IN22	Ctsb	ENSRNOG00000010331	FALSE	7	72042.3	20885.5	168048	296856	11985.4	35907.9	NA	66188.5
P80067	Ctsc	ENSRNOG00000016496	TRUE	4	NA	16863.6	31302.6	251053	99685.7	NA	NA	NA
P24268;Q6P6T6	Ctsd	ENSRNOG00000020206	FALSE	7	293817	223322	755386	205654	184916	42595.5	NA	281621
Q499S6	Ctsf	ENSRNOG00000019708	TRUE	1	NA	NA	NA	3591.49	NA	NA	NA	NA
A0A0G2K8H6;A0A0H2UHL6;P00786	Ctsh	ENSRNOG00000014064	FALSE	3	NA	NA	54913.9	90572.4	171730	NA	NA	NA
P07154	Ctsl	ENSRNOG00000018566	TRUE	4	NA	NA	9474.26	44100.7	NA	6706.75	NA	24741
D3ZZR3;Q02765	Ctss	ENSRNOG00000021157	FALSE	3	NA	NA	3547.14	15083.5	NA	15518.3	NA	NA
Q9R1T3	Ctsz	ENSRNOG00000050697	TRUE	2	NA	NA	7370.6	59093.2	NA	NA	NA	NA
Q2IBD4;Q2IBD4-2	Cttnbp2	ENSRNOG00000061845	FALSE	1	2412.38	NA	NA	NA	NA	NA	NA	NA
D4A8X8	Cttnbp2nl	ENSRNOG00000014479	TRUE	1	NA	NA	6295.32	NA	NA	NA	NA	NA
A0A0G2JUT8;Q3B7U4	Ctu2	ENSRNOG00000051531	FALSE	1	NA	NA	268.138	NA	NA	NA	NA	NA
F1LNU2;O70244	Cubn	ENSRNOG00000029047	FALSE	1	NA	NA	14627.7	NA	NA	NA	NA	NA
B1WBY1	Cul1	ENSRNOG00000005310	TRUE	4	NA	NA	9381.42	8979.91	NA	6097.96	NA	10116
A0A0G2K761;D4A0H4	Cul2	ENSRNOG00000015292	FALSE	4	NA	NA	7672.03	14886	NA	1317.15	NA	7089.72
A0A0G2JSP3;B5DF89	Cul3	ENSRNOG00000015633	FALSE	5	17822.7	NA	14361.6	6318.75	NA	27180.6	NA	166001
B2RYJ3	Cul4a	ENSRNOG00000019649	TRUE	4	1037.54	NA	4119.12	12539.7	NA	NA	NA	8999.36
D3ZK73	Cul4b	ENSRNOG00000002585	TRUE	3	NA	NA	5562.58	200.207	NA	725.657	NA	NA
A0A0H2UHG3;Q9JJ31	Cul5	ENSRNOG00000008039	FALSE	6	4631.95	3964.73	5565.09	807.719	NA	1437.06	NA	48612.4
A0A0G2K652;D3ZZP8	Cul9	ENSRNOG00000018372	FALSE	1	NA	NA	288.343	NA	NA	NA	NA	NA
A0A0G2JT00;G3V616;Q6MGD0	Cuta	ENSRNOG00000000481	FALSE	3	180053	NA	16203.6	52427.1	NA	NA	NA	NA
D4A6T5	Cutc	ENSRNOG00000017298	TRUE	1	NA	NA	NA	8872.97	NA	NA	NA	NA
P53565	Cux1	ENSRNOG00000001424	TRUE	1	NA	NA	4911.5	NA	NA	NA	NA	NA
G3V6I3	Cwc25	ENSRNOG00000004091	TRUE	1	NA	NA	1135.2	NA	NA	NA	NA	NA
A0A0G2JXR7;Q5XIB2	Cwc27	ENSRNOG00000013252	FALSE	1	NA	NA	2223.38	NA	NA	NA	NA	NA
D3Z863	Cwf19l1	ENSRNOG00000012763	TRUE	2	NA	NA	5511.69	3813.82	NA	NA	NA	NA
A0A0G2K305;D4A877	Cwf19l2	ENSRNOG00000024372	FALSE	1	NA	NA	1969.58	NA	NA	NA	NA	NA
D4A4R9	Cwh43	ENSRNOG00000002174	TRUE	1	NA	NA	6700.16	NA	NA	NA	NA	NA
Q9R066;Q9R066-2	Cxadr	ENSRNOG00000001557	FALSE	3	3071.45	NA	11476.7	7713.02	NA	NA	NA	NA
G3V6C6;P14095	Cxcl1	ENSRNOG00000002802	FALSE	1	NA	NA	NA	NA	NA	246755	NA	NA
Q80YV8	Cxcl12	ENSRNOG00000013589	TRUE	1	NA	NA	NA	5088.01	NA	NA	NA	NA
P30348	Cxcl2	ENSRNOG00000002792	TRUE	1	NA	NA	NA	NA	NA	40810.3	NA	NA
Q10746;Q10746-2	Cxcl3	ENSRNOG00000028043	FALSE	1	NA	NA	NA	NA	NA	211484	NA	NA
A1A5S2	Cxxc1	ENSRNOG00000014614	TRUE	1	NA	NA	1087.94	NA	NA	NA	NA	NA
Q5XIQ3	Cxxc5	ENSRNOG00000032878	TRUE	1	NA	NA	4768.38	NA	NA	NA	NA	NA
P00173;P00173-2	Cyb5a	ENSRNOG00000015205	FALSE	6	132543	113510	640186	7.84021e+06	963619	66568.7	NA	NA
P04166	Cyb5b	ENSRNOG00000011142	TRUE	5	419312	577498	292120	269270	NA	NA	NA	193973
G3V9S0;Q5EB81	Cyb5r1	ENSRNOG00000003973	FALSE	5	13982.4	16997.4	53018.4	1261.62	NA	NA	NA	42531.1
A0A0G2KB07;Q6AY12	Cyb5r2	ENSRNOG00000019751	FALSE	1	NA	NA	NA	NA	NA	7578.95	NA	NA
P20070;P20070-2;P20070-3	Cyb5r3	ENSRNOG00000009592	FALSE	7	156332	161622	209900	1.6384e+06	1.19729e+06	NA	115671	172093
A0A0G2JSK2;Q68EJ0;Q68EJ0-2	Cyb5r4	ENSRNOG00000010024	FALSE	1	NA	NA	528.912	NA	NA	NA	NA	NA
Q62737	Cyba	ENSRNOG00000013014	TRUE	2	NA	NA	37999.1	9492.54	NA	NA	NA	NA
Q6AYA6	Cybc1	ENSRNOG00000036666	TRUE	2	NA	NA	4232.27	6211.56	NA	NA	NA	NA
D3ZFQ8	Cyc1	ENSRNOG00000012457	TRUE	7	658217	2.94518e+06	1.78432e+06	359617	87710.5	9750.26	NA	33305.6
A0A0G2K472;D4A8H8	Cyfip1	ENSRNOG00000011945	FALSE	4	13342.2	NA	NA	5497.18	20288	10082.1	NA	NA
D4A8H8	Cyfip1	ENSRNOG00000011945	FALSE	1	NA	NA	11471	NA	NA	NA	NA	NA
A0A0G2K472	Cyfip1	ENSRNOG00000011945	FALSE	1	NA	NA	487.53	NA	NA	NA	NA	NA
A0A0G2JT63;D3ZX82	Cyfip2	ENSRNOG00000006557	FALSE	3	142554	NA	9773.22	NA	NA	1838.65	NA	NA
Q921A4	Cygb	ENSRNOG00000011541	TRUE	4	NA	20809.5	3411.42	6338.27	NA	14556.9	NA	NA
B5DEK6	Cyhr1	ENSRNOG00000014811	TRUE	1	NA	NA	1175.17	NA	NA	NA	NA	NA
F1LPJ6;Q66H62	Cyld	ENSRNOG00000014048	FALSE	1	NA	NA	539.695	NA	NA	NA	NA	NA
A0A0H2UHG1;P14137	Cyp11a1	ENSRNOG00000008074	FALSE	1	NA	NA	NA	NA	NA	NA	NA	85215.3
A0A0G2JSR8;P11715	Cyp17a1	ENSRNOG00000020035	FALSE	2	NA	NA	NA	1673.2	NA	NA	NA	112204
P04799	Cyp1a2	ENSRNOG00000016173	TRUE	1	NA	NA	NA	65290.7	NA	NA	NA	NA
A0A0G2K173;D4A6I4;Q64678	Cyp1b1	ENSRNOG00000040287	FALSE	1	NA	NA	NA	NA	NA	NA	NA	59009.1
F1LSK6;Q6P7D4	Cyp20a1	ENSRNOG00000017631	FALSE	2	NA	NA	5585.06	3334.8	NA	NA	NA	NA
Q09128	Cyp24a1	ENSRNOG00000013062	TRUE	1	NA	NA	2526.99	NA	NA	NA	NA	NA
A0A0H2UHN7;P17178	Cyp27a1	ENSRNOG00000017188	FALSE	2	NA	NA	2486.43	199045	NA	NA	NA	NA
P11711	Cyp2a1	ENSRNOG00000020817	FALSE	1	NA	NA	NA	647514	NA	NA	NA	NA
A0A0G2JTZ5;A0A0G2K193	Cyp2a1	ENSRNOG00000020817	FALSE	1	NA	NA	NA	75172.6	NA	NA	NA	NA
A0A0G2JTZ5;A0A0G2K193;A0A0G2KAX4;P11711	Cyp2a1	ENSRNOG00000020817	FALSE	1	NA	NA	NA	NA	NA	NA	NA	116409
A0A140UHW7;B2GV28;P00176	Cyp2b1	ENSRNOG00000033680	FALSE	1	NA	NA	NA	10060	NA	NA	NA	NA
P04167;P04167-2	Cyp2b2	ENSRNOG00000020775	FALSE	1	NA	NA	NA	1331.82	NA	NA	NA	NA
P13107	Cyp2b3	ENSRNOG00000033164	TRUE	1	NA	NA	NA	384082	NA	NA	NA	NA
A0A0G2K879;P08683	Cyp2c11	ENSRNOG00000052810	FALSE	1	NA	NA	NA	2.8147e+06	NA	NA	NA	NA
P11510;Q64648	Cyp2c12	ENSRNOG00000047945	FALSE	1	NA	NA	NA	380965	NA	NA	NA	NA
P20814	Cyp2c13	ENSRNOG00000049464	TRUE	1	NA	NA	NA	1.36732e+06	NA	NA	NA	NA
A0A1B0GWS1;Q5I0P5	Cyp2c13	ENSRNOG00000049464	FALSE	1	NA	NA	NA	2720.46	NA	NA	NA	NA
P19225	Cyp2c22	ENSRNOG00000021924	TRUE	1	NA	NA	NA	50250.1	NA	NA	NA	NA
P24470;Q68G40	Cyp2c23	ENSRNOG00000013291	FALSE	2	NA	NA	31083.9	733272	NA	NA	NA	NA
F1M0F9;P33273	Cyp2c24	ENSRNOG00000013241	FALSE	1	NA	NA	2135.81	NA	NA	NA	NA	NA
P05179	Cyp2c7	ENSRNOG00000021405	TRUE	1	NA	NA	NA	3476.94	NA	NA	NA	NA
P10634	Cyp2d2	ENSRNOG00000008988	TRUE	2	NA	NA	29997.8	1.34771e+06	NA	NA	NA	NA
Q64680	Cyp2d4	ENSRNOG00000032261	TRUE	2	NA	NA	8081.68	10773.2	NA	NA	NA	NA
P12939;Q5I0P9	Cyp2d5	ENSRNOG00000029128	FALSE	1	NA	NA	NA	128593	NA	NA	NA	NA
A0A0G2K5X9;P05182	Cyp2e1	ENSRNOG00000012458	FALSE	2	NA	NA	11360.1	1.13111e+06	NA	NA	NA	NA
P10610	Cyp2g1	ENSRNOG00000020827	TRUE	1	NA	NA	NA	643.777	NA	NA	NA	NA
D4A820	Cyp2s1	ENSRNOG00000020743	TRUE	1	NA	NA	25356.8	NA	NA	NA	NA	NA
D4AE09	Cyp39a1	ENSRNOG00000010519	TRUE	2	NA	NA	1604.15	41353.6	NA	NA	NA	NA
G3V635;Q64581	Cyp3a18	ENSRNOG00000000969	FALSE	1	NA	NA	NA	154392	NA	NA	NA	NA
P05183	Cyp3a2	ENSRNOG00000032560	TRUE	1	NA	NA	NA	271643	NA	NA	NA	NA
Q06884	Cyp3a23-3a1	ENSRNOG00000032560	TRUE	1	NA	NA	NA	16560.8	NA	NA	NA	NA
D3ZHZ6;D3ZJX6;P08516	Cyp4a1	ENSRNOG00000009597	FALSE	2	NA	NA	6236.48	45889.9	NA	NA	NA	NA
P20816	Cyp4a2	ENSRNOG00000030154	TRUE	2	NA	NA	22589.3	79960.4	NA	NA	NA	NA
P20817	Cyp4a3	ENSRNOG00000009741	TRUE	2	NA	NA	27063.3	514334	NA	NA	NA	NA
P24464	Cyp4a8	ENSRNOG00000008842	TRUE	2	NA	NA	9539.69	286.944	NA	NA	NA	NA
P15129	Cyp4b1	ENSRNOG00000055078	TRUE	3	NA	NA	860.379	1070.89	136347	NA	NA	NA
P33274;Q66HK8	Cyp4f1	ENSRNOG00000004786	FALSE	2	NA	NA	1304.85	33395.2	NA	NA	NA	NA
A0A1W2Q6H4;D4AB65	Cyp4f17	ENSRNOG00000062306	FALSE	1	NA	NA	NA	5941.13	NA	NA	NA	NA
P51869	Cyp4f4	ENSRNOG00000032895	TRUE	1	NA	NA	NA	120750	NA	NA	NA	NA
P51871;Q6AZ67	Cyp4f6	ENSRNOG00000043233	FALSE	1	NA	NA	NA	1147.08	NA	NA	NA	NA
A2RRT9	Cyp4v3	ENSRNOG00000042426	TRUE	2	NA	NA	2707.85	12196.7	NA	NA	NA	NA
Q64654	Cyp51	ENSRNOG00000007234	TRUE	2	NA	NA	3973.97	28455.8	NA	NA	NA	NA
P18125	Cyp7a1	ENSRNOG00000009488	TRUE	1	NA	NA	NA	1006.13	NA	NA	NA	NA
A0A0G2K4N5;G3V787;Q63688	Cyp7b1	ENSRNOG00000009730	FALSE	1	NA	NA	1244.39	NA	NA	NA	NA	NA
B0BN65	Cyria	ENSRNOG00000052758	TRUE	4	241430	NA	NA	1250.12	5329.61	8076.48	NA	NA
B2GUZ9	Cyrib	ENSRNOG00000061246	TRUE	6	177712	NA	11555.7	1766.83	13638.3	480196	NA	136921
D3ZCZ3	Cys1	ENSRNOG00000058891	TRUE	1	NA	NA	17208.4	NA	NA	NA	NA	NA
B2GUV0;P97694	Cyth1	ENSRNOG00000043381	FALSE	1	NA	NA	2418.34	NA	NA	NA	NA	NA
F1LSU6;P63035	Cyth2	ENSRNOG00000021051	FALSE	1	NA	NA	5327.6	NA	NA	NA	NA	NA
Q498R7	Czib	ENSRNOG00000012724	TRUE	5	NA	13722.2	73923.6	40368.7	NA	219712	NA	40957.4
A0A0A0MXZ3;P84850	D2hgdh	ENSRNOG00000019012	FALSE	3	NA	19532.9	73655.9	89609.3	NA	NA	NA	NA
D4ABM3	Daam1	ENSRNOG00000004345	TRUE	2	NA	NA	1954.62	420.256	NA	NA	NA	NA
A0A0G2K0W1;Q8CJH2	Dab1	ENSRNOG00000007410	FALSE	1	NA	NA	4271.76	NA	NA	NA	NA	NA
F1LMP9;O88797;O88797-2	Dab2	ENSRNOG00000028930	FALSE	4	NA	NA	111534	6150.15	13092.2	10954.5	NA	NA
A0A0G2JTS0	Dab2ip	ENSRNOG00000055226	FALSE	1	NA	16691.6	NA	NA	NA	NA	NA	NA
A0A0G2JTF2;A0A0G2JTS0;Q6P730	Dab2ip	ENSRNOG00000055226	FALSE	1	NA	NA	1482.21	NA	NA	NA	NA	NA
P61805	Dad1	ENSRNOG00000009090	TRUE	4	NA	8706.02	88624.1	229229	175526	NA	NA	NA
F1M8K0	Dag1	ENSRNOG00000019400	TRUE	5	NA	23207.6	18123.9	3218.04	54072.5	67325.3	NA	NA
O35078	Dao	ENSRNOG00000054962	FALSE	1	NA	NA	94189.7	NA	NA	NA	NA	NA
A0A0G2JUK6;O35078	Dao	ENSRNOG00000054962	FALSE	1	NA	NA	NA	35914.3	NA	NA	NA	NA
Q9QX67	Dap	ENSRNOG00000010747	TRUE	1	NA	NA	NA	69643.7	NA	NA	NA	NA
A0A0G2K264;F7EZZ0	Dap3	ENSRNOG00000020373	FALSE	3	NA	2157.9	13215.7	5231.11	NA	NA	NA	NA
A0A0G2K5V8;F1LNN8	Dapk1	ENSRNOG00000018198	FALSE	1	NA	NA	1243.16	NA	NA	NA	NA	NA
O88764;O88764-2	Dapk3	ENSRNOG00000020383	FALSE	1	NA	NA	2552.7	NA	NA	NA	NA	NA
P15178	Dars1	ENSRNOG00000003743	TRUE	7	13386.6	8274.78	111560	71378.9	41754.1	8008.1	NA	206027
Q3KRD0	Dars2	ENSRNOG00000002813	TRUE	1	NA	NA	6064.41	NA	NA	NA	NA	NA
Q6MGC8;Q8VIB2	Daxx	ENSRNOG00000000477	FALSE	1	NA	NA	426.213	NA	NA	NA	NA	NA
Q4KLZ3	Dazap1	ENSRNOG00000031387	TRUE	5	62552.3	NA	77194.7	43942.2	NA	58765.9	NA	527488
P11030	Dbi	ENSRNOG00000046889	FALSE	1	NA	NA	2.60604e+06	NA	NA	NA	NA	NA
Q6TXF3	Dbi	ENSRNOG00000046889	FALSE	1	NA	NA	2488.3	NA	NA	NA	NA	NA
P11030;Q6TXF3	Dbi	ENSRNOG00000046889	FALSE	6	1.19743e+06	153974	NA	1.43374e+07	1.06107e+06	3.40688e+07	NA	2.7926e+06
P56702	Dbil5	ENSRNOG00000007771	TRUE	1	NA	NA	NA	NA	NA	NA	NA	944642
A0A0H2UHL9;Q07266;Q07266-2	Dbn1	ENSRNOG00000014170	FALSE	2	241388	NA	NA	NA	NA	150572	NA	NA
A0A0H2UHL9	Dbn1	ENSRNOG00000014170	FALSE	1	NA	NA	21807.9	NA	NA	NA	NA	NA
Q331S7	Dbndd2	ENSRNOG00000014571	TRUE	1	NA	NA	37868.7	NA	NA	NA	NA	NA
Q9JHL4;Q9JHL4-2;Q9JHL4-3;Q9JHL4-4	Dbnl	ENSRNOG00000012378	FALSE	7	128321	5548.93	187012	31730.6	33917.1	222165	NA	25251.5
B2RYJ2	Dbr1	ENSRNOG00000014588	TRUE	1	NA	NA	900	NA	NA	NA	NA	NA
B2GV15	Dbt	ENSRNOG00000015029	TRUE	4	NA	138869	310210	226859	12353.4	NA	NA	NA
Q5M9G8	Dcaf11	ENSRNOG00000018825	TRUE	2	NA	NA	4784.4	18009.5	NA	NA	NA	NA
G3V6K4	Dcaf5	ENSRNOG00000004556	TRUE	1	NA	NA	505.844	NA	NA	NA	NA	NA
D4A8L4	Dcaf6	ENSRNOG00000003078	TRUE	1	NA	NA	764.033	NA	NA	NA	NA	NA
B2RZ68	Dcaf7	ENSRNOG00000042245	TRUE	2	NA	NA	5932.82	1285.78	NA	NA	NA	NA
A0A0G2JYN0;Q5U2M6	Dcaf8	ENSRNOG00000006785	FALSE	3	NA	NA	4706.29	10954.4	NA	NA	NA	4325.44
Q6AY55	Dcakd	ENSRNOG00000021682	TRUE	2	NA	NA	52607.1	1817.04	NA	NA	NA	NA
D3ZR10	Dcdc2	ENSRNOG00000017511	TRUE	1	NA	NA	10206	NA	NA	NA	NA	NA
D4ACX8	Dchs1	ENSRNOG00000031643	TRUE	1	NA	NA	39945.1	NA	NA	NA	NA	NA
A0A0G2KB92;A0A1W2Q6Q2	Dclk1	ENSRNOG00000032922	FALSE	2	NA	NA	6987.06	NA	NA	245701	NA	NA
A0A0G2KB92;A0A1W2Q6Q2;O08875	Dclk1	ENSRNOG00000032922	FALSE	1	410004	NA	NA	NA	NA	NA	NA	NA
E9PSS1;Q5MPA9;Q5MPA9-2;Q5MPA9-3	Dclk2	ENSRNOG00000016550	FALSE	2	8214.76	NA	NA	NA	NA	9245.07	NA	NA
Q01129	Dcn	ENSRNOG00000004554	TRUE	6	NA	130715	2919.32	3040.29	58785.6	1954.52	7.64729e+07	NA
D4AE80	Dcp1a	ENSRNOG00000016015	TRUE	1	NA	NA	2612.18	NA	NA	NA	NA	NA
D3ZZJ7	Dcp1b	ENSRNOG00000007340	TRUE	1	NA	NA	1813.99	NA	NA	NA	NA	NA
Q3B8P4;Q8K4F7	Dcps	ENSRNOG00000009993	FALSE	4	NA	NA	46086.8	13133.3	17710	24173.4	NA	NA
A0A0G2K428;D4A8U7;P28023	Dctn1	ENSRNOG00000010048	FALSE	7	104163	1591.43	55032.6	11625.7	14647.5	51246.9	NA	119148
A0A0G2JUC7;Q6AYH5	Dctn2	ENSRNOG00000025481	FALSE	7	373956	25274.9	49366.3	46906.3	208504	243642	NA	321000
D4A1B8	Dctn3	ENSRNOG00000014208	TRUE	4	24924.3	NA	27075.4	13991.1	NA	22033.1	NA	NA
Q9QUR2;Q9QUR2-2	Dctn4	ENSRNOG00000019298	FALSE	5	54755.8	NA	24317.5	3390.21	NA	5187.69	NA	44674.2
D4ADD8	Dctn6	ENSRNOG00000013254	TRUE	2	NA	NA	17365	3188.72	NA	NA	NA	NA
A0A0G2K8D6	Dcun1d1	ENSRNOG00000012734	FALSE	1	NA	NA	NA	NA	NA	13419.4	NA	NA
A0A0G2K8D6;D3ZRV0	Dcun1d1	ENSRNOG00000012734	FALSE	2	NA	NA	10353.7	14001.7	NA	NA	NA	NA
G3V997;Q9ESI7	Dcx	ENSRNOG00000047712	FALSE	1	NA	NA	NA	NA	NA	NA	NA	48124.3
A0A0G2JT25;Q920P0	Dcxr	ENSRNOG00000050315	FALSE	3	NA	249432	191905	429253	NA	NA	NA	NA
O08557	Ddah1	ENSRNOG00000014613	TRUE	7	483734	13335.4	76105.8	292514	29184.4	654095	NA	350016
Q6MG60	Ddah2	ENSRNOG00000000842	TRUE	7	102450	26857	95191.3	4654.34	85502	135437	NA	104786
G3V8T4	Ddb1	ENSRNOG00000020715	FALSE	1	NA	NA	35011.3	NA	NA	NA	NA	NA
G3V8T4;Q9ESW0	Ddb1	ENSRNOG00000020715	FALSE	6	6674.97	9780.81	NA	41125.1	5099.48	52888.4	NA	120852
D3ZMA5;P14173	Ddc	ENSRNOG00000004327	FALSE	3	NA	NA	19118.1	181593	NA	8359.47	NA	NA
Q3ZAU5	Ddhd1	ENSRNOG00000009481	TRUE	2	NA	NA	NA	1045.02	NA	NA	NA	10121.2
D3ZJ91	Ddhd2	ENSRNOG00000015501	TRUE	2	NA	NA	1472.52	719.582	NA	NA	NA	NA
A0A096MJP9;Q4V8J5	Ddi2	ENSRNOG00000012274	FALSE	4	NA	15268.9	13683.6	37220.7	NA	11367.4	NA	NA
D3ZDM7	Ddo	ENSRNOG00000000582	TRUE	2	NA	NA	25294.9	931.048	NA	NA	NA	NA
Q641Y0	Ddost	ENSRNOG00000015079	TRUE	6	35301.4	4635.14	64244.9	344326	67484.1	NA	NA	132098
A0A0G2JVT5;A0A0G2K7S7;Q63474;Q6MG19	Ddr1	ENSRNOG00000057125	FALSE	1	NA	NA	1220.74	NA	NA	NA	NA	NA
D3ZAS9	Ddrgk1	ENSRNOG00000021232	TRUE	2	NA	NA	22998.5	53632.1	NA	NA	NA	NA
P80254	Ddt	ENSRNOG00000001239	TRUE	6	1.10225e+06	370369	292236	6.59253e+06	946389	NA	NA	2.99043e+06
Q641Y8	Ddx1	ENSRNOG00000006652	TRUE	7	37452	6025.14	47135	54225	30073.8	53572.9	NA	201898
D3ZBY5	Ddx10	ENSRNOG00000012500	TRUE	1	NA	NA	495.249	NA	NA	NA	NA	NA
Q5XHY0	Ddx18	ENSRNOG00000025430	TRUE	2	NA	NA	1570.68	2150.99	NA	NA	NA	NA
F1MAM8	Ddx20	ENSRNOG00000015274	TRUE	1	NA	NA	497.685	NA	NA	NA	NA	NA
M0R965;Q3B8Q1	Ddx21	ENSRNOG00000043099	FALSE	3	NA	NA	9155.17	3636.9	7182.4	NA	NA	NA
G3V9M1	Ddx23	ENSRNOG00000060154	TRUE	3	NA	NA	13694	2270.24	NA	NA	NA	23736.8
Q6VEU8	Ddx24	ENSRNOG00000009166	TRUE	1	NA	NA	470.746	NA	NA	NA	NA	NA
B1H269	Ddx27	ENSRNOG00000008081	TRUE	1	NA	NA	274.098	NA	NA	NA	NA	NA
D4A7Q5	Ddx28	ENSRNOG00000019817	TRUE	1	NA	NA	2912.47	NA	NA	NA	NA	NA
Q5U216	Ddx39a	ENSRNOG00000004373	TRUE	3	NA	NA	10106.7	3494.36	NA	NA	NA	186333
A0A0G2KAT4;Q63413	Ddx39b	ENSRNOG00000000841	FALSE	4	NA	15649.8	203645	133072	NA	NA	NA	1.12301e+06
D4ADE8	Ddx3x	ENSRNOG00000023383	TRUE	1	NA	NA	3714.05	NA	NA	NA	NA	NA
B2RYL8	Ddx41	ENSRNOG00000012771	TRUE	1	NA	NA	1497.88	NA	NA	NA	NA	NA
D4A031	Ddx42	ENSRNOG00000009474	TRUE	2	NA	NA	9396.15	3763.5	NA	NA	NA	NA
M0R9C6	Ddx43	ENSRNOG00000050868	TRUE	1	NA	NA	4143.86	NA	NA	NA	NA	NA
Q62780	Ddx46	ENSRNOG00000021637	TRUE	4	NA	NA	18496.5	6750.86	2134.82	NA	NA	14060.4
G3V727	Ddx47	ENSRNOG00000007838	TRUE	1	NA	NA	998.118	NA	NA	NA	NA	NA
Q6AYI1	Ddx5	ENSRNOG00000030680	FALSE	6	61021	NA	194795	68160	256139	67918.4	NA	573297
A0A096MIX2;A0A096MJW9;E9PT29;Q6AYI1	Ddx5	ENSRNOG00000030680	FALSE	1	NA	1027.94	NA	NA	NA	NA	NA	NA
A0A096MIX2;E9PT29;Q6AYI1	Ddx5	ENSRNOG00000030680	FALSE	1	NA	11903.3	NA	NA	NA	NA	NA	NA
D3ZG48;Q5BJM0	Ddx50	ENSRNOG00000000396	FALSE	1	NA	NA	1616.01	NA	NA	NA	NA	NA
A0A0G2K4S4;D3ZIE3	Ddx51	ENSRNOG00000037480	FALSE	1	NA	NA	282.863	NA	NA	NA	NA	NA
D3ZX56	Ddx55	ENSRNOG00000001043	TRUE	1	NA	NA	515.612	NA	NA	NA	NA	NA
A0A0G2K0E0;Q6AYT6	Ddx56	ENSRNOG00000004670	FALSE	1	NA	NA	961.793	NA	NA	NA	NA	NA
D4ADT5	Ddx58	ENSRNOG00000006384	TRUE	2	NA	NA	12589.2	48138.1	NA	NA	NA	NA
D3ZD73	Ddx6	ENSRNOG00000053932	TRUE	6	11413.1	NA	53297.9	18720.7	41685.9	7496.06	NA	74099.7
G3V734;Q64591	Decr1	ENSRNOG00000008236	FALSE	7	5212.44	795555	96163.8	1.13705e+06	25088.9	5292.3	NA	196692
D3ZCK4	Def6	ENSRNOG00000000502	TRUE	1	NA	NA	2057.56	NA	NA	NA	NA	NA
Q5XIF5	Degs1	ENSRNOG00000003223	TRUE	3	NA	NA	5585.67	5663.28	44673.6	NA	NA	NA
Q564G3	Degs2	ENSRNOG00000011716	TRUE	1	NA	NA	23944.3	NA	NA	NA	NA	NA
Q6AXS3	Dek	ENSRNOG00000016152	TRUE	3	NA	NA	35543.8	14904	63119	NA	NA	NA
F1LNS2	Dennd10	ENSRNOG00000010230	TRUE	2	NA	NA	6650.98	6591.41	NA	NA	NA	NA
A0A0G2K6J1;F1M241	Dennd1a	ENSRNOG00000010526	FALSE	1	NA	NA	1087.59	NA	NA	NA	NA	NA
D3Z8F6;M0R8I4	Dennd1b	ENSRNOG00000011063	FALSE	1	NA	NA	2044.4	NA	NA	NA	NA	NA
D4A9H6	Dennd2b	ENSRNOG00000013934	TRUE	1	NA	NA	1501.2	NA	NA	NA	NA	NA
B0BNM5	Dennd2d	ENSRNOG00000017680	TRUE	1	NA	NA	4986.73	NA	NA	NA	NA	NA
D4A2H4	Dennd3	ENSRNOG00000010794	TRUE	1	NA	NA	511.795	NA	NA	NA	NA	NA
G3V7Q0;M0R5A9	Dennd5a	ENSRNOG00000012206	FALSE	1	NA	NA	279.716	NA	NA	NA	NA	NA
D4A544	Dennd6a	ENSRNOG00000011636	TRUE	1	NA	NA	3544.41	NA	NA	NA	NA	NA
Q4QR86	Depdc7	ENSRNOG00000012262	TRUE	2	NA	NA	1491.2	6390.27	NA	NA	NA	NA
F1M8Y4	Deptor	ENSRNOG00000004328	TRUE	2	NA	NA	19355.4	7023.85	NA	NA	NA	NA
F1M1H0	Dera	ENSRNOG00000007570	TRUE	2	NA	NA	43945.1	29046.8	NA	NA	NA	NA
A0A0G2JTX9	Derl2	ENSRNOG00000055466	TRUE	2	NA	NA	5791.96	47950.7	NA	NA	NA	NA
P48675;Q6P725	Des	ENSRNOG00000019810	FALSE	6	NA	3.20522e+06	2330.43	3425.88	289511	5331.71	NA	47575.6
Q498U6	Dffa	ENSRNOG00000013603	TRUE	1	NA	NA	5046.41	NA	NA	NA	NA	NA
A0A0G2JY18	Dffa	ENSRNOG00000013603	TRUE	1	NA	NA	9271.37	NA	NA	NA	NA	NA
A0A0H2UHU4;Q99N34	Dffb	ENSRNOG00000025030	FALSE	1	NA	NA	676.099	NA	NA	NA	NA	NA
Q8BHI5;Q9ERM3	Dgat1	ENSRNOG00000028711	FALSE	1	NA	NA	NA	9938.04	NA	NA	NA	NA
Q8BHI5	Dgat1	ENSRNOG00000028711	FALSE	1	NA	NA	2670.66	NA	NA	NA	NA	NA
F1LP01;P49621	Dgkb	ENSRNOG00000030771	FALSE	1	36256.1	NA	NA	NA	NA	NA	NA	NA
P49620	Dgkg	ENSRNOG00000001796	TRUE	1	NA	NA	371.744	NA	NA	NA	NA	NA
D3ZEY4	Dgkq	ENSRNOG00000024112	TRUE	1	NA	NA	NA	NA	NA	2714.78	NA	NA
D4A9W3	Dglucy	ENSRNOG00000004442	TRUE	3	NA	20529.3	23915.2	5140.32	NA	NA	NA	NA
A0A0G2K478;D3ZDE4	Dguok	ENSRNOG00000011617	FALSE	3	NA	36945.6	58489.9	50547.9	NA	NA	NA	NA
Q9Z2Z8	Dhcr7	ENSRNOG00000020776	TRUE	2	NA	NA	9952.39	85275.1	NA	NA	NA	NA
Q920D2	Dhfr	ENSRNOG00000013521	TRUE	2	NA	NA	44132.6	484839	NA	NA	NA	NA
Q63707	Dhodh	ENSRNOG00000015063	TRUE	2	NA	NA	18576.4	19828.9	NA	NA	NA	NA
Q6AY53	Dhps	ENSRNOG00000004219	TRUE	2	NA	NA	543.836	NA	NA	15003.6	NA	NA
Q6AXY8	Dhrs1	ENSRNOG00000020264	TRUE	2	NA	NA	53361.2	64255.1	NA	NA	NA	NA
G3V978	Dhrs11	ENSRNOG00000027891	TRUE	3	NA	7036.61	19871.1	6667.75	NA	NA	NA	NA
Q3B7V0	Dhrs3	ENSRNOG00000015736	TRUE	2	NA	NA	3465.08	16620.1	NA	NA	NA	NA
Q8VID1	Dhrs4	ENSRNOG00000018239	TRUE	3	NA	356612	147129	471129	NA	NA	NA	NA
Q5RJY4;Q5RJY4-2	Dhrs7b	ENSRNOG00000005360	FALSE	2	NA	NA	26764.7	2563.98	NA	NA	NA	NA
D3ZGP9	Dhrs7c	ENSRNOG00000026548	TRUE	1	NA	29718.6	NA	NA	NA	NA	NA	NA
M0R4N4	Dhrs7l1	ENSRNOG00000025648	TRUE	2	NA	NA	3115.39	33667.3	NA	NA	NA	NA
Q6I7R1	Dhrs7l1	ENSRNOG00000025648	TRUE	2	NA	NA	18319.5	188529	NA	NA	NA	NA
D3ZD97	Dhx15	ENSRNOG00000003844	TRUE	5	NA	NA	63904.7	17992.7	17278	553.16	NA	132940
A0A0G2K2E8;Q6MG13	Dhx16	ENSRNOG00000030157	FALSE	2	NA	NA	1882.59	329.194	NA	NA	NA	NA
D3ZHW0	Dhx29	ENSRNOG00000010369	TRUE	2	NA	NA	2250.33	398.148	NA	NA	NA	NA
A0A0G2JW51;Q5BJS0	Dhx30	ENSRNOG00000029194	FALSE	2	NA	NA	1403.97	231.545	NA	NA	NA	NA
D3ZGJ0	Dhx32	ENSRNOG00000018119	TRUE	1	NA	NA	973.597	NA	NA	NA	NA	NA
A0A0G2JTM6;D4AEG5	Dhx35	ENSRNOG00000015928	FALSE	1	NA	NA	736.131	NA	NA	NA	NA	NA
D4A2Z8	Dhx36	ENSRNOG00000014599	TRUE	1	NA	NA	710.923	NA	NA	NA	NA	NA
D4A321	Dhx38	ENSRNOG00000014619	TRUE	1	NA	NA	645.064	NA	NA	NA	NA	NA
D3ZD46	Dhx58	ENSRNOG00000018247	TRUE	1	NA	NA	1872.31	NA	NA	NA	NA	NA
A0A0G2K283;Q6TXG4	Dhx8	ENSRNOG00000020772	FALSE	1	NA	NA	317.622	NA	NA	NA	NA	NA
D4A9D6	Dhx9	ENSRNOG00000002735	TRUE	5	NA	NA	57167.3	30219.4	27957.5	8185.13	NA	297861
E9PU15	Dicer1	ENSRNOG00000010711	TRUE	1	NA	NA	NA	53.5875	NA	NA	NA	NA
D3ZWL9	Dido1	ENSRNOG00000009936	TRUE	1	NA	NA	1314.58	NA	NA	NA	NA	NA
G3V7R8	Dimt1	ENSRNOG00000013596	TRUE	1	NA	NA	1092.92	NA	NA	NA	NA	NA
A0A0G2JXM4;P24389	Dio1	ENSRNOG00000061237	FALSE	1	NA	NA	7440.32	NA	NA	NA	NA	NA
A0A0G2JY22	Dip2b	ENSRNOG00000056106	TRUE	2	NA	NA	1449.99	NA	NA	1695.33	NA	NA
A0A0G2K1M5;D4A3J1	Dipk2a	ENSRNOG00000008519	FALSE	1	NA	NA	6944.89	NA	NA	NA	NA	NA
D4A304	Diras1	ENSRNOG00000029738	TRUE	1	34807.2	NA	NA	NA	NA	NA	NA	NA
D3ZHX3	Diras2	ENSRNOG00000032328	TRUE	1	129315	NA	NA	NA	NA	NA	NA	NA
F1LX77	Diras3	ENSRNOG00000033736	TRUE	1	NA	NA	1472.05	NA	NA	NA	NA	NA
A0A0G2K6W6;D3ZIL9	Dis3l2	ENSRNOG00000018931	FALSE	2	NA	NA	1431.59	2562.41	NA	NA	NA	NA
A0A0G2K700;P40615	Dkc1	ENSRNOG00000055562	FALSE	2	NA	NA	22433.4	16778.8	NA	NA	NA	NA
D4A444	Dkkl1	ENSRNOG00000020686	TRUE	1	NA	NA	NA	NA	NA	NA	NA	65185.8
P08461	Dlat	ENSRNOG00000009994	TRUE	7	497950	1.18912e+06	432758	163736	48015.9	1686.02	NA	243666
Q6P6R2	Dld	ENSRNOG00000006364	TRUE	7	713512	1922735	1.77806e+06	1.21563e+06	95667	32548.9	NA	797135
A0A0G2K1M2;F1LNM0;Q62696	Dlg1	ENSRNOG00000038597	FALSE	5	33566.6	NA	73797	17916.1	23170.9	15243.5	NA	NA
F1M907;Q63622;Q63622-2;Q63622-3;Q63622-4;Q63622-5;Q63622-6;Q63622-7	Dlg2	ENSRNOG00000022635	FALSE	3	114488	NA	1460.86	NA	NA	43536.6	NA	NA
A0A096MJ42;A0A0G2K0Y9;Q62936;Q62936-2	Dlg3	ENSRNOG00000002767	FALSE	3	20741.3	NA	6298.7	NA	NA	10215	NA	NA
A0A0G2K7F5;P31016	Dlg4	ENSRNOG00000018526	FALSE	2	49710.8	NA	NA	NA	NA	109533	NA	NA
D4A3K3	Dlg5	ENSRNOG00000005783	TRUE	1	NA	NA	658.881	NA	NA	NA	NA	NA
G3V927;P97839	Dlgap4	ENSRNOG00000020225	FALSE	1	NA	NA	4755.74	NA	NA	NA	NA	NA
G3V6P2;Q01205	Dlst	ENSRNOG00000005061	FALSE	6	167180	941601	445232	378917	47538.1	NA	NA	99010.6
Q5I0I4	Dmac2	ENSRNOG00000020596	TRUE	1	NA	NA	6650.1	NA	NA	NA	NA	NA
Q5XIM4	Dmac2l	ENSRNOG00000004893	TRUE	3	NA	30993.6	4880.15	1466.51	NA	NA	NA	NA
Q568Y6	Dmap1	ENSRNOG00000019407	TRUE	1	NA	NA	2550.42	NA	NA	NA	NA	NA
P11530;Q7TPH2;Q7TPH3;Q7TPH4	Dmd	ENSRNOG00000046366	FALSE	1	NA	NA	NA	1962.78	NA	NA	NA	NA
P11530;Q7TPH2	Dmd	ENSRNOG00000046366	FALSE	1	NA	NA	1342.1	NA	NA	NA	NA	NA
Q7TPH3;Q7TPH4	Dmd	ENSRNOG00000046366	FALSE	1	NA	NA	1619.84	NA	NA	NA	NA	NA
P11530	Dmd	ENSRNOG00000046366	FALSE	1	NA	58808.3	NA	NA	NA	NA	NA	NA
A0A0G2K9Y2;Q5RKL4	Dmgdh	ENSRNOG00000023588	FALSE	2	NA	NA	45320.2	1.07076e+06	NA	NA	NA	NA
D3ZYV4	Dmpk	ENSRNOG00000015085	TRUE	1	NA	NA	1132.26	NA	NA	NA	NA	NA
B2GUY4;D4A559	Dmtn	ENSRNOG00000012273	FALSE	2	22076.4	NA	33228.9	NA	NA	NA	NA	NA
F1M3W5	Dmxl2	ENSRNOG00000009170	TRUE	3	93961.9	NA	558.462	NA	NA	516.418	NA	NA
A0A0G2K5B1;Q6AYH9	Dnaaf1	ENSRNOG00000015590	FALSE	1	NA	NA	NA	NA	NA	NA	NA	743960
G3V943;Q3KR87	Dnaaf5	ENSRNOG00000021312	FALSE	2	NA	NA	652.193	NA	NA	NA	NA	9127.66
D3ZVN5	Dnaaf9	ENSRNOG00000021237	TRUE	1	NA	NA	159.136	NA	NA	NA	NA	NA
A0A0G2K7D4;Q923J6	Dnah12	ENSRNOG00000059865	FALSE	1	NA	NA	NA	NA	NA	NA	NA	4588.29
P63036	Dnaja1	ENSRNOG00000007029	TRUE	6	96779.3	NA	41967.7	161075	13008.2	9982.18	NA	181913
O35824;Q5M9H7	Dnaja2	ENSRNOG00000016251	FALSE	7	64724.5	46714.8	37525.5	46712.1	38834	6882.07	NA	295962
A0A0G2K4Y1;A0A0G2K5E4;G3V6I5	Dnaja3	ENSRNOG00000003855	FALSE	2	NA	38785.6	47671	NA	NA	NA	NA	NA
A0A0G2K5E4;G3V6I5	Dnaja3	ENSRNOG00000003855	FALSE	1	NA	NA	NA	79454.5	NA	NA	NA	NA
A0A0G2K4Y1	Dnaja3	ENSRNOG00000003855	FALSE	1	NA	NA	NA	1442.9	NA	NA	NA	NA
Q4QR73	Dnaja4	ENSRNOG00000012106	TRUE	5	NA	37766.3	4280.71	399.905	1887.03	NA	NA	351192
B0K030;D3ZUU5	Dnajb1	ENSRNOG00000021824	FALSE	3	NA	NA	40684.9	6313.39	NA	NA	NA	216551
Q6TUG0	Dnajb11	ENSRNOG00000001803	TRUE	5	10020.1	NA	103253	113178	53467.6	NA	NA	391068
Q5FVC4	Dnajb12	ENSRNOG00000030408	TRUE	3	NA	NA	15474.7	19496.6	NA	NA	NA	16092.1
Q5YKV6	Dnajb13	ENSRNOG00000017975	TRUE	1	NA	NA	NA	NA	NA	NA	NA	67746.1
A0A0G2JTM9	Dnajb14	ENSRNOG00000060107	TRUE	1	NA	NA	2660.37	NA	NA	NA	NA	NA
B2RYA8	Dnajb2	ENSRNOG00000019506	FALSE	1	NA	NA	10569.4	NA	NA	NA	NA	NA
B2RYA8;D4ABC2	Dnajb2	ENSRNOG00000019506	FALSE	2	NA	NA	NA	6879.38	NA	6660.89	NA	NA
D3ZAC5	Dnajb3	ENSRNOG00000023172	TRUE	1	NA	NA	NA	NA	NA	NA	NA	304623
Q5XIP0	Dnajb4	ENSRNOG00000013011	TRUE	5	NA	6088.18	9210.12	1128.89	NA	5851.19	NA	53105.5
Q6AYU3	Dnajb6	ENSRNOG00000010353	TRUE	4	NA	7211.19	7937.3	2730.8	NA	NA	NA	36374.1
D3ZWI8	Dnajb8	ENSRNOG00000034088	TRUE	1	NA	NA	NA	NA	NA	NA	NA	80251.8
F1LVX1	Dnajc1	ENSRNOG00000000150	TRUE	2	NA	NA	591.065	3436.9	NA	NA	NA	NA
Q498R3	Dnajc10	ENSRNOG00000006803	TRUE	3	NA	NA	11645.2	19367.8	NA	NA	NA	16124.4
B1WBY5	Dnajc11	ENSRNOG00000008802	TRUE	3	NA	6089.65	9895.05	31533.1	NA	NA	NA	NA
Q925T0	Dnajc12	ENSRNOG00000051960	TRUE	1	NA	NA	6166.21	NA	NA	NA	NA	NA
D3ZN27	Dnajc13	ENSRNOG00000011491	TRUE	3	NA	NA	13258.7	932.222	NA	NA	NA	2462.16
Q5FVM7	Dnajc16	ENSRNOG00000012503	TRUE	1	NA	NA	833.625	NA	NA	NA	NA	NA
D3ZSC8	Dnajc17	ENSRNOG00000012368	TRUE	1	NA	NA	1061.3	NA	NA	NA	NA	NA
M0R6L8	Dnajc19	ENSRNOG00000049819	TRUE	2	NA	NA	10433.1	21401.4	NA	NA	NA	NA
A0A0G2JSM0;Q7TQ20;Q7TQ20-2	Dnajc2	ENSRNOG00000012392	FALSE	2	NA	NA	2373.1	1373.88	NA	NA	NA	NA
A0A0G2QC19	Dnajc21	ENSRNOG00000017876	TRUE	2	NA	NA	3345.66	931.838	NA	NA	NA	NA
F1LQT0;Q5BJW9	Dnajc25	ENSRNOG00000015340	FALSE	2	NA	NA	2063.11	2612.65	NA	NA	NA	NA
A0A1W2Q6P6;Q9R0T3	Dnajc3	ENSRNOG00000010352	FALSE	1	NA	NA	NA	NA	NA	NA	NA	71397.9
Q9R0T3	Dnajc3	ENSRNOG00000010352	FALSE	2	NA	NA	46527.4	158762	NA	NA	NA	NA
B2RYV0	Dnajc30	ENSRNOG00000031721	TRUE	1	NA	NA	4917.68	NA	NA	NA	NA	NA
A0A0G2JX56;P60905	Dnajc5	ENSRNOG00000015202	FALSE	3	1.37371e+06	NA	NA	3596.6	NA	108983	NA	NA
P60905	Dnajc5	ENSRNOG00000015202	FALSE	1	NA	NA	26261	NA	NA	NA	NA	NA
A0A0G2JY26;D4A0I5	Dnajc6	ENSRNOG00000052887	FALSE	2	199600	NA	NA	NA	NA	79987.3	NA	NA
A0A0G2K435;G3V8B8	Dnajc7	ENSRNOG00000017781	FALSE	3	NA	NA	3608.76	2137.04	NA	NA	NA	13888
A0A0G2K751;Q642C0	Dnajc8	ENSRNOG00000013255	FALSE	2	NA	NA	36639.5	13721.8	NA	NA	NA	NA
A8QIC3	Dnajc9	ENSRNOG00000006619	TRUE	1	NA	NA	7783.15	NA	NA	NA	NA	NA
A0A096MJZ0;B1WBZ0	Dnal1	ENSRNOG00000042333	FALSE	1	NA	NA	NA	NA	NA	517.508	NA	NA
Q4FZV3	Dnali1	ENSRNOG00000024957	TRUE	1	NA	NA	NA	NA	NA	NA	NA	235193
P21704	Dnase1	ENSRNOG00000006873	TRUE	1	NA	NA	11199.4	NA	NA	NA	NA	NA
Q9QZK8	Dnase2	ENSRNOG00000023830	TRUE	1	NA	NA	NA	3431.5	NA	NA	NA	NA
P21575-5;P21575-6;P21575-7	Dnm1	ENSRNOG00000033835	FALSE	1	1326.88	NA	NA	NA	NA	NA	NA	NA
P21575-6	Dnm1	ENSRNOG00000033835	FALSE	1	NA	NA	NA	NA	NA	10672.3	NA	NA
P21575;P21575-2;P21575-3	Dnm1	ENSRNOG00000033835	FALSE	1	2.50738e+06	NA	NA	NA	NA	NA	NA	NA
P21575-2	Dnm1	ENSRNOG00000033835	FALSE	1	NA	NA	NA	NA	NA	266038	NA	NA
O35303;O35303-2;O35303-3;O35303-4;O35303-5;O35303-6	Dnm1l	ENSRNOG00000001813	FALSE	6	345284	33872.7	NA	16872.5	32086.4	21345.7	NA	3401.93
O35303-5;O35303-6	Dnm1l	ENSRNOG00000001813	FALSE	1	NA	NA	4651.12	NA	NA	NA	NA	NA
O35303-2	Dnm1l	ENSRNOG00000001813	FALSE	1	NA	NA	686.684	NA	NA	NA	NA	NA
O35303-4	Dnm1l	ENSRNOG00000001813	FALSE	1	NA	NA	48045	NA	NA	NA	NA	NA
P39052-2;P39052-4	Dnm2	ENSRNOG00000007649	FALSE	1	NA	NA	100.513	NA	NA	NA	NA	NA
A0A0A0MY48;A0A0A0MY49;P39052;P39052-2;P39052-3;P39052-4	Dnm2	ENSRNOG00000007649	FALSE	4	54626.5	NA	NA	25873.4	83844.8	NA	NA	104460
A0A0A0MY48;A0A0A0MY49;P39052;P39052-3	Dnm2	ENSRNOG00000007649	FALSE	2	NA	NA	48019.2	NA	NA	12286.7	NA	NA
Q08877;Q08877-10;Q08877-11;Q08877-12;Q08877-13;Q08877-2;Q08877-3;Q08877-4;Q08877-5;Q08877-6;Q08877-7;Q08877-9	Dnm3	ENSRNOG00000026490	FALSE	1	NA	NA	NA	887.809	NA	NA	NA	NA
Q08877;Q08877-10;Q08877-11;Q08877-12;Q08877-13;Q08877-2;Q08877-3;Q08877-4;Q08877-5;Q08877-6;Q08877-7;Q08877-8;Q08877-9	Dnm3	ENSRNOG00000026490	FALSE	4	36383.3	NA	1835.22	NA	NA	4555.66	NA	23078.9
D3ZS06;F1LQT9;Q9Z330;Q9Z330-2;Q9Z330-3;Q9Z330-4;Q9Z330-5;Q9Z330-6;Q9Z330-7;Q9Z330-8;Q9Z330-9	Dnmt1	ENSRNOG00000039859	FALSE	1	NA	NA	528.197	NA	NA	NA	NA	NA
Q1LZ53;Q1LZ53-2	Dnmt3a	ENSRNOG00000026649	FALSE	1	NA	NA	1482.05	NA	NA	NA	NA	NA
Q4V8H5	Dnpep	ENSRNOG00000019772	TRUE	7	94757.4	95563.8	184526	100547	122430	253631	NA	1.80007e+06
O35820	Dnph1	ENSRNOG00000018397	TRUE	3	NA	NA	NA	47403.4	NA	39468.7	NA	113308
D3ZHM7	Dnttip2	ENSRNOG00000025025	TRUE	2	NA	NA	3597.61	598.044	NA	NA	NA	NA
D3ZZW1	Dock1	ENSRNOG00000018683	TRUE	1	NA	NA	5192.74	NA	NA	NA	NA	NA
A0A0G2JV16;F1LQ91	Dock11	ENSRNOG00000013321	FALSE	1	NA	NA	185.15	NA	NA	NA	NA	NA
F1LVA9	Dock5	ENSRNOG00000024703	TRUE	1	NA	NA	528.83	NA	NA	NA	NA	NA
A0A0G2KAH4;D3ZY19	Dock6	ENSRNOG00000010652	FALSE	1	NA	NA	731.002	NA	NA	NA	NA	NA
F1LPG2	Dock8	ENSRNOG00000015894	TRUE	2	NA	NA	4402.66	722.643	NA	NA	NA	NA
A0A0G2K2I6;F1LSM8	Dock9	ENSRNOG00000011969	FALSE	1	NA	NA	NA	NA	1041.59	NA	NA	NA
F1LSM8	Dock9	ENSRNOG00000011969	FALSE	1	NA	NA	501.538	NA	NA	NA	NA	NA
Q5PPJ4	Dohh	ENSRNOG00000004259	TRUE	2	NA	NA	1595.65	3503.23	NA	NA	NA	NA
Q4QQV2	Dok1	ENSRNOG00000007412	TRUE	1	NA	NA	738.42	NA	NA	NA	NA	NA
Q6AYM4	Dpcd	ENSRNOG00000017241	FALSE	1	NA	NA	NA	NA	NA	NA	NA	31542.2
Q6AYM4;Q6AYM4-2	Dpcd	ENSRNOG00000017241	FALSE	1	NA	NA	2259.21	NA	NA	NA	NA	NA
P31430	Dpep1	ENSRNOG00000015880	TRUE	4	NA	NA	17061.2	19558.2	833321	NA	NA	141719
[truncated: 5,770 more rows]
