# Supplementary material for: Integrated view and comparative analysis of baseline protein expression in mouse and rat tissues
Source: PLoS Comput Biol. 2022 Jun 17;18(6):e1010174. doi: 10.1371/journal.pcbi.1010174 (PMC9246241; doi:10.1371/journal.pcbi.1010174)
Supplement: S3 File — (XLSX) [file pcbi.1010174.s003.xlsx]

## Sheet: Mouse
GeneName	GeneID	present_in_samples	median_bin_across_organs	ArticularCartilage	Brain	Eye	Heart	Kidney	Liver	Lung	Pancreas	Spleen	Tendon	Testis	TricepsMuscles
0610009B22Rik	ENSMUSG00000007777	3	2.5	NA	4	NA	NA	NA	2.5	NA	NA	NA	NA	NA	2
0610010K14Rik	ENSMUSG00000020831	8	3	NA	2	4	3	2	3	4	NA	3	NA	3	NA
0610040J01Rik	ENSMUSG00000060512	1	2.5	NA	NA	NA	NA	NA	2.5	NA	NA	NA	NA	NA	NA
1110004F10Rik	ENSMUSG00000030663	9	4	3	4	5	4	4	4	4	NA	4	NA	4	NA
1110038F14Rik	ENSMUSG00000063236	2	2.75	NA	NA	NA	NA	NA	2.5	NA	NA	NA	NA	NA	3
1110051M20Rik	ENSMUSG00000040591	1	1	NA	1	NA	NA	NA	NA	NA	NA	NA	NA	NA	NA
1110059E24Rik	ENSMUSG00000035171	1	2	NA	NA	NA	NA	NA	2	NA	NA	NA	NA	NA	NA
1110059G10Rik	ENSMUSG00000032551	5	2	NA	2	NA	2.5	NA	2	2	NA	4	NA	NA	NA
1110065P20Rik	ENSMUSG00000078570	3	3	NA	2.5	NA	3	NA	3	NA	NA	NA	NA	NA	NA
1190007I07Rik	ENSMUSG00000063320	2	3.75	NA	NA	NA	4	NA	3.5	NA	NA	NA	NA	NA	NA
1500009L16Rik	ENSMUSG00000087651	2	2.5	NA	4	NA	NA	NA	1	NA	NA	NA	NA	NA	NA
1600014C10Rik	ENSMUSG00000054676	8	3.5	NA	1	NA	4	5	4	3	NA	3	NA	3	5
1700006A11Rik	ENSMUSG00000027973	2	2	NA	NA	NA	2	NA	NA	NA	NA	NA	NA	2	NA
1700009N14Rik	ENSMUSG00000028287	1	3	NA	NA	NA	3	NA	NA	NA	NA	NA	NA	NA	NA
1700010I14Rik	ENSMUSG00000023873	1	3	NA	NA	NA	NA	NA	NA	NA	NA	NA	NA	3	NA
1700012B09Rik	ENSMUSG00000031927	1	2	NA	NA	NA	NA	NA	NA	NA	NA	NA	NA	2	NA
1700013F07Rik	ENSMUSG00000027886	1	2	NA	NA	NA	NA	NA	NA	2	NA	NA	NA	NA	NA
1700019A02Rik	ENSMUSG00000060715	1	4	NA	NA	NA	NA	NA	NA	NA	NA	NA	NA	4	NA
1700019D03Rik	ENSMUSG00000043629	4	3	NA	2	NA	NA	2	NA	NA	4	NA	NA	4	NA
1700020N01Rik	ENSMUSG00000050844	1	5	NA	NA	NA	NA	NA	NA	NA	NA	NA	NA	5	NA
1700025G04Rik	ENSMUSG00000032666	2	3	NA	3	NA	3	NA	NA	NA	NA	NA	NA	NA	NA
1700029J07Rik	ENSMUSG00000071103	1	3	NA	NA	NA	NA	NA	NA	3	NA	NA	NA	NA	NA
1700037H04Rik	ENSMUSG00000027327	9	3	NA	3	NA	3.5	3	3	4	3	5	NA	5	3
1700066M21Rik	ENSMUSG00000038323	2	3	NA	3	NA	NA	NA	3	NA	NA	NA	NA	NA	NA
1700102P08Rik	ENSMUSG00000032611	4	4	NA	NA	NA	NA	NA	3	NA	4	4	NA	4	NA
1700123L14Rik	ENSMUSG00000072878	1	3	NA	NA	NA	NA	NA	NA	NA	NA	NA	NA	3	NA
1810009A15Rik	ENSMUSG00000071653	4	3.5	NA	NA	NA	NA	NA	3	4	NA	5	NA	2	NA
1810010H24Rik	ENSMUSG00000078607	1	3.5	NA	NA	NA	NA	NA	NA	3.5	NA	NA	NA	NA	NA
1810030O07Rik	ENSMUSG00000044148	5	3	NA	NA	NA	3	NA	3	2	NA	3	NA	NA	2
1810037I17Rik	ENSMUSG00000054091	6	3	NA	1	NA	4	3	3	NA	NA	NA	NA	3	1
2200002D01Rik	ENSMUSG00000030587	3	3	NA	NA	NA	3	NA	4	2.5	NA	NA	NA	NA	NA
2210010C04Rik	ENSMUSG00000029882	8	4	NA	4	NA	5	4	3	5	5	4	NA	3	NA
2210016F16Rik	ENSMUSG00000021550	11	4	2	3	3.5	4	4	3	4	3	5	NA	5	5
2210016L21Rik	ENSMUSG00000029559	4	3	NA	3	3	2	NA	3.5	NA	NA	NA	NA	NA	NA
2300009A05Rik	ENSMUSG00000032403	4	2.5	NA	3	NA	3	NA	2	NA	NA	NA	NA	NA	2
2310002L09Rik	ENSMUSG00000028396	1	4	NA	NA	NA	NA	NA	NA	NA	NA	NA	NA	NA	4
2310009B15Rik	ENSMUSG00000079283	2	3	NA	NA	NA	NA	NA	2	NA	NA	NA	NA	NA	4
2310011J03Rik	ENSMUSG00000020133	7	3.5	NA	4	3.5	4	NA	4	2	3	NA	NA	NA	3
2310022A10Rik	ENSMUSG00000049643	4	2	NA	NA	NA	3	NA	2	2	NA	NA	NA	NA	2
2310022B05Rik	ENSMUSG00000031983	8	3.5	NA	4	3	4	NA	2.5	4	NA	4	NA	3	1
2310030G06Rik	ENSMUSG00000032062	1	3	NA	NA	NA	NA	NA	3	NA	NA	NA	NA	NA	NA
2310033P09Rik	ENSMUSG00000020441	3	2	NA	2	NA	2	NA	2	NA	NA	NA	NA	NA	NA
2310039H08Rik	ENSMUSG00000062619	3	4	NA	NA	NA	4	NA	5	NA	NA	NA	NA	NA	4
2310057J18Rik	ENSMUSG00000015519	1	3	NA	NA	3	NA	NA	NA	NA	NA	NA	NA	NA	NA
2310057M21Rik	ENSMUSG00000040177	2	2.25	NA	NA	NA	NA	NA	2.5	NA	NA	NA	NA	NA	2
2310061I04Rik	ENSMUSG00000050705	8	3	NA	1	NA	4	3	3	2	2	NA	NA	3	4
2410002F23Rik	ENSMUSG00000045411	6	2	NA	4	4	2	NA	1.5	NA	NA	2	NA	2	NA
2410004B18Rik	ENSMUSG00000036873	2	2.5	NA	NA	NA	3	NA	2	NA	NA	NA	NA	NA	NA
2510009E07Rik	ENSMUSG00000043391	1	2	NA	NA	NA	NA	NA	2	NA	NA	NA	NA	NA	NA
2510039O18Rik	ENSMUSG00000044496	8	2	NA	2	NA	2	3	3	2	NA	2	NA	4	1
2610002M06Rik	ENSMUSG00000031242	6	3	NA	5	NA	4	3	1	3	NA	3	NA	NA	NA
2610021A01Rik	ENSMUSG00000091474	1	4	NA	NA	NA	4	NA	NA	NA	NA	NA	NA	NA	NA
2610507B11Rik	ENSMUSG00000010277	8	2	NA	2	NA	2	2	2.5	2	2	NA	NA	3	2
2700049A03Rik	ENSMUSG00000034601	4	2.5	NA	NA	NA	4	NA	1.5	NA	NA	NA	NA	2	3
2700062C07Rik	ENSMUSG00000024273	1	2	NA	NA	NA	NA	NA	2	NA	NA	NA	NA	NA	NA
2700097O09Rik	ENSMUSG00000062198	3	2	NA	NA	NA	2.5	NA	1	NA	NA	NA	NA	NA	2
2810004N23Rik	ENSMUSG00000031984	1	3	NA	NA	NA	NA	NA	3	NA	NA	NA	NA	NA	NA
2810408A11Rik	ENSMUSG00000018570	3	2	NA	NA	NA	NA	2	NA	2	NA	NA	NA	3	NA
2810459M11Rik	ENSMUSG00000026227	2	3.5	NA	3	NA	NA	NA	4	NA	NA	NA	NA	NA	NA
2900026A02Rik	ENSMUSG00000051339	6	2.25	NA	2	5	2	NA	2.5	3	NA	NA	NA	NA	2
3110009E18Rik	ENSMUSG00000026388	2	2.5	NA	NA	NA	2	NA	NA	NA	NA	NA	NA	3	NA
3110040N11Rik	ENSMUSG00000025102	6	3.5	NA	4	NA	5	NA	3	3	4	NA	NA	3	NA
3110082I17Rik	ENSMUSG00000053553	7	3	NA	NA	4	3	2	3	4	NA	3	NA	3	NA
3425401B19Rik	ENSMUSG00000071540	2	3	NA	NA	NA	2	NA	NA	NA	NA	NA	NA	NA	4
4833439L19Rik	ENSMUSG00000025871	8	2	NA	3	3	2	2	2	2	NA	NA	NA	3	2
4921511C20Rik	ENSMUSG00000049815	1	1.5	NA	NA	NA	NA	NA	1.5	NA	NA	NA	NA	NA	NA
4921524J17Rik	ENSMUSG00000036934	1	1.5	NA	NA	NA	NA	NA	1.5	NA	NA	NA	NA	NA	NA
4930430F08Rik	ENSMUSG00000046567	2	2.5	NA	NA	NA	2	NA	3	NA	NA	NA	NA	NA	NA
4930453N24Rik	ENSMUSG00000059920	2	1.75	NA	NA	NA	2	NA	1.5	NA	NA	NA	NA	NA	NA
4930544G11Rik	ENSMUSG00000036463	1	5	NA	NA	NA	NA	NA	NA	NA	NA	NA	NA	5	NA
4930562C15Rik	ENSMUSG00000022518	1	5	NA	NA	NA	NA	NA	NA	NA	NA	NA	NA	NA	5
4931406C07Rik	ENSMUSG00000031938	11	4	3.5	4	4	4	5	5	4	4	4	NA	5	4
4932438A13Rik	ENSMUSG00000037270	7	2	NA	2	NA	2	NA	2	2	NA	2	NA	2	2
4933405L10Rik	ENSMUSG00000013158	1	4	NA	NA	NA	NA	NA	NA	NA	NA	NA	NA	4	NA
4933405O20Rik	ENSMUSG00000084234	1	3	NA	NA	NA	NA	NA	NA	NA	NA	NA	NA	3	NA
4933412E24Rik	ENSMUSG00000071749	1	3	NA	NA	NA	NA	NA	NA	NA	NA	NA	NA	3	NA
4933434E20Rik	ENSMUSG00000027942	3	1.5	NA	1	NA	3	NA	1.5	NA	NA	NA	NA	NA	NA
5031439G07Rik	ENSMUSG00000036046	4	2.5	NA	3	NA	2	NA	3	NA	NA	NA	NA	NA	1
5730455P16Rik	ENSMUSG00000057181	10	2.5	NA	2	3	2	2	3	2	4	2	NA	3	3
6030458C11Rik	ENSMUSG00000022195	5	3	NA	NA	3	NA	NA	2	NA	NA	4	NA	4	2
6430548M08Rik	ENSMUSG00000031824	7	3	NA	4	5	3	NA	2	3	3	2	NA	NA	NA
6430571L13Rik	ENSMUSG00000037977	2	3.5	NA	3	4	NA	NA	NA	NA	NA	NA	NA	NA	NA
8030462N17Rik	ENSMUSG00000047466	6	3	NA	3	4	3	NA	2	NA	NA	NA	NA	3	3
8030474K03Rik	ENSMUSG00000046774	1	4	NA	NA	NA	NA	NA	NA	NA	NA	NA	NA	4	NA
9330159F19Rik	ENSMUSG00000004360	2	2.25	NA	NA	NA	NA	NA	NA	2.5	NA	NA	NA	NA	2
9430038I01Rik	ENSMUSG00000040139	1	3	NA	NA	NA	NA	NA	3	NA	NA	NA	NA	NA	NA
9530068E07Rik	ENSMUSG00000036275	4	2.5	NA	1	3	2	NA	3	NA	NA	NA	NA	NA	NA
9930104L06Rik	ENSMUSG00000044730	1	1	NA	NA	NA	NA	NA	1	NA	NA	NA	NA	NA	NA
9930111J21Rik2	ENSMUSG00000069892	1	4	NA	NA	NA	NA	NA	4	NA	NA	NA	NA	NA	NA
A1bg	ENSMUSG00000022347	5	2	NA	1	NA	NA	NA	2	2	NA	2	NA	NA	4
A1cf	ENSMUSG00000052595	4	3	NA	NA	NA	NA	3	4	NA	3	NA	NA	2	NA
A2m	ENSMUSG00000030111	4	1.75	NA	1	2.5	2	NA	NA	1.5	NA	NA	NA	NA	NA
A430005L14Rik	ENSMUSG00000047613	3	3	NA	NA	NA	3	NA	4	NA	NA	NA	NA	NA	2
A630089N07Rik	ENSMUSG00000116673	1	1	NA	NA	NA	NA	NA	1	NA	NA	NA	NA	NA	NA
AA467197	ENSMUSG00000033213	3	3	NA	NA	NA	NA	NA	3	3	NA	NA	NA	5	NA
AA986860	ENSMUSG00000042510	2	3	NA	NA	NA	NA	NA	2	4	NA	NA	NA	NA	NA
Aaas	ENSMUSG00000036678	7	3	NA	2	NA	2	NA	3	3	NA	3	NA	2	3
Aacs	ENSMUSG00000029482	9	3	NA	2	2	2	5	4	3	4	3	NA	NA	3
Aadac	ENSMUSG00000027761	2	5	NA	NA	NA	NA	5	5	NA	NA	NA	NA	NA	NA
Aadat	ENSMUSG00000057228	2	4.5	NA	NA	NA	NA	5	4	NA	NA	NA	NA	NA	NA
Aagab	ENSMUSG00000037257	7	3	NA	NA	4	2	NA	3	2	NA	3	NA	3	1
Aak1	ENSMUSG00000057230	10	4	NA	5	5	5	4	4	4	4	4	NA	3	4
Aamdc	ENSMUSG00000035642	9	3	NA	3	NA	5	3	4	3	2	2	NA	5	5
Aamp	ENSMUSG00000006299	9	3	NA	2	NA	3	3	2	3	4	4	NA	5	4
Aar2	ENSMUSG00000027628	6	2	NA	2	3	NA	NA	3	NA	NA	2	NA	2	1
Aars	ENSMUSG00000031960	11	4.5	3	5	4.5	4	4	4	4	5	5	NA	5	5
Aars2	ENSMUSG00000023938	8	2.5	NA	2	2	3	3	4	NA	NA	2	NA	3	2
Aarsd1	ENSMUSG00000075528	7	3	NA	2	NA	3	3	NA	NA	3	3	NA	3	3
Aasdhppt	ENSMUSG00000025894	6	3	NA	2	NA	2	NA	3.5	NA	NA	3	NA	4	3
Aass	ENSMUSG00000029695	7	4	NA	2	NA	2	5	5	2	4	NA	NA	4	NA
Aatf	ENSMUSG00000018697	4	2.25	NA	NA	2	NA	NA	3	2.5	NA	NA	NA	NA	2
Aatk	ENSMUSG00000025375	2	2	NA	2	NA	NA	NA	2	NA	NA	NA	NA	NA	NA
AB124611	ENSMUSG00000057191	1	2.5	NA	NA	NA	NA	NA	2.5	NA	NA	NA	NA	NA	NA
Abat	ENSMUSG00000057880	11	4.5	2	5	4.5	5	5	5	2	2	3	NA	5	2
Abca1	ENSMUSG00000015243	8	2	NA	1	NA	2	2	2	2	4	2	NA	3	NA
Abca13	ENSMUSG00000004668	1	2	NA	NA	2	NA	NA	NA	NA	NA	NA	NA	NA	NA
Abca17	ENSMUSG00000035435	1	2	NA	NA	NA	NA	NA	NA	NA	NA	NA	NA	2	NA
Abca2	ENSMUSG00000026944	5	2	NA	2	NA	2	2	2	NA	NA	NA	NA	2	NA
Abca3	ENSMUSG00000024130	6	2	NA	2	NA	NA	3	2	3	NA	2	NA	2	NA
Abca4	ENSMUSG00000028125	1	5	NA	NA	5	NA	NA	NA	NA	NA	NA	NA	NA	NA
Abca5	ENSMUSG00000018800	7	2	NA	2	2	NA	2	2	3	NA	NA	NA	3	2
Abca6	ENSMUSG00000044749	9	2	NA	1	NA	2	3	3	3	2	2	NA	2	2
Abca7	ENSMUSG00000035722	6	2	NA	2	NA	2	NA	2	2	NA	NA	NA	2	2
Abca8a	ENSMUSG00000041828	8	2	NA	NA	3	3	2	1	4	2	2	NA	NA	1
Abca8b	ENSMUSG00000020620	6	2.5	NA	2	3	2	NA	3	2	NA	NA	NA	NA	3
Abca9	ENSMUSG00000041797	9	2	NA	2	NA	2	2	2.5	2	2	2	NA	2	3
Abcb10	ENSMUSG00000031974	9	2	NA	3	2	4	3	2	2	NA	4	NA	2	2
Abcb11	ENSMUSG00000027048	4	2	NA	2	NA	2	NA	4	2	NA	NA	NA	NA	NA
Abcb1a	ENSMUSG00000040584	6	2.5	NA	2	NA	3	2	3	4	NA	2	NA	NA	NA
Abcb1b	ENSMUSG00000028970	4	1.75	NA	NA	NA	2	NA	1.5	1.5	NA	NA	NA	NA	3
Abcb4	ENSMUSG00000042476	6	2	NA	2	NA	NA	NA	3	2	NA	2	NA	2	2
Abcb6	ENSMUSG00000026198	10	2.5	NA	2	2	3	3	2	2	2	3	NA	4	3
Abcb7	ENSMUSG00000031333	10	3	NA	3	3	4	4	3	2	4	3	NA	2	5
Abcb8	ENSMUSG00000028973	9	3	NA	4	NA	5	4	2	2	2	2	NA	3	4
Abcb9	ENSMUSG00000029408	4	2.5	NA	2	NA	NA	NA	2	4	NA	NA	NA	NA	3
Abcc1	ENSMUSG00000023088	8	2	NA	NA	NA	2	3	2.5	2	2	2	NA	2	3
Abcc10	ENSMUSG00000032842	4	2	NA	NA	NA	NA	2	2	2	NA	NA	NA	2	NA
Abcc12	ENSMUSG00000036872	4	2.5	NA	3	NA	NA	NA	2	NA	NA	NA	NA	2	4
Abcc2	ENSMUSG00000025194	2	3	NA	NA	NA	NA	3	3	NA	NA	NA	NA	NA	NA
Abcc3	ENSMUSG00000020865	8	2	NA	1	NA	2	2	2	3	3	2	NA	2	NA
Abcc4	ENSMUSG00000032849	7	2	NA	2	NA	2	3	2.5	2	NA	2	NA	NA	3
Abcc5	ENSMUSG00000022822	2	2	NA	NA	NA	NA	NA	2	NA	NA	NA	NA	NA	2
Abcc6	ENSMUSG00000030834	3	2	NA	NA	NA	NA	2	3	NA	NA	NA	NA	2	NA
Abcc8	ENSMUSG00000040136	3	2	NA	2	NA	3	NA	NA	NA	NA	NA	NA	2	NA
Abcc9	ENSMUSG00000030249	6	2	NA	NA	NA	2	2	2.5	NA	NA	2	NA	2	4
Abcd1	ENSMUSG00000031378	7	3	NA	1	NA	3	2	4	2	NA	4	NA	NA	3
Abcd2	ENSMUSG00000055782	5	2	NA	3	NA	2	NA	3	NA	NA	NA	NA	2	2
Abcd3	ENSMUSG00000028127	10	3	NA	3	3	2	5	5	5	3	3	NA	5	3
Abcd4	ENSMUSG00000021240	6	2.75	NA	1	NA	2.5	3	3	2	NA	NA	NA	NA	3
Abce1	ENSMUSG00000058355	11	4	2	3	4	4	4	3	4	5	5	NA	5	5
Abcf1	ENSMUSG00000038762	10	4	NA	2	4	4	4	4	4	5	4	NA	4	4
Abcf2	ENSMUSG00000028953	10	3	NA	1.5	2.5	4	3	2	3	4	4	NA	3	5
Abcf3	ENSMUSG00000003234	10	3.5	NA	3	3	4	2	4	2	4	4	NA	5	3
Abcg1	ENSMUSG00000024030	2	2	NA	1	NA	NA	NA	3	NA	NA	NA	NA	NA	NA
Abcg2	ENSMUSG00000029802	9	3	NA	2	3	3	5	5	4	NA	3	NA	2	4
Abcg3	ENSMUSG00000029299	2	2	NA	NA	NA	NA	NA	1	NA	NA	3	NA	NA	NA
Abcg5	ENSMUSG00000040505	1	3	NA	NA	NA	NA	NA	3	NA	NA	NA	NA	NA	NA
Abcg8	ENSMUSG00000024254	1	2	NA	NA	NA	NA	NA	2	NA	NA	NA	NA	NA	NA
Abhd1	ENSMUSG00000006638	4	3.5	NA	NA	NA	3	4	1	NA	NA	NA	NA	NA	4
Abhd10	ENSMUSG00000033157	9	3.5	NA	4	3	4	4	3.5	3	NA	3	NA	4	2
Abhd11	ENSMUSG00000040532	8	4	NA	3	NA	5	5	4	4	NA	3	NA	4	5
Abhd12	ENSMUSG00000032046	10	4	NA	5	4	4	3	4	3	3	4	NA	5	4
Abhd14a	ENSMUSG00000042210	2	3.5	NA	NA	NA	NA	NA	NA	NA	NA	NA	NA	3	4
Abhd14b	ENSMUSG00000042073	11	4	3.5	2.5	5	5	5	5	5	4	3	NA	3	4
Abhd15	ENSMUSG00000000686	1	2	NA	NA	NA	NA	NA	2	NA	NA	NA	NA	NA	NA
Abhd16a	ENSMUSG00000007036	9	4	NA	4	4	4	4	3	2	NA	4	NA	3	5
Abhd17a	ENSMUSG00000003346	2	1.5	NA	1	NA	NA	NA	2	NA	NA	NA	NA	NA	NA
Abhd17b	ENSMUSG00000047368	5	2.5	NA	2	NA	NA	NA	2.5	NA	NA	3	NA	3	2
Abhd17c	ENSMUSG00000038459	4	2.5	NA	3	NA	NA	NA	2	3	NA	NA	NA	2	NA
Abhd18	ENSMUSG00000037818	3	2	NA	NA	NA	3	NA	2	NA	NA	NA	NA	NA	1
Abhd2	ENSMUSG00000039202	5	2	NA	NA	NA	NA	2	2	2	2	NA	NA	2	NA
Abhd3	ENSMUSG00000002475	3	3	NA	3	NA	NA	NA	3	NA	NA	NA	NA	3	NA
Abhd4	ENSMUSG00000040997	7	4	NA	4	4	2	NA	4	3	NA	2	NA	5	NA
Abhd5	ENSMUSG00000032540	9	3	NA	2	NA	3	3	4	2	3	2	NA	4	4
Abhd6	ENSMUSG00000025277	10	3	NA	3	4	3	3	2	3	3	3	NA	5	4
Abi1	ENSMUSG00000058835	10	4	NA	5	2	4	4	2	4	4	4	NA	3	3
Abi2	ENSMUSG00000026782	5	3	NA	4	4	3	2	1	NA	NA	NA	NA	NA	NA
Abi3	ENSMUSG00000018381	5	3	NA	1	NA	3	NA	3	3	NA	4	NA	NA	NA
Abi3bp	ENSMUSG00000035258	5	3	5	NA	NA	3	NA	NA	4	NA	NA	3	NA	3
Abitram	ENSMUSG00000038827	4	3.5	NA	NA	NA	2.5	NA	4	NA	NA	3	NA	4	NA
Abl1	ENSMUSG00000026842	3	2	NA	2	NA	2	NA	2	NA	NA	NA	NA	NA	NA
Abl2	ENSMUSG00000026596	5	2	NA	3	2	2	NA	NA	NA	NA	NA	NA	2	2
Ablim1	ENSMUSG00000025085	7	4	NA	4	3.5	4	NA	1.5	5	NA	3	NA	NA	4
Ablim2	ENSMUSG00000029095	6	3.5	NA	4	3	4	NA	2	3	NA	NA	NA	NA	5
Ablim3	ENSMUSG00000032735	5	3	NA	3	NA	2	NA	3	4.5	NA	NA	NA	NA	2
Abr	ENSMUSG00000017631	8	2.5	NA	4	2	3	2	1.5	3	NA	3	NA	NA	2
Abra	ENSMUSG00000042895	1	3	NA	NA	NA	NA	NA	NA	NA	NA	NA	NA	NA	3
Abracl	ENSMUSG00000078453	8	5	NA	4	NA	5	5	5	5	5	5	NA	5	NA
Abraxas1	ENSMUSG00000035234	1	2	NA	NA	NA	NA	NA	2	NA	NA	NA	NA	NA	NA
Abraxas2	ENSMUSG00000030965	9	4	NA	3	NA	4	4	3	3	4	4	NA	4	4
Abt1	ENSMUSG00000036376	1	2	NA	NA	NA	NA	NA	2	NA	NA	NA	NA	NA	NA
Abtb1	ENSMUSG00000030083	2	2.5	NA	NA	NA	2	NA	NA	NA	NA	NA	NA	NA	3
Abtb2	ENSMUSG00000032724	6	2	NA	1	3	2	NA	2	2	NA	NA	NA	2	NA
Acaa1a	ENSMUSG00000036138	8	5	NA	1	NA	5	5	5	5	5	5	NA	5	NA
Acaa1b	ENSMUSG00000010651	3	5	NA	NA	NA	NA	5	5	2	NA	NA	NA	NA	NA
Acaa2	ENSMUSG00000036880	12	5	3	5	4	5	5	5	5	5	5	3	5	5
Acaca	ENSMUSG00000020532	10	3	NA	3	3	3	3	3	4	4	3	NA	4	4
Acacb	ENSMUSG00000042010	9	2	NA	1	NA	3	2	2	2	4	2	NA	2	4
Acad10	ENSMUSG00000029456	8	3	NA	2	NA	4	5	3	3	NA	2	NA	2	3
Acad11	ENSMUSG00000090150	8	3.5	NA	2	NA	4	4	4	4	2	NA	NA	2	3
Acad12	ENSMUSG00000042647	6	3.5	NA	2	NA	5	3	2	4	NA	NA	NA	NA	5
Acad8	ENSMUSG00000031969	10	4	NA	4	4	5	5	4	4	4	3	NA	5	5
Acad9	ENSMUSG00000027710	10	4	NA	4	4	5	5	4	5	4	4	NA	4	5
Acadl	ENSMUSG00000026003	11	5	4	5	3.5	5	5	5	5	5	5	NA	5	5
Acadm	ENSMUSG00000062908	11	5	2	4	4.5	5	5	5	5	4	5	NA	5	5
Acads	ENSMUSG00000029545	11	5	2	3	3	5	5	5	5	5	5	NA	5	5
Acadsb	ENSMUSG00000030861	11	5	2	4	4	5	5	5	5	5	4	NA	5	5
Acadvl	ENSMUSG00000018574	12	5	2	4	3.5	5	5	5	5	5	4	2	5	5
Acan	ENSMUSG00000030607	5	2	5	3	NA	NA	NA	2	2	NA	NA	1	NA	NA
Acap1	ENSMUSG00000001588	2	3.5	NA	NA	NA	NA	NA	3	NA	NA	4	NA	NA	NA
Acap2	ENSMUSG00000049076	9	2	NA	2	NA	3	2	4	4	2	4	NA	2	2
Acap3	ENSMUSG00000029033	3	1	NA	3	NA	1	NA	1	NA	NA	NA	NA	NA	NA
Acat1	ENSMUSG00000032047	12	5	4	5	4.5	5	5	5	5	5	5	3	5	5
Acat2	ENSMUSG00000023832	8	5	NA	5	NA	4	5	4	5	5	5	NA	5	NA
Acat3	ENSMUSG00000062480	5	3	NA	1	NA	2	3	5	NA	NA	NA	NA	3	NA
Acbd3	ENSMUSG00000026499	11	4	3	3	3	4	4	3	4	5	4	NA	5	4
Acbd5	ENSMUSG00000026781	7	3	NA	4	NA	3	3	4	2	NA	NA	NA	3	2
Acbd6	ENSMUSG00000033701	7	3	NA	3	2	3	NA	3	NA	NA	2	NA	3	1
Accs	ENSMUSG00000040272	3	2	NA	2	NA	2	NA	2	NA	NA	NA	NA	NA	NA
Acd	ENSMUSG00000038000	1	2	NA	NA	NA	NA	NA	2	NA	NA	NA	NA	NA	NA
Ace	ENSMUSG00000020681	10	3	NA	2	2	3	5	2	5	3	2	NA	4	4
Ace2	ENSMUSG00000015405	3	3	NA	1	NA	NA	5	NA	NA	NA	3	NA	NA	NA
Ace3	ENSMUSG00000101605	2	2	NA	NA	NA	NA	2	NA	NA	NA	NA	NA	2	NA
Acer3	ENSMUSG00000030760	1	1.5	NA	NA	NA	NA	NA	1.5	NA	NA	NA	NA	NA	NA
Ache	ENSMUSG00000023328	4	2	NA	2	2	2	NA	NA	NA	NA	NA	NA	NA	4
Acin1	ENSMUSG00000022185	10	2	NA	2	3.5	4	2	2	5	2	2	NA	2	3
Acly	ENSMUSG00000020917	11	5	4	5	4.5	4	4	5	5	5	5	NA	5	5
Acmsd	ENSMUSG00000026348	2	4	NA	NA	NA	NA	5	3	NA	NA	NA	NA	NA	NA
Acnat1	ENSMUSG00000070985	2	3.5	NA	NA	NA	NA	4	3	NA	NA	NA	NA	NA	NA
Acnat2	ENSMUSG00000060317	3	2	NA	2	NA	NA	4	2	NA	NA	NA	NA	NA	NA
Aco1	ENSMUSG00000028405	11	5	4	4	4	5	5	5	5	5	5	NA	5	5
Aco2	ENSMUSG00000022477	12	5	5	5	5	5	5	5	5	5	5	4	5	5
Acod1	ENSMUSG00000022126	1	2	NA	NA	NA	NA	NA	2	NA	NA	NA	NA	NA	NA
Acot1	ENSMUSG00000072949	10	4	NA	2	4	4	5	5	4	4	4	NA	4	2
Acot11	ENSMUSG00000034853	8	2.5	NA	3.5	2	3	4	2	3	2	NA	NA	NA	2
Acot12	ENSMUSG00000021620	2	4	NA	NA	NA	NA	4	4	NA	NA	NA	NA	NA	NA
Acot13	ENSMUSG00000006717	10	5	NA	5	4	5	5	5	5	5	4	NA	4	5
Acot2	ENSMUSG00000021226	10	4	NA	4	2	5	5	4	5	3	4	NA	3	5
Acot3	ENSMUSG00000021228	1	4	NA	NA	NA	NA	NA	4	NA	NA	NA	NA	NA	NA
Acot4	ENSMUSG00000052392	2	4	NA	NA	NA	NA	5	3	NA	NA	NA	NA	NA	NA
Acot6	ENSMUSG00000043487	2	2	NA	NA	NA	2	NA	2	NA	NA	NA	NA	NA	NA
Acot7	ENSMUSG00000028937	10	4.25	NA	5	4.5	5	4	3	5	3	4	NA	5	4
Acot8	ENSMUSG00000017307	9	3	NA	3	2	3	4	4	3	NA	3	NA	3	3
Acot9	ENSMUSG00000025287	2	4.25	NA	NA	NA	NA	NA	3.5	5	NA	NA	NA	NA	NA
Acox1	ENSMUSG00000020777	10	4	NA	3	2	4	5	5	4	3	3	NA	4	4
Acox2	ENSMUSG00000021751	3	4	NA	NA	NA	NA	5	4	2	NA	NA	NA	NA	NA
Acox3	ENSMUSG00000029098	9	3	NA	3	2	2	5	4	2	NA	3	NA	2	3
Acoxl	ENSMUSG00000027380	1	2	NA	NA	NA	NA	NA	NA	2	NA	NA	NA	NA	NA
Acp1	ENSMUSG00000044573	11	5	4	5	5	5	5	4	4	5	5	NA	5	5
Acp2	ENSMUSG00000002103	10	3	NA	3.5	2	3	3	4	2	3	3	NA	3	3
Acp5	ENSMUSG00000001348	6	3.5	5	NA	NA	NA	2	4	3	NA	4	NA	NA	3
Acp6	ENSMUSG00000028093	10	4	NA	2.5	3	5	5	3	3	4	5	NA	4	5
Acr	ENSMUSG00000022622	1	4	NA	NA	NA	NA	NA	NA	NA	NA	NA	NA	4	NA
Acrbp	ENSMUSG00000072770	1	5	NA	NA	NA	NA	NA	NA	NA	NA	NA	NA	5	NA
Acrv1	ENSMUSG00000032110	1	5	NA	NA	NA	NA	NA	NA	NA	NA	NA	NA	5	NA
Acsbg1	ENSMUSG00000032281	4	3.5	NA	5	NA	2	NA	1	NA	NA	NA	NA	5	NA
Acsbg3	ENSMUSG00000024209	1	3	NA	NA	NA	NA	NA	NA	NA	NA	NA	NA	3	NA
Acsf2	ENSMUSG00000076435	10	4.5	NA	4	2.5	4	5	5	4	5	5	NA	5	2
Acsf3	ENSMUSG00000015016	8	3.5	NA	4	NA	4	4	3	2	NA	3	NA	2	4
Acsl1	ENSMUSG00000018796	10	4.5	NA	3	4	5	5	5	5	4	4	NA	4	5
Acsl3	ENSMUSG00000032883	9	3	NA	4	3.5	2	3	2	2	NA	2	NA	5	4
Acsl4	ENSMUSG00000031278	9	4	NA	3	NA	3	3	5	4	3	4	NA	4	4
Acsl5	ENSMUSG00000024981	9	3	NA	2	3	2	3	5	5	3	4	NA	NA	2
Acsl6	ENSMUSG00000020333	7	4	NA	4	5	3	NA	2	NA	NA	3	NA	5	4
Acsm1	ENSMUSG00000033533	6	3.5	NA	NA	4	NA	5	5	3	2	3	NA	NA	NA
Acsm2	ENSMUSG00000030945	3	3	NA	2	NA	NA	5	3	NA	NA	NA	NA	NA	NA
Acsm3	ENSMUSG00000030935	3	3	NA	1	NA	NA	5	3	NA	NA	NA	NA	NA	NA
Acsm4	ENSMUSG00000047026	1	2	NA	2	NA	NA	NA	NA	NA	NA	NA	NA	NA	NA
Acsm5	ENSMUSG00000030972	4	3	NA	2	NA	2	5	4	NA	NA	NA	NA	NA	NA
Acss1	ENSMUSG00000027452	8	5	NA	3	NA	5	5	2	4	NA	5	NA	5	5
Acss2	ENSMUSG00000027605	9	4	NA	3	3	4	5	5	3	NA	4	NA	5	4
Acss3	ENSMUSG00000035948	6	3.5	NA	NA	NA	2	4	4	2	NA	4	NA	NA	3
Acta1	ENSMUSG00000031972	7	5	5	2	NA	4	NA	1	5	NA	NA	5	NA	5
Acta2	ENSMUSG00000035783	2	5	NA	NA	NA	NA	NA	5	NA	NA	NA	NA	NA	5
Actb	ENSMUSG00000029580	6	4.5	NA	4	NA	5	NA	5	5	NA	4	NA	NA	3
Actbl2	ENSMUSG00000055194	11	4	2	3	4	3	4	1	5	3	5	NA	5	5
Actc1	ENSMUSG00000068614	4	5	NA	5	NA	5	NA	5	5	NA	NA	NA	NA	NA
Actg1	ENSMUSG00000062825	11	5	5	5	5	5	5	2	4	5	5	NA	5	5
Actg2	ENSMUSG00000059430	3	3.5	NA	NA	NA	1.5	NA	NA	3.5	NA	NA	NA	NA	4
Actl6a	ENSMUSG00000027671	11	4	3	1	4.5	4	4	2	5	3	5	NA	5	4
Actl6b	ENSMUSG00000029712	1	3	NA	3	NA	NA	NA	NA	NA	NA	NA	NA	NA	NA
Actl7a	ENSMUSG00000070979	1	4	NA	NA	NA	NA	NA	NA	NA	NA	NA	NA	4	NA
Actl7b	ENSMUSG00000070980	1	5	NA	NA	NA	NA	NA	NA	NA	NA	NA	NA	5	NA
Actn1	ENSMUSG00000015143	12	4	4	5	5	5	3	4	5	4	4	2	3	4
Actn2	ENSMUSG00000052374	8	4.25	2	4	4	5	NA	1	5	NA	NA	4.5	NA	5
Actn3	ENSMUSG00000006457	6	3.5	2	1	NA	3	NA	NA	4	NA	NA	4.5	NA	5
Actn4	ENSMUSG00000054808	11	5	5	4	5	5	4	5	5	5	5	NA	4	5
Actr10	ENSMUSG00000021076	10	4	NA	3	3.5	4	4	3.5	4	3	4	NA	4	4
Actr1a	ENSMUSG00000025228	10	5	NA	4	5	4	5	3	5	5	5	NA	5	5
Actr1b	ENSMUSG00000037351	10	5	NA	5	5	5	5	2	5	5	5	NA	4	4
Actr2	ENSMUSG00000020152	11	5	4	4.5	5	5	5	5	5	5	5	NA	5	5
Actr3	ENSMUSG00000026341	11	5	5	5	5	5	5	4	5	5	5	NA	5	5
Actr3b	ENSMUSG00000056367	4	1.5	NA	5	NA	2	NA	1	NA	NA	NA	NA	NA	1
Actr5	ENSMUSG00000037761	5	2	NA	1	NA	2	NA	2	2.5	NA	NA	NA	3	NA
Actr6	ENSMUSG00000019948	3	2	NA	NA	NA	2	NA	2.5	NA	NA	NA	NA	NA	1
Actr8	ENSMUSG00000015971	4	2	NA	NA	NA	2	NA	2	2.5	NA	NA	NA	NA	1
Actrt2	ENSMUSG00000051276	1	4	NA	NA	NA	NA	NA	NA	NA	NA	NA	NA	4	NA
Actrt3	ENSMUSG00000037737	1	4	NA	NA	NA	NA	NA	NA	NA	NA	NA	NA	4	NA
Acvr1	ENSMUSG00000026836	1	1	NA	1	NA	NA	NA	NA	NA	NA	NA	NA	NA	NA
Acvr1b	ENSMUSG00000000532	1	2	NA	2	NA	NA	NA	NA	NA	NA	NA	NA	NA	NA
Acvr1c	ENSMUSG00000026834	1	1	NA	1	NA	NA	NA	NA	NA	NA	NA	NA	NA	NA
Acvrl1	ENSMUSG00000000530	2	2.5	NA	NA	NA	NA	NA	1	4	NA	NA	NA	NA	NA
Acy1	ENSMUSG00000023262	10	4	NA	4	4	4	5	4	2	5	4	NA	4	4
Acy3	ENSMUSG00000024866	9	3	NA	2	NA	5	5	5	2	2	3	NA	3	3
Acyp1	ENSMUSG00000008822	10	5	NA	5	4.5	5	5	3	4	5	5	NA	5	5
Acyp2	ENSMUSG00000060923	9	4	2	3	NA	5	4	4	4	NA	5	NA	4	5
Ada	ENSMUSG00000017697	9	3	NA	2	NA	3	3	2	4	4	5	NA	3	1
Adad1	ENSMUSG00000027719	2	3	NA	NA	NA	2	NA	NA	NA	NA	NA	NA	4	NA
Adad2	ENSMUSG00000024266	1	3	NA	NA	NA	NA	NA	NA	NA	NA	NA	NA	3	NA
Adal	ENSMUSG00000027259	4	2.75	NA	2	3.5	NA	NA	2.5	NA	NA	NA	NA	NA	3
Adam10	ENSMUSG00000054693	10	3	NA	3	3	3	3	3	4	3	4	NA	3	3
Adam11	ENSMUSG00000020926	2	3	NA	4	NA	2	NA	NA	NA	NA	NA	NA	NA	NA
Adam15	ENSMUSG00000028041	4	1.5	NA	1	NA	2	NA	2	NA	NA	NA	NA	NA	1
Adam17	ENSMUSG00000052593	7	2	NA	NA	NA	3	2	2.5	3	NA	2	NA	2	2
Adam18	ENSMUSG00000031552	1	3	NA	NA	NA	NA	NA	NA	NA	NA	NA	NA	3	NA
Adam1b	ENSMUSG00000062438	1	4	NA	NA	NA	NA	NA	NA	NA	NA	NA	NA	4	NA
Adam2	ENSMUSG00000022039	1	5	NA	NA	NA	NA	NA	NA	NA	NA	NA	NA	5	NA
Adam22	ENSMUSG00000040537	3	2	NA	4	2	2	NA	NA	NA	NA	NA	NA	NA	NA
Adam23	ENSMUSG00000025964	3	3	NA	3	NA	NA	NA	2	NA	NA	NA	NA	NA	3
Adam32	ENSMUSG00000037437	2	3.5	NA	NA	NA	NA	NA	NA	NA	3	NA	NA	4	NA
Adam5	ENSMUSG00000031554	2	2.5	NA	NA	NA	NA	NA	NA	NA	NA	2	NA	3	NA
Adam6a	ENSMUSG00000043945	2	2	NA	2	NA	NA	NA	NA	NA	NA	NA	NA	2	NA
Adam8	ENSMUSG00000025473	1	1	NA	NA	NA	NA	NA	1	NA	NA	NA	NA	NA	NA
Adam9	ENSMUSG00000031555	8	2	NA	1	NA	2	2	2	2	NA	2	NA	2	3
Adamts1	ENSMUSG00000022893	3	1	NA	NA	NA	NA	NA	1	2	NA	NA	NA	NA	1
Adamts13	ENSMUSG00000014852	1	1	NA	NA	NA	NA	NA	1	NA	NA	NA	NA	NA	NA
Adamts15	ENSMUSG00000033453	1	2	NA	NA	NA	2	NA	NA	NA	NA	NA	NA	NA	NA
Adamts17	ENSMUSG00000058145	1	2	NA	NA	NA	NA	NA	NA	2	NA	NA	NA	NA	NA
Adamts4	ENSMUSG00000006403	1	1	NA	NA	NA	NA	NA	1	NA	NA	NA	NA	NA	NA
Adamts5	ENSMUSG00000022894	1	1	NA	NA	NA	NA	NA	NA	NA	NA	NA	NA	NA	1
Adamts8	ENSMUSG00000031994	1	2	NA	NA	NA	2	NA	NA	NA	NA	NA	NA	NA	NA
Adamtsl1	ENSMUSG00000066113	2	2.25	2	NA	NA	NA	NA	NA	2.5	NA	NA	NA	NA	NA
Adamtsl2	ENSMUSG00000036040	2	3	NA	NA	NA	2	NA	4	NA	NA	NA	NA	NA	NA
Adamtsl3	ENSMUSG00000070469	1	2	NA	NA	NA	NA	NA	NA	2	NA	NA	NA	NA	NA
Adamtsl4	ENSMUSG00000015850	3	2	NA	NA	NA	2.5	NA	1.5	2	NA	NA	NA	NA	NA
Adamtsl5	ENSMUSG00000043822	3	3	NA	NA	NA	2	NA	NA	3	NA	NA	NA	NA	3
Adap1	ENSMUSG00000056413	5	3	NA	4	NA	2	2	3	NA	NA	3	NA	NA	NA
Adap2	ENSMUSG00000020709	3	3	NA	NA	NA	NA	NA	4	2	NA	3	NA	NA	NA
Adar	ENSMUSG00000027951	6	2	NA	2	NA	2	2	3	NA	NA	2	NA	3	NA
Adarb1	ENSMUSG00000020262	4	2.25	NA	2	3	2	NA	2.5	NA	NA	NA	NA	NA	NA
Adat1	ENSMUSG00000031949	1	2	NA	NA	NA	NA	NA	2	NA	NA	NA	NA	NA	NA
Adat2	ENSMUSG00000019808	5	3	NA	NA	2	NA	NA	3	NA	NA	3	NA	3	1
Adat3	ENSMUSG00000113640	3	2.5	NA	NA	NA	NA	NA	2.5	NA	NA	2	NA	3	NA
Adck1	ENSMUSG00000021044	7	3	NA	4	NA	3	4	3	2	NA	NA	NA	3	4
Adck2	ENSMUSG00000046947	1	1	NA	1	NA	NA	NA	NA	NA	NA	NA	NA	NA	NA
Adck5	ENSMUSG00000022550	5	2	NA	2	NA	2	NA	4	NA	NA	NA	NA	2	2
Adcy1	ENSMUSG00000020431	1	3	NA	3	NA	NA	NA	NA	NA	NA	NA	NA	NA	NA
Adcy2	ENSMUSG00000021536	4	2	NA	3	2	NA	NA	NA	2	NA	NA	NA	NA	2
Adcy3	ENSMUSG00000020654	3	2	NA	2	NA	2	2	NA	NA	NA	NA	NA	NA	NA
Adcy4	ENSMUSG00000022220	4	2	NA	NA	NA	2	NA	2	2	NA	NA	NA	NA	2
Adcy5	ENSMUSG00000022840	4	2	NA	3	NA	2	2	2	NA	NA	NA	NA	NA	NA
Adcy6	ENSMUSG00000022994	6	2	NA	1	NA	3	2	2.5	2	NA	2	NA	NA	NA
Adcy7	ENSMUSG00000031659	2	1.75	NA	NA	NA	NA	NA	2.5	NA	NA	NA	NA	NA	1
Adcy8	ENSMUSG00000022376	1	2	NA	2	NA	NA	NA	NA	NA	NA	NA	NA	NA	NA
Adcy9	ENSMUSG00000005580	7	2	NA	3	NA	2	NA	3	2	2	NA	NA	2	3
Adcyap1	ENSMUSG00000024256	1	3	NA	3	NA	NA	NA	NA	NA	NA	NA	NA	NA	NA
Adcyap1r1	ENSMUSG00000029778	1	3	NA	3	NA	NA	NA	NA	NA	NA	NA	NA	NA	NA
Add1	ENSMUSG00000029106	10	5	NA	5	5	5	4	2	5	3	5	NA	5	4
Add2	ENSMUSG00000030000	6	3.25	NA	5	4	3	NA	2.5	3.5	NA	3	NA	NA	NA
Add3	ENSMUSG00000025026	9	4	NA	5	3.5	5	4	1.5	5	NA	4	NA	4	4
Adgra1	ENSMUSG00000025475	1	3.5	NA	3.5	NA	NA	NA	NA	NA	NA	NA	NA	NA	NA
Adgra2	ENSMUSG00000031486	3	2	NA	NA	NA	2	NA	NA	2	NA	NA	NA	NA	1
Adgra3	ENSMUSG00000029090	1	2	NA	NA	NA	NA	NA	NA	2	NA	NA	NA	NA	NA
Adgrb1	ENSMUSG00000034730	1	2	NA	2	NA	NA	NA	NA	NA	NA	NA	NA	NA	NA
Adgrb2	ENSMUSG00000028782	1	2	NA	2	NA	NA	NA	NA	NA	NA	NA	NA	NA	NA
Adgrb3	ENSMUSG00000033569	2	2	NA	2	2	NA	NA	NA	NA	NA	NA	NA	NA	NA
Adgre1	ENSMUSG00000004730	3	3	NA	NA	NA	NA	NA	3	2	NA	3	NA	NA	NA
Adgre4	ENSMUSG00000032915	1	1	NA	NA	NA	NA	NA	1	NA	NA	NA	NA	NA	NA
Adgre5	ENSMUSG00000002885	6	3	NA	NA	NA	2	2	3	4	NA	4	NA	NA	3
Adgrf5	ENSMUSG00000056492	6	3	NA	3	NA	3	2	3	3	NA	NA	NA	NA	2
Adgrg1	ENSMUSG00000031785	4	2.5	NA	3	NA	2	3	NA	NA	NA	NA	NA	2	NA
Adgrg3	ENSMUSG00000060470	1	3	NA	NA	NA	NA	NA	3	NA	NA	NA	NA	NA	NA
Adgrg6	ENSMUSG00000039116	2	1.5	NA	NA	NA	NA	NA	1	2	NA	NA	NA	NA	NA
Adgrl1	ENSMUSG00000013033	3	2	NA	3	NA	NA	NA	NA	NA	2	NA	NA	2	NA
Adgrl2	ENSMUSG00000028184	5	2	NA	2	NA	2	2	3	2	NA	NA	NA	NA	NA
Adgrl3	ENSMUSG00000037605	4	2	NA	3	2	NA	NA	NA	2	NA	NA	NA	NA	1
Adgrl4	ENSMUSG00000039167	2	2.5	NA	NA	NA	NA	NA	2.5	2.5	NA	NA	NA	NA	NA
Adgrv1	ENSMUSG00000069170	1	2	NA	NA	2	NA	NA	NA	NA	NA	NA	NA	NA	NA
Adh1	ENSMUSG00000074207	9	5	NA	2	3	5	5	5	5	3	NA	NA	4	5
Adh4	ENSMUSG00000037797	2	2.5	NA	NA	NA	NA	2	3	NA	NA	NA	NA	NA	NA
Adh5	ENSMUSG00000028138	11	5	4	4	5	5	5	5	5	5	5	NA	5	5
Adh6a	ENSMUSG00000053054	1	1	NA	NA	NA	NA	NA	1	NA	NA	NA	NA	NA	NA
Adh6b	ENSMUSG00000074206	2	2.25	NA	NA	NA	2.5	NA	2	NA	NA	NA	NA	NA	NA
Adh7	ENSMUSG00000055301	4	2	NA	NA	2	NA	NA	2	4	NA	NA	NA	NA	1
Adhfe1	ENSMUSG00000025911	7	4	NA	2	NA	5	5	4	2.5	NA	NA	NA	2	4
Adi1	ENSMUSG00000020629	11	3.5	2.5	2	3.5	3	4	4	3	5	5	NA	4	3
Adig	ENSMUSG00000044405	1	3	NA	NA	NA	NA	NA	NA	NA	NA	NA	NA	3	NA
Adipoq	ENSMUSG00000022878	6	4	3	2	NA	5	NA	3	5	NA	NA	NA	NA	5
Adipor1	ENSMUSG00000026457	2	2.5	NA	NA	3	NA	NA	2	NA	NA	NA	NA	NA	NA
Adipor2	ENSMUSG00000030168	2	2.5	NA	NA	NA	NA	NA	4	NA	NA	NA	NA	NA	1
Adk	ENSMUSG00000039197	11	5	5	4	4.5	5	5	5	5	5	5	NA	5	5
Adm	ENSMUSG00000030790	1	3.5	NA	NA	NA	3.5	NA	NA	NA	NA	NA	NA	NA	NA
Adnp	ENSMUSG00000051149	8	2.25	NA	3	2.5	2	NA	3	3	NA	2	NA	2	2
Adnp2	ENSMUSG00000053950	1	2	NA	NA	NA	NA	NA	2	NA	NA	NA	NA	NA	NA
Ado	ENSMUSG00000057134	10	3	NA	4	3	4	2	1.5	4	2	3	NA	3	4
Adora1	ENSMUSG00000042429	1	5	NA	5	NA	NA	NA	NA	NA	NA	NA	NA	NA	NA
Adpgk	ENSMUSG00000025236	11	3.5	3	3	3.5	3	2	2	4	5	4	NA	4	4
Adprh	ENSMUSG00000002844	10	4	NA	4	3	4	4	4	4	2	5	NA	5	5
Adprhl1	ENSMUSG00000031448	4	3	NA	NA	NA	4	NA	NA	2	NA	NA	NA	3	3
Adprm	ENSMUSG00000020910	6	3	NA	3	NA	NA	NA	3	3	NA	4	NA	4	1
Adprs	ENSMUSG00000042558	11	4	3	4	4	4	4	2	4	2	4	NA	4	3
Adra1a	ENSMUSG00000045875	1	1	NA	1	NA	NA	NA	NA	NA	NA	NA	NA	NA	NA
Adra1b	ENSMUSG00000050541	3	2	NA	1	NA	2	NA	2	NA	NA	NA	NA	NA	NA
Adra2a	ENSMUSG00000033717	1	1	NA	1	NA	NA	NA	NA	NA	NA	NA	NA	NA	NA
Adra2b	ENSMUSG00000058620	1	1.5	NA	NA	NA	NA	NA	1.5	NA	NA	NA	NA	NA	NA
Adsl	ENSMUSG00000022407	11	5	2	4	5	5	5	3	5	5	5	NA	5	5
Adss	ENSMUSG00000015961	10	4	NA	4	4	3	5	3	4	5	5	NA	5	1
Adssl1	ENSMUSG00000011148	8	4	NA	3	4	5	4	3	4	NA	4	NA	NA	5
Aebp1	ENSMUSG00000020473	8	2.25	5	1	NA	2.5	2	1.5	3	NA	NA	NA	2	3
Aebp2	ENSMUSG00000030232	1	1	NA	NA	NA	NA	NA	1	NA	NA	NA	NA	NA	NA
Afap1	ENSMUSG00000029094	3	3	NA	NA	NA	2	NA	3	3	NA	NA	NA	NA	NA
Afap1l1	ENSMUSG00000033032	9	3	NA	4	NA	3	3	2	4	3	3	NA	3	1
Afap1l2	ENSMUSG00000025083	6	2	NA	2	NA	3.5	NA	1.5	3	NA	2	NA	NA	1
Afdn	ENSMUSG00000068036	10	3	NA	3	3	4	3	2	5	3	2	NA	3	3
Aff1	ENSMUSG00000029313	1	1	NA	NA	NA	NA	NA	1	NA	NA	NA	NA	NA	NA
Aff2	ENSMUSG00000031189	1	2	NA	NA	NA	NA	NA	NA	2	NA	NA	NA	NA	NA
Aff4	ENSMUSG00000049470	2	2	NA	NA	NA	2	NA	2	NA	NA	NA	NA	NA	NA
Afg1l	ENSMUSG00000038302	7	4	NA	2	2	5	4	4	2	NA	NA	NA	NA	4
Afg3l1	ENSMUSG00000031967	8	2	NA	2	NA	2	3	4	2	NA	3	NA	2	2
Afg3l2	ENSMUSG00000024527	10	4	NA	4	2.5	5	4	4	3	3	4	NA	5	5
Afm	ENSMUSG00000029369	8	3	NA	NA	NA	4	3	3	3	2	3	NA	4	4
Afmid	ENSMUSG00000017718	3	4	NA	NA	NA	NA	4	4	NA	NA	2	NA	NA	NA
Afp	ENSMUSG00000054932	2	3.5	NA	NA	5	NA	NA	2	NA	NA	NA	NA	NA	NA
Aftph	ENSMUSG00000049659	8	2	NA	1	2	3	NA	3	2	2	NA	NA	2	2
Aga	ENSMUSG00000031521	10	3.5	2	2	NA	5	3	4	3	4	4	NA	4	3
Agap1	ENSMUSG00000055013	8	2	NA	3	3	2	2	2	3.5	NA	NA	NA	2	1
Agap2	ENSMUSG00000025422	3	2	NA	4	NA	NA	NA	1	NA	NA	2	NA	NA	NA
Agap3	ENSMUSG00000023353	9	2	NA	5	2	3	2	2.5	3	2	2	NA	NA	2
Agbl1	ENSMUSG00000025754	1	2	NA	NA	NA	NA	NA	NA	NA	NA	NA	NA	NA	2
Ager	ENSMUSG00000015452	1	5	NA	NA	NA	NA	NA	NA	5	NA	NA	NA	NA	NA
Agfg1	ENSMUSG00000026159	10	4	NA	3	4	4	3	2.5	5	3	4	NA	5	4
Agfg2	ENSMUSG00000029722	8	3.5	NA	4	NA	3	4	3	2	NA	4	NA	4	1
Aggf1	ENSMUSG00000021681	2	1.75	NA	NA	2	NA	NA	1.5	NA	NA	NA	NA	NA	NA
Agk	ENSMUSG00000029916	10	4	NA	4	3	4	5	2	4	4	5	NA	5	4
Agl	ENSMUSG00000033400	11	2.5	2	3	2.5	5	4	5	2	2	2	NA	2	5
Agmat	ENSMUSG00000040706	1	5	NA	NA	NA	NA	NA	5	NA	NA	NA	NA	NA	NA
Agmo	ENSMUSG00000050103	1	2	NA	NA	NA	NA	NA	2	NA	NA	NA	NA	NA	NA
Ago1	ENSMUSG00000041530	8	3	NA	3	3	3	2	3	3	NA	2	NA	NA	2
Ago2	ENSMUSG00000036698	10	3.5	2	2.5	4	4	2	2	4	3	4	NA	NA	4
Ago3	ENSMUSG00000028842	6	2	NA	2	2	3	NA	2	2	NA	NA	NA	NA	2
Ago4	ENSMUSG00000042500	1	2	NA	NA	NA	2	NA	NA	NA	NA	NA	NA	NA	NA
Agpat1	ENSMUSG00000034254	8	3.25	NA	5	3.5	3	4	3	3	NA	NA	NA	3	4
Agpat2	ENSMUSG00000026922	6	3	NA	NA	NA	3	3	3	3	NA	2	NA	NA	3
Agpat3	ENSMUSG00000001211	10	4	NA	4	5	4	4	3	4	2	2	NA	4	5
Agpat4	ENSMUSG00000023827	6	3.75	NA	3.5	NA	2	NA	4	4	NA	NA	NA	4	2
Agpat5	ENSMUSG00000031467	5	3	NA	2.5	NA	4	NA	3	3	NA	NA	NA	NA	3
Agps	ENSMUSG00000042410	9	3	NA	3	2	3	5	3	3	NA	4	NA	4	3
Agr2	ENSMUSG00000020581	2	3.5	NA	NA	NA	NA	NA	NA	3	4	NA	NA	NA	NA
Agr3	ENSMUSG00000036231	1	2	NA	NA	NA	NA	NA	NA	2	NA	NA	NA	NA	NA
Agrn	ENSMUSG00000041936	8	3	NA	3	3	4	2	3	5	NA	2	NA	NA	2
Agt	ENSMUSG00000031980	9	3	3	3	NA	3	4	4	4	NA	3	NA	3	3
Agtpbp1	ENSMUSG00000021557	8	2	NA	2	2	2	NA	1.5	2	3	NA	NA	2	2
Agtrap	ENSMUSG00000029007	1	3	NA	NA	NA	3	NA	NA	NA	NA	NA	NA	NA	NA
Agxt	ENSMUSG00000026272	2	3.5	NA	2	NA	NA	NA	5	NA	NA	NA	NA	NA	NA
Agxt2	ENSMUSG00000089678	2	4.5	NA	NA	NA	NA	5	4	NA	NA	NA	NA	NA	NA
Ahctf1	ENSMUSG00000026491	8	2	NA	2	2	2	2	3	4	NA	NA	NA	2	2
Ahcyl1	ENSMUSG00000027893	11	4	3	5	3.5	4	5	3	4	4	4	NA	5	4
Ahcyl2	ENSMUSG00000029772	10	3	NA	3	3.5	3	4	2	3	3	3	NA	4	2
Ahdc1	ENSMUSG00000037692	7	2	NA	2	2	3	NA	2	2	NA	NA	NA	2	2
Ahi1	ENSMUSG00000019986	3	2	NA	1	2	2	NA	NA	NA	NA	NA	NA	NA	NA
Ahnak	ENSMUSG00000069833	12	4	4	2	2.5	5	3	3	5	4	4	2	4	5
Ahr	ENSMUSG00000019256	1	3	NA	NA	NA	NA	NA	3	NA	NA	NA	NA	NA	NA
Ahsa1	ENSMUSG00000021037	10	4.75	NA	4	4.5	4	5	4	4	5	5	NA	5	5
Ahsa2	ENSMUSG00000020288	7	3	NA	1.5	3	3	NA	4	2	NA	3	NA	NA	3
Ahsg	ENSMUSG00000022868	12	5	5	4	4.5	5	5	5	5	5	5	3	5	5
AI182371	ENSMUSG00000035875	2	3	NA	NA	NA	3	NA	3	NA	NA	NA	NA	NA	NA
AI413582	ENSMUSG00000062753	1	3	NA	3	NA	NA	NA	NA	NA	NA	NA	NA	NA	NA
AI467606	ENSMUSG00000045165	1	2	NA	NA	NA	NA	NA	NA	NA	NA	2	NA	NA	NA
AI597479	ENSMUSG00000010290	5	2.5	NA	3	NA	2.5	NA	2	3	NA	NA	NA	NA	2
AI661453	ENSMUSG00000034382	2	3	NA	NA	NA	NA	NA	3	3	NA	NA	NA	NA	NA
AI837181	ENSMUSG00000047423	9	3	NA	3	NA	4	3	4	2	2	4	NA	4	3
Aida	ENSMUSG00000042901	7	3	NA	3	4	3	NA	3.5	3	NA	3	NA	NA	2
Aif1	ENSMUSG00000024397	5	4	NA	NA	NA	2	NA	4	5	NA	5	NA	3	NA
Aif1l	ENSMUSG00000001864	5	3	NA	2	NA	4	3	3	3	NA	NA	NA	NA	NA
Aifm1	ENSMUSG00000036932	11	5	3	5	3.5	5	5	5	5	5	5	NA	5	5
Aifm2	ENSMUSG00000020085	8	3	NA	1	NA	3	2	4	3	NA	3	NA	3	2
Aifm3	ENSMUSG00000022763	1	3	NA	3	NA	NA	NA	NA	NA	NA	NA	NA	NA	NA
Aig1	ENSMUSG00000019806	1	1	NA	1	NA	NA	NA	NA	NA	NA	NA	NA	NA	NA
Aim2	ENSMUSG00000037860	1	2.5	NA	NA	NA	NA	NA	2.5	NA	NA	NA	NA	NA	NA
Aimp1	ENSMUSG00000028029	11	4.5	3	3	4.5	5	4	4	4	5	5	NA	5	5
Aimp2	ENSMUSG00000029610	10	4.25	NA	4	4.5	4	5	4	4	4	5	NA	5	5
Aip	ENSMUSG00000024847	10	4	NA	4	4	5	4	2	4	3	5	NA	4	4
Aipl1	ENSMUSG00000040554	1	4	NA	NA	4	NA	NA	NA	NA	NA	NA	NA	NA	NA
Ajm1	ENSMUSG00000029419	2	2.5	NA	4	NA	NA	NA	1	NA	NA	NA	NA	NA	NA
Ajuba	ENSMUSG00000022178	1	1	NA	NA	NA	NA	NA	1	NA	NA	NA	NA	NA	NA
Ak1	ENSMUSG00000026817	12	4.25	4	4	4.5	5	5	2	5	4	4	2	5	5
Ak2	ENSMUSG00000028792	10	5	2	3	4.5	5	5	5	5	NA	5	NA	5	5
Ak3	ENSMUSG00000024782	9	5	NA	5	3.5	5	5	5	5	NA	4	NA	4	5
Ak4	ENSMUSG00000028527	8	4.5	3	5	4	5	5	4	NA	NA	NA	NA	2	5
Ak5	ENSMUSG00000039058	1	4	NA	4	NA	NA	NA	NA	NA	NA	NA	NA	NA	NA
Ak6	ENSMUSG00000078941	5	2.5	NA	2	NA	NA	NA	2.5	NA	3	3	NA	2	NA
Ak7	ENSMUSG00000041323	3	4	NA	NA	NA	NA	4	NA	2.5	NA	NA	NA	4	NA
Ak8	ENSMUSG00000026807	2	3.5	NA	NA	NA	NA	NA	NA	3	NA	NA	NA	4	NA
Akain1	ENSMUSG00000091636	1	3	NA	3	NA	NA	NA	NA	NA	NA	NA	NA	NA	NA
Akap1	ENSMUSG00000018428	6	3	NA	2	2	4	NA	5	NA	2	NA	NA	NA	4
Akap10	ENSMUSG00000047804	9	2	NA	3	2	3	NA	3	2	2	2	NA	3	2
Akap11	ENSMUSG00000022016	4	2	NA	NA	NA	NA	NA	2	NA	NA	2	NA	2	1
Akap12	ENSMUSG00000038587	10	4	NA	2	3	4	3	3	5	4	4	NA	5	4
Akap13	ENSMUSG00000066406	10	2	NA	2	2	3	2	3	3	2	2	NA	2	2
Akap14	ENSMUSG00000036551	1	2.5	NA	NA	NA	NA	NA	NA	2.5	NA	NA	NA	NA	NA
Akap3	ENSMUSG00000030344	2	3.5	NA	NA	NA	NA	NA	NA	NA	NA	2	NA	5	NA
Akap4	ENSMUSG00000050089	3	2	NA	2	NA	NA	NA	NA	2	NA	NA	NA	2	NA
Akap5	ENSMUSG00000021057	5	2	NA	2	NA	2	NA	2	5	NA	2	NA	NA	NA
Akap6	ENSMUSG00000061603	4	2	NA	2	NA	3	NA	NA	NA	NA	2	NA	NA	2
Akap7	ENSMUSG00000039166	4	2.5	NA	2	NA	3	NA	1.5	3	NA	NA	NA	NA	NA
Akap8	ENSMUSG00000024045	10	3.5	NA	1	3	4	2	4	4	2	4	NA	4	3
Akap8l	ENSMUSG00000002625	6	2.25	NA	2	NA	2	NA	2.5	2.5	NA	NA	NA	3	1
Akap9	ENSMUSG00000040407	10	2	NA	2	2	3	2	3	2	2	2	NA	2	2
Akip1	ENSMUSG00000031023	1	2.5	NA	NA	NA	NA	NA	NA	2.5	NA	NA	NA	NA	NA
Akirin2	ENSMUSG00000028291	1	2	NA	NA	NA	NA	NA	2	NA	NA	NA	NA	NA	NA
Akna	ENSMUSG00000039158	3	2	NA	NA	NA	2	NA	2	2	NA	NA	NA	NA	NA
Akr1a1	ENSMUSG00000028692	11	5	5	5	5	5	5	5	5	5	5	NA	5	5
Akr1b10	ENSMUSG00000061758	9	5	NA	3	NA	5	5	4	5	2	5	NA	5	5
Akr1b3	ENSMUSG00000001642	11	5	4	5	5	5	5	3	5	5	5	NA	5	5
Akr1b7	ENSMUSG00000052131	8	3.5	NA	3	NA	3	4	3	3	NA	4	NA	4	4
Akr1b8	ENSMUSG00000029762	7	5	NA	NA	NA	5	2	5	4	NA	4	NA	5	5
Akr1c12	ENSMUSG00000021211	4	3	NA	NA	NA	NA	4	3	NA	3	2	NA	NA	NA
Akr1c13	ENSMUSG00000021213	6	3.5	NA	NA	NA	NA	3	5	3	4	4	NA	2	NA
Akr1c14	ENSMUSG00000033715	7	3	NA	NA	NA	3	5	5	5	2	NA	NA	2	2
Akr1c18	ENSMUSG00000021214	1	5	NA	NA	NA	NA	5	NA	NA	NA	NA	NA	NA	NA
Akr1c19	ENSMUSG00000071551	4	2.5	NA	NA	NA	3	2	5	NA	NA	NA	NA	2	NA
Akr1c20	ENSMUSG00000054757	2	1.5	NA	1	NA	NA	NA	2	NA	NA	NA	NA	NA	NA
Akr1c21	ENSMUSG00000021207	1	5	NA	NA	NA	NA	5	NA	NA	NA	NA	NA	NA	NA
Akr1c6	ENSMUSG00000021210	5	5	NA	NA	NA	2	5	5	3	NA	NA	NA	5	NA
Akr1cl	ENSMUSG00000025955	1	5	NA	NA	NA	NA	NA	NA	NA	NA	NA	NA	5	NA
Akr1d1	ENSMUSG00000038641	2	4.5	NA	NA	NA	NA	NA	5	NA	NA	NA	NA	4	NA
Akr1e1	ENSMUSG00000045410	8	4	NA	3	4	4	4	3	3	NA	NA	NA	4	5
Akr7a5	ENSMUSG00000028743	11	5	3	5	4.5	5	5	5	4	4	5	NA	5	5
Akt1	ENSMUSG00000001729	10	3	NA	3	3	4	3	3	3	4	4	NA	3	2
Akt1s1	ENSMUSG00000011096	10	3.5	NA	3	4	4	3	3	4	3	3	NA	4	4
Akt2	ENSMUSG00000004056	9	3	NA	3	2	3	NA	2	2	4	4	NA	3	3
Akt3	ENSMUSG00000019699	6	2	NA	2	2.5	2	NA	1	3	NA	NA	NA	2	NA
Aktip	ENSMUSG00000031667	10	3	NA	2	3	3	4	3	3	2	2	NA	3	3
Alad	ENSMUSG00000028393	11	4	2	4	5	4	5	5	4	4	5	NA	5	4
Alas1	ENSMUSG00000032786	4	2	NA	1	NA	3	NA	2	NA	NA	NA	NA	NA	2
Alas2	ENSMUSG00000025270	2	3.5	NA	NA	NA	NA	NA	3	NA	NA	4	NA	NA	NA
Alb	ENSMUSG00000029368	12	5	5	5	5	5	5	5	5	5	5	4	5	5
Albfm1	ENSMUSG00000070690	1	2	NA	NA	NA	2	NA	NA	NA	NA	NA	NA	NA	NA
Alcam	ENSMUSG00000022636	9	4	NA	4	2.5	3	4	4	5	5	2	NA	3	NA
Aldh16a1	ENSMUSG00000007833	10	3	NA	2	3	3	5	4	2	3	5	NA	5	3
Aldh18a1	ENSMUSG00000025007	10	3.75	3	4	3.5	3	NA	4	2	5	5	NA	4	2
Aldh1a1	ENSMUSG00000053279	10	5	NA	4	5	5	4	5	5	5	5	NA	5	5
Aldh1a2	ENSMUSG00000013584	6	3	NA	2	NA	4	NA	1.5	3	3	NA	NA	5	NA
Aldh1a3	ENSMUSG00000015134	5	2	NA	NA	NA	2	2	1.5	NA	2	NA	NA	2	NA
Aldh1a7	ENSMUSG00000024747	9	4	NA	4	4	2	NA	5	5	5	3	NA	4	3
Aldh1b1	ENSMUSG00000035561	8	4	NA	4	NA	5	3	5	4	3	3	NA	5	NA
Aldh1l1	ENSMUSG00000030088	10	4.5	NA	5	3.5	3	5	5	4	5	3	NA	5	4
Aldh1l2	ENSMUSG00000020256	7	2	NA	2	NA	5	NA	2	2	5	2	NA	NA	3
Aldh2	ENSMUSG00000029455	11	5	5	5	5	5	5	5	5	5	5	NA	5	5
Aldh3a1	ENSMUSG00000019102	5	3	2	NA	5	3	NA	2	4	NA	NA	NA	NA	NA
Aldh3a2	ENSMUSG00000010025	10	4.5	NA	3	3.5	4	5	5	5	5	4	NA	5	4
Aldh3b1	ENSMUSG00000024885	6	3	NA	3	NA	2	NA	2.5	4	NA	4	NA	NA	3
Aldh3b2	ENSMUSG00000075296	2	2	NA	NA	NA	2	NA	NA	NA	NA	NA	NA	NA	2
Aldh4a1	ENSMUSG00000028737	10	4.75	NA	4.5	2	5	5	5	5	4	4	NA	4	5
Aldh5a1	ENSMUSG00000035936	9	5	NA	5	5	5	5	4	4	5	NA	NA	4	4
Aldh6a1	ENSMUSG00000021238	12	5	4	5	4	5	5	5	5	5	3	1	5	5
Aldh7a1	ENSMUSG00000053644	11	5	4	5	5	5	5	5	5	5	4	NA	5	5
Aldh8a1	ENSMUSG00000037542	3	5	NA	2	NA	NA	5	5	NA	NA	NA	NA	NA	NA
Aldh9a1	ENSMUSG00000026687	11	4	4	3	3.5	4	5	5	4	5	5	NA	5	3
Aldoa	ENSMUSG00000030695	6	3.5	NA	1	5	5	NA	2	2	NA	NA	NA	NA	5
Aldoart1	ENSMUSG00000059343	4	3	NA	NA	NA	2	3	NA	3	NA	3	NA	NA	NA
Aldoart2	ENSMUSG00000063129	4	1.5	NA	1	NA	4	NA	NA	NA	NA	NA	NA	2	1
Aldob	ENSMUSG00000028307	6	3.5	NA	2	NA	3	5	5	2	4	NA	NA	NA	NA
Aldoc	ENSMUSG00000017390	9	4	4	5	5	5	4	5	NA	NA	2	NA	4	1
Alg1	ENSMUSG00000039427	7	2	NA	2	2	2	NA	3.5	NA	NA	2	NA	3	2
Alg10b	ENSMUSG00000075470	3	2	NA	2	3	NA	NA	NA	NA	NA	NA	NA	NA	2
Alg11	ENSMUSG00000063362	7	3	NA	2	NA	2.5	NA	3	NA	4	3	NA	3	3
Alg12	ENSMUSG00000035845	2	1.75	NA	NA	NA	NA	NA	1.5	NA	NA	NA	NA	NA	2
Alg13	ENSMUSG00000041718	5	2	NA	NA	NA	3	2	3	NA	NA	2	NA	2	NA
Alg14	ENSMUSG00000039887	8	2.5	NA	1.5	3	4	2	4	2	2	NA	NA	NA	4
Alg2	ENSMUSG00000039740	10	4	NA	4	4.5	2	3	2	3	5	4	NA	4	4
Alg3	ENSMUSG00000033809	3	3	NA	NA	NA	NA	NA	NA	NA	3	NA	NA	2	4
Alg5	ENSMUSG00000036632	9	4	NA	3	NA	4	4	3	4	4	4	NA	3	3
Alg6	ENSMUSG00000073792	1	2	NA	NA	NA	NA	NA	NA	NA	NA	NA	NA	NA	2
Alg8	ENSMUSG00000035704	3	3	NA	3	NA	NA	NA	3	NA	NA	NA	NA	NA	1
Alg9	ENSMUSG00000032059	3	3	NA	1	NA	NA	NA	3	NA	NA	NA	NA	NA	3
Alk	ENSMUSG00000055471	1	1	NA	1	NA	NA	NA	NA	NA	NA	NA	NA	NA	NA
Alkbh2	ENSMUSG00000044339	1	3	NA	NA	NA	NA	NA	3	NA	NA	NA	NA	NA	NA
Alkbh3	ENSMUSG00000040174	7	3	NA	NA	3	4	NA	3	2	2	3	NA	NA	4
Alkbh5	ENSMUSG00000042650	9	3	NA	3	3	3	3	3.5	2	3	2	NA	3	NA
Alkbh6	ENSMUSG00000042831	2	1.5	NA	1	NA	NA	NA	2	NA	NA	NA	NA	NA	NA
Alkbh7	ENSMUSG00000002661	7	3	NA	4	NA	4	4	3	NA	NA	2	NA	3	3
Alkbh8	ENSMUSG00000025899	2	2.5	NA	NA	NA	NA	NA	2	NA	NA	3	NA	NA	NA
Allc	ENSMUSG00000020636	1	4	NA	NA	NA	NA	NA	NA	NA	NA	NA	NA	4	NA
Alms1	ENSMUSG00000063810	5	2	NA	NA	NA	NA	NA	2	2	2	NA	NA	2	3
Alox12	ENSMUSG00000000320	4	3.5	NA	NA	NA	3	NA	1.5	5	NA	4	NA	NA	NA
Alox15	ENSMUSG00000018924	5	2	NA	NA	2	2	NA	2.5	3	NA	2	NA	NA	NA
Alox5	ENSMUSG00000025701	4	2.5	NA	NA	NA	3	NA	2	3	NA	2	NA	NA	NA
Alox5ap	ENSMUSG00000060063	8	3	NA	4	NA	3	NA	2	5	3	3	NA	3	4
Alpk1	ENSMUSG00000028028	1	1	NA	NA	NA	NA	NA	1	NA	NA	NA	NA	NA	NA
Alpk2	ENSMUSG00000032845	3	2	NA	2	NA	3	NA	NA	NA	NA	NA	NA	NA	2
Alpk3	ENSMUSG00000038763	2	4	NA	NA	NA	4	NA	NA	NA	NA	NA	NA	NA	4
Alpl	ENSMUSG00000028766	10	2.25	5	1	2	2.5	5	1	2	NA	2	NA	4	3
Als2	ENSMUSG00000026024	9	2	NA	2	2	2	2	3	2	NA	2	NA	2	2
Als2cl	ENSMUSG00000044037	1	3	NA	NA	NA	NA	NA	3	NA	NA	NA	NA	NA	NA
Alyref	ENSMUSG00000025134	9	4	4	4	NA	5	3	5	4	NA	4	NA	4	4
Alyref2	ENSMUSG00000060244	1	1.5	NA	NA	NA	NA	NA	NA	1.5	NA	NA	NA	NA	NA
Amacr	ENSMUSG00000022244	8	4	NA	3	3	4	5	4	NA	2	NA	NA	4	4
Ambp	ENSMUSG00000028356	8	4	NA	NA	NA	4	4	5	4	2	3	NA	2	4
Ambra1	ENSMUSG00000040506	5	2	NA	1	NA	NA	NA	2.5	2	NA	2	NA	2	NA
Amdhd1	ENSMUSG00000015890	1	5	NA	NA	NA	NA	NA	5	NA	NA	NA	NA	NA	NA
Amdhd2	ENSMUSG00000036820	8	3	NA	1	NA	3	5	2	3	NA	4	NA	5	3
Amer1	ENSMUSG00000050332	1	1	NA	NA	NA	NA	NA	1	NA	NA	NA	NA	NA	NA
Amer2	ENSMUSG00000021986	4	2.5	NA	3	3	NA	NA	1	NA	NA	NA	NA	2	NA
Amfr	ENSMUSG00000031751	7	2	NA	3	2	3	2	2	2	NA	NA	NA	2	NA
Amh	ENSMUSG00000035262	1	2	NA	NA	NA	NA	NA	NA	NA	NA	NA	NA	2	NA
Amhr2	ENSMUSG00000023047	1	4	NA	NA	NA	NA	NA	NA	NA	NA	NA	NA	4	NA
Amigo1	ENSMUSG00000050947	1	2	NA	2	NA	NA	NA	NA	NA	NA	NA	NA	NA	NA
Ammecr1l	ENSMUSG00000041915	1	1.5	NA	NA	NA	NA	NA	1.5	NA	NA	NA	NA	NA	NA
Amn	ENSMUSG00000021278	1	4	NA	NA	NA	NA	4	NA	NA	NA	NA	NA	NA	NA
Amn1	ENSMUSG00000068250	2	2.5	NA	NA	NA	NA	NA	NA	NA	NA	NA	NA	4	1
Amot	ENSMUSG00000041688	3	2.5	NA	1.5	NA	NA	NA	2.5	4.5	NA	NA	NA	NA	NA
Amotl1	ENSMUSG00000013076	4	2	NA	NA	NA	2	NA	2	2	NA	NA	NA	NA	2
Amotl2	ENSMUSG00000032531	3	2	NA	NA	NA	2	NA	3	2	NA	NA	NA	NA	NA
Ampd1	ENSMUSG00000070385	4	2	NA	NA	NA	2	NA	NA	1.5	NA	NA	2	NA	5
Ampd2	ENSMUSG00000027889	11	2.5	2	4	2.5	2.5	2	3	2	4	3	NA	2	2
Ampd3	ENSMUSG00000005686	7	3	NA	2	NA	4	3	2	4	NA	4	NA	NA	2
Amph	ENSMUSG00000021314	5	3	NA	5	5	2	NA	NA	3	NA	NA	NA	NA	2
Amt	ENSMUSG00000032607	5	4	NA	3	3	NA	5	4	NA	4	NA	NA	NA	NA
Amy1	ENSMUSG00000074264	5	3	NA	NA	NA	2.5	2	3	NA	3	NA	NA	NA	3
Amz2	ENSMUSG00000020610	2	1.5	NA	NA	NA	NA	NA	2	NA	NA	NA	NA	NA	1
Anapc1	ENSMUSG00000014355	10	2	NA	2	2	3	3	2	2	2	3	NA	3	2
Anapc10	ENSMUSG00000036977	1	2	NA	NA	NA	NA	NA	2	NA	NA	NA	NA	NA	NA
Anapc13	ENSMUSG00000035048	2	2.5	NA	NA	NA	2	NA	3	NA	NA	NA	NA	NA	NA
Anapc15	ENSMUSG00000030649	1	1	NA	NA	NA	NA	NA	1	NA	NA	NA	NA	NA	NA
Anapc2	ENSMUSG00000026965	10	3	NA	3	2	2	3	2	3	2	3	NA	3	3
Anapc4	ENSMUSG00000029176	9	2	NA	2	NA	2	3	2	2	2	3	NA	4	2
Anapc5	ENSMUSG00000029472	9	2	NA	2	2	2	2	3	3	NA	3	NA	3	2
Anapc7	ENSMUSG00000029466	5	2	NA	2	NA	2	NA	3	2	NA	NA	NA	NA	2
Ang	ENSMUSG00000072115	3	3	5	NA	NA	3	NA	2.5	NA	NA	NA	NA	NA	NA
Angel1	ENSMUSG00000021257	1	5	NA	NA	NA	NA	NA	NA	NA	NA	NA	NA	5	NA
Angel2	ENSMUSG00000026634	7	2	NA	2	NA	2	NA	3	2	NA	3	NA	3	2
Angpt1	ENSMUSG00000022309	3	2.5	NA	NA	NA	3	NA	NA	2.5	NA	NA	NA	NA	1
Angpt2	ENSMUSG00000031465	1	3	NA	NA	NA	NA	NA	NA	3	NA	NA	NA	NA	NA
Angptl1	ENSMUSG00000033544	1	1	NA	NA	NA	NA	NA	NA	NA	NA	NA	NA	NA	1
Angptl2	ENSMUSG00000004105	5	3	4	NA	NA	4	NA	1	3	NA	NA	NA	NA	2
Angptl3	ENSMUSG00000028553	1	4	NA	NA	NA	NA	NA	4	NA	NA	NA	NA	NA	NA
Angptl6	ENSMUSG00000038742	1	2	NA	NA	NA	NA	NA	2	NA	NA	NA	NA	NA	NA
Angptl7	ENSMUSG00000028989	2	4.5	4	NA	NA	NA	NA	NA	NA	NA	NA	5	NA	NA
Ank	ENSMUSG00000022265	4	2	2	2	NA	NA	NA	1.5	NA	NA	NA	NA	NA	2
Ank1	ENSMUSG00000031543	9	4	NA	4	3	5	3	2	5	2	5	NA	NA	5
Ank2	ENSMUSG00000032826	10	3	NA	5	4.5	5	3	2	3	2	2	NA	3	3
Ank3	ENSMUSG00000069601	10	4	NA	4	3	4	4	2	4	4	2	NA	2	4
Ankfy1	ENSMUSG00000020790	10	3	NA	3	2.5	3	3	2	3	4	4	NA	3	3
Ankhd1	ENSMUSG00000024483	9	2	NA	2	2	2	NA	3	2	3	2	NA	2	2
Ankib1	ENSMUSG00000040351	8	2	NA	1	NA	2	2	2	2	2	2	NA	2	NA
Ankle2	ENSMUSG00000029501	9	2	NA	2	2	3	NA	3	2	2	2	NA	3	2
Ankmy1	ENSMUSG00000034212	2	1.75	NA	NA	NA	NA	NA	NA	1.5	NA	NA	NA	2	NA
Ankmy2	ENSMUSG00000036188	7	3	NA	1	2	3	2	3	3	NA	3	NA	NA	NA
Ankrd1	ENSMUSG00000024803	2	3	NA	NA	NA	5	NA	1	NA	NA	NA	NA	NA	NA
Ankrd10	ENSMUSG00000031508	1	1	NA	NA	NA	NA	NA	1	NA	NA	NA	NA	NA	NA
Ankrd11	ENSMUSG00000035569	1	1.5	NA	NA	NA	NA	NA	1.5	NA	NA	NA	NA	NA	NA
Ankrd12	ENSMUSG00000034647	1	2	NA	NA	2	NA	NA	NA	NA	NA	NA	NA	NA	NA
Ankrd13a	ENSMUSG00000041870	8	2.75	NA	2	NA	3	2	2.5	3	NA	4	NA	5	2
Ankrd13b	ENSMUSG00000037907	1	1	NA	NA	NA	NA	NA	NA	NA	NA	NA	NA	NA	1
Ankrd13c	ENSMUSG00000039988	1	1	NA	NA	NA	NA	NA	1	NA	NA	NA	NA	NA	NA
Ankrd13d	ENSMUSG00000005986	2	2	NA	3	NA	NA	NA	1	NA	NA	NA	NA	NA	NA
Ankrd17	ENSMUSG00000055204	9	2	NA	2	2	3	NA	3	2	2	2	NA	2	2
Ankrd2	ENSMUSG00000025172	1	5	NA	NA	NA	NA	NA	NA	NA	NA	NA	NA	NA	5
Ankrd22	ENSMUSG00000024774	1	1	NA	NA	NA	NA	NA	1	NA	NA	NA	NA	NA	NA
Ankrd23	ENSMUSG00000067653	1	3	NA	NA	NA	NA	NA	NA	NA	NA	NA	NA	NA	3
Ankrd26	ENSMUSG00000007827	3	3	NA	NA	NA	3.5	NA	3	2	NA	NA	NA	NA	NA
Ankrd27	ENSMUSG00000034867	3	2	NA	2	NA	2	NA	2	NA	NA	NA	NA	NA	NA
Ankrd28	ENSMUSG00000014496	9	2	NA	3	NA	2	2	4	2	2	2	NA	3	4
Ankrd29	ENSMUSG00000057766	2	2.75	NA	3	NA	NA	NA	2.5	NA	NA	NA	NA	NA	NA
Ankrd33b	ENSMUSG00000022237	1	3	NA	NA	3	NA	NA	NA	NA	NA	NA	NA	NA	NA
Ankrd34a	ENSMUSG00000049097	2	2.5	NA	3	2	NA	NA	NA	NA	NA	NA	NA	NA	NA
Ankrd34b	ENSMUSG00000045034	1	2	NA	2	NA	NA	NA	NA	NA	NA	NA	NA	NA	NA
Ankrd34c	ENSMUSG00000047606	1	1	NA	1	NA	NA	NA	NA	NA	NA	NA	NA	NA	NA
Ankrd36	ENSMUSG00000020481	2	2	NA	NA	NA	2	NA	NA	NA	NA	NA	NA	2	NA
Ankrd39	ENSMUSG00000079610	5	2	NA	NA	NA	2	NA	1	NA	NA	3	NA	4	2
Ankrd40	ENSMUSG00000020864	4	3	NA	3	NA	3	NA	3	NA	NA	NA	NA	NA	3
Ankrd44	ENSMUSG00000052331	8	2	NA	2	NA	2	2	3	4	NA	4	NA	2	2
Ankrd45	ENSMUSG00000044835	2	2.5	NA	2	NA	NA	NA	NA	NA	NA	NA	NA	3	NA
Ankrd46	ENSMUSG00000048307	7	3	NA	2	NA	3	3	3	3	NA	NA	NA	2	3
Ankrd49	ENSMUSG00000031931	4	2	NA	2	NA	NA	NA	2.5	NA	NA	2	NA	2	NA
Ankrd50	ENSMUSG00000044864	5	2	NA	2	NA	2	NA	2	2	NA	NA	NA	NA	1
Ankrd52	ENSMUSG00000014498	3	2	NA	NA	NA	2	NA	2	NA	NA	NA	NA	NA	2
Ankrd54	ENSMUSG00000033055	1	2.5	NA	NA	NA	NA	NA	2.5	NA	NA	NA	NA	NA	NA
Ankrd6	ENSMUSG00000040183	1	2	NA	2	NA	NA	NA	NA	NA	NA	NA	NA	NA	NA
Ankrd63	ENSMUSG00000078137	1	2	NA	2	NA	NA	NA	NA	NA	NA	NA	NA	NA	NA
Anks1	ENSMUSG00000024219	9	2	NA	2	2	3	NA	3.5	2	2	2	NA	2	2
Anks1b	ENSMUSG00000058589	2	2.5	NA	3	NA	2	NA	NA	NA	NA	NA	NA	NA	NA
Anks3	ENSMUSG00000022515	1	2.5	NA	NA	NA	NA	NA	2.5	NA	NA	NA	NA	NA	NA
Anks4b	ENSMUSG00000030909	2	3	NA	NA	NA	NA	4	2	NA	NA	NA	NA	NA	NA
Ankzf1	ENSMUSG00000026199	3	2.5	NA	NA	NA	3	NA	2.5	NA	NA	NA	NA	NA	1
Anln	ENSMUSG00000036777	5	2	NA	2	NA	NA	NA	2.5	NA	NA	2	NA	2	1
Ano1	ENSMUSG00000031075	5	2	NA	NA	NA	2	2	2	2	NA	NA	NA	2	NA
Ano10	ENSMUSG00000037949	8	3	NA	2	2	3	NA	3.5	3	2	NA	NA	3	4
Ano2	ENSMUSG00000038115	1	3	NA	NA	3	NA	NA	NA	NA	NA	NA	NA	NA	NA
Ano6	ENSMUSG00000064210	7	3	NA	NA	NA	3	3	2	4	2	3	NA	NA	3
Ano8	ENSMUSG00000034863	4	2.5	NA	2	NA	NA	3	3	NA	NA	NA	NA	NA	2
Anp32a	ENSMUSG00000032249	11	5	5	5	5	5	5	5	5	4	5	NA	5	5
Anp32b	ENSMUSG00000028333	11	5	4	3	5	5	5	3	5	4	5	NA	5	5
Anp32e	ENSMUSG00000015749	11	5	5	4	5	5	5	4	5	4	5	NA	5	5
Anpep	ENSMUSG00000039062	9	4	NA	3	NA	4	5	4	4	5	3	NA	2	4
Antxr1	ENSMUSG00000033420	2	2	NA	2	NA	NA	NA	NA	2	NA	NA	NA	NA	NA
Antxr2	ENSMUSG00000029338	4	3	NA	NA	NA	3	NA	2.5	3	NA	NA	NA	NA	3
Anxa1	ENSMUSG00000024659	12	5	5	2	5	5	5	3	5	4	5	2	5	5
Anxa10	ENSMUSG00000031635	1	2.5	NA	NA	NA	NA	NA	2.5	NA	NA	NA	NA	NA	NA
Anxa11	ENSMUSG00000021866	11	5	5	3	2.5	5	5	3	5	5	5	NA	5	5
Anxa13	ENSMUSG00000055114	1	3.5	NA	NA	NA	NA	NA	3.5	NA	NA	NA	NA	NA	NA
Anxa2	ENSMUSG00000032231	12	5	5	3	4.5	5	5	4	5	5	5	4	5	5
Anxa3	ENSMUSG00000029484	11	5	2	3	4	5	5	3	5	4	5	NA	5	5
Anxa4	ENSMUSG00000029994	11	5	5	3	2.5	5	5	4	5	5	5	NA	4	5
Anxa5	ENSMUSG00000027712	12	5	5	5	5	5	5	5	5	5	5	2	5	5
Anxa6	ENSMUSG00000018340	12	5	5	5	4.5	5	5	5	5	5	5	1	5	5
Anxa7	ENSMUSG00000021814	11	5	4	5	4	5	5	4	5	4	5	NA	4	5
Anxa8	ENSMUSG00000021950	4	2.75	5	NA	NA	2.5	NA	2.5	3	NA	NA	NA	NA	NA
Anxa9	ENSMUSG00000015702	3	3.5	NA	NA	NA	2.5	NA	3.5	4.5	NA	NA	NA	NA	NA
Aoah	ENSMUSG00000021322	1	1.5	NA	NA	NA	NA	NA	1.5	NA	NA	NA	NA	NA	NA
Aoc3	ENSMUSG00000019326	10	3.25	NA	2	NA	4	3	3.5	4	3	2	1	4	5
Aox1	ENSMUSG00000063558	5	2	NA	NA	NA	3	2	2	2	NA	NA	NA	NA	2
Aox2	ENSMUSG00000079554	3	2	NA	NA	NA	2	NA	1	2	NA	NA	NA	NA	NA
Aox3	ENSMUSG00000064294	4	3	NA	NA	NA	2	2	4	4	NA	NA	NA	NA	NA
Ap1ar	ENSMUSG00000074238	1	2	NA	NA	NA	NA	NA	2	NA	NA	NA	NA	NA	NA
Ap1b1	ENSMUSG00000009090	11	5	2	5	5	4	5	3	5	4	5	NA	5	5
Ap1g1	ENSMUSG00000031731	11	4	2	4	3	3	5	2	4	4	4	NA	5	3
Ap1g2	ENSMUSG00000040701	6	2.5	NA	NA	NA	2	2	2	3	3	4	NA	NA	NA
Ap1m1	ENSMUSG00000003033	11	4	2.5	4	3.5	4	5	3	4	4	5	NA	5	4
Ap1m2	ENSMUSG00000003309	5	3	NA	1	NA	NA	3	1.5	4	4	NA	NA	NA	NA
Ap1s1	ENSMUSG00000004849	8	3.5	NA	3	NA	3	4	3	3	4	4	NA	5	NA
Ap1s2	ENSMUSG00000031367	8	3	NA	3	3	2.5	NA	3	3	NA	3	NA	3	2
Ap1s3	ENSMUSG00000054702	5	3	NA	NA	NA	NA	2	2	3	4	4	NA	NA	NA
Ap2a1	ENSMUSG00000060279	11	4	2	5	4.5	4	4	2	5	4	5	NA	5	4
Ap2a2	ENSMUSG00000002957	11	4	3	5	4	4	4	4	5	4	4	NA	4	4
Ap2b1	ENSMUSG00000035152	11	5	3.5	5	5	4	5	4	5	5	5	NA	5	4
Ap2m1	ENSMUSG00000022841	11	5	4	5	4	5	3	4	5	4	5	NA	5	5
Ap2s1	ENSMUSG00000008036	10	4.25	NA	4.5	5	4	4	4	5	4	4	NA	5	5
Ap3b1	ENSMUSG00000021686	11	3	2	2	4	3	4	3	4	4	4	NA	3	3
Ap3b2	ENSMUSG00000062444	9	2	NA	5	3.5	1.5	2	2	3	3	2	NA	2	NA
Ap3d1	ENSMUSG00000020198	11	4	4	4	4	4	4	2	4	4	3	NA	3	3
Ap3m1	ENSMUSG00000021824	10	4	NA	3	2	4	4	2	4	5	4	NA	4	3
Ap3m2	ENSMUSG00000031539	5	2.5	NA	4	4	2	NA	1	2.5	NA	NA	NA	NA	NA
Ap3s1	ENSMUSG00000024480	9	3	NA	3	3	3	4	3	3	5	4	NA	4	NA
Ap3s2	ENSMUSG00000063801	9	3	NA	3	4	4	3	3	3	NA	3	NA	2	3
Ap4e1	ENSMUSG00000001998	9	2	NA	2	2	2	NA	2.5	2	2	2	NA	2	3
Ap4m1	ENSMUSG00000019518	3	2	NA	2	NA	2	NA	2	NA	NA	NA	NA	NA	NA
Ap4s1	ENSMUSG00000020955	2	2.5	NA	NA	NA	NA	NA	2	NA	NA	NA	NA	NA	3
Ap5b1	ENSMUSG00000049562	3	2	NA	NA	NA	NA	NA	2	NA	NA	2	NA	2	NA
Ap5m1	ENSMUSG00000036291	2	1.5	NA	NA	NA	NA	NA	2	NA	NA	NA	NA	NA	1
Ap5s1	ENSMUSG00000068264	6	1.5	NA	1	NA	NA	2	1	NA	NA	3	NA	2	1
Ap5z1	ENSMUSG00000039623	6	2	NA	2	NA	NA	NA	2.5	2	NA	2	NA	2	2
Apaf1	ENSMUSG00000019979	7	2	NA	NA	NA	2	2	3.5	2	2	3	NA	2	NA
Apba1	ENSMUSG00000024897	4	2.5	NA	4	2	2	NA	NA	NA	NA	NA	NA	3	NA
Apba2	ENSMUSG00000030519	1	3	NA	3	NA	NA	NA	NA	NA	NA	NA	NA	NA	NA
Apba3	ENSMUSG00000004931	4	2	NA	1	NA	2	NA	2	NA	NA	NA	NA	NA	3
Apbb1	ENSMUSG00000037032	5	3	NA	3	3	3	NA	1.5	2	NA	NA	NA	NA	NA
Apbb1ip	ENSMUSG00000026786	6	2	NA	1	NA	2	NA	2	3	NA	4	NA	NA	1
Apbb2	ENSMUSG00000029207	4	2	NA	2	NA	3	NA	2	NA	NA	NA	NA	2	NA
Apc	ENSMUSG00000005871	6	2	NA	2	2	2	NA	2	2	NA	NA	NA	NA	1
Apc2	ENSMUSG00000020135	2	2	NA	2	NA	2	NA	NA	NA	NA	NA	NA	NA	NA
Apcs	ENSMUSG00000026542	6	3	NA	NA	NA	3.5	3	2	1.5	NA	3	NA	3	NA
Apeh	ENSMUSG00000032590	11	5	3	3	4.5	5	5	4	4	5	5	NA	5	5
Apex1	ENSMUSG00000035960	11	4	2	4	5	4	5	4	4	4	5	NA	5	4
Api5	ENSMUSG00000027193	11	4	2	4	5	4	4	3	5	4	5	NA	5	4
Apip	ENSMUSG00000010911	10	4	NA	2	3	5	4	3	4	2	4	NA	4	4
Aplf	ENSMUSG00000030051	1	2	NA	NA	NA	NA	NA	2	NA	NA	NA	NA	NA	NA
Aplp1	ENSMUSG00000006651	1	3	NA	3	NA	NA	NA	NA	NA	NA	NA	NA	NA	NA
Aplp2	ENSMUSG00000031996	9	3	3	3	2	4	NA	2	3	NA	3	NA	4	2
Apmap	ENSMUSG00000033096	11	5	3	4	3	5	5	4	5	5	5	NA	5	5
Apoa1	ENSMUSG00000032083	11	5	4	5	4	5	5	5	5	5	5	NA	5	5
Apoa2	ENSMUSG00000005681	6	5	NA	5	NA	5	4	5	5	NA	NA	NA	4	NA
Apoa4	ENSMUSG00000032080	10	5	NA	3	3	5	5	4	5	5	5	NA	5	5
Apoa5	ENSMUSG00000032079	1	3	NA	NA	NA	NA	NA	3	NA	NA	NA	NA	NA	NA
Apob	ENSMUSG00000020609	9	2	NA	1	NA	2	3	3	2	2	2	NA	2	2
Apobec1	ENSMUSG00000040613	1	2	NA	NA	NA	NA	NA	2	NA	NA	NA	NA	NA	NA
Apobec2	ENSMUSG00000040694	3	5	NA	NA	NA	5	NA	NA	4	NA	NA	NA	NA	5
Apobec3	ENSMUSG00000009585	1	2.5	NA	NA	NA	NA	NA	2.5	NA	NA	NA	NA	NA	NA
Apobr	ENSMUSG00000042759	2	2.5	NA	NA	NA	NA	NA	3	2	NA	NA	NA	NA	NA
Apoc1	ENSMUSG00000040564	6	4.75	5	3	NA	5	NA	5	4.5	NA	NA	NA	NA	4
Apoc3	ENSMUSG00000032081	8	4	NA	3	NA	5	4	5	4	4	4	NA	4	NA
Apoc4	ENSMUSG00000074336	3	4	NA	NA	NA	4	NA	4	4	NA	NA	NA	NA	NA
Apod	ENSMUSG00000022548	4	3.25	3	4	NA	3	NA	3.5	NA	NA	NA	NA	NA	NA
Apoe	ENSMUSG00000002985	11	5	5	5	4	5	5	5	5	4	5	NA	4	5
Apof	ENSMUSG00000047631	2	3	NA	NA	NA	NA	NA	3	3	NA	NA	NA	NA	NA
Apoh	ENSMUSG00000000049	9	4	2	NA	NA	5	4	3	4	4	3	NA	4	5
Apol10b	ENSMUSG00000050014	1	4	NA	NA	NA	NA	NA	NA	NA	NA	NA	NA	NA	4
Apol7a	ENSMUSG00000010601	1	2	NA	NA	NA	NA	NA	2	NA	NA	NA	NA	NA	NA
Apol9a	ENSMUSG00000057346	1	3	NA	NA	NA	NA	NA	3	NA	NA	NA	NA	NA	NA
Apol9b	ENSMUSG00000068246	1	2.5	NA	NA	NA	NA	NA	2.5	NA	NA	NA	NA	NA	NA
Apom	ENSMUSG00000024391	6	3.5	NA	NA	NA	4	3	4	4	NA	3	NA	2	NA
Apon	ENSMUSG00000051716	1	1.5	NA	NA	NA	NA	NA	1.5	NA	NA	NA	NA	NA	NA
Apoo	ENSMUSG00000079508	10	5	NA	5	5	5	5	3	4	5	5	NA	5	5
Apool	ENSMUSG00000025525	10	4	NA	4	4	5	5	4	5	3	4	NA	4	5
App	ENSMUSG00000022892	11	3	5	5	2	3	2	2	4	2	2	NA	3	3
Appbp2	ENSMUSG00000018481	3	1.5	NA	1.5	NA	2	NA	1.5	NA	NA	NA	NA	NA	NA
Appl1	ENSMUSG00000040760	10	4	NA	4	3.5	4	3	4	4	2	4	NA	5	4
Appl2	ENSMUSG00000020263	9	3	NA	3.5	3	4	2	3	3	4	NA	NA	4	2
Aprt	ENSMUSG00000006589	11	4	3	2	4.5	4	4	3	4	4	5	NA	5	5
Aptx	ENSMUSG00000028411	1	2	NA	NA	NA	NA	NA	2	NA	NA	NA	NA	NA	NA
Aqp1	ENSMUSG00000004655	8	5	NA	3	5	4	5	4	5	NA	5	NA	NA	5
Aqp11	ENSMUSG00000042797	2	4	NA	NA	NA	NA	4	4	NA	NA	NA	NA	NA	NA
Aqp12	ENSMUSG00000045091	1	5	NA	NA	NA	NA	NA	NA	NA	5	NA	NA	NA	NA
Aqp4	ENSMUSG00000024411	3	5	NA	5	5	NA	NA	NA	NA	NA	NA	NA	NA	3
Aqp5	ENSMUSG00000044217	1	5	NA	NA	NA	NA	NA	NA	5	NA	NA	NA	NA	NA
Aqp8	ENSMUSG00000030762	1	4	NA	NA	NA	NA	NA	4	NA	NA	NA	NA	NA	NA
Aqp9	ENSMUSG00000032204	1	5	NA	NA	NA	NA	NA	5	NA	NA	NA	NA	NA	NA
Aqr	ENSMUSG00000040383	10	2	NA	2	2	2	2	3	4	2	3	NA	3	1
Ar	ENSMUSG00000046532	2	2	NA	NA	NA	NA	NA	NA	2	NA	NA	NA	2	NA
Araf	ENSMUSG00000001127	9	2	NA	4	2	3	2	2	2	3	3	NA	NA	2
Arap1	ENSMUSG00000032812	9	2	2	2	NA	2	2	3	3	NA	3	NA	2	2
Arap2	ENSMUSG00000037999	5	2	NA	2	NA	NA	NA	2	2	2	2	NA	NA	NA
Arap3	ENSMUSG00000024451	6	2	NA	NA	NA	2	2	3	2	NA	2	NA	NA	2
Arc	ENSMUSG00000022602	1	1	NA	1	NA	NA	NA	NA	NA	NA	NA	NA	NA	NA
Arcn1	ENSMUSG00000032096	11	5	4	4	4	5	5	4	5	5	5	NA	5	4
Arel1	ENSMUSG00000042350	1	1	NA	NA	NA	NA	NA	1	NA	NA	NA	NA	NA	NA
Arf1	ENSMUSG00000048076	2	5	NA	NA	NA	NA	NA	5	NA	NA	NA	NA	NA	5
Arf2	ENSMUSG00000062421	9	3	NA	1	NA	2	3	1	3	4	4	NA	3	2
Arf3	ENSMUSG00000051853	1	1	NA	NA	NA	NA	NA	1	NA	NA	NA	NA	NA	NA
Arf4	ENSMUSG00000021877	11	5	4	5	2.5	4	5	5	5	5	5	NA	5	4
Arf5	ENSMUSG00000020440	10	5	NA	5	4	4	5	4	5	5	5	NA	5	4
Arf6	ENSMUSG00000044147	10	5	NA	4	5	4	5	5	5	5	5	NA	5	3
Arfgap1	ENSMUSG00000027575	10	4	NA	4	4	4	3	2	4	5	4	NA	4	3
Arfgap2	ENSMUSG00000027255	10	3.5	NA	2	3	4	3	4	3	4	4	NA	3	4
Arfgap3	ENSMUSG00000054277	10	3	NA	2	2	3.5	3	3	3	5	2	NA	3	1
Arfgef1	ENSMUSG00000067851	10	2.5	NA	2	2	3	3	2	2	4	3	NA	3	2
Arfgef2	ENSMUSG00000074582	10	3	NA	3	2	3	3	2	3	3	3	NA	3	2
Arfgef3	ENSMUSG00000019852	6	2.25	NA	3	2	NA	2	2.5	2	4	NA	NA	NA	NA
Arfip2	ENSMUSG00000030881	10	3	NA	4	4	2	3	3	2	4	2	NA	3	1
Arfrp1	ENSMUSG00000038671	8	3	NA	2	NA	3	3	4	3	4	2	NA	3	NA
Arg1	ENSMUSG00000019987	6	3	NA	5	NA	3	2	5	3	2	NA	NA	NA	NA
Arg2	ENSMUSG00000021125	3	3	NA	NA	NA	NA	4	1.5	NA	3	NA	NA	NA	NA
Arglu1	ENSMUSG00000040459	4	4	NA	NA	NA	4	NA	4	5	NA	NA	NA	NA	3
Arhgap1	ENSMUSG00000027247	11	4.5	2	4	4.5	4	5	2	5	5	5	NA	5	3
Arhgap10	ENSMUSG00000037148	5	2	NA	1	NA	2	NA	2	2	NA	NA	NA	NA	3
Arhgap11a	ENSMUSG00000041219	1	1.5	NA	NA	NA	NA	NA	1.5	NA	NA	NA	NA	NA	NA
Arhgap12	ENSMUSG00000041225	9	2	NA	2	2	2	NA	3	2	2	2	NA	2	3
Arhgap15	ENSMUSG00000049744	1	2	NA	NA	NA	NA	NA	2	NA	NA	NA	NA	NA	NA
Arhgap17	ENSMUSG00000030766	10	3	NA	2	3	3	2	4	4	3	4	NA	3	4
Arhgap18	ENSMUSG00000039031	6	2.5	NA	NA	NA	3	2	3	2	NA	3	NA	2	NA
Arhgap20	ENSMUSG00000053199	2	2	NA	2	NA	NA	NA	NA	NA	NA	NA	NA	2	NA
Arhgap21	ENSMUSG00000036591	5	2	NA	3	2	2	NA	3	2	NA	NA	NA	NA	NA
Arhgap22	ENSMUSG00000063506	3	2	NA	1.5	NA	NA	NA	2	2	NA	NA	NA	NA	NA
Arhgap23	ENSMUSG00000049807	7	2	NA	3	2	2	NA	2	2	NA	NA	NA	2	1
Arhgap24	ENSMUSG00000057315	4	2.25	NA	NA	NA	2	4	2	2.5	NA	NA	NA	NA	NA
Arhgap25	ENSMUSG00000030047	5	3	NA	2	NA	2	NA	3	3	NA	5	NA	NA	NA
Arhgap26	ENSMUSG00000036452	7	2	NA	3	3	2	2	3	2	NA	2	NA	NA	NA
Arhgap27	ENSMUSG00000034255	4	2.25	NA	NA	NA	2	NA	2.5	2	NA	3	NA	NA	NA
Arhgap29	ENSMUSG00000039831	5	3	NA	NA	NA	2	NA	3	3	2	NA	NA	3	NA
Arhgap30	ENSMUSG00000048865	2	3	NA	NA	NA	NA	NA	3	NA	NA	3	NA	NA	NA
Arhgap31	ENSMUSG00000022799	8	2	NA	2	2	4	NA	3.5	4	NA	2	NA	2	2
Arhgap32	ENSMUSG00000041444	6	2	NA	3	2	NA	2	2	2	NA	NA	NA	2	NA
Arhgap33	ENSMUSG00000036882	1	2	NA	2	NA	NA	NA	NA	NA	NA	NA	NA	NA	NA
Arhgap35	ENSMUSG00000058230	10	2	NA	3	2	2	2	2	2	2	2	NA	2	1
Arhgap39	ENSMUSG00000033697	2	2.25	NA	3	NA	NA	NA	1.5	NA	NA	NA	NA	NA	NA
Arhgap4	ENSMUSG00000031389	5	2.5	NA	NA	NA	2.5	2	3	2	NA	4	NA	NA	NA
Arhgap42	ENSMUSG00000050730	3	2	NA	NA	NA	NA	NA	2	3	NA	NA	NA	NA	1
Arhgap44	ENSMUSG00000033389	5	2	NA	4	NA	2	NA	1.5	2	NA	NA	NA	NA	1
Arhgap45	ENSMUSG00000035697	5	3	NA	1.5	NA	2	NA	3	4	NA	4	NA	NA	NA
Arhgap5	ENSMUSG00000035133	10	2	NA	2	2	3	2	3	2	2	2	NA	3	2
Arhgap6	ENSMUSG00000031355	6	2	NA	1	NA	2	NA	2	3	NA	2	NA	NA	2
Arhgap8	ENSMUSG00000078954	1	1	NA	NA	NA	NA	NA	1	NA	NA	NA	NA	NA	NA
Arhgap9	ENSMUSG00000040345	1	2	NA	NA	NA	NA	NA	2	NA	NA	NA	NA	NA	NA
Arhgdia	ENSMUSG00000025132	11	5	5	5	5	5	5	5	5	3	5	NA	5	5
Arhgdib	ENSMUSG00000030220	10	4	4	3.5	3.5	5	5	4	5	NA	5	NA	4	4
Arhgef1	ENSMUSG00000040940	11	3	2	3	2	4	3	3	4	3	5	NA	3	3
Arhgef10	ENSMUSG00000071176	7	2	NA	2	NA	2	NA	2	2	2	NA	NA	2	2
Arhgef10l	ENSMUSG00000040964	7	2	NA	2	NA	2	2	3	2	3	NA	NA	NA	3
Arhgef11	ENSMUSG00000041977	8	2	NA	3	2	2	NA	2	3	NA	2	NA	2	2
Arhgef12	ENSMUSG00000059495	10	2	NA	2	2	3	2	2	4	2	2	NA	2	2
Arhgef15	ENSMUSG00000052921	3	3	NA	NA	NA	2	NA	3	3.5	NA	NA	NA	NA	NA
Arhgef16	ENSMUSG00000029032	5	3	NA	3	NA	NA	3	2	3	2	NA	NA	NA	NA
Arhgef17	ENSMUSG00000032875	7	2	NA	2	2	2.5	NA	2	3	NA	2	NA	NA	2
Arhgef18	ENSMUSG00000004568	8	2	NA	3	NA	2.5	2	2	4	2	NA	NA	2	1
Arhgef19	ENSMUSG00000028919	1	1	NA	NA	NA	NA	NA	NA	NA	NA	NA	NA	NA	1
Arhgef2	ENSMUSG00000028059	10	3	NA	4	3	3	2	4	4	2	3	NA	3	2
Arhgef25	ENSMUSG00000019467	5	2	NA	2	NA	2	NA	1.5	2	NA	NA	NA	NA	1
Arhgef26	ENSMUSG00000036885	4	2	NA	2	2	NA	NA	2	3	NA	NA	NA	NA	NA
Arhgef28	ENSMUSG00000021662	4	2	NA	2	NA	NA	2	NA	2	2	NA	NA	NA	NA
Arhgef3	ENSMUSG00000021895	2	1.5	NA	NA	NA	NA	NA	1	2	NA	NA	NA	NA	NA
Arhgef33	ENSMUSG00000054901	4	2	NA	4	NA	2	NA	1	NA	NA	NA	NA	2	NA
Arhgef37	ENSMUSG00000045094	1	2	NA	NA	NA	NA	NA	2	NA	NA	NA	NA	NA	NA
Arhgef39	ENSMUSG00000051517	1	1	NA	NA	NA	NA	NA	1	NA	NA	NA	NA	NA	NA
Arhgef4	ENSMUSG00000037509	1	2	NA	2	NA	NA	NA	NA	NA	NA	NA	NA	NA	NA
Arhgef40	ENSMUSG00000004562	5	2	NA	2	NA	2	NA	2	2	NA	NA	NA	NA	1
Arhgef5	ENSMUSG00000033542	4	2	NA	NA	NA	2	NA	3	2	2	NA	NA	NA	NA
Arhgef6	ENSMUSG00000031133	6	3	NA	2	NA	3	NA	2.5	3	NA	4	NA	NA	3
Arhgef7	ENSMUSG00000031511	10	3.25	NA	3	2.5	4	3	3.5	4	3	4	NA	4	3
Arhgef9	ENSMUSG00000025656	2	4	NA	3	NA	NA	NA	NA	NA	5	NA	NA	NA	NA
Arid1a	ENSMUSG00000007880	9	2	NA	2	2.5	3	NA	3	3	2	2	NA	2	2
Arid1b	ENSMUSG00000069729	9	2	NA	2	2	2	2	2	3	2	2	NA	NA	2
Arid2	ENSMUSG00000033237	6	2	NA	1	NA	2	NA	2.5	3	NA	NA	NA	2	1
Arid3a	ENSMUSG00000019564	2	3	NA	NA	NA	NA	NA	NA	NA	NA	3	NA	3	NA
Arid3b	ENSMUSG00000004661	1	2.5	NA	NA	NA	NA	NA	2.5	NA	NA	NA	NA	NA	NA
Arid4a	ENSMUSG00000048118	2	2	NA	NA	NA	NA	NA	2	2	NA	NA	NA	NA	NA
Arid4b	ENSMUSG00000039219	2	1.75	NA	NA	NA	2	NA	1.5	NA	NA	NA	NA	NA	NA
Arid5b	ENSMUSG00000019947	1	2	NA	NA	NA	NA	NA	2	NA	NA	NA	NA	NA	NA
Arih1	ENSMUSG00000025234	10	3.75	NA	3	3.5	4	2	4	2	3	4	NA	4	5
Arih2	ENSMUSG00000064145	10	3	NA	2	3	3	3	3	2	3	3	NA	4	4
Arl1	ENSMUSG00000060904	11	4	3	3	5	4	4	3	4	5	5	NA	5	4
Arl10	ENSMUSG00000025870	2	3	NA	3	NA	NA	3	NA	NA	NA	NA	NA	NA	NA
Arl13b	ENSMUSG00000022911	1	2	NA	NA	NA	NA	NA	NA	2	NA	NA	NA	NA	NA
Arl14ep	ENSMUSG00000027122	1	2	NA	NA	NA	NA	NA	2	NA	NA	NA	NA	NA	NA
Arl15	ENSMUSG00000042348	8	3	NA	4	3	2.5	NA	3	4	3	NA	NA	2	2
Arl2	ENSMUSG00000024944	10	4	NA	3	4	4	4	3	4	4	5	NA	4	3
Arl2bp	ENSMUSG00000031776	7	3	NA	3	3.5	2	2	NA	3	NA	3	NA	5	NA
Arl3	ENSMUSG00000025035	11	4	3	3	5	4	4	4	4	5	4	NA	5	4
Arl4c	ENSMUSG00000049866	1	1	NA	NA	NA	NA	NA	1	NA	NA	NA	NA	NA	NA
Arl6	ENSMUSG00000022722	9	3	NA	3	5	3	4	2	3	3	3	NA	5	NA
Arl6ip1	ENSMUSG00000030654	9	4	NA	4	NA	3.5	5	3	5	4	5	NA	5	4
Arl6ip4	ENSMUSG00000029404	2	2.75	NA	NA	NA	2	NA	3.5	NA	NA	NA	NA	NA	NA
Arl6ip5	ENSMUSG00000035199	10	4.5	NA	5	3.5	4	4	3	5	5	5	NA	4	5
Arl6ip6	ENSMUSG00000026960	6	2.5	NA	1	NA	4	NA	2	3	NA	3	NA	2	NA
Arl8a	ENSMUSG00000026426	10	5	NA	5	5	3	5	3	4	5	5	NA	5	4
Arl8b	ENSMUSG00000030105	10	4	NA	3	4	4	4	2	5	2	5	NA	5	4
Armc1	ENSMUSG00000027599	10	4	NA	4	3	5	4	4	4	3	4	NA	4	4
Armc10	ENSMUSG00000038525	9	4	NA	4	4	4	4	4	4	NA	4	NA	4	3
Armc12	ENSMUSG00000024223	1	4	NA	NA	NA	NA	NA	NA	NA	NA	NA	NA	4	NA
Armc3	ENSMUSG00000037683	2	3.25	NA	NA	NA	NA	NA	NA	2.5	NA	NA	NA	4	NA
Armc5	ENSMUSG00000042178	2	2	NA	NA	NA	NA	NA	1	NA	NA	NA	NA	NA	3
Armc6	ENSMUSG00000002343	10	3.25	NA	3	3.5	4	2	3	2	3	4	NA	4	4
Armc7	ENSMUSG00000057219	2	2.5	NA	NA	NA	NA	NA	NA	NA	NA	3	NA	2	NA
Armc8	ENSMUSG00000032468	9	3	NA	3	NA	2	2	3	3	3	3	NA	4	3
Armc9	ENSMUSG00000062590	5	2	NA	NA	NA	2	2	1.5	NA	NA	2	NA	2	NA
Armcx1	ENSMUSG00000033460	2	2.5	NA	NA	NA	NA	NA	3	NA	2	NA	NA	NA	NA
Armcx2	ENSMUSG00000033436	5	2	NA	2	3	2	NA	2	2	NA	NA	NA	NA	NA
Armcx3	ENSMUSG00000049047	6	2.25	NA	3	2	2	NA	2.5	NA	4	NA	NA	NA	1
Armcx4	ENSMUSG00000049804	2	2	NA	NA	2	NA	NA	2	NA	NA	NA	NA	NA	NA
Armh1	ENSMUSG00000060268	1	3	NA	NA	NA	NA	NA	NA	NA	NA	NA	NA	3	NA
Armh2	ENSMUSG00000085861	1	2	NA	NA	NA	NA	NA	NA	NA	NA	NA	NA	NA	2
Armh3	ENSMUSG00000039901	9	2	NA	2	2	3	2	2	2	NA	2	NA	3	1
Armt1	ENSMUSG00000061759	8	4	NA	3	NA	4	2	4	2	NA	4	NA	5	5
Arnt	ENSMUSG00000015522	2	1.5	NA	NA	NA	NA	NA	1	NA	NA	NA	NA	NA	2
Arnt2	ENSMUSG00000015709	4	1.75	NA	1	NA	3	NA	1.5	NA	NA	NA	NA	2	NA
Arntl	ENSMUSG00000055116	4	2	NA	1	NA	2	NA	2	2	NA	NA	NA	NA	NA
Arpc1a	ENSMUSG00000029621	10	4	NA	5	4	4	4	3	5	2	4	NA	4	4
Arpc1b	ENSMUSG00000029622	11	5	5	2	2	5	5	4	5	4	5	NA	4	5
Arpc2	ENSMUSG00000006304	11	5	5	4	4	4	5	4	5	4	5	NA	5	5
Arpc3	ENSMUSG00000029465	11	5	4	5	4	5	5	4	5	5	5	NA	5	5
Arpc4	ENSMUSG00000079426	11	5	3	5	5	5	5	5	5	5	5	NA	5	5
Arpc5	ENSMUSG00000008475	11	5	4	5	5	5	5	5	5	5	5	NA	5	4
Arpc5l	ENSMUSG00000026755	10	4.25	NA	5	4.5	5	4	3	4	5	5	NA	4	3
Arpin	ENSMUSG00000039043	8	4	NA	3	NA	5	4	4	4	NA	2	NA	2	4
Arpp19	ENSMUSG00000007656	7	4	NA	3	4	5	NA	4	2	NA	NA	NA	4	4
Arpp21	ENSMUSG00000032503	2	2	NA	2	NA	2	NA	NA	NA	NA	NA	NA	NA	NA
Arr3	ENSMUSG00000060890	1	3	NA	NA	3	NA	NA	NA	NA	NA	NA	NA	NA	NA
Arrb1	ENSMUSG00000018909	10	4	2	4	4	4	4	1.5	5	NA	4	NA	3	4
Arrb2	ENSMUSG00000060216	6	2	NA	2	NA	2	NA	4	4	NA	2	NA	NA	1
Arrdc1	ENSMUSG00000026972	4	2	NA	2	NA	NA	NA	1	3.5	NA	NA	NA	NA	2
Arsa	ENSMUSG00000022620	8	3	NA	3	3	3	NA	3.5	2	NA	3	NA	4	2
Arsb	ENSMUSG00000042082	8	3	NA	4	NA	3	4	4	2.5	2	3	NA	3	NA
Arsg	ENSMUSG00000020604	2	2	NA	2	NA	NA	NA	2	NA	NA	NA	NA	NA	NA
Arsk	ENSMUSG00000021592	1	2	NA	NA	NA	NA	NA	2	NA	NA	NA	NA	NA	NA
Art1	ENSMUSG00000030996	2	4	NA	NA	NA	4	NA	NA	NA	NA	NA	NA	NA	4
Art3	ENSMUSG00000034842	5	5	NA	NA	NA	5	NA	1	4	NA	NA	NA	5	5
Art4	ENSMUSG00000030217	4	3	NA	NA	NA	3	NA	2.5	4	NA	3	NA	NA	NA
Arvcf	ENSMUSG00000118669	8	3	NA	3	4.5	3	2	3	3	NA	3	NA	NA	2
As3mt	ENSMUSG00000003559	10	4	NA	3	4	5	5	4	4	2	4	NA	4	4
Asah1	ENSMUSG00000031591	11	4	2	3	2.5	4	4	4	5	3	5	NA	4	3
Asah2	ENSMUSG00000024887	3	2	NA	1	NA	NA	2	2	NA	NA	NA	NA	NA	NA
Asap1	ENSMUSG00000022377	10	2.25	NA	3	2.5	2	2	3	3	2	3	NA	2	2
Asap2	ENSMUSG00000052632	7	3	NA	2	2	3	NA	3	3	2	NA	NA	3	NA
Asb10	ENSMUSG00000038204	2	2.5	NA	NA	NA	2	NA	NA	NA	NA	NA	NA	NA	3
Asb11	ENSMUSG00000031382	2	3.25	NA	NA	NA	2.5	NA	NA	NA	NA	NA	NA	NA	4
Asb12	ENSMUSG00000031204	1	1	NA	NA	NA	NA	NA	NA	NA	NA	NA	NA	NA	1
Asb13	ENSMUSG00000033781	4	2.75	NA	2	NA	2.5	NA	3	NA	NA	NA	NA	NA	4
Asb14	ENSMUSG00000021898	2	2.5	NA	NA	NA	2	NA	NA	NA	NA	NA	NA	NA	3
Asb15	ENSMUSG00000029685	1	3	NA	NA	NA	NA	NA	NA	NA	NA	NA	NA	NA	3
Asb16	ENSMUSG00000034768	1	3	NA	NA	NA	NA	NA	NA	NA	NA	NA	NA	NA	3
Asb18	ENSMUSG00000067081	1	2	NA	NA	NA	NA	NA	NA	NA	NA	NA	NA	NA	2
Asb2	ENSMUSG00000021200	3	3	NA	NA	NA	3	NA	1.5	NA	NA	NA	NA	NA	4
Asb3	ENSMUSG00000020305	2	2	NA	NA	NA	NA	NA	2	NA	NA	NA	NA	NA	2
Asb4	ENSMUSG00000042607	1	2	NA	NA	NA	NA	NA	NA	NA	NA	NA	NA	NA	2
Asb5	ENSMUSG00000031519	1	3	NA	NA	NA	NA	NA	NA	NA	NA	NA	NA	NA	3
Asb6	ENSMUSG00000039483	7	2	NA	2	3	2	NA	2.5	NA	NA	3	NA	2	2
Asb8	ENSMUSG00000048175	1	2	NA	NA	NA	NA	NA	NA	NA	NA	NA	NA	NA	2
Asb9	ENSMUSG00000031384	2	4	NA	NA	NA	NA	4	NA	NA	NA	NA	NA	4	NA
Ascc1	ENSMUSG00000044475	4	2.25	NA	NA	NA	2.5	NA	3	2	NA	NA	NA	NA	1
Ascc2	ENSMUSG00000020412	7	2	NA	NA	2	2	NA	4	2	3	2	NA	2	NA
Ascc3	ENSMUSG00000038774	10	2	NA	1	2	2	2	3	2	3	3	NA	2	2
Asf1a	ENSMUSG00000019857	9	3	NA	1	4	2	3	3	3	4	5	NA	4	NA
Asf1b	ENSMUSG00000005470	3	4	NA	NA	NA	NA	NA	1	NA	NA	4	NA	4	NA
Asgr1	ENSMUSG00000020884	1	5	NA	NA	NA	NA	NA	5	NA	NA	NA	NA	NA	NA
Asgr2	ENSMUSG00000040963	2	3	NA	NA	NA	NA	3	3	NA	NA	NA	NA	NA	NA
Ash1l	ENSMUSG00000028053	3	2	NA	NA	NA	3	NA	2	NA	NA	NA	NA	NA	1
Ash2l	ENSMUSG00000031575	8	3	NA	2	3	2	NA	3	4	NA	3	NA	3	2
Asic1	ENSMUSG00000023017	2	3.5	NA	3	NA	NA	4	NA	NA	NA	NA	NA	NA	NA
Asl	ENSMUSG00000025533	11	4	2	3	4	3	5	5	4	5	5	NA	5	4
Asns	ENSMUSG00000029752	7	4	NA	3	3	NA	NA	4	2	5	5	NA	5	NA
Asnsd1	ENSMUSG00000026095	1	3.5	NA	NA	NA	3.5	NA	NA	NA	NA	NA	NA	NA	NA
Aspa	ENSMUSG00000020774	6	3	NA	3	NA	3	5	4	3	NA	NA	NA	NA	3
Aspdh	ENSMUSG00000038704	2	5	NA	NA	NA	NA	5	5	NA	NA	NA	NA	NA	NA
Aspg	ENSMUSG00000037686	3	3	NA	NA	NA	NA	3	3	NA	NA	NA	NA	2	NA
Asph	ENSMUSG00000028207	11	4	3	2	4	5	4	2	4	4	4	NA	4	5
Asphd1	ENSMUSG00000046378	1	3	NA	3	NA	NA	NA	NA	NA	NA	NA	NA	NA	NA
Asphd2	ENSMUSG00000029348	1	3	NA	3	NA	NA	NA	NA	NA	NA	NA	NA	NA	NA
Aspm	ENSMUSG00000033952	1	2	NA	NA	NA	NA	NA	2	NA	NA	NA	NA	NA	NA
Aspn	ENSMUSG00000021388	6	4.5	3	NA	NA	4	NA	NA	5	4	NA	5	NA	5
Asprv1	ENSMUSG00000033508	2	2.5	NA	NA	3	NA	NA	2	NA	NA	NA	NA	NA	NA
Aspscr1	ENSMUSG00000025142	10	4	NA	4	4	4	3	2	2	4	4	NA	5	4
Asrgl1	ENSMUSG00000024654	11	3.5	3	5	3.5	5	3	2	3	3	5	NA	5	5
Ass1	ENSMUSG00000076441	10	5	NA	4	5	4	5	5	5	5	5	NA	5	2
Astn1	ENSMUSG00000026587	1	4	NA	4	NA	NA	NA	NA	NA	NA	NA	NA	NA	NA
Astn2	ENSMUSG00000028373	2	2	NA	2	NA	NA	NA	2	NA	NA	NA	NA	NA	NA
Asxl2	ENSMUSG00000037486	2	2	NA	NA	NA	NA	NA	2	NA	NA	NA	NA	NA	2
Asz1	ENSMUSG00000010796	1	4	NA	NA	NA	NA	NA	NA	NA	NA	NA	NA	4	NA
Atad1	ENSMUSG00000013662	10	4	NA	3	4	5	4	4	4	2	4	NA	5	5
Atad2	ENSMUSG00000022360	5	2	NA	NA	NA	NA	NA	3	2	NA	2	NA	2	1
Atad3a	ENSMUSG00000029036	10	4	NA	4	2.5	5	5	4	4	4	4	NA	4	4
Atad5	ENSMUSG00000017550	2	2.25	NA	NA	NA	2.5	NA	2	NA	NA	NA	NA	NA	NA
Atat1	ENSMUSG00000024426	2	3	NA	4	NA	2	NA	NA	NA	NA	NA	NA	NA	NA
Atcay	ENSMUSG00000034958	2	3.5	NA	4	3	NA	NA	NA	NA	NA	NA	NA	NA	NA
Ate1	ENSMUSG00000030850	9	4	NA	2	5	4	3	4	4	NA	4	NA	3	4
Atf1	ENSMUSG00000023027	3	3	NA	NA	NA	2	NA	4	NA	NA	NA	NA	NA	3
Atf2	ENSMUSG00000027104	2	2.5	NA	NA	NA	NA	NA	3	2	NA	NA	NA	NA	NA
Atf3	ENSMUSG00000026628	1	1	NA	NA	NA	NA	NA	1	NA	NA	NA	NA	NA	NA
Atf6	ENSMUSG00000026663	2	2	NA	NA	NA	2	NA	2	NA	NA	NA	NA	NA	NA
Atf6b	ENSMUSG00000015461	1	1.5	NA	NA	NA	NA	NA	1.5	NA	NA	NA	NA	NA	NA
Atf7ip	ENSMUSG00000030213	7	2	NA	2	NA	2	NA	3.5	2	2	2	NA	2	NA
Atg10	ENSMUSG00000021619	1	1	NA	NA	NA	NA	NA	1	NA	NA	NA	NA	NA	NA
Atg101	ENSMUSG00000037204	3	2	NA	3	NA	NA	NA	1	NA	NA	NA	NA	2	NA
Atg12	ENSMUSG00000032905	2	3.75	NA	NA	NA	3.5	NA	4	NA	NA	NA	NA	NA	NA
Atg13	ENSMUSG00000027244	4	2	NA	2	NA	NA	NA	2	NA	NA	NA	NA	2	2
Atg16l1	ENSMUSG00000026289	9	3	NA	3	2	4	2	4	3	3	NA	NA	2	2
Atg16l2	ENSMUSG00000047767	1	2	NA	NA	NA	NA	NA	2	NA	NA	NA	NA	NA	NA
Atg2a	ENSMUSG00000024773	9	2	NA	2	NA	2	2	3	2	2	2	NA	2	2
Atg2b	ENSMUSG00000041341	10	2	NA	3	2	2	2	2	2	2	2	NA	2	2
Atg3	ENSMUSG00000022663	10	4	NA	4	4	4	3	4	4	3	5	NA	4	4
Atg4a-ps	ENSMUSG00000087119	1	2	NA	NA	NA	NA	NA	2	NA	NA	NA	NA	NA	NA
Atg4b	ENSMUSG00000026280	10	3.5	NA	4	3	2	3	4	3	4	4	NA	4	3
Atg4c	ENSMUSG00000028550	1	1.5	NA	NA	NA	NA	NA	1.5	NA	NA	NA	NA	NA	NA
Atg4d	ENSMUSG00000002820	2	1.5	NA	2	NA	NA	NA	NA	NA	NA	NA	NA	NA	1
Atg5	ENSMUSG00000038160	9	3	NA	3	NA	2	2	4	3	3	3	NA	4	4
Atg7	ENSMUSG00000030314	10	3	NA	3	2.5	2	3	2	3	3	4	NA	4	3
Atg9a	ENSMUSG00000033124	6	2.5	NA	3	NA	2	2	3	NA	NA	2	NA	NA	4
Atic	ENSMUSG00000026192	11	5	4	5	5	5	4	4	5	5	5	NA	5	5
Atl1	ENSMUSG00000021066	8	3	NA	4	3	2	NA	2	NA	3	3	NA	3	2
Atl2	ENSMUSG00000059811	10	4	NA	3	3	5	3	4	3	4	4	NA	4	5
Atl3	ENSMUSG00000024759	9	4	NA	3	NA	4	4	4	5	4	5	NA	5	4
Atm	ENSMUSG00000034218	4	2	NA	NA	NA	NA	NA	2.5	2	NA	2	NA	2	NA
Atn1	ENSMUSG00000004263	1	1.5	NA	NA	NA	NA	NA	1.5	NA	NA	NA	NA	NA	NA
Atox1	ENSMUSG00000018585	10	5	NA	5	5	5	5	5	5	5	5	NA	5	5
Atp10a	ENSMUSG00000025324	1	1	NA	NA	NA	NA	NA	1	NA	NA	NA	NA	NA	NA
Atp10b	ENSMUSG00000055415	1	3	3	NA	NA	NA	NA	NA	NA	NA	NA	NA	NA	NA
Atp11a	ENSMUSG00000031441	6	2.5	NA	1	NA	2	4	3	3	NA	NA	NA	2	NA
Atp11b	ENSMUSG00000037400	5	2	NA	2	NA	3	NA	2	2	NA	NA	NA	3	NA
Atp11c	ENSMUSG00000062949	6	2	NA	1	NA	2	2	4	3	NA	NA	NA	2	NA
Atp12a	ENSMUSG00000022229	8	2	NA	5	NA	1.5	4	3	2	NA	2	NA	2	1
Atp13a1	ENSMUSG00000031862	10	3.5	NA	2	2	3	5	2	4	4	3	NA	4	4
Atp13a2	ENSMUSG00000036622	3	2	NA	1	NA	NA	NA	2	NA	NA	NA	NA	NA	2
Atp13a3	ENSMUSG00000022533	6	2	NA	1	NA	NA	2	2	2	NA	2	NA	2	NA
Atp1a1	ENSMUSG00000033161	11	5	4	5	5	5	5	5	5	5	5	NA	5	5
Atp1a2	ENSMUSG00000007097	10	5	NA	5	4	5	5	4	4	5	5	NA	5	5
Atp1a3	ENSMUSG00000040907	5	2.5	NA	5	5	2.5	NA	2	NA	NA	NA	NA	NA	2
Atp1a4	ENSMUSG00000007107	4	2.5	NA	2	NA	3	NA	1	3	NA	NA	NA	NA	NA
Atp1b1	ENSMUSG00000026576	10	5	NA	5	5	5	5	4	5	3	4	NA	5	5
Atp1b2	ENSMUSG00000041329	6	4	NA	5	5	3	NA	1	NA	NA	NA	NA	2	5
Atp1b3	ENSMUSG00000032412	11	5	4	5	5	5	4	3	5	5	5	NA	4	4
Atp1b4	ENSMUSG00000016327	1	3	NA	NA	NA	NA	NA	NA	NA	NA	NA	NA	NA	3
Atp23	ENSMUSG00000025436	5	2	NA	2	NA	2	3	1	NA	NA	NA	NA	4	NA
Atp2a1	ENSMUSG00000030730	7	3	3	1	NA	2	NA	NA	4	NA	3	5	NA	5
Atp2a2	ENSMUSG00000029467	12	5	2	5	5	5	5	4	5	5	5	2	5	5
Atp2a3	ENSMUSG00000020788	9	4	2	2	NA	4	3	2.5	4	NA	5	4	NA	5
Atp2b1	ENSMUSG00000019943	11	4	4	5	3.5	5	4	2	5	3	3	NA	4	4
Atp2b2	ENSMUSG00000030302	9	3	NA	5	4	2	3	2	4	3	3	NA	4	NA
Atp2b3	ENSMUSG00000031376	7	2	NA	5	3	2	2	1	2	NA	NA	NA	NA	3
Atp2b4	ENSMUSG00000026463	10	3	2	5	3	4	2	2	4	NA	3	NA	4	3
Atp2c1	ENSMUSG00000032570	9	2	NA	2	2	4	2	2	2	2	2	NA	NA	1
Atp4a	ENSMUSG00000005553	1	2	NA	NA	NA	2	NA	NA	NA	NA	NA	NA	NA	NA
Atp5a1	ENSMUSG00000025428	12	5	5	5	5	5	5	5	5	5	5	5	5	5
Atp5b	ENSMUSG00000025393	12	5	5	5	5	5	5	5	5	5	5	5	5	5
Atp5c1	ENSMUSG00000025781	12	5	5	5	4.5	5	5	5	5	5	5	3	5	5
Atp5d	ENSMUSG00000003072	11	5	4.5	5	5	5	5	5	5	5	5	NA	5	4
Atp5e	ENSMUSG00000016252	10	5	NA	5	NA	5	5	5	5	4	5	1	5	5
Atp5g3	ENSMUSG00000018770	1	3	NA	NA	3	NA	NA	NA	NA	NA	NA	NA	NA	NA
Atp5h	ENSMUSG00000034566	12	5	5	5	5	5	5	5	5	5	5	3	5	5
Atp5j	ENSMUSG00000022890	12	5	3	5	5	5	5	5	5	5	3	1	3	5
Atp5j2	ENSMUSG00000038690	10	5	NA	5	5	5	5	5	5	5	5	NA	5	5
Atp5k	ENSMUSG00000050856	10	5	NA	5	5	5	5	5	5	5	5	NA	5	5
Atp5l	ENSMUSG00000038717	10	5	NA	5	5	5	5	5	5	5	5	NA	5	5
Atp5md	ENSMUSG00000071528	10	5	NA	5	5	5	5	5	5	5	5	NA	5	5
Atp5mpl	ENSMUSG00000021290	5	5	NA	5	NA	5	NA	5	5	NA	NA	NA	NA	5
Atp5o	ENSMUSG00000022956	10	5	NA	5	5	5	5	5	5	5	5	NA	5	5
Atp5o	ENSMUSG00000116933	10	5	NA	5	5	5	5	5	5	5	5	NA	5	5
Atp5pb	ENSMUSG00000000563	11	5	NA	5	4.5	5	5	5	5	5	5	1.5	5	5
ATP6	ENSMUSG00000064357	9	4	NA	4	NA	5	5	4	5	4	3	NA	4	5
Atp6ap1	ENSMUSG00000019087	9	3	NA	5	4	3	3	3.5	2	NA	3	NA	3	3
Atp6ap2	ENSMUSG00000031007	7	3	NA	4	3.5	NA	3	4	2.5	NA	2	NA	3	NA
Atp6v0a1	ENSMUSG00000019302	10	3.25	NA	5	3.5	4	3	4	3	2	3	NA	4	3
Atp6v0a2	ENSMUSG00000038023	8	2	NA	2	NA	3	2	2	2	2	2	NA	NA	2
Atp6v0a4	ENSMUSG00000038600	2	3.5	NA	NA	NA	NA	5	NA	NA	NA	NA	NA	2	NA
Atp6v0c	ENSMUSG00000024121	9	4	NA	5	5	3	5	1	4.5	NA	3	NA	3	4
Atp6v0d1	ENSMUSG00000013160	10	5	NA	5	5	4	5	3	5	4	5	NA	5	3
Atp6v0d2	ENSMUSG00000028238	1	1	NA	NA	NA	NA	NA	1	NA	NA	NA	NA	NA	NA
Atp6v1a	ENSMUSG00000052459	11	5	4	5	5	5	5	4	5	5	5	NA	5	5
Atp6v1b1	ENSMUSG00000006269	2	4	NA	3	NA	NA	5	NA	NA	NA	NA	NA	NA	NA
Atp6v1b2	ENSMUSG00000006273	11	5	4	5	5	5	5	4	5	5	5	NA	5	5
Atp6v1c1	ENSMUSG00000022295	10	4	NA	5	4.5	4	5	2	4	4	4	NA	4	4
Atp6v1c2	ENSMUSG00000020566	2	3	NA	NA	NA	NA	4	NA	2	NA	NA	NA	NA	NA
Atp6v1d	ENSMUSG00000021114	9	4	NA	5	4	4	5	2	4	NA	4	NA	4	3
Atp6v1e1	ENSMUSG00000019210	9	4	NA	5	5	5	5	3	4	NA	4	NA	4	4
Atp6v1e2	ENSMUSG00000053375	2	3	NA	NA	NA	2	NA	NA	NA	NA	NA	NA	4	NA
Atp6v1f	ENSMUSG00000004285	10	4	NA	5	5	5	5	3	4	3	3	NA	4	4
Atp6v1g1	ENSMUSG00000039105	11	5	3	4	5	5	5	4	5	5	5	NA	5	5
Atp6v1g2	ENSMUSG00000024403	3	5	NA	5	5	3	NA	NA	NA	NA	NA	NA	NA	NA
Atp6v1g3	ENSMUSG00000026394	1	5	NA	NA	NA	NA	5	NA	NA	NA	NA	NA	NA	NA
Atp6v1h	ENSMUSG00000033793	10	4	NA	5	4.5	4	5	3	4	4	4	NA	5	4
Atp7a	ENSMUSG00000033792	8	2	NA	NA	NA	2	2	2.5	3	2	2	NA	2	2
Atp7b	ENSMUSG00000006567	2	2.5	NA	NA	NA	NA	NA	3	2	NA	NA	NA	NA	NA
ATP8	ENSMUSG00000064356	9	5	NA	5	NA	5	5	5	5	5	5	NA	5	5
Atp8a1	ENSMUSG00000037685	8	3	NA	4	2	3	2	3.5	3	NA	3	NA	NA	4
Atp8a2	ENSMUSG00000021983	2	3.5	NA	4	3	NA	NA	NA	NA	NA	NA	NA	NA	NA
Atp8b1	ENSMUSG00000039529	2	2.25	NA	NA	NA	NA	NA	2.5	NA	2	NA	NA	NA	NA
Atp8b2	ENSMUSG00000060671	1	1.5	NA	NA	NA	NA	NA	1.5	NA	NA	NA	NA	NA	NA
Atp8b4	ENSMUSG00000060131	1	2	NA	NA	NA	NA	NA	2	NA	NA	NA	NA	NA	NA
Atp9a	ENSMUSG00000027546	8	2	NA	3	2	4	2	2	2	2	NA	NA	NA	1
Atp9b	ENSMUSG00000024566	4	2	NA	2	NA	2	NA	3	NA	NA	NA	NA	NA	1
Atpaf1	ENSMUSG00000028710	7	3.5	NA	3	NA	5	4	3.5	2	NA	NA	NA	2	4
Atpaf2	ENSMUSG00000042709	9	3	NA	3	3	3	4	4	3	NA	3	NA	3	4
Atpif1	ENSMUSG00000054428	9	5	3	5	NA	5	5	4	5	NA	5	NA	4	3
Atpsckmt	ENSMUSG00000039065	4	2.5	NA	NA	NA	2	3	3	NA	NA	2	NA	NA	NA
Atr	ENSMUSG00000032409	6	2	NA	2	NA	2	NA	2	NA	2	2	NA	4	NA
Atraid	ENSMUSG00000013622	2	3.25	NA	NA	NA	3	NA	3.5	NA	NA	NA	NA	NA	NA
Atrip	ENSMUSG00000025646	4	1.75	NA	1	NA	NA	2	1.5	NA	NA	NA	NA	3	NA
Atrn	ENSMUSG00000027312	7	2	NA	2	2	NA	2	2	2	NA	2	NA	2	NA
Atrnl1	ENSMUSG00000054843	2	2	NA	2	NA	NA	NA	2	NA	NA	NA	NA	NA	NA
Atrx	ENSMUSG00000031229	8	2	NA	2	2	2	2	3	4	NA	2	NA	NA	3
Atxn1	ENSMUSG00000046876	4	1.75	NA	2	NA	1.5	NA	2	NA	NA	NA	NA	NA	1
Atxn10	ENSMUSG00000016541	10	4	NA	4	4.5	4	4	2	4	4	4	NA	5	4
Atxn1l	ENSMUSG00000069895	3	1.5	NA	1	NA	2	NA	1.5	NA	NA	NA	NA	NA	NA
Atxn2	ENSMUSG00000042605	10	3	NA	3	2.5	4	3	3	2	3	2	NA	2	4
Atxn2l	ENSMUSG00000032637	10	3	NA	3	2.5	4	2	2	3	4	4	NA	4	3
Atxn3	ENSMUSG00000021189	7	2	NA	2	NA	2	2	3	2	NA	4	NA	4	NA
Atxn7	ENSMUSG00000021738	1	1.5	NA	NA	NA	NA	NA	1.5	NA	NA	NA	NA	NA	NA
Atxn7l1	ENSMUSG00000020564	1	3	NA	NA	NA	NA	NA	3	NA	NA	NA	NA	NA	NA
Atxn7l3	ENSMUSG00000059995	1	1	NA	NA	NA	NA	NA	1	NA	NA	NA	NA	NA	NA
Atxn7l3b	ENSMUSG00000074748	9	3	NA	3	4	3	3	4	3	3	4	NA	4	NA
AU015836	ENSMUSG00000081044	1	5	NA	NA	NA	NA	NA	NA	NA	NA	NA	NA	5	NA
AU022252	ENSMUSG00000078584	10	3.5	NA	3	5	4	4	4	2	3	3	NA	4	3
AU040320	ENSMUSG00000028830	9	2	NA	2	NA	2	3	4	2	2	2	NA	2	1
Auh	ENSMUSG00000021460	8	5	NA	5	5	5	5	4	4	NA	3	NA	NA	5
Aup1	ENSMUSG00000068328	10	3.5	NA	3	3	4	3	2	3	4	4	NA	4	5
Aurka	ENSMUSG00000027496	2	2.5	NA	NA	NA	NA	NA	NA	NA	NA	2	NA	3	NA
Aurkaip1	ENSMUSG00000065990	1	3	NA	NA	NA	3	NA	NA	NA	NA	NA	NA	NA	NA
Aurkb	ENSMUSG00000020897	2	2.5	NA	NA	NA	NA	NA	2	NA	NA	3	NA	NA	NA
Aven	ENSMUSG00000003604	7	3	NA	1	NA	3	NA	4	NA	4	3	NA	4	3
Avil	ENSMUSG00000025432	1	1	NA	NA	NA	NA	NA	1	NA	NA	NA	NA	NA	NA
Avl9	ENSMUSG00000029787	8	2	NA	4	2	NA	2	2	2	2	2	NA	2	NA
Avp	ENSMUSG00000037727	1	3	NA	3	NA	NA	NA	NA	NA	NA	NA	NA	NA	NA
AW209491	ENSMUSG00000039182	3	2	NA	NA	NA	4	NA	2	NA	NA	NA	NA	NA	1
AW549877	ENSMUSG00000041935	10	4	NA	3	3.5	4	4	4	4	2	4	NA	4	3
AW551984	ENSMUSG00000038112	1	2	NA	2	NA	NA	NA	NA	NA	NA	NA	NA	NA	NA
Axdnd1	ENSMUSG00000026601	1	2	NA	NA	NA	NA	NA	NA	NA	NA	NA	NA	2	NA
Axin1	ENSMUSG00000024182	1	1	NA	NA	NA	NA	NA	1	NA	NA	NA	NA	NA	NA
Axin2	ENSMUSG00000000142	1	1	NA	NA	NA	NA	NA	1	NA	NA	NA	NA	NA	NA
Axl	ENSMUSG00000002602	6	2	NA	NA	NA	2	NA	2	2	NA	2	NA	2	2
Azgp1	ENSMUSG00000037053	7	3	NA	NA	NA	4	3	3	3	NA	3	NA	3	3
Azi2	ENSMUSG00000039285	3	1	NA	1	NA	3	NA	1	NA	NA	NA	NA	NA	NA
B230219D22Rik	ENSMUSG00000045767	5	3	NA	NA	4	3	NA	1.5	4	NA	NA	NA	NA	1
B2m	ENSMUSG00000060802	10	5	4	5	NA	5	4	5	5	4	5	NA	4	5
B3galnt1	ENSMUSG00000043300	1	2.5	NA	NA	NA	NA	NA	2.5	NA	NA	NA	NA	NA	NA
B3galnt2	ENSMUSG00000039242	2	2.5	NA	NA	NA	NA	NA	2	NA	NA	NA	NA	NA	3
B3galt6	ENSMUSG00000050796	3	2	NA	2	2	NA	NA	3	NA	NA	NA	NA	NA	NA
B3gat3	ENSMUSG00000071649	7	3	NA	4	NA	3	3	3	NA	3	NA	NA	2	2
B3glct	ENSMUSG00000051950	7	2	NA	2	3	2	NA	2.5	2	NA	3	NA	NA	1
B3gnt2	ENSMUSG00000051650	1	2	NA	NA	NA	NA	NA	2	NA	NA	NA	NA	NA	NA
B430306N03Rik	ENSMUSG00000043740	1	1	NA	NA	NA	NA	NA	1	NA	NA	NA	NA	NA	NA
B4galnt1	ENSMUSG00000006731	5	3	NA	3	NA	NA	NA	3	2	NA	3	NA	2	NA
B4galnt3	ENSMUSG00000041372	1	2	2	NA	NA	NA	NA	NA	NA	NA	NA	NA	NA	NA
B4galt1	ENSMUSG00000028413	2	2.5	NA	NA	NA	2	NA	3	NA	NA	NA	NA	NA	NA
B4galt5	ENSMUSG00000017929	2	2	NA	NA	NA	NA	NA	2	NA	NA	NA	NA	NA	2
B4gat1	ENSMUSG00000047379	5	3	NA	1	NA	3	3	3	NA	NA	NA	NA	NA	1
B630019K06Rik	ENSMUSG00000052364	2	2.5	NA	3	NA	NA	NA	2	NA	NA	NA	NA	NA	NA
B9d1	ENSMUSG00000001039	4	2	NA	NA	NA	NA	2	1	2.5	NA	NA	NA	2	NA
Baalc	ENSMUSG00000022296	1	3	NA	3	NA	NA	NA	NA	NA	NA	NA	NA	NA	NA
Baat	ENSMUSG00000039653	1	5	NA	NA	NA	NA	NA	5	NA	NA	NA	NA	NA	NA
Babam1	ENSMUSG00000031820	10	3.25	NA	4	3.5	4	3	4	2	3	4	NA	3	2
Babam2	ENSMUSG00000052139	9	4	NA	2	NA	4	4	4	3	4	4	NA	4	4
Bace1	ENSMUSG00000032086	1	1	NA	1	NA	NA	NA	NA	NA	NA	NA	NA	NA	NA
Bace2	ENSMUSG00000040605	1	1	NA	NA	NA	NA	NA	1	NA	NA	NA	NA	NA	NA
Bach1	ENSMUSG00000025612	2	2.25	NA	NA	NA	NA	NA	2.5	2	NA	NA	NA	NA	NA
Bach2	ENSMUSG00000040270	1	2	NA	NA	2	NA	NA	NA	NA	NA	NA	NA	NA	NA
Bad	ENSMUSG00000024959	7	3	NA	3	NA	3	NA	3	3	3	3	NA	4	NA
Bag1	ENSMUSG00000028416	9	3	NA	3	2	3	4	4	4	NA	3	NA	4	3
Bag2	ENSMUSG00000042215	8	3.5	NA	1.5	NA	5	4	3	2	NA	4	NA	3	4
Bag3	ENSMUSG00000030847	7	4	2	2	NA	5	NA	4	4	3	NA	NA	NA	5
Bag4	ENSMUSG00000037316	4	2.5	NA	3	2	NA	NA	3	NA	NA	NA	NA	2	NA
Bag5	ENSMUSG00000049792	9	3.5	NA	3	3.5	4	NA	2	4	2	2	NA	4	4
Bag6	ENSMUSG00000024392	10	4	NA	4	4	4	4	2	3	4	4	NA	4	4
Bahcc1	ENSMUSG00000039741	1	2	NA	NA	NA	2	NA	NA	NA	NA	NA	NA	NA	NA
Bahd1	ENSMUSG00000040007	1	1	NA	NA	NA	NA	NA	1	NA	NA	NA	NA	NA	NA
Baiap2	ENSMUSG00000025372	5	3	NA	4	NA	2	3	2	4	NA	NA	NA	NA	NA
Baiap2l1	ENSMUSG00000038859	5	4	NA	NA	NA	2	NA	4	4	4	NA	NA	2	NA
Baiap2l2	ENSMUSG00000018126	1	3	NA	NA	NA	NA	3	NA	NA	NA	NA	NA	NA	NA
Baiap3	ENSMUSG00000047507	1	1	NA	1	NA	NA	NA	NA	NA	NA	NA	NA	NA	NA
Bak1	ENSMUSG00000057789	8	3	NA	1	NA	3	2	3	3	NA	4	NA	2	3
Banf1	ENSMUSG00000024844	8	5	NA	5	5	5	3	3	5	NA	NA	NA	4	5
Banf2	ENSMUSG00000037307	1	4	NA	NA	NA	NA	NA	NA	NA	NA	NA	NA	4	NA
Bank1	ENSMUSG00000037922	2	3	NA	NA	NA	NA	NA	2	NA	NA	4	NA	NA	NA
Banp	ENSMUSG00000025316	1	3	NA	NA	NA	NA	NA	3	NA	NA	NA	NA	NA	NA
Bap1	ENSMUSG00000021901	2	2	NA	NA	NA	NA	NA	3	NA	NA	NA	NA	NA	1
Bard1	ENSMUSG00000026196	1	3	NA	NA	NA	NA	NA	3	NA	NA	NA	NA	NA	NA
Basp1	ENSMUSG00000045763	9	5	2	5	5	4	NA	2	5	NA	5	NA	5	3
Bax	ENSMUSG00000003873	10	4	NA	5	3	4	4	2	2	4	5	NA	5	4
Baz1a	ENSMUSG00000035021	4	2	NA	NA	NA	NA	NA	2	2	NA	2	NA	2	NA
Baz1b	ENSMUSG00000002748	6	2.25	NA	2	2.5	2	NA	3	4.5	NA	NA	NA	NA	2
Baz2a	ENSMUSG00000040054	2	2	NA	NA	NA	NA	NA	2	2	NA	NA	NA	NA	NA
Baz2b	ENSMUSG00000026987	3	1.5	NA	NA	NA	NA	NA	1.5	2	NA	NA	NA	NA	1
Bbc3	ENSMUSG00000002083	1	1.5	NA	NA	NA	NA	NA	1.5	NA	NA	NA	NA	NA	NA
Bbip1	ENSMUSG00000084957	2	3	NA	NA	NA	3	NA	NA	NA	NA	NA	NA	NA	3
Bbln	ENSMUSG00000039195	3	3	NA	3.5	NA	3	NA	2.5	NA	NA	NA	NA	NA	NA
Bbof1	ENSMUSG00000057265	1	2	NA	NA	NA	NA	NA	NA	2	NA	NA	NA	NA	NA
Bbox1	ENSMUSG00000041660	2	3.5	NA	3	NA	NA	NA	4	NA	NA	NA	NA	NA	NA
Bbs1	ENSMUSG00000006464	5	2.5	NA	2	4	NA	NA	1	2.5	NA	NA	NA	3	NA
Bbs2	ENSMUSG00000031755	5	2.5	NA	1	3	2.5	NA	NA	2	NA	NA	NA	4	NA
Bbs4	ENSMUSG00000025235	3	2.5	NA	NA	4	NA	NA	1.5	2.5	NA	NA	NA	NA	NA
Bbs5	ENSMUSG00000063145	2	3.5	NA	NA	3	NA	NA	NA	NA	NA	NA	NA	4	NA
Bbs7	ENSMUSG00000037325	5	2	NA	2	4	NA	NA	1.5	2	NA	NA	NA	4	NA
Bbs9	ENSMUSG00000035919	3	3	NA	NA	3	NA	NA	NA	2	NA	NA	NA	3	NA
Bbx	ENSMUSG00000022641	1	1	NA	NA	NA	NA	NA	1	NA	NA	NA	NA	NA	NA
BC003965	ENSMUSG00000067722	9	3	NA	1	3	4	3	4	3	4	4	NA	3	NA
BC004004	ENSMUSG00000052712	2	2.75	NA	NA	NA	2.5	NA	3	NA	NA	NA	NA	NA	NA
BC005624	ENSMUSG00000026851	4	3.25	NA	1	NA	3.5	NA	4	NA	NA	3	NA	NA	NA
BC024978	ENSMUSG00000078786	2	2.5	NA	NA	NA	2	NA	3	NA	NA	NA	NA	NA	NA
BC031181	ENSMUSG00000036299	4	3	NA	3	NA	3	NA	4.5	NA	NA	NA	NA	NA	3
BC035947	ENSMUSG00000090486	1	2	NA	NA	NA	NA	NA	NA	2	NA	NA	NA	NA	NA
BC048507	ENSMUSG00000064063	1	3	NA	NA	NA	NA	NA	NA	NA	NA	NA	NA	3	NA
BC049762	ENSMUSG00000045942	1	3	NA	NA	NA	NA	NA	NA	NA	NA	NA	NA	3	NA
BC051019	ENSMUSG00000031022	1	4	NA	NA	NA	NA	NA	NA	4	NA	NA	NA	NA	NA
BC051142	ENSMUSG00000057246	1	4	NA	NA	NA	NA	NA	NA	NA	NA	NA	NA	4	NA
BC055324	ENSMUSG00000041406	2	2	NA	NA	NA	NA	NA	1	NA	NA	NA	NA	3	NA
Bcam	ENSMUSG00000002980	8	3.5	NA	3	2.5	5	5	3	5	NA	3	NA	NA	4
Bcan	ENSMUSG00000004892	3	3	NA	5	2	NA	NA	NA	3	NA	NA	NA	NA	NA
Bcap29	ENSMUSG00000020650	8	3.5	NA	3	NA	5	3	3	4	NA	3	NA	4	5
Bcap31	ENSMUSG00000002015	9	5	NA	3	3.5	5	5	5	5	NA	4	NA	3	5
Bcar1	ENSMUSG00000031955	8	2	NA	2	3	2	2	3	2	NA	2	NA	3	NA
Bcar3	ENSMUSG00000028121	3	2	NA	2	2	NA	NA	2	NA	NA	NA	NA	NA	NA
Bcas1	ENSMUSG00000013523	2	2.5	NA	4	NA	NA	NA	1	NA	NA	NA	NA	NA	NA
Bcas2	ENSMUSG00000005687	9	3	NA	2	4	4	4	2	4	NA	3	NA	3	1
Bcas3	ENSMUSG00000059439	8	3	NA	4	2	3	NA	3	2	NA	2	NA	3	3
Bcat1	ENSMUSG00000030268	6	4	4	4	4	NA	4	1	NA	NA	NA	NA	NA	2
Bcat2	ENSMUSG00000030826	9	5	NA	3	NA	5	5	3	4	5	5	NA	5	5
Bccip	ENSMUSG00000030983	9	3	NA	NA	2	3	3	4	3	4	4	NA	3	4
Bcdin3d	ENSMUSG00000037525	1	1.5	NA	NA	NA	NA	NA	1.5	NA	NA	NA	NA	NA	NA
Bche	ENSMUSG00000027792	5	3	NA	1	NA	3	NA	3	2	NA	NA	NA	NA	4
Bckdha	ENSMUSG00000060376	10	5	NA	3	3	5	5	5	3	5	5	NA	4	5
Bckdhb	ENSMUSG00000032263	10	4	NA	3	4	4	5	4	3	5	4	NA	4	4
Bckdk	ENSMUSG00000030802	9	4	NA	3	NA	5	4	4	3	4	3	NA	2	5
Bcl10	ENSMUSG00000028191	4	2.25	NA	NA	NA	2	2	2.5	NA	NA	3	NA	NA	NA
Bcl11a	ENSMUSG00000000861	1	2	NA	2	NA	NA	NA	NA	NA	NA	NA	NA	NA	NA
Bcl11b	ENSMUSG00000048251	1	2	NA	2	NA	NA	NA	NA	NA	NA	NA	NA	NA	NA
Bcl2	ENSMUSG00000057329	5	3	NA	NA	NA	2	3	4.5	3	NA	3	NA	NA	NA
Bcl2l1	ENSMUSG00000007659	7	3	NA	4	NA	3	4	3	4	NA	3	NA	2	NA
Bcl2l12	ENSMUSG00000003190	1	1	NA	NA	NA	NA	NA	1	NA	NA	NA	NA	NA	NA
Bcl2l13	ENSMUSG00000009112	10	4	NA	3	4	5	4	4	4	4	5	NA	4	5
Bcl2l14	ENSMUSG00000030200	1	1	NA	NA	NA	NA	NA	1	NA	NA	NA	NA	NA	NA
Bcl2l2	ENSMUSG00000089682	2	2.5	NA	3	NA	NA	2	NA	NA	NA	NA	NA	NA	NA
Bcl6	ENSMUSG00000022508	2	1.75	NA	NA	NA	NA	NA	2.5	NA	NA	NA	NA	NA	1
Bcl7a	ENSMUSG00000029438	2	1.75	NA	NA	NA	NA	NA	1	2.5	NA	NA	NA	NA	NA
Bcl7b	ENSMUSG00000029681	5	3	NA	3	NA	NA	NA	3.5	3.5	NA	3	NA	3	NA
Bcl7c	ENSMUSG00000030814	1	2	NA	NA	NA	NA	NA	2	NA	NA	NA	NA	NA	NA
Bcl9	ENSMUSG00000038256	1	1.5	NA	NA	NA	NA	NA	1.5	NA	NA	NA	NA	NA	NA
Bcl9l	ENSMUSG00000063382	4	2	NA	NA	NA	2	NA	2	2	NA	NA	NA	2	NA
Bclaf1	ENSMUSG00000037608	5	3.5	NA	2	3.5	4	NA	1.5	5	NA	NA	NA	NA	NA
Bclaf3	ENSMUSG00000044150	1	2	NA	NA	NA	NA	NA	2	NA	NA	NA	NA	NA	NA
Bco1	ENSMUSG00000031845	1	2.5	NA	NA	NA	NA	NA	2.5	NA	NA	NA	NA	NA	NA
Bco2	ENSMUSG00000032066	1	4	NA	NA	NA	NA	NA	4	NA	NA	NA	NA	NA	NA
Bcor	ENSMUSG00000040363	3	2	NA	NA	2	NA	NA	4	2	NA	NA	NA	NA	NA
Bcr	ENSMUSG00000009681	7	2	NA	3	2	3	2	2	2	NA	2	NA	NA	NA
Bcs1l	ENSMUSG00000026172	10	3	NA	3	2	2	3	2	3	3	3	NA	3	4
Bdh1	ENSMUSG00000046598	10	4.5	NA	5	5	4	5	5	2	3	4	NA	3	5
Bdh2	ENSMUSG00000028167	5	2.5	NA	2.5	NA	3	5	2.5	NA	NA	NA	NA	NA	2
Bdp1	ENSMUSG00000049658	2	2	NA	NA	NA	NA	NA	NA	2	NA	NA	NA	NA	2
Becn1	ENSMUSG00000035086	7	3	NA	2	2	3	NA	3.5	3	NA	4	NA	3	NA
Begain	ENSMUSG00000040867	1	2	NA	2	NA	NA	NA	NA	NA	NA	NA	NA	NA	NA
Bend3	ENSMUSG00000038214	1	1.5	NA	NA	NA	NA	NA	1.5	NA	NA	NA	NA	NA	NA
Bend7	ENSMUSG00000048186	1	2.5	NA	NA	NA	NA	NA	NA	2.5	NA	NA	NA	NA	NA
Best3	ENSMUSG00000020169	1	3	NA	NA	NA	NA	NA	NA	NA	NA	NA	NA	NA	3
Bet1	ENSMUSG00000032757	8	4	NA	4	NA	3	4	3	4	5	4	NA	5	NA
Bex2	ENSMUSG00000042750	1	2.5	NA	2.5	NA	NA	NA	NA	NA	NA	NA	NA	NA	NA
Bfsp1	ENSMUSG00000027420	1	4.5	NA	NA	4.5	NA	NA	NA	NA	NA	NA	NA	NA	NA
Bfsp2	ENSMUSG00000032556	1	4	NA	NA	4	NA	NA	NA	NA	NA	NA	NA	NA	NA
Bgn	ENSMUSG00000031375	10	4	5	NA	NA	5	3	3	5	3	3	5	2	5
Bhlhe41	ENSMUSG00000030256	1	1.5	NA	NA	NA	NA	NA	1.5	NA	NA	NA	NA	NA	NA
Bhmt	ENSMUSG00000074768	4	3.5	NA	NA	NA	2	2	5	NA	NA	NA	NA	5	NA
Bhmt2	ENSMUSG00000042118	2	3.5	NA	NA	NA	NA	4	3	NA	NA	NA	NA	NA	NA
Bicc1	ENSMUSG00000014329	2	1.75	NA	NA	NA	2	NA	1.5	NA	NA	NA	NA	NA	NA
Bicd1	ENSMUSG00000003452	4	2	NA	2	NA	2	NA	2	NA	NA	NA	NA	NA	2
Bicd2	ENSMUSG00000037933	8	3	NA	4	NA	4	2	4	3	NA	3	NA	3	3
Bicdl1	ENSMUSG00000041609	1	1	NA	NA	NA	NA	NA	NA	NA	NA	NA	NA	NA	1
Bicra	ENSMUSG00000070808	2	2	NA	NA	NA	NA	NA	2	2	NA	NA	NA	NA	NA
Bicral	ENSMUSG00000036568	1	2	NA	NA	NA	NA	NA	2	NA	NA	NA	NA	NA	NA
Bid	ENSMUSG00000004446	8	3	NA	3	4	2.5	4	3	3	NA	5	NA	3	NA
Bin1	ENSMUSG00000024381	11	4	NA	5	4.5	3.5	3	1.5	4	4	5	1.5	2	5
Bin2	ENSMUSG00000098112	6	4	NA	2	NA	4	NA	2	4	NA	5	NA	4	NA
Bin3	ENSMUSG00000022089	6	2	NA	NA	NA	2	NA	2	2	NA	2	NA	2	1
Birc2	ENSMUSG00000057367	3	1	NA	1	NA	2	NA	1	NA	NA	NA	NA	NA	NA
Birc5	ENSMUSG00000017716	1	1.5	NA	NA	NA	NA	NA	1.5	NA	NA	NA	NA	NA	NA
Birc6	ENSMUSG00000024073	10	2.75	NA	2.5	2.5	3	3	2	2	2	3	NA	3	3
Birc7	ENSMUSG00000038840	1	4	NA	NA	4	NA	NA	NA	NA	NA	NA	NA	NA	NA
Blk	ENSMUSG00000014453	1	3	NA	NA	NA	NA	NA	NA	NA	NA	3	NA	NA	NA
Blm	ENSMUSG00000030528	1	2	NA	NA	NA	NA	NA	2	NA	NA	NA	NA	NA	NA
Blmh	ENSMUSG00000020840	11	4	4	4	5	4	5	4	4	4	5	NA	5	5
Blnk	ENSMUSG00000061132	1	2.5	NA	NA	NA	NA	NA	2.5	NA	NA	NA	NA	NA	NA
Bloc1s1	ENSMUSG00000090247	8	3.5	NA	4	NA	4	3	4	3	3	2	NA	4	NA
Bloc1s2	ENSMUSG00000057506	6	4	NA	4	NA	4	NA	4	3	NA	3	NA	4	NA
Bloc1s3	ENSMUSG00000057667	7	3	NA	1	3	4	3	3	NA	NA	2	NA	2	NA
Bloc1s4	ENSMUSG00000060708	8	3	NA	2	NA	3	3	3	2	NA	3	NA	3	1
Bloc1s5	ENSMUSG00000038982	6	3	NA	NA	NA	4	2	4	2	NA	3	NA	3	NA
Bloc1s6	ENSMUSG00000005804	9	3	NA	3	3	2	4	1	3	3	3	NA	3	NA
Blvra	ENSMUSG00000001999	11	4	3	4	4	5	5	4	4	4	5	NA	5	5
Blvrb	ENSMUSG00000040466	11	5	4	4	3	5	5	5	5	3	5	NA	4	5
Blzf1	ENSMUSG00000026577	2	2.25	NA	NA	NA	2	NA	2.5	NA	NA	NA	NA	NA	NA
Bmerb1	ENSMUSG00000044117	1	3	NA	3	NA	NA	NA	NA	NA	NA	NA	NA	NA	NA
Bmi1	ENSMUSG00000026739	2	1.5	NA	NA	NA	NA	NA	1	2	NA	NA	NA	NA	NA
Bmp1	ENSMUSG00000022098	3	2	3	NA	NA	2	NA	2	NA	NA	NA	NA	NA	NA
Bmp10	ENSMUSG00000030046	1	5	NA	NA	NA	5	NA	NA	NA	NA	NA	NA	NA	NA
Bmp2k	ENSMUSG00000034663	6	2	NA	1	NA	2	NA	3	3	NA	2	NA	2	NA
Bmp3	ENSMUSG00000029335	2	2.5	NA	NA	NA	2	NA	NA	3	NA	NA	NA	NA	NA
Bmp4	ENSMUSG00000021835	1	1	NA	NA	NA	NA	NA	NA	NA	NA	NA	NA	NA	1
Bmp5	ENSMUSG00000032179	1	2	NA	NA	NA	NA	NA	NA	2	NA	NA	NA	NA	NA
Bmp6	ENSMUSG00000039004	1	2.5	NA	NA	NA	NA	NA	NA	2.5	NA	NA	NA	NA	NA
Bmp8a	ENSMUSG00000032726	1	2	2	NA	NA	NA	NA	NA	NA	NA	NA	NA	NA	NA
Bmper	ENSMUSG00000031963	3	2.5	NA	NA	3	NA	NA	NA	2.5	NA	NA	NA	NA	1
Bmpr1a	ENSMUSG00000021796	1	2	NA	NA	NA	2	NA	NA	NA	NA	NA	NA	NA	NA
Bmpr2	ENSMUSG00000067336	5	2	NA	2	NA	2	NA	1.5	2	NA	NA	NA	2	NA
Bms1	ENSMUSG00000030138	5	2	NA	NA	2	2	NA	3	3	NA	NA	NA	NA	1
Bmt2	ENSMUSG00000042742	1	1	NA	NA	NA	NA	NA	1	NA	NA	NA	NA	NA	NA
Bmx	ENSMUSG00000031377	2	2	NA	NA	NA	2	NA	2	NA	NA	NA	NA	NA	NA
Bnip1	ENSMUSG00000024191	8	3	NA	1	NA	4	3	3	3	NA	2	NA	3	4
Bnip2	ENSMUSG00000011958	6	2	NA	2	NA	2	NA	2	3	NA	NA	NA	2	1
Bnip3	ENSMUSG00000078566	4	3.75	NA	3	NA	3.5	NA	4	NA	NA	NA	NA	NA	4
Bnip3l	ENSMUSG00000022051	7	3	NA	1	3	3	NA	4	2	NA	3	NA	2	NA
Boc	ENSMUSG00000022687	1	1	NA	NA	NA	NA	NA	NA	NA	NA	NA	NA	NA	1
Bod1	ENSMUSG00000044502	4	2.75	NA	3	NA	3	NA	2.5	NA	NA	NA	NA	NA	1
Bod1l	ENSMUSG00000061755	8	2	NA	2	2	2	NA	2	2	NA	2	NA	2	2
Bok	ENSMUSG00000026278	6	2	NA	3.5	NA	NA	2	2	NA	2	3	NA	2	NA
Bola1	ENSMUSG00000015943	11	4	3	4	3.5	5	4	4	3	5	4	NA	4	4
Bola2	ENSMUSG00000047721	10	4.25	NA	5	4.5	5	4	3	3.5	4	5	NA	5	4
Bola3	ENSMUSG00000045160	6	3.5	NA	1	NA	5	3	4	NA	NA	NA	NA	3	4
Boll	ENSMUSG00000025977	1	5	NA	NA	NA	NA	NA	NA	NA	NA	NA	NA	5	NA
Bop1	ENSMUSG00000022557	6	2	NA	NA	NA	2	NA	3	2	2	3	NA	2	NA
Bora	ENSMUSG00000022070	1	1.5	NA	NA	NA	NA	NA	1.5	NA	NA	NA	NA	NA	NA
Borcs5	ENSMUSG00000042992	8	3	NA	4	NA	3	3	3	3	NA	2	NA	3	3
Borcs6	ENSMUSG00000045176	5	3	NA	4	3	4	NA	3	NA	NA	NA	NA	NA	3
Borcs7	ENSMUSG00000062376	6	3.25	NA	4	NA	3.5	NA	4	3	NA	NA	NA	3	1
Borcs8	ENSMUSG00000002345	4	2.75	NA	3	NA	3	NA	2.5	NA	NA	NA	NA	2	NA
Bpgm	ENSMUSG00000038871	9	4	NA	3	3	5	4	4	4	NA	5	NA	4	5
Bphl	ENSMUSG00000038286	10	4.5	2	4	4	5	5	5	5	NA	4	NA	3	5
Bpifa1	ENSMUSG00000027483	1	4.5	NA	NA	NA	NA	NA	NA	4.5	NA	NA	NA	NA	NA
Bpifa2	ENSMUSG00000042459	1	3	NA	NA	NA	NA	NA	NA	3	NA	NA	NA	NA	NA
Bpifb1	ENSMUSG00000027485	1	4	NA	NA	NA	NA	NA	NA	4	NA	NA	NA	NA	NA
Bpnt1	ENSMUSG00000026617	11	5	5	5	4.5	5	5	5	4	4	4	NA	5	5
Bpnt2	ENSMUSG00000066324	10	3	NA	2	3	3	4	3	2	4	3	NA	4	3
Bptf	ENSMUSG00000040481	6	2	NA	2	NA	2	NA	2	3	NA	2	NA	NA	1
Braf	ENSMUSG00000002413	6	2.5	NA	3	2	2	NA	2	3	NA	NA	NA	3	NA
Brap	ENSMUSG00000029458	8	2	NA	1	NA	2	2	4	2	2	NA	NA	2	2
Brat1	ENSMUSG00000000148	6	2	NA	1	NA	NA	NA	2	2	NA	3	NA	4	2
Brca1	ENSMUSG00000017146	1	1.5	NA	NA	NA	NA	NA	1.5	NA	NA	NA	NA	NA	NA
Brca2	ENSMUSG00000041147	1	1.5	NA	NA	NA	NA	NA	1.5	NA	NA	NA	NA	NA	NA
Brcc3	ENSMUSG00000031201	10	3.5	NA	3	2	4	4	5	3	3	4	NA	3	4
Brd1	ENSMUSG00000022387	3	2	NA	2	NA	NA	NA	1.5	2	NA	NA	NA	NA	NA
Brd2	ENSMUSG00000024335	4	2.25	NA	NA	2	NA	NA	2.5	3	NA	NA	NA	NA	1
Brd3	ENSMUSG00000026918	6	2.25	NA	1	2.5	2	NA	3	3.5	NA	NA	NA	NA	1
Brd4	ENSMUSG00000024002	5	3	NA	1	NA	3	NA	3	4	NA	NA	NA	NA	2
Brd7	ENSMUSG00000031660	6	2	NA	2	NA	2	NA	2	2	NA	NA	NA	3	1
Brd8	ENSMUSG00000003778	6	2	NA	2	NA	2	NA	2	2	NA	2	NA	2	NA
Brd8dc	ENSMUSG00000049357	1	2	NA	NA	NA	NA	NA	NA	NA	NA	NA	NA	2	NA
Brd9	ENSMUSG00000057649	3	2	NA	NA	NA	2	NA	2	2	NA	NA	NA	NA	NA
Brf1	ENSMUSG00000011158	1	2	NA	NA	2	NA	NA	NA	NA	NA	NA	NA	NA	NA
Bri3bp	ENSMUSG00000037905	10	4	NA	5	4	3	3	4	4	4	5	NA	4	4
Brinp1	ENSMUSG00000028351	2	2	NA	2	NA	NA	NA	NA	NA	NA	2	NA	NA	NA
Brinp2	ENSMUSG00000004031	1	2	NA	2	NA	NA	NA	NA	NA	NA	NA	NA	NA	NA
Brinp3	ENSMUSG00000035131	1	2	NA	2	NA	NA	NA	NA	NA	NA	NA	NA	NA	NA
Brip1	ENSMUSG00000034329	1	2.5	NA	NA	NA	NA	NA	2.5	NA	NA	NA	NA	NA	NA
Brix1	ENSMUSG00000022247	6	2.5	NA	NA	NA	2	NA	3.5	4	2	3	NA	NA	2
Brk1	ENSMUSG00000033940	6	4.5	NA	5	NA	5	5	4	4	NA	NA	NA	2	NA
Brms1	ENSMUSG00000080268	1	4	NA	NA	NA	NA	NA	4	NA	NA	NA	NA	NA	NA
Brms1l	ENSMUSG00000012076	3	3	NA	NA	NA	2	NA	3.5	3	NA	NA	NA	NA	NA
Brox	ENSMUSG00000046836	10	3	NA	1.5	2	3	3	4	4	3	4	NA	4	3
Brpf1	ENSMUSG00000001632	2	2.25	NA	NA	NA	NA	NA	2	2.5	NA	NA	NA	NA	NA
Brsk1	ENSMUSG00000035390	4	2.5	NA	4.5	3	2	NA	1	NA	NA	NA	NA	NA	NA
Brsk2	ENSMUSG00000053046	3	2	NA	4	2	NA	NA	NA	NA	2	NA	NA	NA	NA
Brwd1	ENSMUSG00000022914	1	1	NA	NA	NA	NA	NA	NA	NA	NA	NA	NA	NA	1
Brwd3	ENSMUSG00000063663	2	1.75	NA	2	NA	NA	NA	1.5	NA	NA	NA	NA	NA	NA
Bscl2	ENSMUSG00000071657	6	3	NA	3	3	NA	NA	NA	3	2	2	NA	4	NA
Bsdc1	ENSMUSG00000040859	8	3	NA	2	3.5	3	NA	4	2	3	3	NA	NA	3
Bsg	ENSMUSG00000023175	11	5	5	5	4.5	5	5	5	5	5	5	NA	5	5
Bsn	ENSMUSG00000032589	5	2	NA	5	3	2	NA	2	2	NA	NA	NA	NA	NA
Bsnd	ENSMUSG00000025418	2	3.5	NA	NA	NA	NA	5	2	NA	NA	NA	NA	NA	NA
Bspry	ENSMUSG00000028392	1	2	NA	NA	NA	NA	NA	2	NA	NA	NA	NA	NA	NA
Bst1	ENSMUSG00000029082	3	3	NA	NA	NA	3	NA	1.5	3	NA	NA	NA	NA	NA
Bst2	ENSMUSG00000046718	6	3.5	NA	NA	NA	4	3	4	5	NA	3	NA	NA	3
Btaf1	ENSMUSG00000040565	10	2	NA	2	2	2	2	3	2	2	3	NA	4	1
Btbd1	ENSMUSG00000025103	3	2	NA	1	NA	2	NA	NA	NA	NA	NA	NA	NA	2
Btbd11	ENSMUSG00000020042	1	3	NA	3	NA	NA	NA	NA	NA	NA	NA	NA	NA	NA
Btbd17	ENSMUSG00000000202	2	4.5	NA	5	4	NA	NA	NA	NA	NA	NA	NA	NA	NA
Btbd2	ENSMUSG00000003344	3	1.5	NA	1	NA	2	NA	1.5	NA	NA	NA	NA	NA	NA
Btbd8	ENSMUSG00000111375	1	2	NA	2	NA	NA	NA	NA	NA	NA	NA	NA	NA	NA
Btbd9	ENSMUSG00000062202	1	1.5	NA	NA	NA	NA	NA	1.5	NA	NA	NA	NA	NA	NA
Btc	ENSMUSG00000082361	1	1	NA	NA	NA	NA	NA	1	NA	NA	NA	NA	NA	NA
Btd	ENSMUSG00000021900	8	2.5	3	1.5	NA	3	3	2	2	NA	NA	NA	3	1
Btf3	ENSMUSG00000021660	10	5	NA	3	5	5	5	5	5	5	5	NA	5	5
Btf3l4	ENSMUSG00000028568	10	5	NA	4	5	5	4	4	5	5	5	NA	5	5
Btg3	ENSMUSG00000022863	1	3	NA	NA	NA	NA	NA	3	NA	NA	NA	NA	NA	NA
Btk	ENSMUSG00000031264	3	2	NA	NA	NA	2	NA	2	NA	NA	5	NA	NA	NA
Btnl10	ENSMUSG00000020490	3	3	NA	NA	NA	2	NA	NA	NA	NA	4	NA	3	NA
Btnl9	ENSMUSG00000040283	2	2.25	NA	NA	NA	2.5	NA	2	NA	NA	NA	NA	NA	NA
Bub1	ENSMUSG00000027379	2	1.5	NA	NA	NA	NA	NA	1	NA	NA	NA	NA	2	NA
Bub1b	ENSMUSG00000040084	2	2.25	NA	NA	NA	NA	NA	2.5	NA	NA	NA	NA	2	NA
Bub3	ENSMUSG00000066979	11	4	3	4	4	4	4	3	5	4	5	NA	5	4
Bud13	ENSMUSG00000032077	3	2	NA	NA	2	NA	NA	2.5	2	NA	NA	NA	NA	NA
Bud23	ENSMUSG00000005378	4	3.5	NA	NA	NA	NA	NA	4	NA	3	4	NA	NA	1
Bud31	ENSMUSG00000038722	10	3.5	NA	3	4	4	2	4	4	3	4	NA	3	3
Bves	ENSMUSG00000071317	2	4.5	NA	NA	NA	5	NA	NA	NA	NA	NA	NA	NA	4
Bysl	ENSMUSG00000023988	8	2	NA	2	2	2	NA	3	2	NA	4	NA	2	2
Bzw1	ENSMUSG00000051223	10	4	NA	2.5	2	4	4	3	4	4	5	NA	5	4
Bzw2	ENSMUSG00000020547	10	4	NA	2	3	5	3	4	3	4	4	NA	4	5
C030006K11Rik	ENSMUSG00000116138	9	4	NA	3	NA	5	4	4	2	4	4	NA	4	5
C130026I21Rik	ENSMUSG00000052477	1	2.5	NA	NA	NA	NA	NA	NA	2.5	NA	NA	NA	NA	NA
C130073F10Rik	ENSMUSG00000046133	1	1.5	NA	NA	NA	NA	NA	1.5	NA	NA	NA	NA	NA	NA
C1galt1	ENSMUSG00000042460	5	3	NA	NA	NA	NA	NA	3.5	2	3	3	NA	2	NA
C1galt1c1	ENSMUSG00000048970	4	2.5	NA	NA	NA	NA	3	3	2	2	NA	NA	NA	NA
C1qa	ENSMUSG00000036887	4	2	NA	2	NA	2	NA	3	NA	NA	2	NA	NA	NA
C1qb	ENSMUSG00000036905	6	3.5	4	4	NA	4	NA	3	2.5	NA	3	NA	NA	NA
C1qbp	ENSMUSG00000018446	10	5	3	4	5	5	5	4	5	NA	5	NA	5	4
C1qc	ENSMUSG00000036896	6	3.5	3	4	NA	4	NA	4	2.5	NA	NA	NA	NA	3
C1qtnf1	ENSMUSG00000017446	2	3	3	NA	NA	NA	NA	3	NA	NA	NA	NA	NA	NA
C1qtnf12	ENSMUSG00000023571	1	2	NA	NA	NA	NA	NA	NA	2	NA	NA	NA	NA	NA
C1qtnf2	ENSMUSG00000046491	1	4	NA	NA	NA	NA	NA	NA	4	NA	NA	NA	NA	NA
C1qtnf3	ENSMUSG00000058914	2	3.5	5	NA	NA	2	NA	NA	NA	NA	NA	NA	NA	NA
C1qtnf4	ENSMUSG00000040794	1	3.5	NA	3.5	NA	NA	NA	NA	NA	NA	NA	NA	NA	NA
C1qtnf5	ENSMUSG00000079592	2	2.5	NA	NA	NA	NA	NA	2	3	NA	NA	NA	NA	NA
C1qtnf7	ENSMUSG00000061535	1	4	NA	NA	NA	NA	NA	NA	4	NA	NA	NA	NA	NA
C1qtnf9	ENSMUSG00000071347	1	3	NA	NA	NA	NA	NA	NA	NA	NA	NA	NA	NA	3
C1ra	ENSMUSG00000055172	1	2	NA	NA	NA	2	NA	NA	NA	NA	NA	NA	NA	NA
C1rl	ENSMUSG00000038527	1	4	NA	NA	NA	NA	NA	4	NA	NA	NA	NA	NA	NA
C1s1	ENSMUSG00000038521	3	2	NA	NA	NA	2	NA	3.5	NA	NA	NA	NA	NA	2
C2	ENSMUSG00000024371	3	2	NA	NA	NA	2	2	2	NA	NA	NA	NA	NA	NA
C2cd2	ENSMUSG00000045975	4	2.5	NA	NA	NA	2	NA	2	3	NA	NA	NA	NA	4
C2cd2l	ENSMUSG00000032120	9	3	NA	4	5	3	3	2	2	3	NA	NA	2	2
C2cd3	ENSMUSG00000047248	2	2	NA	NA	NA	NA	NA	2	2	NA	NA	NA	NA	NA
C2cd4c	ENSMUSG00000045912	1	4	NA	4	NA	NA	NA	NA	NA	NA	NA	NA	NA	NA
C2cd5	ENSMUSG00000030279	10	2	NA	3	2	2	2	2	3	2	2	NA	2	2
C2cd6	ENSMUSG00000072295	4	2	NA	2	NA	2	NA	NA	2	NA	NA	NA	2	NA
C3	ENSMUSG00000024164	11	5	2	3	2.5	5	4	5	5	4	5	NA	5	5
C330018D20Rik	ENSMUSG00000024592	4	2.5	NA	3	NA	4	2	2	NA	NA	NA	NA	NA	NA
C4b	ENSMUSG00000073418	10	3	3	2	NA	4	3	2	4	2	3	NA	3	3
C4bp	ENSMUSG00000026405	3	3	NA	NA	NA	3	NA	4	3	NA	NA	NA	NA	NA
C5ar1	ENSMUSG00000049130	2	3.25	NA	NA	NA	3	NA	3.5	NA	NA	NA	NA	NA	NA
C5ar2	ENSMUSG00000074361	1	1	NA	NA	NA	NA	NA	1	NA	NA	NA	NA	NA	NA
C6	ENSMUSG00000022181	3	3	NA	NA	NA	3	NA	4	2	NA	NA	NA	NA	NA
C7	ENSMUSG00000079105	3	3	NA	NA	NA	4	NA	2	3	NA	NA	NA	NA	NA
C77080	ENSMUSG00000050390	4	2	NA	2	2	NA	NA	3	NA	2	NA	NA	NA	NA
C8a	ENSMUSG00000035031	8	2.5	NA	NA	NA	4	3	4	3	2	2	NA	2	2
C8b	ENSMUSG00000029656	7	3	NA	NA	NA	4	3	4	3	NA	2	NA	3	1
C8g	ENSMUSG00000015083	7	3	NA	NA	NA	4	3	4	3	NA	3	NA	3	3
C9	ENSMUSG00000022149	7	3	2.5	2	NA	4	2	4	3	NA	NA	NA	NA	3
C9orf72	ENSMUSG00000028300	3	2	NA	2	NA	NA	NA	2.5	NA	NA	NA	NA	NA	2
Caap1	ENSMUSG00000028578	4	2.25	NA	1	NA	2	NA	2.5	3	NA	NA	NA	NA	NA
Cab39	ENSMUSG00000036707	11	4	2	2.5	4	3	5	3	5	3	5	NA	5	5
Cab39l	ENSMUSG00000021981	10	3	NA	2	3	3	3	4	3	2	3	NA	5	3
Cabcoco1	ENSMUSG00000019945	1	3	NA	NA	NA	NA	NA	NA	NA	NA	NA	NA	3	NA
Cabin1	ENSMUSG00000020196	3	2	NA	NA	2	NA	NA	2	2	NA	NA	NA	NA	NA
Cables1	ENSMUSG00000040957	2	2	NA	2	NA	NA	NA	2	NA	NA	NA	NA	NA	NA
Cables2	ENSMUSG00000038990	1	2	NA	2	NA	NA	NA	NA	NA	NA	NA	NA	NA	NA
Cabp1	ENSMUSG00000029544	1	1	NA	1	NA	NA	NA	NA	NA	NA	NA	NA	NA	NA
Cabp5	ENSMUSG00000005649	1	4	NA	NA	4	NA	NA	NA	NA	NA	NA	NA	NA	NA
Cabs1	ENSMUSG00000007907	1	4	NA	NA	NA	NA	NA	NA	NA	NA	NA	NA	4	NA
Cabyr	ENSMUSG00000024430	1	4	NA	NA	NA	NA	NA	NA	NA	NA	NA	NA	4	NA
Cacfd1	ENSMUSG00000015488	4	3	NA	NA	NA	3	3	3	NA	NA	NA	NA	3	NA
Cacna1a	ENSMUSG00000034656	1	4	NA	4	NA	NA	NA	NA	NA	NA	NA	NA	NA	NA
Cacna1b	ENSMUSG00000004113	1	2	NA	2	NA	NA	NA	NA	NA	NA	NA	NA	NA	NA
Cacna1c	ENSMUSG00000051331	3	2	NA	2	NA	3	NA	2	NA	NA	NA	NA	NA	NA
Cacna1e	ENSMUSG00000004110	1	3	NA	3	NA	NA	NA	NA	NA	NA	NA	NA	NA	NA
Cacna1g	ENSMUSG00000020866	1	1	NA	1	NA	NA	NA	NA	NA	NA	NA	NA	NA	NA
Cacna1h	ENSMUSG00000024112	3	2	NA	1	NA	2	NA	NA	2	NA	NA	NA	NA	NA
Cacna1i	ENSMUSG00000022416	1	2	NA	2	NA	NA	NA	NA	NA	NA	NA	NA	NA	NA
Cacna1s	ENSMUSG00000026407	1	5	NA	NA	NA	NA	NA	NA	NA	NA	NA	NA	NA	5
Cacna2d1	ENSMUSG00000040118	9	3	2	4	3	4	3	2.5	4	NA	2	NA	NA	5
Cacna2d2	ENSMUSG00000010066	4	3.5	NA	3	4	4	NA	NA	NA	NA	NA	NA	NA	2
Cacna2d3	ENSMUSG00000021991	4	2	NA	4	NA	NA	NA	2	2	NA	NA	NA	2	NA
Cacnb1	ENSMUSG00000020882	3	4	NA	4	NA	2	NA	NA	NA	NA	NA	NA	NA	5
Cacnb2	ENSMUSG00000057914	4	2	NA	2	NA	4	NA	2	2	NA	NA	NA	NA	NA
Cacnb3	ENSMUSG00000003352	4	3	NA	4	2	2	NA	NA	NA	NA	NA	NA	NA	5
Cacnb4	ENSMUSG00000017412	2	3.5	NA	4	NA	3	NA	NA	NA	NA	NA	NA	NA	NA
Cacng1	ENSMUSG00000020722	1	5	NA	NA	NA	NA	NA	NA	NA	NA	NA	NA	NA	5
Cacng2	ENSMUSG00000019146	1	2	NA	2	NA	NA	NA	NA	NA	NA	NA	NA	NA	NA
Cacng3	ENSMUSG00000066189	1	2	NA	2	NA	NA	NA	NA	NA	NA	NA	NA	NA	NA
Cacng5	ENSMUSG00000040373	1	1	NA	1	NA	NA	NA	NA	NA	NA	NA	NA	NA	NA
Cacng6	ENSMUSG00000078815	1	5	NA	NA	NA	NA	NA	NA	NA	NA	NA	NA	NA	5
Cacng7	ENSMUSG00000069806	1	2	NA	2	NA	NA	NA	NA	NA	NA	NA	NA	NA	NA
Cactin	ENSMUSG00000034889	3	2	NA	NA	NA	2	NA	3	2	NA	NA	NA	NA	NA
Cacul1	ENSMUSG00000033417	2	2.5	NA	NA	NA	NA	NA	3	NA	NA	NA	NA	NA	2
Cacybp	ENSMUSG00000014226	9	5	NA	3	5	5	5	3	5	NA	5	NA	5	5
Cad	ENSMUSG00000013629	11	3	2	3	3	3	3	2	3	5	4	NA	5	3
Cadm1	ENSMUSG00000032076	7	5	NA	5	5	2.5	NA	4	5	NA	2	NA	5	NA
Cadm2	ENSMUSG00000064115	2	5	NA	5	5	NA	NA	NA	NA	NA	NA	NA	NA	NA
Cadm3	ENSMUSG00000005338	5	3	NA	5	4	3	NA	1.5	NA	NA	NA	NA	NA	3
Cadm4	ENSMUSG00000054793	6	2.5	NA	5	NA	2	4	2	NA	NA	3	NA	NA	2
Cadps	ENSMUSG00000054423	4	3.5	NA	5	5	NA	NA	1.5	NA	2	NA	NA	NA	NA
Cadps2	ENSMUSG00000017978	4	2	NA	3	2	NA	NA	2	NA	2	NA	NA	NA	NA
Calb1	ENSMUSG00000028222	4	5	NA	5	5	NA	5	2	NA	NA	NA	NA	NA	NA
Calb2	ENSMUSG00000003657	2	5	NA	5	5	NA	NA	NA	NA	NA	NA	NA	NA	NA
Calca	ENSMUSG00000030669	1	2.5	NA	NA	NA	2.5	NA	NA	NA	NA	NA	NA	NA	NA
Calcoco1	ENSMUSG00000023055	8	2.5	NA	2	2.5	3	NA	2.5	3	NA	2	NA	4	2
Calcrl	ENSMUSG00000059588	4	3.25	NA	NA	NA	3	NA	3.5	5	NA	NA	NA	NA	1
Cald1	ENSMUSG00000029761	10	4.5	NA	3	3.5	5	4	5	5	3	5	NA	5	4
Calhm2	ENSMUSG00000033033	4	1.5	NA	1	NA	NA	NA	2	NA	NA	2	NA	NA	1
Calml3	ENSMUSG00000063130	5	3	3	3	4	2	NA	NA	3.5	NA	NA	NA	NA	NA
Calml4	ENSMUSG00000032246	4	2	NA	NA	NA	NA	4	1.5	2	2	NA	NA	NA	NA
Calr	ENSMUSG00000003814	11	5	5	4	5	5	5	5	5	5	5	NA	5	5
Calr3	ENSMUSG00000019732	1	4	NA	NA	NA	NA	NA	NA	NA	NA	NA	NA	4	NA
Calu	ENSMUSG00000029767	11	5	5	4	5	5	5	5	5	5	5	NA	5	5
Camk1	ENSMUSG00000030272	10	3	NA	1	3	4	3	3	3	4	3	NA	3	4
Camk1d	ENSMUSG00000039145	9	3.5	NA	4	2	4	NA	3.5	3	4	4	NA	2	1
Camk2a	ENSMUSG00000024617	6	3	NA	5	3	3	NA	NA	2	NA	2	NA	NA	5
Camk2b	ENSMUSG00000057897	9	3	NA	5	4	3	3	1	3	NA	4	NA	3	5
Camk2d	ENSMUSG00000053819	11	4	3	5	4	5	4	2	5	3	4	NA	3	5
Camk2g	ENSMUSG00000021820	8	3.75	NA	5	3.5	5	2	3	4	NA	2	NA	NA	5
Camk2n1	ENSMUSG00000046447	1	4	NA	4	NA	NA	NA	NA	NA	NA	NA	NA	NA	NA
Camk2n2	ENSMUSG00000051146	1	4	NA	4	NA	NA	NA	NA	NA	NA	NA	NA	NA	NA
Camk4	ENSMUSG00000038128	1	5	NA	5	NA	NA	NA	NA	NA	NA	NA	NA	NA	NA
Camkk1	ENSMUSG00000020785	4	2	NA	4	2	NA	NA	1.5	2	NA	NA	NA	NA	NA
Camkk2	ENSMUSG00000029471	2	3	NA	4	NA	NA	NA	2	NA	NA	NA	NA	NA	NA
Camkmt	ENSMUSG00000071037	1	1.5	NA	NA	NA	NA	NA	1.5	NA	NA	NA	NA	NA	NA
Camkv	ENSMUSG00000032936	3	5	NA	5	5	NA	NA	2	NA	NA	NA	NA	NA	NA
Caml	ENSMUSG00000021501	6	2.5	NA	3	NA	3	NA	2	2	NA	NA	NA	3	2
Camp	ENSMUSG00000038357	6	3	2	NA	NA	2	2	4	5	NA	5	NA	NA	NA
Camsap1	ENSMUSG00000026933	6	2	NA	2	2	2	NA	2	NA	NA	NA	NA	2	2
Camsap2	ENSMUSG00000041570	7	2	NA	3	2	2	2	2.5	2	NA	NA	NA	2	NA
Camsap3	ENSMUSG00000044433	6	2.5	NA	4	NA	NA	2	3	3.5	2	NA	NA	2	NA
Camta1	ENSMUSG00000014592	1	1	NA	1	NA	NA	NA	NA	NA	NA	NA	NA	NA	NA
Camta2	ENSMUSG00000040712	1	1	NA	1	NA	NA	NA	NA	NA	NA	NA	NA	NA	NA
Cand1	ENSMUSG00000020114	11	5	4	5	5	4	4	4	5	5	5	NA	5	4
Cand2	ENSMUSG00000030319	9	2.5	NA	2	4	5	2	2.5	3	NA	2	NA	2	5
Cant1	ENSMUSG00000025575	2	2.5	NA	NA	NA	2	NA	3	NA	NA	NA	NA	NA	NA
Canx	ENSMUSG00000020368	11	5	4	5	5	5	5	5	5	5	5	NA	5	5
Cap1	ENSMUSG00000028656	11	5	5	5	5	5	5	4	5	5	5	NA	5	5
Cap2	ENSMUSG00000021373	7	4.5	NA	5	4.5	5	NA	1.5	2.5	NA	NA	NA	3	5
Capg	ENSMUSG00000056737	11	4	5	3	4	5	5	2	5	4	5	NA	4	4
Capn1	ENSMUSG00000024942	10	4	NA	2	2	4	4	2	4	3	5	NA	4	5
Capn10	ENSMUSG00000026270	1	2	NA	2	NA	NA	NA	NA	NA	NA	NA	NA	NA	NA
Capn11	ENSMUSG00000058626	1	4	NA	NA	NA	NA	NA	NA	NA	NA	NA	NA	4	NA
Capn13	ENSMUSG00000043705	1	1	NA	NA	NA	NA	NA	1	NA	NA	NA	NA	NA	NA
Capn15	ENSMUSG00000037326	1	1	NA	NA	NA	NA	NA	1	NA	NA	NA	NA	NA	NA
Capn2	ENSMUSG00000026509	11	4	4	4	3.5	5	5	3	5	4	5	NA	4	5
Capn3	ENSMUSG00000079110	2	5	NA	NA	5	NA	NA	NA	NA	NA	NA	NA	NA	5
Capn5	ENSMUSG00000035547	8	2	NA	3	2	3	2	2	3	NA	2	NA	NA	2
Capn6	ENSMUSG00000067276	2	2	3	NA	NA	NA	NA	NA	NA	NA	NA	NA	NA	1
Capn7	ENSMUSG00000021893	7	2	NA	1	2	2	NA	3	2	NA	2	NA	NA	3
Capn8	ENSMUSG00000038599	1	3	NA	NA	NA	NA	NA	NA	3	NA	NA	NA	NA	NA
Capns1	ENSMUSG00000001794	11	4	4	4	4	5	5	3	5	2	5	NA	4	5
Caprin1	ENSMUSG00000027184	10	4	NA	4	5	5	4	4	5	4	5	NA	4	4
Caprin2	ENSMUSG00000030309	1	5	NA	NA	5	NA	NA	NA	NA	NA	NA	NA	NA	NA
Capza1	ENSMUSG00000070372	11	5	4.5	3.5	4.5	5	5	4	5	4	5	NA	5	5
Capza2	ENSMUSG00000015733	11	5	5	5	5	5	5	4	5	5	5	NA	5	5
Capzb	ENSMUSG00000028745	11	5	5	5	4.5	5	5	5	5	4	5	NA	5	5
Car1	ENSMUSG00000027556	9	4	2	3	NA	5	4	3	5	NA	5	NA	2	5
Car10	ENSMUSG00000056158	1	3	NA	3	NA	NA	NA	NA	NA	NA	NA	NA	NA	NA
Car12	ENSMUSG00000032373	2	4	3	NA	NA	NA	5	NA	NA	NA	NA	NA	NA	NA
Car13	ENSMUSG00000027555	2	2.25	NA	NA	NA	3	NA	1.5	NA	NA	NA	NA	NA	NA
Car14	ENSMUSG00000038526	7	4	NA	4	4.5	3	5	3	3	NA	NA	NA	NA	4
Car15	ENSMUSG00000090236	1	3	NA	NA	NA	NA	3	NA	NA	NA	NA	NA	NA	NA
Car2	ENSMUSG00000027562	11	5	2.5	5	4.5	5	5	5	5	2	5	NA	4	5
Car3	ENSMUSG00000027559	12	3.5	2.5	1	4	4	5	5	5	3	3	1	3	5
Car4	ENSMUSG00000000805	5	3	NA	3	NA	3	3	NA	5	NA	NA	NA	NA	3
Car5a	ENSMUSG00000025317	2	3.5	NA	NA	NA	NA	3	4	NA	NA	NA	NA	NA	NA
Car5b	ENSMUSG00000031373	9	2	NA	1	3	2	4	3	2	2	NA	NA	4	2
Car7	ENSMUSG00000031883	1	2	NA	2	NA	NA	NA	NA	NA	NA	NA	NA	NA	NA
Car8	ENSMUSG00000041261	5	3	2	2	NA	3	NA	3	4	NA	NA	NA	NA	NA
Car9	ENSMUSG00000028463	2	1.25	NA	1	NA	NA	NA	1.5	NA	NA	NA	NA	NA	NA
Card10	ENSMUSG00000033170	2	1.75	NA	NA	NA	NA	NA	2	1.5	NA	NA	NA	NA	NA
Card11	ENSMUSG00000036526	2	2.25	NA	NA	NA	NA	NA	1.5	NA	NA	3	NA	NA	NA
Card19	ENSMUSG00000037960	8	3	NA	1	NA	4	3	3.5	3	NA	2	NA	2	3
Card6	ENSMUSG00000041849	1	2	NA	NA	NA	NA	NA	2	NA	NA	NA	NA	NA	NA
Card9	ENSMUSG00000026928	1	2	NA	NA	NA	NA	NA	2	NA	NA	NA	NA	NA	NA
Carhsp1	ENSMUSG00000008393	10	5	NA	5	5	5	4	4	5	5	5	NA	5	3
Carm1	ENSMUSG00000032185	9	4	NA	3	4	4	NA	4	3	3	4	NA	3	4
Carmil1	ENSMUSG00000021338	7	2	NA	2	NA	NA	3	2	4	2	NA	NA	2	1
Carmil3	ENSMUSG00000022211	1	2	NA	2	NA	NA	NA	NA	NA	NA	NA	NA	NA	NA
Carnmt1	ENSMUSG00000024726	3	3	NA	NA	NA	3	NA	3	NA	NA	NA	NA	NA	5
Carns1	ENSMUSG00000075289	3	2	NA	2	NA	2	NA	NA	NA	NA	NA	NA	NA	4
Cars	ENSMUSG00000010755	11	4	2	4	4	4	3	3	3	5	4	NA	4	4
Cars2	ENSMUSG00000056228	8	3	NA	3	2	4	3	1.5	1.5	NA	3	NA	NA	4
Cartpt	ENSMUSG00000021647	3	3	NA	2	4	3	NA	NA	NA	NA	NA	NA	NA	NA
Casc1	ENSMUSG00000043541	2	2	NA	2	NA	NA	NA	NA	NA	NA	NA	NA	2	NA
Casc3	ENSMUSG00000078676	4	1.5	NA	1	NA	2.5	NA	2	NA	NA	NA	NA	NA	1
Casd1	ENSMUSG00000015189	3	1.5	NA	1	NA	4	NA	1.5	NA	NA	NA	NA	NA	NA
Cask	ENSMUSG00000031012	9	3	2	4	3	2	3	4	4	3	NA	NA	NA	2
Caskin1	ENSMUSG00000033597	3	4	NA	5	4	NA	NA	NA	NA	NA	2	NA	NA	NA
Caskin2	ENSMUSG00000034471	6	2.25	NA	2	NA	3	NA	2.5	3	2	NA	NA	NA	2
Casp1	ENSMUSG00000025888	5	2	NA	1	NA	2	NA	3	2	NA	5	NA	NA	NA
Casp12	ENSMUSG00000025887	2	1.5	NA	NA	NA	2	NA	1	NA	NA	NA	NA	NA	NA
Casp2	ENSMUSG00000029863	3	2	NA	NA	NA	NA	NA	2	NA	NA	3	NA	2	NA
Casp3	ENSMUSG00000031628	10	3	NA	3	2	3	4	5	3	2	5	NA	3	1
Casp4	ENSMUSG00000033538	1	2	NA	NA	NA	NA	NA	2	NA	NA	NA	NA	NA	NA
Casp6	ENSMUSG00000027997	10	3	NA	1	3	3	4	2	4	2	4	NA	4	2
Casp7	ENSMUSG00000025076	8	2.5	NA	NA	5	3	2	4	2	NA	3	NA	2	2
Casp8	ENSMUSG00000026029	7	3	NA	NA	NA	3	3	2	3	NA	4	NA	2	2
Casp9	ENSMUSG00000028914	3	3	NA	1.5	NA	3	NA	3	NA	NA	NA	NA	NA	NA
Casq1	ENSMUSG00000007122	5	4	4	NA	NA	4	NA	NA	4	NA	NA	5	NA	5
Casq2	ENSMUSG00000027861	6	4	NA	NA	NA	5	3	NA	5	NA	NA	2	2	5
Casr	ENSMUSG00000051980	1	2	NA	NA	NA	NA	2	NA	NA	NA	NA	NA	NA	NA
Cass4	ENSMUSG00000074570	1	2	NA	NA	NA	2	NA	NA	NA	NA	NA	NA	NA	NA
Cast	ENSMUSG00000021585	10	4	2	2	3	5	NA	4	5	3	4	NA	4	4
Castor1	ENSMUSG00000020424	2	2	NA	NA	NA	2	NA	NA	2	NA	NA	NA	NA	NA
Castor2	ENSMUSG00000015944	4	2	NA	2	NA	2	2	NA	NA	NA	NA	NA	NA	3
Casz1	ENSMUSG00000028977	5	2	NA	NA	3	2	NA	2	2.5	NA	NA	NA	NA	2
Cat	ENSMUSG00000027187	11	5	2	4	3.5	5	5	5	5	4	5	NA	4	5
Catip	ENSMUSG00000073650	1	2	NA	NA	NA	NA	NA	NA	2	NA	NA	NA	NA	NA
Catsperb	ENSMUSG00000047014	1	3	NA	NA	NA	NA	NA	NA	NA	NA	NA	NA	3	NA
Catspere2	ENSMUSG00000091476	1	4	NA	NA	NA	NA	NA	NA	NA	NA	NA	NA	4	NA
Cav1	ENSMUSG00000007655	10	4.5	NA	2	NA	5	4	4	5	5	4	1	5	5
Cav2	ENSMUSG00000000058	8	3	NA	NA	NA	4	3	2	5	3	3	NA	3	5
Cav3	ENSMUSG00000062694	3	4	NA	NA	NA	5	NA	NA	4	NA	NA	NA	NA	4
Cavin1	ENSMUSG00000004044	12	4	4	3	2.5	5	4	3	5	5	4	4	5	5
Cavin2	ENSMUSG00000045954	9	4	NA	2	NA	5	3	3	5	4	4	NA	2	5
Cavin3	ENSMUSG00000037060	9	3.5	2.5	1	NA	5	NA	3.5	5	2	NA	1	4	5
Cavin4	ENSMUSG00000028348	3	5	NA	NA	NA	5	NA	NA	3.5	NA	NA	NA	NA	5
Cbarp	ENSMUSG00000035640	1	3	NA	3	NA	NA	NA	NA	NA	NA	NA	NA	NA	NA
Cbfa2t2	ENSMUSG00000038533	1	2	NA	NA	NA	NA	NA	2	NA	NA	NA	NA	NA	NA
Cbfa2t3	ENSMUSG00000006362	1	1.5	NA	NA	NA	NA	NA	1.5	NA	NA	NA	NA	NA	NA
Cbfb	ENSMUSG00000031885	10	3.5	3	3	NA	4	3	4	3	4	5	NA	4	3
Cbl	ENSMUSG00000034342	7	3	NA	3	NA	3	NA	3	3	NA	3	NA	3	2
Cblb	ENSMUSG00000022637	3	1	NA	1	NA	NA	NA	1	NA	NA	NA	NA	NA	2
Cblc	ENSMUSG00000040525	1	2	NA	NA	NA	NA	NA	2	NA	NA	NA	NA	NA	NA
Cbll1	ENSMUSG00000020659	4	1.5	NA	1	NA	2	NA	1	NA	NA	NA	NA	NA	2
Cbln1	ENSMUSG00000031654	1	4	NA	4	NA	NA	NA	NA	NA	NA	NA	NA	NA	NA
Cbln3	ENSMUSG00000040380	1	1.5	NA	1.5	NA	NA	NA	NA	NA	NA	NA	NA	NA	NA
Cbr1	ENSMUSG00000051483	11	5	4	5	5	5	5	5	5	4	5	NA	4	5
Cbr2	ENSMUSG00000025150	7	4	NA	2	NA	5	4	4	5	NA	NA	NA	4	4
Cbr3	ENSMUSG00000022947	10	4	2	5	4	4	3	4	5	NA	3	NA	2	4
Cbr4	ENSMUSG00000031641	9	4	NA	4	4	5	5	4	4	NA	3	NA	4	5
Cbs	ENSMUSG00000024039	5	3	NA	3	NA	NA	3	5	NA	5	2	NA	NA	NA
Cbwd1	ENSMUSG00000024878	9	3	NA	NA	3	3	2	4	2	2	3	NA	5	3
Cbx1	ENSMUSG00000018666	10	3.5	3	3	5	4	4	4	5	NA	2	NA	3	3
Cbx2	ENSMUSG00000025577	1	1	NA	NA	NA	NA	NA	1	NA	NA	NA	NA	NA	NA
Cbx3	ENSMUSG00000029836	11	5	4	4	5	5	4	5	5	5	5	NA	5	4
Cbx4	ENSMUSG00000039989	2	2	NA	2	NA	NA	NA	2	NA	NA	NA	NA	NA	NA
Cbx5	ENSMUSG00000009575	7	4	NA	4	4	4	4	4	5	NA	NA	NA	2	NA
Cbx6	ENSMUSG00000089715	1	1.5	NA	NA	NA	NA	NA	1.5	NA	NA	NA	NA	NA	NA
Cbx7	ENSMUSG00000053411	1	3	NA	NA	NA	NA	NA	NA	3	NA	NA	NA	NA	NA
Cbx8	ENSMUSG00000025578	4	2.5	NA	1	3	NA	NA	2	3	NA	NA	NA	NA	NA
Cby1	ENSMUSG00000022428	2	3	NA	NA	NA	NA	NA	NA	3	NA	NA	NA	3	NA
Cc2d1a	ENSMUSG00000036686	9	2	NA	2.5	2	3	NA	2	2	2	2	NA	2	2
Cc2d1b	ENSMUSG00000028582	10	3	NA	1	3	3	2	3	3	4	4	NA	4	3
Cc2d2a	ENSMUSG00000039765	4	2	NA	NA	2	2	NA	NA	2	NA	NA	NA	NA	1
Ccar1	ENSMUSG00000020074	10	3	NA	3	4	4	2	2	4	2	3	NA	3	3
Ccar2	ENSMUSG00000033712	10	4	NA	4	4	4	3	2	4	4	4	NA	4	3
Ccdc102a	ENSMUSG00000063605	3	2	NA	NA	NA	2	NA	1.5	2	NA	NA	NA	NA	NA
Ccdc103	ENSMUSG00000020930	1	4	NA	NA	NA	NA	NA	NA	NA	NA	NA	NA	4	NA
Ccdc115	ENSMUSG00000042111	10	4	NA	2	4	4	2	4	2	4	4	NA	4	2
Ccdc117	ENSMUSG00000020482	4	2.5	NA	NA	3	NA	NA	2	NA	NA	2	NA	4	NA
Ccdc12	ENSMUSG00000019659	8	4	NA	3	4	4	NA	4	2.5	NA	4	NA	4	1
Ccdc120	ENSMUSG00000031150	1	2	NA	2	NA	NA	NA	NA	NA	NA	NA	NA	NA	NA
Ccdc124	ENSMUSG00000007721	8	3.5	NA	4	4	4	NA	3	3	NA	3	NA	2	4
Ccdc126	ENSMUSG00000050786	2	2.5	NA	NA	4	NA	NA	1	NA	NA	NA	NA	NA	NA
Ccdc127	ENSMUSG00000021578	6	3.5	NA	3	3	5	NA	2	4	NA	NA	NA	NA	4
Ccdc134	ENSMUSG00000068114	7	3	NA	3	NA	3	NA	4	3	NA	4	NA	3	3
Ccdc136	ENSMUSG00000029769	4	3	NA	3	3	NA	NA	NA	NA	NA	2	NA	3	NA
Ccdc137	ENSMUSG00000049957	3	2	NA	NA	NA	2	NA	3	NA	NA	NA	NA	NA	1
Ccdc138	ENSMUSG00000038010	1	3	NA	NA	NA	NA	NA	NA	3	NA	NA	NA	NA	NA
Ccdc141	ENSMUSG00000044033	8	2	NA	2	NA	4	2	2	4	2	3	NA	NA	1
Ccdc149	ENSMUSG00000045790	1	2	NA	NA	NA	2	NA	NA	NA	NA	NA	NA	NA	NA
Ccdc15	ENSMUSG00000034303	2	1.5	NA	NA	NA	NA	NA	1	2	NA	NA	NA	NA	NA
Ccdc150	ENSMUSG00000025983	1	2	NA	2	NA	NA	NA	NA	NA	NA	NA	NA	NA	NA
Ccdc157	ENSMUSG00000051427	1	2	NA	NA	NA	NA	NA	NA	NA	NA	NA	NA	2	NA
Ccdc158	ENSMUSG00000050050	1	2	NA	NA	NA	NA	NA	NA	2	NA	NA	NA	NA	NA
Ccdc160	ENSMUSG00000073207	1	2	NA	NA	NA	NA	NA	NA	2	NA	NA	NA	NA	NA
Ccdc167	ENSMUSG00000024018	8	4	NA	3	4	4	3	4	NA	4	3	NA	4	NA
Ccdc170	ENSMUSG00000019767	1	4	NA	NA	NA	NA	NA	NA	4	NA	NA	NA	NA	NA
Ccdc173	ENSMUSG00000070883	1	2	NA	NA	NA	NA	NA	NA	2	NA	NA	NA	NA	NA
Ccdc174	ENSMUSG00000034083	1	2	NA	NA	NA	NA	NA	2	NA	NA	NA	NA	NA	NA
Ccdc177	ENSMUSG00000062961	2	4	NA	4	4	NA	NA	NA	NA	NA	NA	NA	NA	NA
Ccdc18	ENSMUSG00000056531	5	2	NA	1	NA	2	NA	2	2	NA	NA	NA	2	NA
Ccdc181	ENSMUSG00000026578	1	3	NA	NA	NA	NA	NA	NA	3	NA	NA	NA	NA	NA
Ccdc186	ENSMUSG00000035173	9	2	NA	2	2	3	NA	3	2	2	2	NA	3	2
Ccdc187	ENSMUSG00000048038	1	2.5	NA	NA	NA	NA	NA	NA	2.5	NA	NA	NA	NA	NA
Ccdc191	ENSMUSG00000022701	1	3	NA	NA	NA	3	NA	NA	NA	NA	NA	NA	NA	NA
Ccdc22	ENSMUSG00000031143	10	3	NA	3	3	4	4	2	2	3	4	NA	4	3
Ccdc25	ENSMUSG00000022035	8	3	NA	3	NA	4	4	3	3	NA	3	NA	3	4
Ccdc28a	ENSMUSG00000059554	3	2	NA	4	NA	2	NA	NA	NA	NA	NA	NA	NA	2
Ccdc30	ENSMUSG00000028637	1	3	NA	NA	NA	NA	NA	NA	NA	NA	NA	NA	3	NA
Ccdc32	ENSMUSG00000039983	3	2	NA	2	NA	NA	NA	1	3	NA	NA	NA	NA	NA
Ccdc34	ENSMUSG00000027160	1	4	NA	NA	NA	NA	NA	NA	4	NA	NA	NA	NA	NA
Ccdc38	ENSMUSG00000036168	1	3	NA	NA	NA	3	NA	NA	NA	NA	NA	NA	NA	NA
Ccdc39	ENSMUSG00000027676	4	2.25	NA	2	NA	NA	2	NA	2.5	NA	NA	NA	5	NA
Ccdc42	ENSMUSG00000045915	1	2	NA	NA	NA	NA	NA	NA	NA	NA	NA	NA	2	NA
Ccdc43	ENSMUSG00000020925	7	3	NA	3	NA	4	NA	4	2	NA	2	NA	2	4
Ccdc47	ENSMUSG00000078622	10	4	NA	3	3	4	4	4	4	5	4	NA	4	5
Ccdc50	ENSMUSG00000038127	8	3	NA	4	NA	4	NA	3	2	2	4	NA	3	2
Ccdc51	ENSMUSG00000025645	9	3	NA	2	2	4	3	2	NA	3	4	NA	3	4
Ccdc57	ENSMUSG00000048445	1	2.5	NA	NA	NA	NA	NA	NA	2.5	NA	NA	NA	NA	NA
Ccdc58	ENSMUSG00000075229	10	4	NA	3	4.5	5	4	4	3	4	4	NA	4	5
Ccdc59	ENSMUSG00000019897	2	1	NA	NA	NA	NA	NA	1	NA	NA	NA	NA	NA	1
Ccdc6	ENSMUSG00000048701	8	3	NA	3	NA	4	NA	2	2	4	3	NA	2	3
Ccdc60	ENSMUSG00000043913	1	3.5	NA	NA	NA	NA	NA	3.5	NA	NA	NA	NA	NA	NA
Ccdc61	ENSMUSG00000074358	1	1	NA	NA	NA	NA	NA	1	NA	NA	NA	NA	NA	NA
Ccdc65	ENSMUSG00000003354	2	3.25	NA	NA	NA	NA	NA	NA	2.5	NA	NA	NA	4	NA
Ccdc66	ENSMUSG00000046753	1	1	NA	NA	NA	NA	NA	1	NA	NA	NA	NA	NA	NA
Ccdc68	ENSMUSG00000038903	2	2.75	NA	NA	NA	NA	NA	1.5	4	NA	NA	NA	NA	NA
Ccdc69	ENSMUSG00000049588	2	2.5	NA	NA	NA	3	NA	2	NA	NA	NA	NA	NA	NA
Ccdc71	ENSMUSG00000049305	1	1.5	NA	NA	NA	NA	NA	NA	1.5	NA	NA	NA	NA	NA
Ccdc71l	ENSMUSG00000090946	1	1	NA	NA	NA	NA	NA	1	NA	NA	NA	NA	NA	NA
Ccdc74a	ENSMUSG00000041617	1	2	NA	2	NA	NA	NA	NA	NA	NA	NA	NA	NA	NA
Ccdc77	ENSMUSG00000030177	1	2.5	NA	NA	NA	NA	NA	NA	2.5	NA	NA	NA	NA	NA
Ccdc78	ENSMUSG00000071202	1	2.5	NA	NA	NA	NA	NA	NA	2.5	NA	NA	NA	NA	NA
Ccdc8	ENSMUSG00000041117	2	2.25	NA	NA	NA	2.5	NA	2	NA	NA	NA	NA	NA	NA
Ccdc80	ENSMUSG00000022665	2	3.5	5	NA	NA	2	NA	NA	NA	NA	NA	NA	NA	NA
Ccdc85a	ENSMUSG00000032878	2	2	NA	2	NA	NA	NA	NA	2	NA	NA	NA	NA	NA
Ccdc85b	ENSMUSG00000095098	2	2.75	NA	3	NA	NA	NA	NA	2.5	NA	NA	NA	NA	NA
Ccdc85c	ENSMUSG00000084883	4	2	NA	2	2	3	NA	2	NA	NA	NA	NA	NA	NA
Ccdc86	ENSMUSG00000024732	3	3	NA	NA	NA	NA	NA	3	3	NA	NA	NA	NA	1
Ccdc88a	ENSMUSG00000032740	8	2	NA	2	2	2	2	2	2	NA	2	NA	3	NA
Ccdc88b	ENSMUSG00000047810	2	2.5	NA	NA	NA	NA	NA	3	NA	NA	2	NA	NA	NA
Ccdc88c	ENSMUSG00000021182	5	2	NA	2	NA	NA	NA	2	NA	2	2	NA	2	NA
Ccdc9	ENSMUSG00000041375	6	2.75	NA	2	2.5	2	NA	3	4	NA	NA	NA	NA	3
Ccdc90b	ENSMUSG00000030613	8	3	NA	2	NA	4	4	3	4	NA	2	NA	3	3
Ccdc91	ENSMUSG00000030301	8	3	NA	2	NA	4	3	3	2	NA	2	NA	3	3
Ccdc92	ENSMUSG00000037979	3	2	NA	3	NA	NA	NA	2	NA	NA	NA	NA	2	NA
Ccdc93	ENSMUSG00000026339	10	3.5	NA	3	3	4	4	4	3	3	4	NA	2	4
Ccdc96	ENSMUSG00000050677	1	2	NA	NA	NA	NA	NA	NA	2	NA	NA	NA	NA	NA
Ccdc97	ENSMUSG00000002608	6	3	NA	NA	3	3	NA	3	NA	NA	2	NA	3	2
Ccdc9b	ENSMUSG00000045838	5	2	NA	1	NA	3	NA	1.5	3	NA	NA	NA	NA	2
Cchcr1	ENSMUSG00000040312	2	1.75	NA	NA	NA	NA	NA	1.5	2	NA	NA	NA	NA	NA
Cckar	ENSMUSG00000029193	1	4	NA	NA	NA	NA	NA	NA	NA	4	NA	NA	NA	NA
Cckbr	ENSMUSG00000030898	1	2	NA	2	NA	NA	NA	NA	NA	NA	NA	NA	NA	NA
Ccl21a	ENSMUSG00000094686	1	1.5	NA	NA	NA	NA	NA	1.5	NA	NA	NA	NA	NA	NA
Ccl6	ENSMUSG00000018927	1	2	NA	NA	NA	NA	NA	2	NA	NA	NA	NA	NA	NA
Ccm2	ENSMUSG00000000378	5	2	NA	2	NA	2	NA	3	NA	NA	4	NA	NA	2
Ccm2l	ENSMUSG00000027474	1	1	NA	NA	NA	NA	NA	1	NA	NA	NA	NA	NA	NA
Ccn1	ENSMUSG00000028195	3	2	4	NA	NA	2	NA	NA	NA	NA	NA	NA	NA	1
Ccn2	ENSMUSG00000019997	4	3	5	1	NA	5	NA	1	NA	NA	NA	NA	NA	NA
Ccn5	ENSMUSG00000027656	1	2	NA	NA	NA	2	NA	NA	NA	NA	NA	NA	NA	NA
Ccna2	ENSMUSG00000027715	2	3.5	NA	NA	NA	NA	NA	3	NA	NA	4	NA	NA	NA
Ccnb1	ENSMUSG00000041431	4	2.25	NA	NA	NA	NA	NA	2.5	NA	2	3	NA	2	NA
Ccnb2	ENSMUSG00000032218	1	1.5	NA	NA	NA	NA	NA	1.5	NA	NA	NA	NA	NA	NA
Ccnc	ENSMUSG00000028252	3	2	NA	NA	NA	NA	NA	NA	2	NA	2	NA	2	NA
Ccnd1	ENSMUSG00000070348	1	2.5	NA	NA	NA	NA	NA	2.5	NA	NA	NA	NA	NA	NA
Ccnd3	ENSMUSG00000034165	3	2	NA	NA	NA	NA	2	2	NA	NA	3	NA	NA	NA
Ccndbp1	ENSMUSG00000023572	4	1.5	NA	1	NA	2	NA	2	NA	NA	NA	NA	NA	1
Ccnh	ENSMUSG00000021548	4	2.5	NA	1	NA	NA	NA	2	NA	NA	3	NA	3	NA
Ccnk	ENSMUSG00000021258	6	3	NA	2	3	NA	NA	3	2.5	NA	4	NA	4	NA
Ccnl1	ENSMUSG00000027829	2	1	NA	NA	NA	NA	NA	1	NA	NA	NA	NA	NA	1
Ccnl2	ENSMUSG00000029068	1	1.5	NA	NA	NA	NA	NA	1.5	NA	NA	NA	NA	NA	NA
Ccnt1	ENSMUSG00000011960	5	2	NA	1	NA	2	NA	2.5	2.5	NA	NA	NA	NA	2
Ccnt2	ENSMUSG00000026349	1	2	NA	NA	NA	NA	NA	2	NA	NA	NA	NA	NA	NA
Ccny	ENSMUSG00000024286	9	3	NA	4	3	3	3	3	3	NA	3	NA	3	3
Ccnyl1	ENSMUSG00000070871	9	2	NA	1	NA	2	3	1.5	2	2	3	NA	5	3
Ccp110	ENSMUSG00000033904	3	2	NA	2	NA	NA	NA	1	NA	NA	NA	NA	2	NA
Ccpg1	ENSMUSG00000034563	5	2	NA	2	NA	3	NA	2	NA	2	NA	NA	NA	3
Ccs	ENSMUSG00000034108	9	4	NA	3	3.5	4	4	4	4	NA	3	NA	4	4
Ccsap	ENSMUSG00000031971	3	3	NA	4	3	NA	NA	2	NA	NA	NA	NA	NA	NA
Ccser2	ENSMUSG00000058690	3	2	NA	NA	NA	3	NA	2	NA	NA	NA	NA	NA	1
Cct2	ENSMUSG00000034024	11	5	4	5	5	5	5	5	5	5	5	NA	5	5
Cct3	ENSMUSG00000001416	11	5	5	5	5	5	5	5	5	5	5	NA	5	5
Cct4	ENSMUSG00000007739	11	5	4	5	5	5	5	5	5	5	5	NA	5	5
Cct5	ENSMUSG00000022234	11	5	4	5	5	5	5	5	5	5	5	NA	5	5
Cct6a	ENSMUSG00000029447	11	5	4	5	5	5	5	5	5	5	5	NA	5	5
Cct6b	ENSMUSG00000020698	4	2.75	NA	NA	NA	2	NA	3	2.5	NA	NA	NA	4	NA
Cct7	ENSMUSG00000030007	11	5	4	5	5	5	5	4	5	5	5	NA	5	5
Cct8	ENSMUSG00000025613	11	5	4	5	5	5	5	5	5	5	5	NA	5	5
Cct8l1	ENSMUSG00000038044	1	2	NA	NA	NA	NA	NA	NA	NA	NA	NA	NA	2	NA
Ccz1	ENSMUSG00000029617	10	3	NA	3	2	3.5	4	4	3	2	3	NA	3	4
Cd101	ENSMUSG00000086564	1	2	NA	NA	NA	NA	NA	2	NA	NA	NA	NA	NA	NA
Cd109	ENSMUSG00000046186	8	2	4	2	NA	2	2	1	2	NA	NA	NA	3	2
Cd14	ENSMUSG00000051439	4	2	NA	NA	NA	2	NA	1.5	3.5	NA	NA	NA	NA	2
Cd151	ENSMUSG00000025510	8	4	NA	2	NA	5	5	4	4	NA	3	NA	3	4
Cd163	ENSMUSG00000008845	6	3	NA	NA	NA	4	NA	3	2	3	2	NA	NA	4
Cd177	ENSMUSG00000052212	2	3.25	NA	NA	NA	NA	NA	3	3.5	NA	NA	NA	NA	NA
Cd180	ENSMUSG00000021624	5	2	NA	NA	NA	2	NA	2.5	2	NA	5	NA	NA	2
Cd19	ENSMUSG00000030724	1	3	NA	NA	NA	NA	NA	NA	NA	NA	3	NA	NA	NA
Cd200	ENSMUSG00000022661	9	4	5	4	NA	4	3	2	5	NA	4	NA	4	4
Cd200r1	ENSMUSG00000022667	1	2	NA	NA	NA	NA	NA	2	NA	NA	NA	NA	NA	NA
Cd209b	ENSMUSG00000065987	1	4	NA	NA	NA	NA	NA	NA	NA	NA	4	NA	NA	NA
Cd209d	ENSMUSG00000031495	2	2.5	NA	NA	NA	NA	NA	1	NA	NA	NA	NA	NA	4
Cd22	ENSMUSG00000030577	3	2	NA	NA	NA	NA	NA	1	2	NA	4	NA	NA	NA
Cd226	ENSMUSG00000034028	1	2	NA	NA	NA	2	NA	NA	NA	NA	NA	NA	NA	NA
Cd248	ENSMUSG00000056481	2	2	NA	NA	NA	2	NA	NA	NA	NA	NA	NA	NA	2
Cd28	ENSMUSG00000026012	1	1	NA	NA	NA	NA	NA	1	NA	NA	NA	NA	NA	NA
Cd2ap	ENSMUSG00000061665	10	3.5	NA	2.5	2.5	4	3	4	4	3	4	NA	4	2
Cd2bp2	ENSMUSG00000042502	7	3	NA	3	4	3	NA	3	3	NA	4	NA	4	NA
Cd300a	ENSMUSG00000034652	1	1	NA	NA	NA	NA	NA	1	NA	NA	NA	NA	NA	NA
Cd300ld	ENSMUSG00000034641	1	1	NA	NA	NA	NA	NA	1	NA	NA	NA	NA	NA	NA
Cd300lg	ENSMUSG00000017309	2	3.5	NA	NA	NA	4	NA	3	NA	NA	NA	NA	NA	NA
Cd302	ENSMUSG00000060703	2	3.5	NA	NA	NA	NA	NA	5	NA	NA	NA	NA	2	NA
Cd34	ENSMUSG00000016494	8	3.5	NA	3	NA	5	3	3	5	3	NA	NA	4	4
Cd36	ENSMUSG00000002944	9	5	NA	NA	NA	5	5	3	5	4	5	2	3	5
Cd37	ENSMUSG00000030798	2	3	NA	NA	NA	NA	NA	1	NA	NA	5	NA	NA	NA
Cd38	ENSMUSG00000029084	8	4	NA	3	NA	4	3	4	4	3	5	NA	NA	4
Cd3e	ENSMUSG00000032093	1	4	NA	NA	NA	NA	NA	NA	NA	NA	4	NA	NA	NA
Cd3eap	ENSMUSG00000047649	1	3	NA	NA	NA	NA	NA	3	NA	NA	NA	NA	NA	NA
Cd3g	ENSMUSG00000002033	1	4	NA	NA	NA	NA	NA	NA	NA	NA	4	NA	NA	NA
Cd4	ENSMUSG00000023274	1	1	NA	NA	NA	NA	NA	1	NA	NA	NA	NA	NA	NA
Cd40	ENSMUSG00000017652	1	1.5	NA	NA	NA	NA	NA	1.5	NA	NA	NA	NA	NA	NA
Cd44	ENSMUSG00000005087	7	4	NA	2	4	4	NA	1.5	4	NA	5	NA	NA	3
Cd47	ENSMUSG00000055447	10	4	3	5	4	5	3	3	5	NA	5	NA	3	4
Cd48	ENSMUSG00000015355	4	3	NA	NA	NA	NA	NA	2	4	NA	4	NA	NA	1
Cd5	ENSMUSG00000024669	3	3	NA	NA	NA	NA	NA	1.5	NA	NA	4	NA	3	NA
Cd55	ENSMUSG00000026399	3	2	NA	NA	NA	2	NA	2	3	NA	NA	NA	NA	NA
Cd59a	ENSMUSG00000032679	3	3.5	NA	NA	NA	4	NA	3.5	NA	NA	NA	NA	NA	3
Cd5l	ENSMUSG00000015854	4	3	NA	NA	NA	3	NA	4	2.5	NA	NA	NA	NA	3
Cd63	ENSMUSG00000025351	2	3	NA	NA	NA	NA	NA	4	NA	NA	NA	NA	NA	2
Cd68	ENSMUSG00000018774	2	2.25	2	NA	NA	NA	NA	2.5	NA	NA	NA	NA	NA	NA
Cd72	ENSMUSG00000028459	2	3	NA	NA	NA	NA	NA	2	NA	NA	4	NA	NA	NA
Cd74	ENSMUSG00000024610	5	3	NA	NA	NA	2	NA	3	4	NA	5	NA	NA	3
Cd79a	ENSMUSG00000003379	3	3	NA	NA	NA	NA	NA	1.5	3	NA	5	NA	NA	NA
Cd79b	ENSMUSG00000040592	2	4	NA	NA	NA	NA	NA	NA	3	NA	5	NA	NA	NA
Cd81	ENSMUSG00000037706	11	5	4	5	4	5	5	5	4	5	5	NA	5	3
Cd82	ENSMUSG00000027215	11	4	4	4	3	4	4	3	4	4	5	NA	3	1
Cd84	ENSMUSG00000038147	3	3	NA	NA	NA	2	NA	4	NA	NA	3	NA	NA	NA
Cd86	ENSMUSG00000022901	1	1.5	NA	NA	NA	NA	NA	1.5	NA	NA	NA	NA	NA	NA
Cd9	ENSMUSG00000030342	11	5	5	5	4	5	4	4	5	4	5	NA	4	5
Cd93	ENSMUSG00000027435	8	3	NA	NA	3	4	2	2	5	3	3	NA	NA	4
Cd99l2	ENSMUSG00000035776	6	3	NA	4	3	3	NA	3	3	NA	2	NA	NA	NA
Cda	ENSMUSG00000028755	4	2.5	NA	1	NA	2	5	3	NA	NA	NA	NA	NA	NA
Cdadc1	ENSMUSG00000021982	2	2	NA	NA	NA	NA	NA	3	NA	NA	NA	NA	NA	1
Cdan1	ENSMUSG00000027284	6	2	NA	NA	2	2	NA	2	2	NA	2	NA	2	NA
Cdc123	ENSMUSG00000039128	8	4	NA	NA	4	2	2	4	NA	4	4	NA	3	4
Cdc16	ENSMUSG00000038416	10	3	NA	2	2.5	2	3	4	3	2	3	NA	3	3
Cdc20	ENSMUSG00000006398	1	1	NA	NA	NA	NA	NA	1	NA	NA	NA	NA	NA	NA
Cdc23	ENSMUSG00000024370	9	3	NA	2	2	3	2	3	3	NA	3	NA	3	2
Cdc26	ENSMUSG00000066149	6	4	2	3	4	4	NA	4	4	NA	NA	NA	NA	NA
Cdc27	ENSMUSG00000020687	5	2	NA	2	NA	2	NA	2	2	NA	NA	NA	NA	1
Cdc34	ENSMUSG00000020307	3	3	NA	3	NA	3	NA	4	NA	NA	NA	NA	NA	NA
Cdc37	ENSMUSG00000019471	11	5	3	3	5	5	5	3	5	5	5	NA	5	4
Cdc37l1	ENSMUSG00000024780	5	3	NA	2	NA	4	NA	3	NA	NA	NA	NA	4	1
Cdc40	ENSMUSG00000038446	6	2	NA	1	2	2	NA	3.5	4	NA	NA	NA	NA	1
Cdc42	ENSMUSG00000006699	11	5	4	3	5	5	5	4	5	5	5	NA	5	5
Cdc42bpa	ENSMUSG00000026490	8	2	NA	3	2	2	2	2	3	NA	2	NA	NA	1
Cdc42bpb	ENSMUSG00000021279	10	3	NA	3	2	4	2	2	4	3	3	NA	3	2
Cdc42bpg	ENSMUSG00000024769	7	2	NA	2	NA	2	2	3	4	3	2	NA	NA	NA
Cdc42ep1	ENSMUSG00000049521	7	3	NA	3	NA	4	2	3	4	NA	2	NA	NA	2
Cdc42ep2	ENSMUSG00000045664	5	2	NA	1	NA	2	NA	1	4	NA	3	NA	NA	NA
Cdc42ep4	ENSMUSG00000041598	7	3	NA	4	4	3	NA	2	4	2	3	NA	NA	NA
Cdc42ep5	ENSMUSG00000063838	1	2	NA	NA	NA	NA	NA	2	NA	NA	NA	NA	NA	NA
Cdc42se2	ENSMUSG00000052298	5	3.5	NA	5	NA	3.5	NA	1	4	NA	NA	NA	NA	3
Cdc45	ENSMUSG00000000028	4	2	NA	NA	NA	NA	NA	1	2	NA	2	NA	2	NA
Cdc5l	ENSMUSG00000023932	9	3.5	NA	3	3.5	4	NA	3.5	5	2	3	NA	4	3
Cdc73	ENSMUSG00000026361	9	2	NA	2	2.5	3	2	3.5	4	NA	2	NA	2	2
Cdca2	ENSMUSG00000048922	1	2	NA	NA	NA	NA	NA	2	NA	NA	NA	NA	NA	NA
Cdca3	ENSMUSG00000023505	1	2	NA	NA	NA	NA	NA	2	NA	NA	NA	NA	NA	NA
Cdca5	ENSMUSG00000024791	1	1	NA	NA	NA	NA	NA	1	NA	NA	NA	NA	NA	NA
Cdca7l	ENSMUSG00000021175	2	3.25	NA	NA	NA	NA	NA	1.5	NA	NA	NA	NA	NA	5
Cdca8	ENSMUSG00000028873	1	1	NA	NA	NA	NA	NA	1	NA	NA	NA	NA	NA	NA
Cdcp1	ENSMUSG00000035498	1	1	NA	NA	NA	NA	NA	1	NA	NA	NA	NA	NA	NA
Cdh1	ENSMUSG00000000303	7	4	2	NA	4	NA	4	4	5	4	2	NA	NA	NA
Cdh10	ENSMUSG00000022321	1	3	NA	3	NA	NA	NA	NA	NA	NA	NA	NA	NA	NA
Cdh11	ENSMUSG00000031673	5	3	NA	3	NA	3	2	NA	3	NA	2	NA	NA	NA
Cdh12	ENSMUSG00000040452	1	1	NA	1	NA	NA	NA	NA	NA	NA	NA	NA	NA	NA
Cdh13	ENSMUSG00000031841	7	3	2	3	NA	5	2	2.5	5	NA	NA	NA	NA	5
Cdh15	ENSMUSG00000031962	2	2	NA	2	NA	NA	NA	NA	NA	NA	NA	NA	NA	2
Cdh16	ENSMUSG00000031881	2	3.5	NA	NA	NA	NA	5	2	NA	NA	NA	NA	NA	NA
Cdh17	ENSMUSG00000028217	1	2	NA	NA	NA	NA	NA	2	NA	NA	NA	NA	NA	NA
Cdh18	ENSMUSG00000040420	1	1	NA	1	NA	NA	NA	NA	NA	NA	NA	NA	NA	NA
Cdh19	ENSMUSG00000047216	2	2	NA	1.5	NA	2.5	NA	NA	NA	NA	NA	NA	NA	NA
Cdh2	ENSMUSG00000024304	8	4	NA	4	4.5	5	2	4	3	NA	2	NA	4	NA
Cdh22	ENSMUSG00000053166	1	1	NA	1	NA	NA	NA	NA	NA	NA	NA	NA	NA	NA
Cdh23	ENSMUSG00000012819	3	2	NA	2	NA	NA	NA	NA	NA	NA	NA	NA	2	1
Cdh4	ENSMUSG00000000305	2	2	NA	2	2	NA	NA	NA	NA	NA	NA	NA	NA	NA
Cdh5	ENSMUSG00000031871	7	3	NA	NA	2	4	2	3	5	NA	2	NA	NA	3
Cdh6	ENSMUSG00000039385	1	1.5	NA	1.5	NA	NA	NA	NA	NA	NA	NA	NA	NA	NA
Cdh7	ENSMUSG00000026312	1	2	NA	2	NA	NA	NA	NA	NA	NA	NA	NA	NA	NA
Cdh8	ENSMUSG00000036510	2	3	NA	2	NA	NA	NA	NA	NA	NA	NA	NA	4	NA
Cdhr1	ENSMUSG00000021803	1	3	NA	NA	3	NA	NA	NA	NA	NA	NA	NA	NA	NA
Cdhr2	ENSMUSG00000034918	1	4	NA	NA	NA	NA	4	NA	NA	NA	NA	NA	NA	NA
Cdhr5	ENSMUSG00000025497	2	3	NA	NA	NA	NA	4	2	NA	NA	NA	NA	NA	NA
Cdin1	ENSMUSG00000040282	1	1	NA	NA	NA	NA	NA	1	NA	NA	NA	NA	NA	NA
Cdip1	ENSMUSG00000004071	3	3	NA	4	NA	3	NA	3	NA	NA	NA	NA	NA	NA
Cdipt	ENSMUSG00000030682	10	4	NA	5	4	2	4	4	5	5	5	NA	4	4
Cdk1	ENSMUSG00000019942	8	3	NA	NA	3	2	3	2.5	3	2	5	NA	5	NA
Cdk10	ENSMUSG00000033862	1	2.5	NA	NA	NA	NA	NA	2.5	NA	NA	NA	NA	NA	NA
Cdk11b	ENSMUSG00000029062	9	2	NA	1	2	2	2	3	2.5	NA	2	NA	2	2
Cdk12	ENSMUSG00000003119	5	2	NA	2	2	NA	NA	3	2	NA	NA	NA	2	NA
Cdk13	ENSMUSG00000041297	8	2	NA	2	NA	2	NA	2	2	2	2	NA	2	3
Cdk14	ENSMUSG00000028926	5	2	NA	3	NA	NA	NA	1.5	2	NA	2	NA	2	NA
Cdk15	ENSMUSG00000026023	1	1	NA	NA	NA	NA	NA	1	NA	NA	NA	NA	NA	NA
Cdk16	ENSMUSG00000031065	3	3	NA	2	NA	3	NA	NA	NA	NA	NA	NA	NA	3
Cdk17	ENSMUSG00000020015	5	2	NA	2	NA	2	NA	3	5	NA	NA	NA	NA	1
Cdk18	ENSMUSG00000026437	4	2.25	NA	3	NA	2	NA	2.5	NA	NA	NA	NA	NA	1
Cdk19	ENSMUSG00000038481	3	2	NA	2	NA	NA	NA	2	NA	NA	NA	NA	NA	3
Cdk2	ENSMUSG00000025358	7	3	NA	NA	NA	3	2	3	2	NA	4	NA	5	1
Cdk20	ENSMUSG00000021483	1	1	NA	1	NA	NA	NA	NA	NA	NA	NA	NA	NA	NA
Cdk2ap1	ENSMUSG00000029394	2	2.5	NA	2	NA	3	NA	NA	NA	NA	NA	NA	NA	NA
Cdk2ap2	ENSMUSG00000024856	1	4	NA	NA	NA	NA	NA	NA	4	NA	NA	NA	NA	NA
Cdk4	ENSMUSG00000006728	9	3	NA	NA	3	3	3	2	3	2	3	NA	2	2
Cdk5	ENSMUSG00000028969	10	4	NA	5	3.5	4	4	4	3	2	4	NA	4	4
Cdk5r1	ENSMUSG00000048895	1	2	NA	2	NA	NA	NA	NA	NA	NA	NA	NA	NA	NA
Cdk5r2	ENSMUSG00000090071	1	2	NA	2	NA	NA	NA	NA	NA	NA	NA	NA	NA	NA
Cdk5rap1	ENSMUSG00000027487	1	2.5	NA	NA	NA	NA	NA	2.5	NA	NA	NA	NA	NA	NA
Cdk5rap2	ENSMUSG00000039298	6	2	NA	NA	2	2	NA	3	2	NA	NA	NA	2	1
Cdk5rap3	ENSMUSG00000018669	10	3	NA	2	2.5	3	3	3	3	5	4	NA	4	4
Cdk6	ENSMUSG00000040274	6	3	NA	NA	NA	3	3	4	3	2	5	NA	NA	NA
Cdk7	ENSMUSG00000069089	7	2	NA	2	NA	2	2	3	2	NA	4	NA	4	NA
Cdk8	ENSMUSG00000029635	1	1	NA	NA	NA	NA	NA	1	NA	NA	NA	NA	NA	NA
Cdk9	ENSMUSG00000009555	8	2.5	NA	2	3	2	NA	3.5	3	NA	4	NA	2	1
Cdkal1	ENSMUSG00000006191	6	2	NA	NA	NA	2	NA	3	NA	3	2	NA	2	1
Cdkl5	ENSMUSG00000031292	2	2.5	NA	3	NA	NA	NA	NA	2	NA	NA	NA	NA	NA
Cdkn1b	ENSMUSG00000003031	9	3	NA	3	4	4	2	4	3	NA	4	NA	3	3
Cdkn1c	ENSMUSG00000037664	3	2	NA	NA	5	2	NA	1	NA	NA	NA	NA	NA	NA
Cdkn2aip	ENSMUSG00000038069	10	3	NA	4	3	3	2	2	3	2	3	NA	4	1
Cdkn2aipnl	ENSMUSG00000020392	5	3	NA	3	NA	NA	NA	3	NA	NA	2	NA	3	1
Cdkn2b	ENSMUSG00000073802	1	1	NA	NA	NA	NA	NA	1	NA	NA	NA	NA	NA	NA
Cdkn2c	ENSMUSG00000028551	3	3.5	NA	NA	NA	4	NA	3.5	3	NA	NA	NA	NA	NA
Cdkn2d	ENSMUSG00000096472	4	2.25	NA	2	NA	NA	NA	2.5	NA	NA	3	NA	2	NA
Cdnf	ENSMUSG00000039496	2	4.5	NA	NA	NA	4	NA	NA	NA	NA	NA	NA	NA	5
Cdo1	ENSMUSG00000033022	7	4	NA	3	NA	NA	3	4	2	4	4	NA	5	NA
Cdpf1	ENSMUSG00000064284	1	1	NA	NA	NA	NA	NA	1	NA	NA	NA	NA	NA	NA
Cdr2	ENSMUSG00000030878	3	2	NA	NA	3	2	NA	NA	NA	NA	2	NA	NA	NA
Cdr2l	ENSMUSG00000050910	3	2	NA	1.5	NA	2	NA	2	NA	NA	NA	NA	NA	NA
Cds1	ENSMUSG00000029330	2	3.5	NA	3	4	NA	NA	NA	NA	NA	NA	NA	NA	NA
Cds2	ENSMUSG00000058793	10	4	NA	5	4.5	4	3	2	4	3	4	NA	4	2
Cdsn	ENSMUSG00000039518	1	3	3	NA	NA	NA	NA	NA	NA	NA	NA	NA	NA	NA
Cdt1	ENSMUSG00000006585	1	1.5	NA	NA	NA	NA	NA	1.5	NA	NA	NA	NA	NA	NA
Cdv3	ENSMUSG00000032803	11	4	3	4	4.5	5	3	4	4	4	4	NA	4	5
Cdyl	ENSMUSG00000059288	3	3	NA	NA	NA	2	NA	3	4	NA	NA	NA	NA	NA
Cdyl2	ENSMUSG00000031758	1	2	NA	NA	NA	NA	NA	2	NA	NA	NA	NA	NA	NA
Ceacam1	ENSMUSG00000074272	6	2.5	NA	NA	NA	3	2	4	3	2	2	NA	NA	NA
Cebpa	ENSMUSG00000034957	1	3.5	NA	NA	NA	NA	NA	3.5	NA	NA	NA	NA	NA	NA
Cebpb	ENSMUSG00000056501	3	4	NA	NA	NA	NA	NA	4	4.5	NA	NA	NA	NA	2
Cebpd	ENSMUSG00000071637	1	1	NA	NA	NA	NA	NA	1	NA	NA	NA	NA	NA	NA
Cebpe	ENSMUSG00000052435	1	2	NA	NA	NA	NA	NA	2	NA	NA	NA	NA	NA	NA
Cebpg	ENSMUSG00000056216	3	2.5	NA	NA	NA	NA	NA	2.5	5	NA	NA	NA	NA	1
Cebpz	ENSMUSG00000024081	3	3	NA	NA	NA	3	NA	3	2.5	NA	NA	NA	NA	NA
Cebpzos	ENSMUSG00000062691	2	2.5	NA	NA	NA	4	NA	NA	NA	NA	NA	NA	NA	1
Cel	ENSMUSG00000026818	4	3	NA	NA	NA	NA	NA	2	2	5	4	NA	NA	NA
Cela1	ENSMUSG00000023031	5	3	NA	NA	NA	2.5	NA	3	3	5	4	NA	NA	NA
Cela2a	ENSMUSG00000058579	4	4	NA	NA	NA	NA	NA	2	4	5	4	NA	NA	NA
Cela3b	ENSMUSG00000023433	3	4	NA	NA	NA	NA	NA	1	NA	5	4	NA	NA	NA
Celf1	ENSMUSG00000005506	8	3	NA	2	3	4	NA	3	4	NA	3	NA	3	4
Celf2	ENSMUSG00000002107	8	4	NA	4	4	5	NA	3	4	NA	4	NA	2	4
Celf4	ENSMUSG00000024268	2	3.5	NA	4	3	NA	NA	NA	NA	NA	NA	NA	NA	NA
Celf5	ENSMUSG00000034818	1	3	NA	3	NA	NA	NA	NA	NA	NA	NA	NA	NA	NA
Celsr1	ENSMUSG00000016028	2	2	NA	NA	NA	2	2	NA	NA	NA	NA	NA	NA	NA
Celsr2	ENSMUSG00000068740	4	2	NA	2	2	NA	2	2	NA	NA	NA	NA	NA	NA
Cemip	ENSMUSG00000052353	2	1.75	2	NA	NA	NA	NA	1.5	NA	NA	NA	NA	NA	NA
Cemip2	ENSMUSG00000024754	10	2	2	2	2	3	2	4	4	NA	2	NA	2	2
Cend1	ENSMUSG00000060240	3	3	NA	5	3	3	NA	NA	NA	NA	NA	NA	NA	NA
Cenpa	ENSMUSG00000029177	2	2.5	NA	NA	NA	NA	NA	1	4	NA	NA	NA	NA	NA
Cenpb	ENSMUSG00000068267	2	1.5	NA	NA	NA	NA	NA	1	NA	NA	NA	NA	NA	2
Cenpc1	ENSMUSG00000029253	2	2	NA	NA	NA	NA	NA	2	2	NA	NA	NA	NA	NA
Cenpe	ENSMUSG00000045328	5	2	NA	NA	NA	2	NA	2	NA	NA	2	NA	2	1
Cenpf	ENSMUSG00000026605	7	2	NA	2	NA	2	NA	2	2	NA	2	NA	2	1
Cenph	ENSMUSG00000045273	1	2	NA	NA	NA	NA	NA	2	NA	NA	NA	NA	NA	NA
Cenpj	ENSMUSG00000064128	3	2	NA	NA	NA	NA	NA	2	2.5	NA	NA	NA	2	NA
Cenpk	ENSMUSG00000021714	1	1	NA	NA	NA	NA	NA	1	NA	NA	NA	NA	NA	NA
Cenpl	ENSMUSG00000026708	1	2	NA	NA	NA	NA	NA	2	NA	NA	NA	NA	NA	NA
Cenpo	ENSMUSG00000020652	1	1.5	NA	NA	NA	NA	NA	1.5	NA	NA	NA	NA	NA	NA
Cenpp	ENSMUSG00000021391	1	4	NA	NA	NA	NA	NA	4	NA	NA	NA	NA	NA	NA
Cenps	ENSMUSG00000073705	1	1.5	NA	NA	NA	NA	NA	1.5	NA	NA	NA	NA	NA	NA
Cenpt	ENSMUSG00000036672	1	1.5	NA	NA	NA	NA	NA	1.5	NA	NA	NA	NA	NA	NA
Cenpu	ENSMUSG00000031629	1	1	NA	NA	NA	NA	NA	1	NA	NA	NA	NA	NA	NA
Cenpv	ENSMUSG00000018509	7	4.5	NA	5	4	3	NA	4.5	5	NA	NA	NA	2	5
Cep104	ENSMUSG00000039523	5	2	NA	1	NA	2	NA	2	2	NA	NA	NA	NA	2
Cep112	ENSMUSG00000020728	3	2	NA	NA	NA	NA	NA	3	2	NA	NA	NA	NA	1
Cep120	ENSMUSG00000048799	3	2	NA	NA	2	NA	NA	1	3	NA	NA	NA	NA	NA
Cep128	ENSMUSG00000061533	2	3.75	NA	NA	NA	NA	NA	3	4.5	NA	NA	NA	NA	NA
Cep131	ENSMUSG00000039781	7	2	NA	2	2	2	NA	2	3	NA	NA	NA	2	5
Cep135	ENSMUSG00000036403	3	2	NA	2	NA	NA	NA	2	5	NA	NA	NA	NA	NA
Cep152	ENSMUSG00000068394	2	2	NA	NA	NA	NA	NA	2	2	NA	NA	NA	NA	NA
Cep162	ENSMUSG00000056919	4	2	NA	2	NA	NA	NA	1	2	NA	NA	NA	NA	3
Cep164	ENSMUSG00000043987	4	2	NA	NA	NA	NA	2	3	2	NA	NA	NA	2	NA
Cep170	ENSMUSG00000057335	8	2	NA	4	2	3	NA	3	2	NA	2	NA	2	2
Cep170b	ENSMUSG00000072825	7	2	NA	4	2	2	NA	2	2	2	NA	NA	2	NA
Cep192	ENSMUSG00000024542	4	2	NA	NA	NA	NA	NA	2	2	NA	3	NA	2	NA
Cep250	ENSMUSG00000038241	6	2	NA	1	3	NA	2	2	3	NA	2	NA	NA	NA
Cep290	ENSMUSG00000019971	5	2	NA	NA	NA	2	NA	2	2	NA	NA	NA	2	3
Cep295	ENSMUSG00000046111	2	2.5	NA	NA	NA	NA	NA	NA	NA	NA	NA	NA	2	3
Cep350	ENSMUSG00000033671	5	2	NA	1	NA	NA	NA	4	2.5	NA	NA	NA	2	2
Cep41	ENSMUSG00000029790	6	2	NA	1	2	2	NA	2	1.5	NA	NA	NA	4	NA
Cep43	ENSMUSG00000069135	6	2.75	NA	NA	NA	2.5	NA	3.5	2.5	NA	3	NA	4	2
Cep44	ENSMUSG00000038215	1	2	NA	NA	NA	NA	NA	NA	2	NA	NA	NA	NA	NA
Cep55	ENSMUSG00000024989	1	3	NA	NA	NA	NA	NA	3	NA	NA	NA	NA	NA	NA
Cep57	ENSMUSG00000031922	3	2	NA	NA	NA	2	NA	1	4	NA	NA	NA	NA	NA
Cep57l1	ENSMUSG00000019813	1	4	NA	4	NA	NA	NA	NA	NA	NA	NA	NA	NA	NA
Cep63	ENSMUSG00000032534	1	3	NA	NA	NA	NA	NA	3	NA	NA	NA	NA	NA	NA
Cep68	ENSMUSG00000044066	3	3	NA	NA	NA	4	NA	NA	2	NA	NA	NA	NA	3
Cep70	ENSMUSG00000056267	2	2	NA	NA	NA	NA	NA	2	2	NA	NA	NA	NA	NA
Cep72	ENSMUSG00000021572	1	5	NA	NA	NA	NA	NA	NA	NA	NA	NA	NA	5	NA
Cep76	ENSMUSG00000073542	4	2	NA	4	NA	NA	NA	1	NA	NA	3	NA	NA	1
Cep78	ENSMUSG00000041491	2	2	NA	NA	NA	NA	NA	1	3	NA	NA	NA	NA	NA
Cep83	ENSMUSG00000020024	2	2.75	NA	NA	NA	NA	NA	2	3.5	NA	NA	NA	NA	NA
Cep85	ENSMUSG00000037443	4	2	NA	NA	NA	NA	NA	2	NA	NA	2	NA	2	2
Cep89	ENSMUSG00000023072	2	2	NA	NA	NA	NA	NA	1.5	2.5	NA	NA	NA	NA	NA
Cep95	ENSMUSG00000018372	1	2.5	NA	NA	NA	NA	NA	NA	2.5	NA	NA	NA	NA	NA
Cep97	ENSMUSG00000022604	3	2	NA	2	NA	2	NA	2	NA	NA	NA	NA	NA	NA
Cept1	ENSMUSG00000040774	4	4	NA	4	NA	4	NA	4.5	NA	NA	NA	NA	NA	4
Cercam	ENSMUSG00000039787	3	2	NA	NA	NA	NA	2	NA	NA	NA	2	NA	2	NA
Cerk	ENSMUSG00000035891	2	2.25	NA	2.5	NA	NA	NA	2	NA	NA	NA	NA	NA	NA
Cers1	ENSMUSG00000087408	2	1.5	NA	2	NA	NA	NA	NA	NA	NA	NA	NA	NA	1
Cers2	ENSMUSG00000015714	8	3.25	NA	3	NA	3.5	3	4	4	NA	4	NA	3	3
Cers4	ENSMUSG00000008206	2	2.5	NA	NA	NA	3	NA	2	NA	NA	NA	NA	NA	NA
Cers5	ENSMUSG00000023021	6	3	NA	NA	NA	2	3	4.5	3	NA	3	NA	4	NA
Cers6	ENSMUSG00000027035	1	2.5	NA	NA	NA	2.5	NA	NA	NA	NA	NA	NA	NA	NA
Cert1	ENSMUSG00000021669	10	3	NA	2	2	3	3	2.5	3	3	3	NA	3	3
Ces1b	ENSMUSG00000078964	9	4	NA	3	NA	2	4	4	3	4	4	NA	5	3
Ces1c	ENSMUSG00000057400	11	5	1.5	3	3	5	5	5	5	4	5	NA	5	5
Ces1d	ENSMUSG00000056973	9	5	NA	1	NA	5	5	5	5	5	4	NA	5	5
Ces1e	ENSMUSG00000061959	2	3	NA	NA	NA	NA	NA	4	NA	2	NA	NA	NA	NA
Ces1f	ENSMUSG00000031725	4	4.5	NA	NA	NA	4	5	5	3	NA	NA	NA	NA	NA
Ces1g	ENSMUSG00000057074	2	4	NA	NA	NA	NA	NA	5	3	NA	NA	NA	NA	NA
Ces2a	ENSMUSG00000055730	3	3	NA	NA	NA	NA	NA	5	NA	NA	3	NA	2	NA
Ces2b	ENSMUSG00000050097	1	1	NA	NA	NA	NA	NA	1	NA	NA	NA	NA	NA	NA
Ces2c	ENSMUSG00000061825	4	3.5	NA	NA	NA	NA	5	4	NA	2	NA	NA	NA	3
Ces2e	ENSMUSG00000031886	4	4	NA	NA	NA	NA	4	5	2	NA	4	NA	NA	NA
Ces2g	ENSMUSG00000031877	8	4	NA	NA	NA	4	4	4	4	4	5	NA	4	2
Ces3a	ENSMUSG00000069922	3	3	NA	NA	NA	2	3	5	NA	NA	NA	NA	NA	NA
[truncated: 10,571 more rows]

## Sheet: Rat
GeneName	GeneID	present_in_samples	median_bin_across_organs	Brain	Heart	Kidney	Liver	Lung	SpinalCord	Tendon	Testis
A1bg	ENSRNOG00000004692	1	5	NA	5	NA	NA	NA	NA	NA	NA
A1cf	ENSRNOG00000033195	2	3.5	NA	NA	2	5	NA	NA	NA	NA
A2m	ENSRNOG00000028896	1	2	NA	NA	NA	NA	NA	2	NA	NA
Aaas	ENSRNOG00000013445	1	2	NA	NA	2	NA	NA	NA	NA	NA
AABR07002775.1	ENSRNOG00000048489	1	2.5	NA	NA	2.5	NA	NA	NA	NA	NA
AABR07005588.1	ENSRNOG00000014946	3	4	NA	NA	4	4	NA	2	NA	NA
AABR07005618.1	ENSRNOG00000061844	2	3.5	NA	NA	4	3	NA	NA	NA	NA
AABR07006458.1	ENSRNOG00000046420	3	2	NA	NA	2	2	NA	NA	NA	4
AABR07007032.1	ENSRNOG00000046333	4	3	NA	4	4	2	NA	2	NA	NA
AABR07012583.2	ENSRNOG00000059093	1	1	NA	NA	1	NA	NA	NA	NA	NA
AABR07013086.1	ENSRNOG00000023365	1	1.5	NA	NA	1.5	NA	NA	NA	NA	NA
AABR07013202.1	ENSRNOG00000058153	1	1	NA	NA	1	NA	NA	NA	NA	NA
AABR07014974.1	ENSRNOG00000052298	1	1.5	NA	NA	1.5	NA	NA	NA	NA	NA
AABR07018038.1	ENSRNOG00000051196	1	3	NA	NA	3	NA	NA	NA	NA	NA
AABR07018038.3	ENSRNOG00000061152	1	2	NA	NA	2	NA	NA	NA	NA	NA
AABR07021863.1	ENSRNOG00000056537	1	1	NA	NA	NA	NA	NA	NA	NA	1
AABR07021955.1	ENSRNOG00000052574	2	1.75	NA	NA	1.5	NA	2	NA	NA	NA
AABR07022022.1	ENSRNOG00000023547	1	1	NA	NA	1	NA	NA	NA	NA	NA
AABR07022393.1	ENSRNOG00000054846	1	1.5	NA	NA	1.5	NA	NA	NA	NA	NA
AABR07022635.1	ENSRNOG00000052425	1	3	NA	NA	NA	3	NA	NA	NA	NA
AABR07024795.1	ENSRNOG00000028958	1	1	NA	NA	1	NA	NA	NA	NA	NA
AABR07025010.1	ENSRNOG00000033057	1	1	NA	NA	NA	NA	NA	1	NA	NA
AABR07025295.1	ENSRNOG00000010107	3	2	NA	NA	2	3	2	NA	NA	NA
AABR07026291.1	ENSRNOG00000014275	5	2	2	NA	4	2	4	1	NA	NA
AABR07027750.1	ENSRNOG00000042692	1	2	NA	NA	2	NA	NA	NA	NA	NA
AABR07027811.2	ENSRNOG00000053155	1	2	NA	2	NA	NA	NA	NA	NA	NA
AABR07028488.1	ENSRNOG00000049614	1	2	NA	NA	NA	NA	NA	2	NA	NA
AABR07028615.1	ENSRNOG00000018500	1	2	NA	NA	2	NA	NA	NA	NA	NA
AABR07028902.1	ENSRNOG00000058094	1	2	NA	2	NA	NA	NA	NA	NA	NA
AABR07029613.1	ENSRNOG00000038478	1	1	NA	NA	NA	NA	1	NA	NA	NA
AABR07029651.1	ENSRNOG00000002423	2	2	NA	NA	3	NA	NA	1	NA	NA
AABR07029675.1	ENSRNOG00000001512	1	1	NA	NA	NA	NA	NA	1	NA	NA
AABR07030729.1	ENSRNOG00000030224	5	2	2	3	3	2	NA	1	NA	NA
AABR07030903.1	ENSRNOG00000049552	2	2	NA	NA	2	2	NA	NA	NA	NA
AABR07031445.1	ENSRNOG00000047261	1	2	NA	NA	2	NA	NA	NA	NA	NA
AABR07032392.1	ENSRNOG00000048704	1	1	NA	NA	1	NA	NA	NA	NA	NA
AABR07033887.1	ENSRNOG00000045728	3	2	2	NA	2	NA	NA	NA	NA	2
AABR07034445.1	ENSRNOG00000038610	1	1	NA	NA	NA	NA	NA	1	NA	NA
AABR07034736.1	ENSRNOG00000053527	1	3.5	NA	3.5	NA	NA	NA	NA	NA	NA
AABR07034739.1	ENSRNOG00000050000	4	4	NA	4	NA	5	NA	3	NA	4
AABR07034767.1	ENSRNOG00000001825	3	3	NA	4	3	3	NA	NA	NA	NA
AABR07035428.1	ENSRNOG00000001107	1	1.5	NA	NA	1.5	NA	NA	NA	NA	NA
AABR07035479.1	ENSRNOG00000022599	1	2	NA	NA	2	NA	NA	NA	NA	NA
AABR07035787.1	ENSRNOG00000048277	3	4	NA	NA	4	4	NA	NA	NA	2
AABR07035818.1	ENSRNOG00000059116	1	2	NA	NA	2	NA	NA	NA	NA	NA
AABR07037995.1	ENSRNOG00000003949	1	3	NA	NA	NA	3	NA	NA	NA	NA
AABR07038021.1	ENSRNOG00000056631	1	1	NA	NA	1	NA	NA	NA	NA	NA
AABR07040412.1	ENSRNOG00000057826	2	3	NA	NA	2	4	NA	NA	NA	NA
AABR07043897.1	ENSRNOG00000012030	1	1	NA	NA	1	NA	NA	NA	NA	NA
AABR07044383.1	ENSRNOG00000059770	2	1.5	NA	NA	1	2	NA	NA	NA	NA
AABR07044900.1	ENSRNOG00000000373	2	2.5	NA	3	NA	NA	NA	2	NA	NA
AABR07045071.1	ENSRNOG00000061091	2	3	NA	NA	3	3	NA	NA	NA	NA
AABR07047899.1	ENSRNOG00000050117	2	2	NA	NA	1	3	NA	NA	NA	NA
AABR07048308.1	ENSRNOG00000027547	1	1.5	NA	NA	NA	1.5	NA	NA	NA	NA
AABR07048312.1	ENSRNOG00000029600	1	2	NA	NA	NA	2	NA	NA	NA	NA
AABR07048463.1	ENSRNOG00000047613	1	2	NA	NA	2	NA	NA	NA	NA	NA
AABR07049499.1	ENSRNOG00000030938	1	2	NA	NA	2	NA	NA	NA	NA	NA
AABR07049918.1	ENSRNOG00000029310	1	3	NA	NA	3	NA	NA	NA	NA	NA
AABR07051532.2	ENSRNOG00000049299	1	3	NA	NA	NA	3	NA	NA	NA	NA
AABR07051551.1	ENSRNOG00000048167	1	3	NA	NA	NA	3	NA	NA	NA	NA
AABR07051564.1	ENSRNOG00000061576	1	3	NA	NA	NA	3	NA	NA	NA	NA
AABR07052585.1	ENSRNOG00000022637	2	3	NA	5	1	NA	NA	NA	NA	NA
AABR07052585.2	ENSRNOG00000023227	1	5	NA	5	NA	NA	NA	NA	NA	NA
AABR07053185.1	ENSRNOG00000004787	1	1	NA	NA	1	NA	NA	NA	NA	NA
AABR07053472.1	ENSRNOG00000005366	2	3.5	NA	NA	4	3	NA	NA	NA	NA
AABR07054367.1	ENSRNOG00000017086	1	1.5	NA	NA	NA	1.5	NA	NA	NA	NA
AABR07058124.2	ENSRNOG00000037549	1	2	NA	2	NA	NA	NA	NA	NA	NA
AABR07058615.1	ENSRNOG00000004457	1	2	NA	NA	2	NA	NA	NA	NA	NA
AABR07058884.2	ENSRNOG00000057943	1	2	NA	NA	2	NA	NA	NA	NA	NA
AABR07058886.1	ENSRNOG00000055307	2	3	NA	NA	3	3	NA	NA	NA	NA
AABR07059232.1	ENSRNOG00000048371	1	3	NA	NA	3	NA	NA	NA	NA	NA
AABR07059663.1	ENSRNOG00000051922	1	2	NA	NA	2	NA	NA	NA	NA	NA
AABR07060872.1	ENSRNOG00000049829	6	5	NA	5	3	5	5	5	NA	5
AABR07061134.1	ENSRNOG00000061431	1	3.5	NA	NA	NA	3.5	NA	NA	NA	NA
AABR07061178.1	ENSRNOG00000054121	1	3	3	NA	NA	NA	NA	NA	NA	NA
AABR07061614.1	ENSRNOG00000032820	1	2	NA	NA	2	NA	NA	NA	NA	NA
AABR07061838.1	ENSRNOG00000033439	1	1	NA	NA	NA	1	NA	NA	NA	NA
AABR07061950.1	ENSRNOG00000042228	2	2.5	NA	NA	1	4	NA	NA	NA	NA
AABR07062512.1	ENSRNOG00000053339	1	1	NA	NA	1	NA	NA	NA	NA	NA
AABR07062570.1	ENSRNOG00000056041	1	5	NA	NA	NA	5	NA	NA	NA	NA
AABR07063281.1	ENSRNOG00000057813	1	1	NA	NA	1	NA	NA	NA	NA	NA
AABR07064415.1	ENSRNOG00000038832	2	2	NA	NA	2	2	NA	NA	NA	NA
AABR07064719.2	ENSRNOG00000056128	2	2	NA	NA	2	2	NA	NA	NA	NA
AABR07064811.1	ENSRNOG00000032771	1	4	NA	NA	4	NA	NA	NA	NA	NA
AABR07065776.3	ENSRNOG00000048425	2	2.5	NA	2	NA	3	NA	NA	NA	NA
AABR07065782.1	ENSRNOG00000033376	1	3	NA	NA	NA	3	NA	NA	NA	NA
AABR07065789.3	ENSRNOG00000058824	1	2	NA	NA	NA	2	NA	NA	NA	NA
AABR07065823.2	ENSRNOG00000030235	1	2	NA	NA	NA	2	NA	NA	NA	NA
AABR07065823.3	ENSRNOG00000050708	1	4	NA	NA	NA	4	NA	NA	NA	NA
AABR07067023.1	ENSRNOG00000058742	1	1	NA	NA	1	NA	NA	NA	NA	NA
AABR07067814.1	ENSRNOG00000032289	6	2.75	NA	3	2.5	4	4	1.5	NA	2
AABR07069219.1	ENSRNOG00000024757	1	4	NA	NA	4	NA	NA	NA	NA	NA
AABR07070043.1	ENSRNOG00000050630	1	1	NA	1	NA	NA	NA	NA	NA	NA
AABR07071244.1	ENSRNOG00000060723	2	1	NA	NA	1	1	NA	NA	NA	NA
AABR07073181.1	ENSRNOG00000021437	6	3.75	NA	4	4	3.5	5	1	3	NA
Aacs	ENSRNOG00000000967	2	2	NA	NA	2	NA	NA	2	NA	NA
Aadac	ENSRNOG00000013950	2	4.25	NA	NA	3.5	5	NA	NA	NA	NA
Aadat	ENSRNOG00000011861	2	5	NA	NA	5	5	NA	NA	NA	NA
Aagab	ENSRNOG00000008424	1	2	NA	NA	2	NA	NA	NA	NA	NA
Aak1	ENSRNOG00000018317	3	4	4	NA	4	NA	NA	2	NA	NA
Aamdc	ENSRNOG00000012584	5	3	NA	2	4	3	NA	1	NA	5
Aamp	ENSRNOG00000014399	4	3	NA	NA	3	3	NA	1	NA	3
Aar2	ENSRNOG00000020086	1	2	NA	NA	2	NA	NA	NA	NA	NA
Aars1	ENSRNOG00000018404	7	3	3	2	4	5	2	4	NA	2
Aars2	ENSRNOG00000025808	2	2.5	NA	NA	2	3	NA	NA	NA	NA
Aarsd1	ENSRNOG00000020658	3	3	NA	2	4	3	NA	NA	NA	NA
Aasdhppt	ENSRNOG00000005795	2	2.5	NA	NA	2	3	NA	NA	NA	NA
Aass	ENSRNOG00000039494	2	4	NA	NA	3	5	NA	NA	NA	NA
Abat	ENSRNOG00000002636	5	4	5	NA	4	5	NA	4	NA	4
Abca1	ENSRNOG00000018126	1	2	NA	NA	NA	2	NA	NA	NA	NA
Abca2	ENSRNOG00000014268	1	2	NA	NA	2	NA	NA	NA	NA	NA
Abca3	ENSRNOG00000050057	3	2	NA	NA	2	2	2	NA	NA	NA
Abca5	ENSRNOG00000004378	1	2	NA	NA	NA	NA	NA	NA	NA	2
Abca6	ENSRNOG00000046890	1	3	NA	NA	NA	3	NA	NA	NA	NA
Abca8a	ENSRNOG00000004147	4	2	NA	2	2	4	2	NA	NA	NA
Abcb10	ENSRNOG00000017993	2	3.5	NA	NA	4	3	NA	NA	NA	NA
Abcb11	ENSRNOG00000050860	2	2.75	NA	NA	1.5	4	NA	NA	NA	NA
Abcb6	ENSRNOG00000018697	3	2	NA	NA	2	2	NA	NA	NA	2
Abcb7	ENSRNOG00000002790	3	4	NA	3	4	4	NA	NA	NA	NA
Abcb8	ENSRNOG00000008557	3	2	NA	2	4	2	NA	NA	NA	NA
Abcc1	ENSRNOG00000022305	1	2	NA	NA	2	NA	NA	NA	NA	NA
Abcc10	ENSRNOG00000018863	1	1.5	NA	NA	1.5	NA	NA	NA	NA	NA
Abcc2	ENSRNOG00000046727	2	3.25	NA	NA	2.5	4	NA	NA	NA	NA
Abcc3	ENSRNOG00000002948	2	1.5	NA	NA	2	1	NA	NA	NA	NA
Abcc4	ENSRNOG00000010064	1	3	NA	NA	3	NA	NA	NA	NA	NA
Abcc5	ENSRNOG00000029178	1	2	NA	NA	2	NA	NA	NA	NA	NA
Abcc6	ENSRNOG00000028781	2	3	NA	NA	2	4	NA	NA	NA	NA
Abcd1	ENSRNOG00000056524	2	2	NA	NA	2	2	NA	NA	NA	NA
Abcd3	ENSRNOG00000011929	4	3	NA	2	5	4	1.5	NA	NA	NA
Abce1	ENSRNOG00000018345	4	3	NA	NA	4	4	2	NA	NA	2
Abcf1	ENSRNOG00000000799	2	3.5	NA	NA	4	3	NA	NA	NA	NA
Abcf2	ENSRNOG00000010609	2	2.5	NA	NA	3	2	NA	NA	NA	NA
Abcf3	ENSRNOG00000001710	2	2.5	NA	NA	3	2	NA	NA	NA	NA
Abcg2	ENSRNOG00000007041	1	4	NA	NA	4	NA	NA	NA	NA	NA
Abcg3l1	ENSRNOG00000030216	2	3	NA	NA	2	4	NA	NA	NA	NA
Abcg3l3	ENSRNOG00000039890	1	2	NA	NA	NA	2	NA	NA	NA	NA
Abhd1	ENSRNOG00000025689	2	3	NA	NA	2	4	NA	NA	NA	NA
Abhd10	ENSRNOG00000054334	2	2	NA	NA	2	NA	NA	NA	NA	2
Abhd11	ENSRNOG00000018910	4	3.5	3	3	4	4	NA	NA	NA	NA
Abhd12	ENSRNOG00000036934	3	3	2	NA	4	3	NA	NA	NA	NA
Abhd14a	ENSRNOG00000011936	1	3	NA	NA	3	NA	NA	NA	NA	NA
Abhd14b	ENSRNOG00000012073	5	4	NA	3	5	5	4	3	NA	NA
Abhd15	ENSRNOG00000015002	1	2	NA	NA	NA	2	NA	NA	NA	NA
Abhd16a	ENSRNOG00000056637	2	3	NA	NA	3	3	NA	NA	NA	NA
Abhd17a	ENSRNOG00000018212	1	1	NA	NA	1	NA	NA	NA	NA	NA
Abhd17b	ENSRNOG00000012514	1	2	NA	NA	2	NA	NA	NA	NA	NA
Abhd17c	ENSRNOG00000012683	1	1	NA	NA	1	NA	NA	NA	NA	NA
Abhd2	ENSRNOG00000017120	2	1.5	NA	NA	1	2	NA	NA	NA	NA
Abhd3	ENSRNOG00000029370	1	1	NA	NA	1	NA	NA	NA	NA	NA
Abhd4	ENSRNOG00000009244	2	2	NA	NA	2	2	NA	NA	NA	NA
Abhd5	ENSRNOG00000000221	1	2	NA	NA	NA	2	NA	NA	NA	NA
Abhd6	ENSRNOG00000008167	3	3	NA	NA	3	3	NA	NA	NA	2
Abi1	ENSRNOG00000031325	5	3	4	NA	4	3	3	2	NA	NA
Abl1	ENSRNOG00000047356	1	2	NA	NA	2	NA	NA	NA	NA	NA
Abl2	ENSRNOG00000004305	1	1.5	NA	NA	1.5	NA	NA	NA	NA	NA
Ablim2	ENSRNOG00000007882	3	2	2	NA	1	NA	NA	3	NA	NA
Abr	ENSRNOG00000056837	3	2	3	NA	2	NA	NA	2	NA	NA
Abracl	ENSRNOG00000051450	7	4	3	3	4	4	5	4.5	NA	4
AC094212.1	ENSRNOG00000055222	1	1	NA	NA	1	NA	NA	NA	NA	NA
AC096024.2	ENSRNOG00000034206	3	4	NA	NA	4	4	5	NA	NA	NA
AC096809.1	ENSRNOG00000053699	1	3	NA	NA	3	NA	NA	NA	NA	NA
AC099108.1	ENSRNOG00000046517	1	1	NA	1	NA	NA	NA	NA	NA	NA
AC105531.1	ENSRNOG00000053814	1	1	NA	NA	1	NA	NA	NA	NA	NA
AC109048.1	ENSRNOG00000018801	1	2	NA	NA	2	NA	NA	NA	NA	NA
AC111885.1	ENSRNOG00000056162	1	2	NA	NA	NA	2	NA	NA	NA	NA
AC117889.1	ENSRNOG00000053079	1	1.5	NA	NA	1.5	NA	NA	NA	NA	NA
AC123018.1	ENSRNOG00000042147	1	4	NA	4	NA	NA	NA	NA	NA	NA
AC123346.1	ENSRNOG00000053448	1	3	NA	NA	3	NA	NA	NA	NA	NA
AC127887.1	ENSRNOG00000034106	1	1	NA	NA	NA	1	NA	NA	NA	NA
AC130970.1	ENSRNOG00000042445	1	1	NA	NA	1	NA	NA	NA	NA	NA
AC141959.1	ENSRNOG00000028545	2	1.5	NA	NA	1	NA	NA	2	NA	NA
Acaa1a	ENSRNOG00000032908	2	4.5	NA	NA	4	5	NA	NA	NA	NA
Acaa2	ENSRNOG00000013766	7	5	3	5	5	5	4.5	1	NA	5
Acaca	ENSRNOG00000034013	3	2	NA	NA	2	4	NA	NA	NA	2
Acacb	ENSRNOG00000000658	3	2	NA	2	2	3	NA	NA	NA	NA
Acad11	ENSRNOG00000010940	2	4	NA	NA	3	5	NA	NA	NA	NA
Acad9	ENSRNOG00000014178	6	4	3	4	5	5	1	NA	NA	4
Acadl	ENSRNOG00000012966	7	4	3	5	5	5	4	2	NA	4
Acadm	ENSRNOG00000009845	4	5	NA	5	5	5	3	NA	NA	NA
Acads	ENSRNOG00000001177	6	3.5	1	5	5	5	1.5	NA	NA	2
Acadsb	ENSRNOG00000020624	3	5	NA	3	5	5	NA	NA	NA	NA
Acadvl	ENSRNOG00000018114	5	5	NA	5	5	5	2	NA	NA	3
Acan	ENSRNOG00000028992	2	2.5	NA	NA	NA	NA	NA	3	2	NA
Acap1	ENSRNOG00000015674	1	1	NA	NA	1	NA	NA	NA	NA	NA
Acap2	ENSRNOG00000001730	2	2	NA	NA	2	2	NA	NA	NA	NA
Acat1	ENSRNOG00000007862	7	5	5	5	5	5	5	2	NA	4
Acat2	ENSRNOG00000019189	5	4	4	NA	3	5	NA	5	NA	4
Acbd3	ENSRNOG00000003185	3	3	NA	NA	4	3	NA	NA	NA	2
Acbd4	ENSRNOG00000003108	2	2.75	NA	NA	2.5	3	NA	NA	NA	NA
Acbd6	ENSRNOG00000003550	1	1	NA	NA	1	NA	NA	NA	NA	NA
Accs	ENSRNOG00000009199	2	1.75	NA	NA	1.5	2	NA	NA	NA	NA
Ace	ENSRNOG00000062101	3	4	NA	NA	3	NA	5	NA	NA	4
Ace2	ENSRNOG00000031665	1	2	NA	NA	2	NA	NA	NA	NA	NA
Ache	ENSRNOG00000050841	1	3	3	NA	NA	NA	NA	NA	NA	NA
Acin1	ENSRNOG00000013533	3	3	NA	NA	3.5	3	NA	NA	NA	2
Ackr3	ENSRNOG00000019622	1	3	NA	NA	3	NA	NA	NA	NA	NA
Acly	ENSRNOG00000016924	7	4	4	2	4	5	4	4	NA	2
Acmsd	ENSRNOG00000003884	2	3.25	NA	NA	3.5	3	NA	NA	NA	NA
Acnat2	ENSRNOG00000051912	1	5	NA	NA	NA	5	NA	NA	NA	NA
Aco1	ENSRNOG00000005849	6	3	4	2	1	5	3	NA	NA	3
Aco2	ENSRNOG00000024128	7	5	5	5	5	5	4	5	NA	5
Acot1	ENSRNOG00000055221	2	2.5	NA	NA	4	1	NA	NA	NA	NA
Acot11	ENSRNOG00000007837	2	1.75	NA	NA	2	NA	NA	1.5	NA	NA
Acot12	ENSRNOG00000061414	2	4	NA	NA	4	4	NA	NA	NA	NA
Acot13	ENSRNOG00000018415	3	5	NA	5	5	4.5	NA	NA	NA	NA
Acot2	ENSRNOG00000010134	3	5	NA	NA	5	5	2	NA	NA	NA
Acot4	ENSRNOG00000046864	2	2.75	NA	NA	2.5	3	NA	NA	NA	NA
Acot5	ENSRNOG00000032508	2	2	NA	NA	3	1	NA	NA	NA	NA
Acot7	ENSRNOG00000010580	6	3.5	5	3	2	3	NA	5	NA	4
Acot8	ENSRNOG00000015187	2	3	NA	NA	3	3	NA	NA	NA	NA
Acot9	ENSRNOG00000003782	3	3	3	3	5	NA	NA	NA	NA	NA
Acox1	ENSRNOG00000008755	4	3.5	NA	3	4	5	NA	NA	NA	1
Acox2	ENSRNOG00000007378	2	4	NA	NA	3	5	NA	NA	NA	NA
Acox3	ENSRNOG00000008474	2	2	NA	NA	2	2	NA	NA	NA	NA
Acp1	ENSRNOG00000005260	7	4	4	4	5	4	4	5	NA	4
Acp2	ENSRNOG00000013594	2	3.5	NA	NA	3	4	NA	NA	NA	NA
Acp5	ENSRNOG00000046261	2	2	NA	NA	1	3	NA	NA	NA	NA
Acp6	ENSRNOG00000017494	5	3	NA	3	4	5	1	NA	NA	2
Acr	ENSRNOG00000029762	1	4	NA	NA	NA	NA	NA	NA	NA	4
Acrbp	ENSRNOG00000017399	2	3	NA	NA	2	NA	NA	NA	NA	4
Acrv1	ENSRNOG00000008508	1	4	NA	NA	NA	NA	NA	NA	NA	4
Acsbg1	ENSRNOG00000011381	3	3	3	NA	NA	NA	NA	3	NA	5
Acsf2	ENSRNOG00000003330	6	3	3	5	4	3	3	NA	NA	1
Acsf3	ENSRNOG00000015077	3	4	NA	3	5	4	NA	NA	NA	NA
Acsl1	ENSRNOG00000010633	6	3.5	2	5	5	5	1	1.5	NA	NA
Acsl3	ENSRNOG00000014718	3	3	2	NA	3	NA	NA	NA	NA	3
Acsl4	ENSRNOG00000019180	2	3	NA	NA	2	4	NA	NA	NA	NA
Acsl5	ENSRNOG00000016265	3	2	NA	NA	2	5	2	NA	NA	NA
Acsl6	ENSRNOG00000026745	4	2	3	NA	NA	2	NA	2	NA	2
Acsm2	ENSRNOG00000042084	2	4	NA	NA	5	3	NA	NA	NA	NA
Acsm3	ENSRNOG00000032246	2	3.5	NA	NA	3	4	NA	NA	NA	NA
Acsm5	ENSRNOG00000031211	2	4.5	NA	NA	4	5	NA	NA	NA	NA
Acss1	ENSRNOG00000007102	4	4	NA	5	5	NA	2	NA	NA	3
Acss2	ENSRNOG00000018755	4	3.25	NA	NA	3.5	4	NA	3	NA	1
Acss3	ENSRNOG00000004448	2	4.5	NA	NA	4	5	NA	NA	NA	NA
Acta1	ENSRNOG00000017786	2	4.5	NA	4	5	NA	NA	NA	NA	NA
Acta2	ENSRNOG00000058039	1	5	NA	NA	NA	NA	5	NA	NA	NA
Actb	ENSRNOG00000034254	7	5	5	5	5	4	NA	5	5	5
Actbl2	ENSRNOG00000043292	6	2.25	NA	1	2	2	2.5	4	NA	4
Actc1	ENSRNOG00000008536	3	5	NA	5	1	5	NA	NA	NA	NA
Actg2	ENSRNOG00000029401	1	2	NA	NA	NA	NA	2	NA	NA	NA
Actl6a	ENSRNOG00000011553	3	4	NA	NA	4	2	NA	NA	NA	4
Actl7b	ENSRNOG00000016621	1	4	NA	NA	NA	NA	NA	NA	NA	4
Actn1	ENSRNOG00000056756	7	4	4	3	4	4	5	2	NA	2
Actn2	ENSRNOG00000017833	5	1	NA	5	1	1	1	1	NA	NA
Actn3	ENSRNOG00000019745	4	1.25	NA	2	1.5	1	NA	1	NA	NA
Actn4	ENSRNOG00000020433	7	4	4	4	5	5	5	4	NA	4
Actr10	ENSRNOG00000007504	5	2	2	NA	3	2	NA	1	NA	3
Actr1a	ENSRNOG00000019725	6	3.5	4	3	5	3	4	3	NA	NA
Actr1b	ENSRNOG00000016789	6	4	4	3	4	4	3	4	NA	NA
Actr2	ENSRNOG00000004959	7	5	5	3	5	5	5	5	NA	3
Actr3	ENSRNOG00000003206	7	5	5	4	5	5	5	4	NA	3
Actrt2	ENSRNOG00000012586	1	2	NA	NA	NA	NA	NA	NA	NA	2
Actrt3	ENSRNOG00000027908	1	2	NA	NA	NA	NA	NA	NA	NA	2
Acy1	ENSRNOG00000011189	4	5	NA	3	5	5	NA	5	NA	NA
Acy3	ENSRNOG00000017901	3	4	NA	NA	4	5	NA	1.5	NA	NA
Acyp1	ENSRNOG00000006744	5	5	NA	4	5	2.5	NA	5	NA	5
Acyp2	ENSRNOG00000042419	4	4	3	4	4	NA	NA	5	NA	NA
Ada	ENSRNOG00000010265	4	2.5	NA	NA	3	3	2	NA	NA	2
Adad1	ENSRNOG00000017246	1	2	NA	NA	NA	NA	NA	NA	NA	2
Adal	ENSRNOG00000012166	1	2	NA	NA	2	NA	NA	NA	NA	NA
Adam10	ENSRNOG00000054257	2	2.5	NA	NA	3	2	NA	NA	NA	NA
Adam11	ENSRNOG00000002753	1	2	2	NA	NA	NA	NA	NA	NA	NA
Adam15	ENSRNOG00000020590	1	2	NA	NA	2	NA	NA	NA	NA	NA
Adam17	ENSRNOG00000060694	1	2	NA	NA	2	NA	NA	NA	NA	NA
Adam1a	ENSRNOG00000001347	1	1	NA	NA	NA	NA	NA	NA	NA	1
Adam2	ENSRNOG00000017027	1	4	NA	NA	NA	NA	NA	NA	NA	4
Adam23	ENSRNOG00000012424	1	2	2	NA	NA	NA	NA	NA	NA	NA
Adam3a	ENSRNOG00000017554	1	3	NA	NA	NA	NA	NA	NA	NA	3
Adam4	ENSRNOG00000038275	1	2	NA	NA	NA	NA	NA	NA	NA	2
Adam5	ENSRNOG00000017518	1	2	NA	NA	NA	NA	NA	NA	NA	2
Adamtsl4	ENSRNOG00000049385	1	1	NA	NA	1	NA	NA	NA	NA	NA
Adap1	ENSRNOG00000054033	3	3	4	NA	2	NA	NA	3	NA	NA
Adap2	ENSRNOG00000037148	2	2	NA	NA	2	2	NA	NA	NA	NA
Adar	ENSRNOG00000020744	1	2	NA	NA	2	NA	NA	NA	NA	NA
Adck1	ENSRNOG00000012685	1	2	NA	NA	2	NA	NA	NA	NA	NA
Adck2	ENSRNOG00000010005	1	2	NA	NA	2	NA	NA	NA	NA	NA
Adcy5	ENSRNOG00000002229	1	2	2	NA	NA	NA	NA	NA	NA	NA
Adcy6	ENSRNOG00000054757	1	2	NA	NA	2	NA	NA	NA	NA	NA
Adcy9	ENSRNOG00000049768	1	2	NA	NA	2	NA	NA	NA	NA	NA
Add1	ENSRNOG00000013039	7	3	5	2	5	3	3	5	NA	3
Add2	ENSRNOG00000015903	2	3.5	4	NA	NA	NA	NA	3	NA	NA
Add3	ENSRNOG00000012820	5	4	4	NA	4	2	4	4	NA	NA
Adgrf5	ENSRNOG00000011154	1	2	NA	NA	2	NA	NA	NA	NA	NA
Adgrg1	ENSRNOG00000014963	1	2	NA	NA	2	NA	NA	NA	NA	NA
Adgrl1	ENSRNOG00000029134	2	2	2	NA	NA	NA	NA	2	NA	NA
Adgrl2	ENSRNOG00000032660	2	2	NA	NA	2	2	NA	NA	NA	NA
Adgrl3	ENSRNOG00000030149	2	2	2	NA	NA	NA	NA	2	NA	NA
Adh5	ENSRNOG00000046357	1	4	NA	NA	NA	4	NA	NA	NA	NA
Adh6	ENSRNOG00000012436	1	3	NA	NA	NA	3	NA	NA	NA	NA
Adhfe1	ENSRNOG00000007069	3	4	NA	2	4	5	NA	NA	NA	NA
Adi1	ENSRNOG00000008950	3	5	NA	NA	5	5	NA	1	NA	NA
Adipoq	ENSRNOG00000001821	2	3.5	NA	4	3	NA	NA	NA	NA	NA
Adipor1	ENSRNOG00000004143	1	3	NA	NA	3	NA	NA	NA	NA	NA
Adk	ENSRNOG00000012325	7	4	3	4	5	5	4	4	NA	4
Adnp	ENSRNOG00000010975	2	2	NA	NA	2	2	NA	NA	NA	NA
Adpgk	ENSRNOG00000026178	2	3.5	NA	NA	3	4	NA	NA	NA	NA
Adprh	ENSRNOG00000027260	3	3	NA	NA	3	3	NA	4	NA	NA
Adprs	ENSRNOG00000010849	5	4	NA	2	4	4	NA	4	NA	2
Adrm1	ENSRNOG00000055984	4	3.5	NA	3	5	3	NA	NA	NA	4
Adsl	ENSRNOG00000018655	6	3.5	3	4	4	4	NA	3	NA	2
Adss	ENSRNOG00000004481	3	4	NA	NA	5	4	NA	3	NA	NA
Adss1	ENSRNOG00000046763	3	4	NA	5	2	4	NA	NA	NA	NA
Aebp1	ENSRNOG00000013720	1	1	NA	NA	NA	NA	1	NA	NA	NA
Afap1	ENSRNOG00000060665	1	2	NA	NA	2	NA	NA	NA	NA	NA
Afap1l1	ENSRNOG00000019403	1	3	NA	NA	3	NA	NA	NA	NA	NA
Afdn	ENSRNOG00000023753	5	2	NA	NA	4	3	2	2	NA	1
Afg3l1	ENSRNOG00000026994	2	2	NA	NA	2	2	NA	NA	NA	NA
Afg3l2	ENSRNOG00000017965	3	4	NA	4	4.5	4	NA	NA	NA	NA
Afm	ENSRNOG00000002878	5	3	NA	3	1	4	4	3	NA	NA
Afmid	ENSRNOG00000050205	2	4.5	NA	NA	4	5	NA	NA	NA	NA
Aftph	ENSRNOG00000005411	1	2	NA	NA	2	NA	NA	NA	NA	NA
Aga	ENSRNOG00000000108	3	3.5	NA	NA	3.5	4	2	NA	NA	NA
Agap1	ENSRNOG00000019476	2	1.5	NA	NA	2	NA	NA	1	NA	NA
Agap2	ENSRNOG00000025584	1	2	2	NA	NA	NA	NA	NA	NA	NA
Agap3	ENSRNOG00000012764	3	2	2	NA	2	NA	NA	2	NA	NA
Ager	ENSRNOG00000000439	1	1	NA	NA	NA	NA	1	NA	NA	NA
Agfg1	ENSRNOG00000015619	6	2.5	2	NA	4	3	2	1	NA	3
Agfg2	ENSRNOG00000001404	2	3.5	NA	NA	4	3	NA	NA	NA	NA
Agk	ENSRNOG00000011509	4	3	3	2	4	3	NA	NA	NA	NA
Agl	ENSRNOG00000016214	5	3	2	4	3	5	NA	3	NA	NA
Agmat	ENSRNOG00000012315	2	5	NA	NA	5	5	NA	NA	NA	NA
Agmo	ENSRNOG00000023116	1	4	NA	NA	NA	4	NA	NA	NA	NA
Ago1	ENSRNOG00000055915	1	2	NA	NA	2	NA	NA	NA	NA	NA
Ago2	ENSRNOG00000008533	2	1.5	NA	NA	2	NA	NA	1	NA	NA
Ago3	ENSRNOG00000034269	1	1	NA	NA	1	NA	NA	NA	NA	NA
Agpat1	ENSRNOG00000000437	1	4	NA	NA	4	NA	NA	NA	NA	NA
Agpat3	ENSRNOG00000001205	3	3	NA	NA	3	2	NA	NA	NA	3
Agpat4	ENSRNOG00000017731	3	2	2	NA	2	NA	NA	NA	NA	2
Agpat5	ENSRNOG00000028623	1	2	NA	NA	2	NA	NA	NA	NA	NA
Agps	ENSRNOG00000001547	1	3	NA	NA	3	NA	NA	NA	NA	NA
Agrn	ENSRNOG00000020205	4	2	NA	2	2	NA	2	2	NA	NA
Agt	ENSRNOG00000018445	5	2.5	NA	2	1.5	4	2.5	4	NA	NA
Agtpbp1	ENSRNOG00000018651	1	1	NA	NA	1	NA	NA	NA	NA	NA
Agtrap	ENSRNOG00000008619	1	1.5	NA	NA	1.5	NA	NA	NA	NA	NA
Agxt	ENSRNOG00000023856	1	5	NA	NA	NA	5	NA	NA	NA	NA
Agxt2	ENSRNOG00000017821	2	5	NA	NA	5	5	NA	NA	NA	NA
Ahctf1	ENSRNOG00000023541	2	2	NA	NA	2	2	NA	NA	NA	NA
Ahcy	ENSRNOG00000017777	7	5	4	3	5	5	5	5	NA	5
Ahcyl1	ENSRNOG00000018569	3	5	5	NA	3	NA	NA	5	NA	NA
Ahcyl2	ENSRNOG00000039300	3	2	2	NA	5	NA	NA	2	NA	NA
Ahdc1	ENSRNOG00000042855	2	1.5	NA	2	1	NA	NA	NA	NA	NA
Ahi1	ENSRNOG00000013969	1	2	2	NA	NA	NA	NA	NA	NA	NA
Ahnak	ENSRNOG00000057569	8	2.5	2	4	5	2	5	3	2	2
Ahr	ENSRNOG00000004342	1	2	NA	NA	NA	2	NA	NA	NA	NA
Ahsa1	ENSRNOG00000048981	7	4	3	3	4	4	4	5	NA	3
Ahsa2	ENSRNOG00000052142	1	2	NA	NA	2	NA	NA	NA	NA	NA
Ahsp	ENSRNOG00000020165	1	1	NA	NA	NA	NA	NA	1	NA	NA
Aida	ENSRNOG00000058805	1	1.5	NA	NA	1.5	NA	NA	NA	NA	NA
Aif1	ENSRNOG00000000853	3	1.5	NA	NA	1.5	4	NA	1	NA	NA
Aif1l	ENSRNOG00000009951	1	5	NA	NA	5	NA	NA	NA	NA	NA
Aifm1	ENSRNOG00000006067	6	4	2	5	5	5	2	NA	NA	3
Aifm2	ENSRNOG00000059445	2	2.5	NA	NA	2	3	NA	NA	NA	NA
Aimp1	ENSRNOG00000011384	6	4	3	3	5	4	NA	4	NA	4
Aimp2	ENSRNOG00000001044	6	3.5	NA	2	4	4	3	2	NA	4
Aip	ENSRNOG00000022289	4	3.5	NA	NA	4	4	3	3	NA	NA
Ajuba	ENSRNOG00000012791	1	2	NA	NA	2	NA	NA	NA	NA	NA
Ak2	ENSRNOG00000000122	5	5	NA	5	5	5	NA	1	NA	3
Ak3	ENSRNOG00000052506	5	4	NA	4	5	5	3	NA	NA	3
Ak4	ENSRNOG00000045738	4	4.5	4	4	5	5	NA	NA	NA	NA
Ak5	ENSRNOG00000046947	1	3	3	NA	NA	NA	NA	NA	NA	NA
Akap1	ENSRNOG00000002373	3	2.5	NA	2.5	2	3	NA	NA	NA	NA
Akap10	ENSRNOG00000002899	1	2	NA	NA	2	NA	NA	NA	NA	NA
Akap11	ENSRNOG00000009987	1	2	NA	NA	2	NA	NA	NA	NA	NA
Akap12	ENSRNOG00000019549	4	3	NA	NA	1	NA	3	3	NA	4
Akap13	ENSRNOG00000010964	2	2	NA	NA	2	2	NA	NA	NA	NA
Akap17a	ENSRNOG00000028211	2	2.5	NA	NA	3	2	NA	NA	NA	NA
Akap2	ENSRNOG00000011504	3	5	NA	NA	5	2.5	5	NA	NA	NA
Akap3	ENSRNOG00000059227	1	2	NA	NA	NA	NA	NA	NA	NA	2
Akap4	ENSRNOG00000002921	1	4	NA	NA	NA	NA	NA	NA	NA	4
Akap5	ENSRNOG00000006410	2	3.5	3	NA	NA	NA	4	NA	NA	NA
Akap7	ENSRNOG00000013202	1	1	NA	NA	1	NA	NA	NA	NA	NA
Akap8	ENSRNOG00000006559	3	2	NA	NA	3	2	2	NA	NA	NA
Akap8l	ENSRNOG00000006355	2	1.5	NA	NA	1	NA	NA	NA	NA	2
Akap9	ENSRNOG00000026319	3	2	NA	NA	2	2	1.5	NA	NA	NA
Akr1a1	ENSRNOG00000016727	7	5	5	3	5	5	5	5	NA	5
Akr1b1	ENSRNOG00000009513	7	5	5	5	5	4	5	5	NA	5
Akr1b7	ENSRNOG00000009875	2	2	NA	NA	3	NA	NA	NA	NA	1
Akr1c1	ENSRNOG00000038331	2	3.5	NA	NA	4	3	NA	NA	NA	NA
Akr1c12	ENSRNOG00000033010	2	4	NA	NA	3	5	NA	NA	NA	NA
Akr1c12l1	ENSRNOG00000050243	1	4	NA	NA	4	NA	NA	NA	NA	NA
Akr1c13	ENSRNOG00000050040	1	4	NA	NA	NA	4	NA	NA	NA	NA
Akr1c14	ENSRNOG00000017672	3	4	NA	2	NA	5	4	NA	NA	NA
Akr1c15	ENSRNOG00000021735	3	4	NA	4	NA	3	5	NA	NA	NA
Akr1c2	ENSRNOG00000029844	1	1	NA	NA	NA	1	NA	NA	NA	NA
Akr1c3	ENSRNOG00000017531	1	1	NA	NA	1	NA	NA	NA	NA	NA
Akr1d1	ENSRNOG00000013004	1	5	NA	NA	NA	5	NA	NA	NA	NA
Akr1e2	ENSRNOG00000017165	3	4	NA	NA	4	4	NA	2	NA	NA
Akr7a2	ENSRNOG00000017780	7	4	4	4	5	5	3	4	NA	5
Akr7a3	ENSRNOG00000017899	4	4.5	NA	NA	5	5	2	NA	NA	4
Akt1	ENSRNOG00000028629	2	1.5	NA	NA	2	NA	NA	1	NA	NA
Akt1s1	ENSRNOG00000020289	1	3	NA	NA	3	NA	NA	NA	NA	NA
Akt2	ENSRNOG00000018677	2	2	NA	NA	2	2	NA	NA	NA	NA
Akt3	ENSRNOG00000021497	1	1	NA	NA	NA	NA	NA	1	NA	NA
Aktip	ENSRNOG00000011956	1	3	NA	NA	3	NA	NA	NA	NA	NA
Alad	ENSRNOG00000015206	5	4	NA	3	4	5	4	NA	NA	2
Alas1	ENSRNOG00000056596	2	2	NA	NA	2	2	NA	NA	NA	NA
Alb	ENSRNOG00000002911	8	5	5	5	5	5	5	5	5	5
Alcam	ENSRNOG00000001989	5	4	4	NA	4	4	3	3	NA	NA
Aldh16a1	ENSRNOG00000020623	4	3	NA	NA	4	5	2	1	NA	NA
Aldh1a1	ENSRNOG00000017619	6	5	NA	3	5	5	5	4	NA	5
Aldh1a2	ENSRNOG00000055049	4	2.5	NA	NA	2.5	NA	2.5	1	NA	3
Aldh1a3	ENSRNOG00000052070	2	2.5	NA	NA	2	3	NA	NA	NA	NA
Aldh1b1	ENSRNOG00000011497	3	4	4	NA	4	5	NA	NA	NA	NA
Aldh1l1	ENSRNOG00000047023	5	5	2	NA	5	5	NA	5	NA	2
Aldh2	ENSRNOG00000001344	7	5	4	5	5	5	5	3	NA	5
Aldh3a2	ENSRNOG00000002342	5	3	NA	2	4	5	3	NA	NA	3
Aldh3b1	ENSRNOG00000017512	1	1	NA	NA	1	NA	NA	NA	NA	NA
Aldh5a1	ENSRNOG00000023538	5	4	5	4	4	5	NA	3	NA	NA
Aldh6a1	ENSRNOG00000011419	7	4	4	5	5	5	3	1	NA	4
Aldh7a1	ENSRNOG00000014645	7	4	4	4	5	5	3	3	NA	5
Aldh8a1	ENSRNOG00000014907	2	5	NA	NA	5	5	NA	NA	NA	NA
Aldh9a1	ENSRNOG00000004027	7	5	3	4	5	5	4	5	NA	5
Aldoa	ENSRNOG00000052802	3	5	NA	NA	NA	NA	5	5	NA	5
Aldoart2	ENSRNOG00000030869	1	4	NA	NA	NA	NA	NA	NA	NA	4
Aldob	ENSRNOG00000006807	2	5	NA	NA	5	5	NA	NA	NA	NA
Aldoc	ENSRNOG00000011452	4	4	5	NA	3	NA	NA	5	NA	1
Alg1	ENSRNOG00000002883	1	1	NA	NA	1	NA	NA	NA	NA	NA
Alg10	ENSRNOG00000014511	1	2	NA	NA	2	NA	NA	NA	NA	NA
Alg11	ENSRNOG00000012841	2	2	NA	NA	2	2	NA	NA	NA	NA
Alg14	ENSRNOG00000011528	1	1.5	NA	NA	1.5	NA	NA	NA	NA	NA
Alg2	ENSRNOG00000006369	4	3	3	NA	3	2	NA	NA	NA	4
Alg3	ENSRNOG00000001712	1	2	NA	NA	NA	2	NA	NA	NA	NA
Alg5	ENSRNOG00000058694	2	3.5	NA	NA	4	3	NA	NA	NA	NA
Alkbh1	ENSRNOG00000012264	1	1	NA	NA	1	NA	NA	NA	NA	NA
Alkbh3	ENSRNOG00000021678	1	2	NA	NA	2	NA	NA	NA	NA	NA
Alkbh5	ENSRNOG00000028341	1	1	NA	NA	1	NA	NA	NA	NA	NA
Alkbh7	ENSRNOG00000047089	1	2	NA	NA	2	NA	NA	NA	NA	NA
Alox15	ENSRNOG00000019183	1	2	NA	NA	NA	NA	2	NA	NA	NA
Alox15b	ENSRNOG00000007778	1	3	NA	NA	3	NA	NA	NA	NA	NA
Alpl	ENSRNOG00000013954	3	3	NA	3	3	NA	2	NA	NA	NA
Als2	ENSRNOG00000023280	1	2	NA	NA	2	NA	NA	NA	NA	NA
Alyref	ENSRNOG00000036687	6	4	NA	2	5	5	4	4	NA	3
Amacr	ENSRNOG00000018662	2	1.5	NA	NA	1	2	NA	NA	NA	NA
Ambp	ENSRNOG00000006889	5	2.5	NA	3	2.5	5	NA	2	NA	2
Ambra1	ENSRNOG00000017422	1	1	NA	NA	1	NA	NA	NA	NA	NA
Amdhd1	ENSRNOG00000005266	1	5	NA	NA	NA	5	NA	NA	NA	NA
Amdhd2	ENSRNOG00000006460	2	2	NA	NA	3	NA	NA	1	NA	NA
Ammecr1l	ENSRNOG00000016250	1	1	NA	NA	1	NA	NA	NA	NA	NA
Amn	ENSRNOG00000009050	1	3	NA	NA	3	NA	NA	NA	NA	NA
Ampd2	ENSRNOG00000019240	4	2	2	NA	2	3	NA	2	NA	NA
Ampd3	ENSRNOG00000018262	2	3	NA	NA	4	NA	NA	2	NA	NA
Amz2	ENSRNOG00000000246	1	2	NA	NA	2	NA	NA	NA	NA	NA
Anapc1	ENSRNOG00000016965	1	2	NA	NA	2	NA	NA	NA	NA	NA
Anapc2	ENSRNOG00000011295	1	2	NA	NA	2	NA	NA	NA	NA	NA
Anapc4	ENSRNOG00000004130	1	2	NA	NA	2	NA	NA	NA	NA	NA
Anapc5	ENSRNOG00000001316	1	2	NA	NA	2	NA	NA	NA	NA	NA
Anapc7	ENSRNOG00000001283	1	2	NA	NA	2	NA	NA	NA	NA	NA
Ang2	ENSRNOG00000025562	2	2.5	NA	NA	2	3	NA	NA	NA	NA
Angel2	ENSRNOG00000003795	1	2	NA	NA	2	NA	NA	NA	NA	NA
Angptl3	ENSRNOG00000008638	2	2	NA	NA	1	3	NA	NA	NA	NA
Angptl7	ENSRNOG00000009589	1	4	NA	NA	NA	NA	NA	NA	4	NA
Ank1	ENSRNOG00000018241	4	2	NA	2	NA	3	2	1	NA	NA
Ank3	ENSRNOG00000053288	3	2	2	2	5	NA	NA	NA	NA	NA
Ankfy1	ENSRNOG00000016212	2	3	NA	NA	3	3	NA	NA	NA	NA
Ankib1	ENSRNOG00000005502	1	2	NA	NA	2	NA	NA	NA	NA	NA
Ankle2	ENSRNOG00000060144	2	2	NA	NA	2	2	NA	NA	NA	NA
Ankmy2	ENSRNOG00000005623	2	2.5	2	NA	3	NA	NA	NA	NA	NA
Ankrd1	ENSRNOG00000018598	1	2	NA	2	NA	NA	NA	NA	NA	NA
Ankrd13a	ENSRNOG00000001204	2	2.5	NA	NA	3	NA	NA	NA	NA	2
Ankrd13c	ENSRNOG00000011340	1	2	NA	NA	2	NA	NA	NA	NA	NA
Ankrd13d	ENSRNOG00000028247	1	1.5	NA	NA	NA	NA	NA	1.5	NA	NA
Ankrd17	ENSRNOG00000002940	1	2	NA	NA	2	NA	NA	NA	NA	NA
Ankrd26	ENSRNOG00000006717	1	1	NA	NA	NA	NA	NA	1	NA	NA
Ankrd44	ENSRNOG00000021384	1	2	NA	NA	2	NA	NA	NA	NA	NA
Ankrd46	ENSRNOG00000025504	1	3	NA	NA	3	NA	NA	NA	NA	NA
Ankrd54	ENSRNOG00000010821	1	2	NA	NA	2	NA	NA	NA	NA	NA
Anks1a	ENSRNOG00000000498	2	1.5	NA	NA	2	NA	NA	1	NA	NA
Anks3	ENSRNOG00000003186	1	2	NA	NA	2	NA	NA	NA	NA	NA
Anks6	ENSRNOG00000023309	1	2	NA	NA	2	NA	NA	NA	NA	NA
Ano10	ENSRNOG00000000219	2	2.5	NA	NA	2	3	NA	NA	NA	NA
Ano6	ENSRNOG00000006995	1	3	NA	NA	3	NA	NA	NA	NA	NA
Anp32a	ENSRNOG00000014846	7	4	4	4	3	5	5	2.5	NA	3
Anp32b	ENSRNOG00000009266	7	4	3	3	5	5	4	1	NA	4
Anp32e	ENSRNOG00000021168	3	3	NA	3	5	3	NA	NA	NA	NA
Anpep	ENSRNOG00000014610	3	4	NA	NA	5	3	4	NA	NA	NA
Antkmt	ENSRNOG00000019684	2	2	NA	NA	2	2	NA	NA	NA	NA
Anxa1	ENSRNOG00000017469	6	3.5	NA	3	5	4	5	NA	3	1
Anxa11	ENSRNOG00000010984	6	4.5	3	4	5	5	5	NA	NA	3
Anxa13	ENSRNOG00000007980	1	5	NA	NA	5	NA	NA	NA	NA	NA
Anxa2	ENSRNOG00000010362	7	5	NA	5	5	4	5	1	5	4
Anxa3	ENSRNOG00000002045	5	4	4	4	3	5	5	NA	NA	NA
Anxa4	ENSRNOG00000018159	5	5	NA	3	5	5	5	NA	2	NA
Anxa5	ENSRNOG00000014453	7	5	3	5	5	5	5	NA	3	5
Anxa6	ENSRNOG00000010668	7	5	3	5	5	5	5	NA	3	4
Anxa7	ENSRNOG00000007136	5	3	3	2	5	3	3	NA	NA	NA
Anxa8	ENSRNOG00000060949	2	3	NA	NA	1	NA	5	NA	NA	NA
Anxa9	ENSRNOG00000021134	1	4	NA	NA	4	NA	NA	NA	NA	NA
Aox1	ENSRNOG00000015354	1	4	NA	NA	NA	4	NA	NA	NA	NA
Aox2	ENSRNOG00000033923	1	2	NA	NA	NA	2	NA	NA	NA	NA
Aox3	ENSRNOG00000062125	3	2	NA	NA	NA	4	2	NA	NA	2
Ap1b1	ENSRNOG00000008786	7	3	3	2	4.5	4	3	4	NA	3
Ap1g2	ENSRNOG00000025619	2	2	NA	NA	2	2	NA	NA	NA	NA
Ap1m1	ENSRNOG00000014454	6	3.5	3	NA	4	4	3	4	NA	3
Ap1s1	ENSRNOG00000001415	3	4	3	NA	5	4	NA	NA	NA	NA
Ap1s2	ENSRNOG00000038686	1	2	NA	NA	2	NA	NA	NA	NA	NA
Ap2a1	ENSRNOG00000026243	6	3	4	NA	3	3	2	4	NA	3
Ap2a2	ENSRNOG00000019534	6	4.25	5	NA	5	4.5	4	4	NA	1
Ap2b1	ENSRNOG00000061543	7	5	5	3	5	5	4	5	NA	5
Ap2m1	ENSRNOG00000001709	6	4	5	NA	5	4	4	4	NA	4
Ap2s1	ENSRNOG00000015865	5	4	5	NA	4	4.5	1	4	NA	NA
Ap3b1	ENSRNOG00000010624	4	2.5	NA	NA	4	3	NA	1	NA	2
Ap3b2	ENSRNOG00000019249	2	2.5	3	NA	NA	NA	NA	2	NA	NA
Ap3d1	ENSRNOG00000018977	5	3	3	NA	4	2	1	3	NA	NA
Ap3m1	ENSRNOG00000011461	2	3	NA	NA	4	2	NA	NA	NA	NA
Ap3m2	ENSRNOG00000018650	3	2.5	3	NA	1	NA	NA	2.5	NA	NA
Ap3s1	ENSRNOG00000003829	1	4	NA	NA	4	NA	NA	NA	NA	NA
Ap4e1	ENSRNOG00000022938	1	1	NA	NA	1	NA	NA	NA	NA	NA
Ap4m1	ENSRNOG00000001353	1	1.5	NA	NA	1.5	NA	NA	NA	NA	NA
Ap5b1	ENSRNOG00000026114	1	1	NA	NA	1	NA	NA	NA	NA	NA
Apba3	ENSRNOG00000020466	1	2	NA	NA	2	NA	NA	NA	NA	NA
Apbb1	ENSRNOG00000018020	1	2	NA	NA	2	NA	NA	NA	NA	NA
Apbb2	ENSRNOG00000025509	1	1	NA	NA	1	NA	NA	NA	NA	NA
Apc	ENSRNOG00000020423	1	2	NA	NA	2	NA	NA	NA	NA	NA
Apcs	ENSRNOG00000009086	2	3.75	NA	NA	2.5	5	NA	NA	NA	NA
Apeh	ENSRNOG00000029572	7	2	2	2	4	4	3	1	NA	2
Apex1	ENSRNOG00000009663	5	4	2	NA	5	5	NA	2.5	NA	4
Aph1a	ENSRNOG00000023816	1	3	NA	NA	3	NA	NA	NA	NA	NA
Api5	ENSRNOG00000009689	5	4	NA	NA	4	4	4	3	NA	3
Apip	ENSRNOG00000007446	2	2.5	NA	NA	3	NA	NA	2	NA	NA
Aplf	ENSRNOG00000043059	1	2	NA	NA	2	NA	NA	NA	NA	NA
Apmap	ENSRNOG00000006795	4	3	NA	NA	4	5	2	NA	NA	2
Apoa1	ENSRNOG00000045679	7	4	3	5	2	5	5	4	NA	4
Apoa2	ENSRNOG00000003500	2	4	NA	3	NA	5	NA	NA	NA	NA
Apoa4	ENSRNOG00000055909	5	3	NA	3	3	4	4	1	NA	NA
Apoa5	ENSRNOG00000018436	1	3	NA	NA	NA	3	NA	NA	NA	NA
Apob	ENSRNOG00000005542	1	4	NA	NA	NA	4	NA	NA	NA	NA
Apobec2	ENSRNOG00000012303	2	3.5	NA	5	NA	NA	NA	2	NA	NA
Apoc2	ENSRNOG00000018402	3	4	NA	4	NA	5	4	NA	NA	NA
Apoc3	ENSRNOG00000047503	2	4.5	NA	4	NA	NA	5	NA	NA	NA
Apoc4	ENSRNOG00000018405	1	3	NA	NA	NA	3	NA	NA	NA	NA
Apod	ENSRNOG00000048273	1	4	NA	NA	NA	NA	NA	4	NA	NA
Apoe	ENSRNOG00000018454	7	4	5	4	3	5	5	4	3	NA
Apof	ENSRNOG00000033619	1	1	NA	NA	NA	1	NA	NA	NA	NA
Apoh	ENSRNOG00000003566	6	3	NA	3	2	5	NA	3	3	3
Apom	ENSRNOG00000000850	1	4	NA	NA	NA	4	NA	NA	NA	NA
Apon	ENSRNOG00000033466	1	3	NA	NA	NA	3	NA	NA	NA	NA
Apoo	ENSRNOG00000046918	4	4.5	4	5	5	4	NA	NA	NA	NA
Apool	ENSRNOG00000004512	3	4	NA	4	5	4	NA	NA	NA	NA
App	ENSRNOG00000006997	3	2.5	2	NA	2.5	NA	NA	4	NA	NA
Appl2	ENSRNOG00000008174	4	2	NA	NA	2	2	NA	2	NA	2
Aprt	ENSRNOG00000014405	7	5	3	5	5	5	5	4	NA	3
Aqp1	ENSRNOG00000011648	4	4.75	NA	4.5	5	3	5	NA	NA	NA
Aqp2	ENSRNOG00000054378	1	5	NA	NA	5	NA	NA	NA	NA	NA
Aqp4	ENSRNOG00000016043	3	5	5	NA	5	NA	NA	5	NA	NA
Aqp5	ENSRNOG00000051970	1	5	NA	NA	NA	NA	5	NA	NA	NA
Aqp6	ENSRNOG00000053181	1	4	NA	NA	4	NA	NA	NA	NA	NA
Aqr	ENSRNOG00000008912	1	2	NA	NA	2	NA	NA	NA	NA	NA
Araf	ENSRNOG00000010838	2	3.5	NA	NA	4	3	NA	NA	NA	NA
Arap1	ENSRNOG00000019555	3	2	NA	NA	1	2	2	NA	NA	NA
Arcn1	ENSRNOG00000061108	5	4	NA	NA	5	4	3	4	NA	4
Arf2	ENSRNOG00000004807	1	2	NA	NA	2	NA	NA	NA	NA	NA
Arf4	ENSRNOG00000012623	5	4	NA	2	5	5	3.5	NA	NA	4
Arf5	ENSRNOG00000007806	7	4	4	2	5	4	3	1.5	NA	5
Arf6	ENSRNOG00000004791	4	4.5	4	NA	5	5	4	NA	NA	NA
Arfgap1	ENSRNOG00000043150	4	3	3	NA	4	3	NA	3	NA	NA
Arfgap2	ENSRNOG00000014429	2	4	NA	NA	4	4	NA	NA	NA	NA
Arfgap3	ENSRNOG00000046472	3	2	NA	NA	3	2	NA	2	NA	NA
Arfgef1	ENSRNOG00000005703	2	2.5	NA	NA	3	2	NA	NA	NA	NA
Arfgef2	ENSRNOG00000007485	3	2	NA	NA	3	2	NA	1	NA	NA
Arfgef3	ENSRNOG00000011460	1	2	NA	NA	2	NA	NA	NA	NA	NA
Arfip1	ENSRNOG00000010533	4	2.5	NA	NA	4	3	2	2	NA	NA
Arfip2	ENSRNOG00000018440	1	3	NA	NA	3	NA	NA	NA	NA	NA
Arfrp1	ENSRNOG00000013992	1	2	NA	NA	2	NA	NA	NA	NA	NA
Arg1	ENSRNOG00000013304	2	3.25	NA	NA	1.5	5	NA	NA	NA	NA
Arg2	ENSRNOG00000053811	1	5	NA	NA	5	NA	NA	NA	NA	NA
Arglu1	ENSRNOG00000024142	1	4	NA	NA	4	NA	NA	NA	NA	NA
Arhgap1	ENSRNOG00000016610	7	3	3	2	4	4	5	1	NA	2
Arhgap10	ENSRNOG00000013152	1	2	NA	NA	2	NA	NA	NA	NA	NA
Arhgap12	ENSRNOG00000017791	2	2	NA	NA	2	2	NA	NA	NA	NA
Arhgap17	ENSRNOG00000013836	3	2	NA	NA	4	2	2	NA	NA	NA
Arhgap18	ENSRNOG00000011245	1	3	NA	NA	3	NA	NA	NA	NA	NA
Arhgap22	ENSRNOG00000024728	1	2	NA	NA	2	NA	NA	NA	NA	NA
Arhgap24	ENSRNOG00000056944	1	3	NA	NA	3	NA	NA	NA	NA	NA
Arhgap25	ENSRNOG00000009347	1	2	NA	NA	NA	2	NA	NA	NA	NA
Arhgap26	ENSRNOG00000013920	1	2	NA	NA	2	NA	NA	NA	NA	NA
Arhgap27	ENSRNOG00000028569	1	2	NA	NA	2	NA	NA	NA	NA	NA
Arhgap29	ENSRNOG00000012563	1	1	NA	NA	1	NA	NA	NA	NA	NA
Arhgap32	ENSRNOG00000008709	1	2	NA	NA	2	NA	NA	NA	NA	NA
Arhgap35	ENSRNOG00000015852	2	2	NA	NA	2	2	NA	NA	NA	NA
Arhgap44	ENSRNOG00000003603	2	2	2	NA	NA	NA	NA	2	NA	NA
Arhgap45	ENSRNOG00000013220	1	1	NA	NA	NA	NA	1	NA	NA	NA
Arhgap5	ENSRNOG00000004696	1	3	NA	NA	3	NA	NA	NA	NA	NA
Arhgap8	ENSRNOG00000033570	1	2	NA	NA	2	NA	NA	NA	NA	NA
Arhgdia	ENSRNOG00000036688	7	5	5	5	5	5	5	5	NA	5
Arhgdib	ENSRNOG00000005809	5	4	NA	2	4	4	5	1	NA	NA
Arhgef11	ENSRNOG00000015026	2	2	NA	NA	2	NA	NA	2	NA	NA
Arhgef16	ENSRNOG00000046803	1	4	NA	NA	4	NA	NA	NA	NA	NA
Arhgef17	ENSRNOG00000053502	1	2	NA	NA	2	NA	NA	NA	NA	NA
Arhgef18	ENSRNOG00000028090	1	3	NA	NA	3	NA	NA	NA	NA	NA
Arhgef2	ENSRNOG00000020027	2	2	2	NA	2	NA	NA	NA	NA	NA
Arhgef26	ENSRNOG00000014549	2	2	NA	NA	2	2	NA	NA	NA	NA
Arhgef28	ENSRNOG00000016544	1	2.5	NA	NA	2.5	NA	NA	NA	NA	NA
Arhgef3	ENSRNOG00000014363	1	1	NA	NA	1	NA	NA	NA	NA	NA
Arhgef37	ENSRNOG00000025502	1	2	NA	NA	2	NA	NA	NA	NA	NA
Arhgef40	ENSRNOG00000052354	1	2	NA	NA	2	NA	NA	NA	NA	NA
Arhgef5	ENSRNOG00000005506	1	2	NA	NA	2	NA	NA	NA	NA	NA
Arhgef6	ENSRNOG00000000869	2	2	NA	NA	1	NA	NA	NA	NA	3
Arhgef7	ENSRNOG00000012934	4	2	2	NA	2.5	2	2	NA	NA	NA
Arid2	ENSRNOG00000004831	1	2	NA	NA	2	NA	NA	NA	NA	NA
Arid4b	ENSRNOG00000049751	1	1	NA	NA	1	NA	NA	NA	NA	NA
Arih1	ENSRNOG00000009887	3	3	NA	NA	3	3	NA	NA	NA	2
Arih2	ENSRNOG00000031827	2	2.5	NA	NA	3	2	NA	NA	NA	NA
Arl1	ENSRNOG00000005763	4	3.5	NA	2	4	4	3	NA	NA	NA
Arl10	ENSRNOG00000045948	1	1	NA	NA	1	NA	NA	NA	NA	NA
Arl15	ENSRNOG00000011105	1	3	NA	NA	3	NA	NA	NA	NA	NA
Arl2	ENSRNOG00000021010	2	2.75	NA	NA	3.5	2	NA	NA	NA	NA
Arl3	ENSRNOG00000019973	6	3.5	4	NA	4	3	1	3	NA	5
Arl4d	ENSRNOG00000020770	1	3	NA	NA	3	NA	NA	NA	NA	NA
Arl6	ENSRNOG00000001689	3	2	2	NA	3	NA	NA	NA	NA	1
Arl6ip1	ENSRNOG00000017751	2	4	NA	NA	4	4	NA	NA	NA	NA
Arl6ip4	ENSRNOG00000001080	1	3	NA	NA	3	NA	NA	NA	NA	NA
Arl6ip5	ENSRNOG00000006818	5	4	4	4	4	5	4	NA	NA	NA
Arl6ip6	ENSRNOG00000005074	1	3	NA	NA	3	NA	NA	NA	NA	NA
Arl8a	ENSRNOG00000005988	3	4	4	NA	5	3	NA	NA	NA	NA
Arl8b	ENSRNOG00000055860	6	3.5	5	3	5	4	3	1	NA	NA
Armc1	ENSRNOG00000013253	5	4	3	3	4	4	NA	4	NA	NA
Armc10	ENSRNOG00000012785	2	3.5	NA	NA	4	3	NA	NA	NA	NA
Armc5	ENSRNOG00000019935	1	2	NA	NA	NA	2	NA	NA	NA	NA
Armc6	ENSRNOG00000020280	1	2	NA	NA	2	NA	NA	NA	NA	NA
Armc8	ENSRNOG00000014521	1	2	NA	NA	2	NA	NA	NA	NA	NA
Armcx3	ENSRNOG00000025730	1	5	NA	NA	5	NA	NA	NA	NA	NA
Armh3	ENSRNOG00000025523	1	2	NA	NA	2	NA	NA	NA	NA	NA
Armt1	ENSRNOG00000019489	5	2	NA	3	2	2	NA	2	NA	4
Arnt	ENSRNOG00000031174	1	2	NA	NA	2	NA	NA	NA	NA	NA
Arnt2	ENSRNOG00000013017	1	2	NA	NA	2	NA	NA	NA	NA	NA
Arntl	ENSRNOG00000014448	1	1.5	NA	NA	1.5	NA	NA	NA	NA	NA
Arpc1a	ENSRNOG00000000996	6	4	5	3	4	4	3	4	NA	NA
Arpc1b	ENSRNOG00000000991	4	3.5	NA	NA	5	4	3	1	NA	NA
Arpc2	ENSRNOG00000014289	7	5	5	3	5	5	5	4	NA	2
Arpc3	ENSRNOG00000008673	6	4.5	4	3	5	5	5	4	NA	NA
Arpc4	ENSRNOG00000008994	7	5	5	4	5	5	5	5	NA	3
Arpc5	ENSRNOG00000028062	5	4	4	NA	4	4	4	3	NA	NA
Arpc5l	ENSRNOG00000014317	5	4	5	3	5	4	NA	4	NA	NA
Arpin	ENSRNOG00000014589	3	3	NA	NA	4	3	NA	2	NA	NA
Arrb1	ENSRNOG00000030404	5	3	2	NA	4	2	3	4	NA	NA
Arrb2	ENSRNOG00000019308	1	1	NA	NA	1	NA	NA	NA	NA	NA
Arsa	ENSRNOG00000012953	4	2.5	NA	NA	3	2	NA	1	NA	3
Arsb	ENSRNOG00000011150	3	3	NA	NA	3	3.5	NA	1.5	NA	NA
Arsl	ENSRNOG00000028350	2	2	NA	NA	2	2	NA	NA	NA	NA
Art3	ENSRNOG00000002256	3	3.5	NA	3.5	NA	NA	NA	2	NA	5
Arvcf	ENSRNOG00000001888	2	2	NA	NA	2	2	NA	NA	NA	NA
As3mt	ENSRNOG00000020081	3	3	NA	NA	3	5	NA	2	NA	NA
Asah1	ENSRNOG00000010034	5	3	NA	3	5	3	3	NA	NA	3
Asah2	ENSRNOG00000012196	1	2	NA	NA	2	NA	NA	NA	NA	NA
Asap1	ENSRNOG00000058733	2	1.75	NA	NA	2	NA	NA	1.5	NA	NA
Asb11	ENSRNOG00000003452	1	2	NA	NA	2	NA	NA	NA	NA	NA
Asb13	ENSRNOG00000017967	1	2	NA	NA	2	NA	NA	NA	NA	NA
Asb6	ENSRNOG00000024786	1	1	NA	NA	1	NA	NA	NA	NA	NA
Ascc1	ENSRNOG00000056647	1	2	NA	NA	2	NA	NA	NA	NA	NA
Ascc3	ENSRNOG00000037604	2	2	NA	NA	2	2	NA	NA	NA	NA
Asf1a	ENSRNOG00000000415	1	2.5	NA	NA	2.5	NA	NA	NA	NA	NA
Asgr1	ENSRNOG00000018693	1	5	NA	NA	NA	5	NA	NA	NA	NA
Asgr2	ENSRNOG00000030726	1	5	NA	NA	NA	5	NA	NA	NA	NA
Ash2l	ENSRNOG00000014875	1	2	NA	NA	2	NA	NA	NA	NA	NA
Asl	ENSRNOG00000000903	5	3	NA	NA	5	5	2	2	NA	3
Asmtl	ENSRNOG00000028166	5	3	NA	3	4	4	3	2	NA	NA
Asns	ENSRNOG00000007546	4	3	NA	NA	3	NA	1	3	NA	5
Aspa	ENSRNOG00000019659	4	3.5	2	NA	4	3	NA	4.5	NA	NA
Aspdh	ENSRNOG00000019424	2	4	NA	NA	3	5	NA	NA	NA	NA
Aspg	ENSRNOG00000012843	2	3.75	NA	NA	2.5	5	NA	NA	NA	NA
Asph	ENSRNOG00000007445	3	4	NA	5	4	4	NA	NA	NA	NA
Aspm	ENSRNOG00000012318	1	2	NA	NA	NA	2	NA	NA	NA	NA
Aspn	ENSRNOG00000015410	4	3	NA	3	1	3	NA	NA	4	NA
Asrgl1	ENSRNOG00000020202	5	5	5	NA	5	4	NA	5	NA	5
Ass1	ENSRNOG00000008837	5	5	2	NA	5	5	3	NA	NA	5
Atad1	ENSRNOG00000010861	3	4	NA	4	4	4	NA	NA	NA	NA
Atad3a	ENSRNOG00000018118	4	3	2	2	4	4	NA	NA	NA	NA
Atcay	ENSRNOG00000020407	2	2.5	3	NA	NA	NA	NA	2	NA	NA
Ate1	ENSRNOG00000024414	2	2.5	NA	NA	3	2	NA	NA	NA	NA
Atf2	ENSRNOG00000001597	1	1.5	NA	NA	1.5	NA	NA	NA	NA	NA
Atf7	ENSRNOG00000015269	1	2	NA	NA	2	NA	NA	NA	NA	NA
Atf7ip	ENSRNOG00000008870	1	1.5	NA	NA	1.5	NA	NA	NA	NA	NA
Atg16l1	ENSRNOG00000017913	2	1.5	NA	NA	2	NA	NA	1	NA	NA
Atg2a	ENSRNOG00000060707	1	2	NA	NA	2	NA	NA	NA	NA	NA
Atg3	ENSRNOG00000002094	4	3	3	NA	4	3	NA	3	NA	NA
Atg4b	ENSRNOG00000018403	3	2	NA	NA	2	2.5	NA	2	NA	NA
Atg4d	ENSRNOG00000047625	1	2	NA	NA	2	NA	NA	NA	NA	NA
Atg7	ENSRNOG00000007486	2	2	NA	NA	2	2	NA	NA	NA	NA
Atg9a	ENSRNOG00000018975	1	2	NA	NA	2	NA	NA	NA	NA	NA
Atic	ENSRNOG00000015511	7	4	4	4	5	5	4	4	NA	5
Atl1	ENSRNOG00000005063	2	3	4	NA	NA	NA	NA	NA	NA	2
Atl2	ENSRNOG00000006523	2	3	NA	NA	2	4	NA	NA	NA	NA
Atl3	ENSRNOG00000021203	4	3.5	NA	NA	4	5	3	NA	NA	2
Atm	ENSRNOG00000029773	1	1.5	NA	NA	1.5	NA	NA	NA	NA	NA
Atox1	ENSRNOG00000013118	6	4.5	5	4	4	5	4	5	NA	NA
Atp11a	ENSRNOG00000017154	1	2	NA	NA	2	NA	NA	NA	NA	NA
Atp11c	ENSRNOG00000003472	2	3	NA	NA	2	4	NA	NA	NA	NA
Atp12a	ENSRNOG00000020685	1	2	NA	NA	2	NA	NA	NA	NA	NA
Atp13a1	ENSRNOG00000010776	2	3	NA	NA	3	3	NA	NA	NA	NA
Atp1a1	ENSRNOG00000030019	7	5	5	5	5	5	4	1.5	NA	4
Atp1a2	ENSRNOG00000007290	5	2	5	2	1	3	NA	2	NA	NA
Atp1a3	ENSRNOG00000020263	3	3	5	1	NA	NA	NA	3	NA	NA
Atp1a4	ENSRNOG00000032378	1	2	NA	NA	NA	NA	NA	NA	NA	2
Atp1b1	ENSRNOG00000002934	7	4	5	5	5	4	3	1	NA	3
Atp1b2	ENSRNOG00000011227	2	3.5	5	NA	NA	NA	NA	2	NA	NA
Atp1b3	ENSRNOG00000011501	5	4	4	3	3	4	4	NA	NA	NA
Atp23	ENSRNOG00000045629	1	2	NA	NA	2	NA	NA	NA	NA	NA
Atp2a2	ENSRNOG00000001285	7	4	4	5	5	5	4	1	NA	4
Atp2a3	ENSRNOG00000017912	2	1	NA	NA	1	NA	1	NA	NA	NA
Atp2b1	ENSRNOG00000004026	4	3	4	NA	4	2	2	NA	NA	NA
Atp2b2	ENSRNOG00000030269	3	2.5	4	NA	2.5	NA	NA	1	NA	NA
Atp2b3	ENSRNOG00000061304	2	3	4	NA	2	NA	NA	NA	NA	NA
Atp2b4	ENSRNOG00000003031	4	3.5	5	NA	4	NA	3	NA	NA	2
Atp5f1a	ENSRNOG00000017032	2	5	NA	NA	5	5	NA	NA	NA	NA
Atp5f1b	ENSRNOG00000002840	8	5	5	5	5	5	5	4	3	5
Atp5f1d	ENSRNOG00000014625	7	5	5	5	5	5	4	3	NA	5
Atp5if1	ENSRNOG00000013300	4	4.5	5	2.5	5	NA	NA	4	NA	NA
Atp5me	ENSRNOG00000000064	5	5	5	5	5	5	5	NA	NA	NA
Atp5mf	ENSRNOG00000027049	6	5	5	5	5	5	5	1	NA	NA
Atp5mg	ENSRNOG00000028884	6	5	5	5	5	5	4	1	NA	NA
Atp5pb	ENSRNOG00000046299	7	5	5	5	5	5	4	1	NA	4
Atp5pd	ENSRNOG00000003626	7	5	5	5	5	5	5	1	NA	5
Atp5pf	ENSRNOG00000001551	5	5	NA	5	4	5	5	2.5	NA	NA
Atp5po	ENSRNOG00000001991	7	5	5	5	5	5	5	1	NA	5
ATP6	ENSRNOG00000031979	1	4	NA	4	NA	NA	NA	NA	NA	NA
Atp6ap1	ENSRNOG00000054352	1	3.5	NA	NA	3.5	NA	NA	NA	NA	NA
Atp6ap2	ENSRNOG00000003858	1	2	NA	NA	2	NA	NA	NA	NA	NA
Atp6v0a1	ENSRNOG00000036814	3	3	5	NA	3	2	NA	NA	NA	NA
Atp6v0a2	ENSRNOG00000052704	1	2	NA	NA	2	NA	NA	NA	NA	NA
Atp6v0a4	ENSRNOG00000013428	1	5	NA	NA	5	NA	NA	NA	NA	NA
Atp6v0c	ENSRNOG00000006542	2	5	NA	NA	5	NA	5	NA	NA	NA
Atp6v0d1	ENSRNOG00000017235	3	5	5	NA	5	3	NA	NA	NA	NA
Atp6v0d2	ENSRNOG00000006926	1	5	NA	NA	5	NA	NA	NA	NA	NA
Atp6v1a	ENSRNOG00000001992	7	4	5	2	5	4	4	5	NA	4
Atp6v1b2	ENSRNOG00000011891	7	4	5	2	5	4	3	5	NA	4
Atp6v1c1	ENSRNOG00000004846	4	4.5	5	NA	5	3	NA	4	NA	NA
Atp6v1c2	ENSRNOG00000050553	1	5	NA	NA	5	NA	NA	NA	NA	NA
Atp6v1d	ENSRNOG00000009080	4	4	5	NA	5	3	NA	3	NA	NA
Atp6v1e1	ENSRNOG00000011905	6	4.5	5	NA	5	4	2.5	5	NA	2
Atp6v1f	ENSRNOG00000007392	3	4	5	NA	NA	2.5	NA	4	NA	NA
Atp6v1g1	ENSRNOG00000008163	3	4	NA	NA	5	4	NA	3	NA	NA
Atp6v1g2	ENSRNOG00000000840	2	5	5	NA	NA	NA	NA	5	NA	NA
Atp6v1g3	ENSRNOG00000022480	1	5	NA	NA	5	NA	NA	NA	NA	NA
Atp6v1h	ENSRNOG00000030862	6	3.5	5	NA	5	3	2	4	NA	2
Atp7a	ENSRNOG00000061367	1	2	NA	NA	2	NA	NA	NA	NA	NA
Atp7b	ENSRNOG00000012878	2	2	NA	NA	2	2	NA	NA	NA	NA
ATP8	ENSRNOG00000033299	2	5	NA	5	NA	5	NA	NA	NA	NA
Atp8b1	ENSRNOG00000024952	1	2	NA	NA	2	NA	NA	NA	NA	NA
Atp9b	ENSRNOG00000032039	2	1	NA	NA	1	1	NA	NA	NA	NA
Atpaf1	ENSRNOG00000010169	2	2.5	NA	NA	3	2	NA	NA	NA	NA
Atpaf2	ENSRNOG00000003719	4	3.25	NA	3.5	4	3	NA	NA	NA	2
Atrn	ENSRNOG00000021240	2	2	NA	NA	2	2	NA	NA	NA	NA
Atxn10	ENSRNOG00000014637	5	3	3	NA	3.5	3	NA	2	NA	3
Atxn2	ENSRNOG00000001256	2	3	NA	NA	3	3	NA	NA	NA	NA
Atxn2l	ENSRNOG00000018686	3	3	NA	NA	3	3	NA	NA	NA	2
Atxn3	ENSRNOG00000005470	3	2	NA	NA	2.5	2	NA	NA	NA	2
Atxn7l3b	ENSRNOG00000059744	1	3	NA	NA	3	NA	NA	NA	NA	NA
Auh	ENSRNOG00000011684	5	4	3	4	5	5	NA	1	NA	NA
Aup1	ENSRNOG00000007842	2	3	NA	NA	3	3	NA	NA	NA	NA
Aven	ENSRNOG00000006419	2	1.5	NA	NA	1	2	NA	NA	NA	NA
Avil	ENSRNOG00000050419	2	1.5	NA	NA	NA	NA	1	2	NA	NA
Avl9	ENSRNOG00000013314	1	2	NA	NA	2	NA	NA	NA	NA	NA
Avpr2	ENSRNOG00000059862	1	3	NA	NA	3	NA	NA	NA	NA	NA
Azgp1	ENSRNOG00000001333	2	2.5	NA	NA	1	4	NA	NA	NA	NA
B2m	ENSRNOG00000017123	4	4.5	NA	NA	4	5	5	4	NA	NA
B3galnt1	ENSRNOG00000012019	1	1	NA	NA	1	NA	NA	NA	NA	NA
B3galt1	ENSRNOG00000007625	1	2	NA	NA	NA	2	NA	NA	NA	NA
B3gat3	ENSRNOG00000019804	1	2.5	NA	NA	2.5	NA	NA	NA	NA	NA
B4galnt1	ENSRNOG00000004839	1	1.5	NA	NA	1.5	NA	NA	NA	NA	NA
B4galnt3	ENSRNOG00000010344	1	2	NA	NA	2	NA	NA	NA	NA	NA
B4galt4	ENSRNOG00000003114	1	2	NA	NA	2	NA	NA	NA	NA	NA
Baat	ENSRNOG00000007395	2	4	NA	NA	3	5	NA	NA	NA	NA
Babam1	ENSRNOG00000017071	2	2.75	NA	NA	3	2.5	NA	NA	NA	NA
Babam2	ENSRNOG00000004364	3	2	NA	NA	2	2	2	NA	NA	NA
Bag1	ENSRNOG00000008277	3	3	NA	NA	3	2.5	NA	NA	NA	3
Bag3	ENSRNOG00000020298	4	3.5	NA	4	2	4	NA	3	NA	NA
Bag4	ENSRNOG00000042560	1	2	NA	NA	2	NA	NA	NA	NA	NA
Bag5	ENSRNOG00000058841	4	1.5	NA	NA	3	2	NA	1	NA	1
Bag6	ENSRNOG00000000851	6	3	2	2	4	3	NA	3	NA	4
Baiap2	ENSRNOG00000004049	3	3	4	NA	2	3	NA	NA	NA	NA
Baiap2l1	ENSRNOG00000001007	2	2	NA	NA	2	2	NA	NA	NA	NA
Bak1	ENSRNOG00000000485	1	3	NA	NA	3	NA	NA	NA	NA	NA
Banf1	ENSRNOG00000020460	4	4.5	NA	4	4	5	5	NA	NA	NA
Banp	ENSRNOG00000019140	1	1.5	NA	NA	1.5	NA	NA	NA	NA	NA
Basp1	ENSRNOG00000046313	5	4	4	NA	4	2	NA	4	NA	3
Bax	ENSRNOG00000020876	3	4	NA	NA	3	4	NA	4	NA	NA
Baz1b	ENSRNOG00000001453	2	1.5	NA	NA	2	NA	NA	NA	NA	1
Bbox1	ENSRNOG00000059519	1	5	NA	NA	NA	5	NA	NA	NA	NA
Bbs1	ENSRNOG00000019832	1	1	NA	NA	1	NA	NA	NA	NA	NA
Bbs2	ENSRNOG00000019020	1	2	NA	NA	2	NA	NA	NA	NA	NA
Bbs4	ENSRNOG00000026171	1	1	NA	NA	1	NA	NA	NA	NA	NA
Bbs5	ENSRNOG00000007127	1	2	NA	NA	2	NA	NA	NA	NA	NA
Bcam	ENSRNOG00000029399	4	4.5	NA	4	5	NA	5	3	NA	NA
Bcan	ENSRNOG00000018798	2	4.5	4	NA	NA	NA	NA	5	NA	NA
Bcap29	ENSRNOG00000007884	3	3	NA	NA	3	3	NA	NA	NA	3
Bcap31	ENSRNOG00000055756	3	5	NA	2	5	5	NA	NA	NA	NA
Bcar1	ENSRNOG00000019253	2	2	NA	NA	2	2	NA	NA	NA	NA
Bcar3	ENSRNOG00000013737	1	1.5	NA	NA	1.5	NA	NA	NA	NA	NA
Bcas1	ENSRNOG00000012906	2	3	3	NA	NA	NA	NA	3	NA	NA
Bcas2	ENSRNOG00000018783	2	3	NA	NA	3	3	NA	NA	NA	NA
Bcat1	ENSRNOG00000015514	3	5	5	NA	4	NA	NA	5	NA	NA
Bcat2	ENSRNOG00000020956	4	5	NA	5	5	NA	3	NA	NA	5
Bckdha	ENSRNOG00000020607	3	5	NA	4	5	5	NA	NA	NA	NA
Bckdhb	ENSRNOG00000009928	3	5	NA	5	5	5	NA	NA	NA	NA
Bckdk	ENSRNOG00000019485	3	3	NA	3	3	3.5	NA	NA	NA	NA
Bcl10	ENSRNOG00000042389	1	2	NA	NA	2	NA	NA	NA	NA	NA
Bcl2	ENSRNOG00000002791	1	2	NA	NA	2	NA	NA	NA	NA	NA
Bcl2l12	ENSRNOG00000020486	1	2	NA	NA	NA	2	NA	NA	NA	NA
Bcl2l13	ENSRNOG00000012394	4	4	NA	4	4.5	4	NA	3	NA	NA
Bcl2l14	ENSRNOG00000028632	1	1	NA	NA	1	NA	NA	NA	NA	NA
Bcl6	ENSRNOG00000001843	1	2	NA	NA	2	NA	NA	NA	NA	NA
Bcl7a	ENSRNOG00000056017	1	2	NA	NA	2	NA	NA	NA	NA	NA
Bcl7c	ENSRNOG00000018916	1	2	NA	NA	2	NA	NA	NA	NA	NA
Bco1	ENSRNOG00000012027	1	2	NA	NA	NA	2	NA	NA	NA	NA
Bco2	ENSRNOG00000038746	1	4	NA	NA	NA	4	NA	NA	NA	NA
Bcs1l	ENSRNOG00000016754	3	3	NA	3	3	3	NA	NA	NA	NA
Bdh1	ENSRNOG00000001736	6	4.5	4	5	5	5	NA	1	NA	3
Bdh2	ENSRNOG00000014490	3	4	NA	NA	4.5	4	NA	2	NA	NA
Becn1	ENSRNOG00000020513	2	2.5	NA	NA	3	2	NA	NA	NA	NA
Bet1	ENSRNOG00000011008	1	3.5	NA	NA	NA	3.5	NA	NA	NA	NA
Bet1l	ENSRNOG00000013165	1	3.5	NA	NA	3.5	NA	NA	NA	NA	NA
Bgn	ENSRNOG00000055962	6	4	NA	3	2	4	5	NA	5	4
Bhmt	ENSRNOG00000011200	3	2.5	NA	NA	2.5	5	NA	NA	NA	2
Bhmt2	ENSRNOG00000040120	2	4	NA	NA	3	5	NA	NA	NA	NA
Bicc1	ENSRNOG00000000614	1	2	NA	NA	2	NA	NA	NA	NA	NA
Bicd2	ENSRNOG00000016031	3	2	NA	NA	2	NA	NA	1	NA	2
Bicdl2	ENSRNOG00000003457	1	1	NA	NA	1	NA	NA	NA	NA	NA
Bid	ENSRNOG00000012439	2	3.5	NA	NA	NA	4	NA	3	NA	NA
Bin1	ENSRNOG00000012852	4	4	5	NA	3	3	NA	5	NA	NA
Bin2	ENSRNOG00000031930	4	1.5	NA	NA	1	2	2	1	NA	NA
Bin3	ENSRNOG00000018023	1	3	NA	NA	3	NA	NA	NA	NA	NA
Bles03	ENSRNOG00000020551	3	3	NA	NA	2	3	NA	3	NA	NA
Blmh	ENSRNOG00000003563	7	4	3	2	4	4	3	5	NA	4
Blnk	ENSRNOG00000013967	1	3	NA	NA	3	NA	NA	NA	NA	NA
Bloc1s1	ENSRNOG00000007784	1	3	NA	NA	3	NA	NA	NA	NA	NA
Bloc1s2	ENSRNOG00000012684	2	2.25	NA	NA	2.5	2	NA	NA	NA	NA
Bloc1s3	ENSRNOG00000017463	1	3	NA	NA	3	NA	NA	NA	NA	NA
Bloc1s4	ENSRNOG00000054224	1	2	NA	NA	NA	2	NA	NA	NA	NA
Bloc1s5	ENSRNOG00000016497	1	2	NA	NA	2	NA	NA	NA	NA	NA
Bloc1s6	ENSRNOG00000037160	1	3	NA	NA	3	NA	NA	NA	NA	NA
Blvra	ENSRNOG00000011778	6	4	3	2	5	4.5	4	4	NA	NA
Blvrb	ENSRNOG00000024410	7	5	4	5	4.5	5	5	5	NA	5
Bmpr1b	ENSRNOG00000016289	1	2	NA	NA	2	NA	NA	NA	NA	NA
Bnip1	ENSRNOG00000020753	2	3.5	NA	NA	3	4	NA	NA	NA	NA
Bnip3	ENSRNOG00000017243	2	1.5	NA	NA	2	1	NA	NA	NA	NA
Bnip3l	ENSRNOG00000009820	1	1	NA	NA	NA	1	NA	NA	NA	NA
Bok	ENSRNOG00000018214	1	3	NA	NA	3	NA	NA	NA	NA	NA
Bola1	ENSRNOG00000021185	3	4	NA	NA	4	4	NA	1.5	NA	NA
Bola2	ENSRNOG00000047988	4	4	NA	NA	4	5	NA	4	NA	3
Bola3	ENSRNOG00000021866	2	3	NA	NA	3	3	NA	NA	NA	NA
Bop1	ENSRNOG00000021773	1	2	NA	NA	2	NA	NA	NA	NA	NA
Borcs5	ENSRNOG00000006505	1	1	NA	NA	1	NA	NA	NA	NA	NA
Borcs6	ENSRNOG00000006513	1	2	NA	NA	2	NA	NA	NA	NA	NA
Borcs7	ENSRNOG00000020076	1	3	NA	NA	3	NA	NA	NA	NA	NA
Bpgm	ENSRNOG00000010133	6	3	NA	2	3.5	4	3	3	NA	2
Bphl	ENSRNOG00000017577	4	4.25	NA	3.5	5	5	2	NA	NA	NA
Bpnt1	ENSRNOG00000002378	6	4	4	3	4.5	4	NA	4	NA	5
Bpnt2	ENSRNOG00000046647	2	2.5	NA	NA	3	2	NA	NA	NA	NA
Brat1	ENSRNOG00000001236	1	1	NA	NA	1	NA	NA	NA	NA	NA
Brcc3	ENSRNOG00000048061	2	3.5	NA	NA	4	3	NA	NA	NA	NA
Brd3	ENSRNOG00000007681	1	2	NA	NA	2	NA	NA	NA	NA	NA
Brd4	ENSRNOG00000006770	2	2	NA	NA	2	2	NA	NA	NA	NA
Brd7	ENSRNOG00000014419	1	2	NA	NA	2	NA	NA	NA	NA	NA
Bri3bp	ENSRNOG00000000979	1	4	NA	NA	4	NA	NA	NA	NA	NA
Brix1	ENSRNOG00000018021	1	2	NA	NA	2	NA	NA	NA	NA	NA
Brk1	ENSRNOG00000010184	4	3.5	4	NA	3	4	NA	3	NA	NA
Brox	ENSRNOG00000052963	3	3	NA	NA	3	2	NA	3	NA	NA
Brsk1	ENSRNOG00000017673	2	1.5	2	NA	NA	NA	NA	1	NA	NA
Brsk2	ENSRNOG00000020021	1	2	2	NA	NA	NA	NA	NA	NA	NA
Bsdc1	ENSRNOG00000008338	2	2.75	NA	NA	2.5	3	NA	NA	NA	NA
Bsg	ENSRNOG00000008414	5	5	4	5	5	5	NA	NA	NA	5
Bsn	ENSRNOG00000030714	2	2	2	NA	NA	NA	NA	2	NA	NA
Bsnd	ENSRNOG00000006543	1	5	NA	NA	5	NA	NA	NA	NA	NA
Bspry	ENSRNOG00000015105	2	3	NA	NA	3	NA	NA	NA	NA	3
Bst1	ENSRNOG00000003064	2	2	NA	NA	1	NA	3	NA	NA	NA
Btaf1	ENSRNOG00000017938	2	2	NA	NA	2	NA	NA	NA	NA	2
Btd	ENSRNOG00000019656	2	2.5	NA	NA	3	2	NA	NA	NA	NA
Btf3	ENSRNOG00000016912	1	4	NA	NA	4	NA	NA	NA	NA	NA
Bub3	ENSRNOG00000020643	4	4	2	NA	4	4	NA	NA	NA	4
Bud23	ENSRNOG00000033700	1	2	NA	NA	2	NA	NA	NA	NA	NA
Bud31	ENSRNOG00000000989	2	2.5	NA	NA	2	3	NA	NA	NA	NA
Bves	ENSRNOG00000043199	1	3	NA	3	NA	NA	NA	NA	NA	NA
Bzw1	ENSRNOG00000013977	5	2	NA	NA	3	3	1	1	NA	2
Bzw2	ENSRNOG00000005096	4	3	NA	3	3.5	3	NA	2	NA	NA
C1galt1	ENSRNOG00000007804	2	2.5	NA	NA	3	2	NA	NA	NA	NA
C1galt1c1	ENSRNOG00000002536	2	1.75	NA	NA	2	1.5	NA	NA	NA	NA
C1qb	ENSRNOG00000012749	1	2	NA	NA	NA	2	NA	NA	NA	NA
C1qbp	ENSRNOG00000006949	6	5	5	5	5	5	4	2	NA	NA
C1qc	ENSRNOG00000012804	2	2	NA	NA	1.5	2.5	NA	NA	NA	NA
C1r	ENSRNOG00000011796	2	1.5	NA	NA	1	2	NA	NA	NA	NA
C1rl	ENSRNOG00000011718	1	2	NA	NA	NA	2	NA	NA	NA	NA
C1s	ENSRNOG00000011971	1	2	NA	NA	NA	2	NA	NA	NA	NA
C2	ENSRNOG00000051235	2	1.75	NA	NA	NA	2	NA	1.5	NA	NA
C2cd2	ENSRNOG00000001621	2	1.5	NA	NA	1	2	NA	NA	NA	NA
C2cd2l	ENSRNOG00000009719	3	3	3	NA	3	2	NA	NA	NA	NA
C2cd5	ENSRNOG00000014382	1	2	NA	NA	2	NA	NA	NA	NA	NA
C3	ENSRNOG00000046834	8	4	2	4	2	5	5	4	2	5
C4a	ENSRNOG00000047657	3	4	NA	3	NA	4	4	NA	NA	NA
C4b	ENSRNOG00000030729	2	1.5	NA	1	NA	2	NA	NA	NA	NA
C4bpa	ENSRNOG00000004062	2	2	NA	NA	1	3	NA	NA	NA	NA
C6	ENSRNOG00000024115	1	2	NA	NA	NA	2	NA	NA	NA	NA
C8a	ENSRNOG00000007697	3	2	NA	2	1	3	NA	NA	NA	NA
C8b	ENSRNOG00000007639	1	2	NA	NA	NA	2	NA	NA	NA	NA
C8g	ENSRNOG00000028701	1	3	NA	NA	NA	3	NA	NA	NA	NA
C9	ENSRNOG00000013736	6	2.75	NA	3.5	1.5	4	4	1.5	NA	2
Ca12	ENSRNOG00000017766	1	5	NA	NA	5	NA	NA	NA	NA	NA
Ca14	ENSRNOG00000023162	3	4	NA	NA	3	4	NA	5	NA	NA
Ca3	ENSRNOG00000010079	3	1.5	NA	NA	1	5	NA	1.5	NA	NA
Ca4	ENSRNOG00000002916	3	4	NA	NA	4	NA	4	1	NA	NA
Ca5a	ENSRNOG00000019098	1	4	NA	NA	NA	4	NA	NA	NA	NA
Ca5b	ENSRNOG00000029330	1	5	NA	NA	5	NA	NA	NA	NA	NA
Ca8	ENSRNOG00000005669	2	3.25	NA	NA	3	3.5	NA	NA	NA	NA
Caap1	ENSRNOG00000007299	1	2	NA	NA	2	NA	NA	NA	NA	NA
Cab39	ENSRNOG00000017297	6	3.5	3	NA	4	4	2	5	NA	3
Cab39l	ENSRNOG00000011603	3	2	NA	NA	2	2	NA	2	NA	NA
Cabs1	ENSRNOG00000001950	1	5	NA	NA	NA	NA	NA	NA	NA	5
Cabyr	ENSRNOG00000047436	1	4	NA	NA	NA	NA	NA	NA	NA	4
Cacna1a	ENSRNOG00000052707	1	2	2	NA	NA	NA	NA	NA	NA	NA
Cacna1i	ENSRNOG00000060407	1	1	NA	NA	1	NA	NA	NA	NA	NA
Cacna2d1	ENSRNOG00000033531	4	1.5	3	2	1	NA	1	NA	NA	NA
Cacna2d2	ENSRNOG00000015835	1	2	2	NA	NA	NA	NA	NA	NA	NA
Cacng8	ENSRNOG00000057848	1	3	3	NA	NA	NA	NA	NA	NA	NA
Cacybp	ENSRNOG00000002572	6	5	4	NA	5	5	3	5	NA	5
Cadm1	ENSRNOG00000018778	4	2.5	4	NA	2	NA	2	3	NA	NA
Cadm2	ENSRNOG00000030840	2	3	5	NA	NA	NA	NA	1	NA	NA
Cadm3	ENSRNOG00000003365	2	4.5	5	NA	NA	NA	NA	4	NA	NA
Cadm4	ENSRNOG00000024243	3	4	4	NA	3	NA	NA	5	NA	NA
Cadps	ENSRNOG00000008570	2	2	1	NA	NA	NA	NA	3	NA	NA
Calb1	ENSRNOG00000007456	3	4	4	NA	5	NA	NA	4	NA	NA
Calb2	ENSRNOG00000016977	2	5	5	NA	NA	NA	NA	5	NA	NA
Calcoco1	ENSRNOG00000048982	2	1.5	NA	NA	2	NA	NA	1	NA	NA
Calcr	ENSRNOG00000010053	1	1	NA	NA	1	NA	NA	NA	NA	NA
Calcrl	ENSRNOG00000054695	2	1.5	NA	NA	NA	2	1	NA	NA	NA
Cald1	ENSRNOG00000010233	5	4	NA	NA	4	5	4	2	NA	4
Calml4	ENSRNOG00000038202	1	3	NA	NA	3	NA	NA	NA	NA	NA
Calr	ENSRNOG00000003029	7	5	5	4	5	5	5	3	NA	5
Calr3	ENSRNOG00000013260	1	3	NA	NA	NA	NA	NA	NA	NA	3
Calu	ENSRNOG00000006197	6	3.75	NA	3	4.5	5	5	1	NA	3
Camk1	ENSRNOG00000021781	2	3	NA	NA	3	3	NA	NA	NA	NA
Camk2a	ENSRNOG00000018712	1	5	5	NA	NA	NA	NA	NA	NA	NA
Camk2b	ENSRNOG00000052080	3	4	5	NA	NA	2	NA	4	NA	NA
Camk2d	ENSRNOG00000011589	5	3	4	3	4	NA	3	3	NA	NA
Camk2g	ENSRNOG00000009783	4	2.5	2	NA	2	NA	3	3	NA	NA
Camk4	ENSRNOG00000020478	2	3	2	NA	NA	NA	NA	NA	NA	4
Camkk1	ENSRNOG00000018242	1	2	2	NA	NA	NA	NA	NA	NA	NA
Camkk2	ENSRNOG00000001309	2	2	2	NA	2	NA	NA	NA	NA	NA
Camkmt	ENSRNOG00000030629	1	2	NA	NA	2	NA	NA	NA	NA	NA
Camkv	ENSRNOG00000058938	3	1.5	5	NA	1	NA	NA	1.5	NA	NA
Camlg	ENSRNOG00000021911	2	2.5	NA	NA	3	2	NA	NA	NA	NA
Camsap1	ENSRNOG00000017883	1	2	NA	NA	2	NA	NA	NA	NA	NA
Camsap2	ENSRNOG00000008741	2	2	NA	NA	2	NA	NA	2	NA	NA
Camsap3	ENSRNOG00000000986	2	2	2	NA	2	NA	NA	NA	NA	NA
Cand1	ENSRNOG00000007834	7	4	4	2	5	5	4	4	NA	5
Cand2	ENSRNOG00000010473	2	3	NA	3	3	NA	NA	NA	NA	NA
Cant1	ENSRNOG00000003239	2	2	NA	NA	2	2	NA	NA	NA	NA
Canx	ENSRNOG00000003343	6	5	5	4	5	5	5	NA	NA	5
Cap1	ENSRNOG00000013492	7	5	5	3	5	5	5	5	NA	5
Cap2	ENSRNOG00000043350	4	3	4	3	NA	NA	NA	2	NA	3
Capg	ENSRNOG00000013668	6	3	NA	3	4	3	4	3	NA	3
Capn1	ENSRNOG00000020935	5	3	NA	2	5	3	3	1	NA	NA
Capn2	ENSRNOG00000034015	6	4.25	2	3	5	4	4.5	5	NA	NA
Capn6	ENSRNOG00000004882	1	3	NA	NA	3	NA	NA	NA	NA	NA
Capn7	ENSRNOG00000019273	1	1.5	NA	NA	1.5	NA	NA	NA	NA	NA
Caprin1	ENSRNOG00000009152	7	3	2	2	5	4	3	4	NA	2
Capza1	ENSRNOG00000013538	7	4	4	3	5	4	5	4	NA	5
Capza2	ENSRNOG00000056207	7	5	5	5	5	5	5	5	NA	4
Capzb	ENSRNOG00000007330	7	5	5	4	5	5	5	5	NA	5
Car1	ENSRNOG00000010698	7	4	2	5	2	5	5	4	NA	4
Car15	ENSRNOG00000057036	1	4.5	NA	NA	4.5	NA	NA	NA	NA	NA
Car2	ENSRNOG00000009629	7	5	5	5	5	5	5	5	NA	4
Card19	ENSRNOG00000016560	1	2	NA	NA	2	NA	NA	NA	NA	NA
Card6	ENSRNOG00000001271	2	2	NA	NA	2	2	NA	NA	NA	NA
Carhsp1	ENSRNOG00000002610	5	4	NA	3	4	5	5	4	NA	NA
Carm1	ENSRNOG00000031129	1	2	NA	NA	2	NA	NA	NA	NA	NA
Carmil1	ENSRNOG00000016576	1	3	NA	NA	3	NA	NA	NA	NA	NA
Carnmt1	ENSRNOG00000012872	1	1	NA	NA	1	NA	NA	NA	NA	NA
Cars	ENSRNOG00000020651	5	3	2	NA	3	4	NA	3	NA	2
Cars2	ENSRNOG00000014526	3	3	NA	3	4	3	NA	NA	NA	NA
Casc3	ENSRNOG00000009716	1	2	NA	NA	2	NA	NA	NA	NA	NA
Cask	ENSRNOG00000060946	4	3	2	NA	4	3	NA	3	NA	NA
Caskin1	ENSRNOG00000003195	2	2	2	NA	NA	NA	NA	2	NA	NA
Caskin2	ENSRNOG00000004310	1	2	NA	NA	2	NA	NA	NA	NA	NA
Casp2	ENSRNOG00000016707	1	1	NA	NA	1	NA	NA	NA	NA	NA
Casp3	ENSRNOG00000010475	2	2.75	NA	NA	2.5	3	NA	NA	NA	NA
Casp7	ENSRNOG00000056216	2	3	NA	NA	3	3	NA	NA	NA	NA
Casp8	ENSRNOG00000012331	2	2	NA	NA	2	2	NA	NA	NA	NA
Casp9	ENSRNOG00000012944	1	2	NA	NA	2	NA	NA	NA	NA	NA
Casq1	ENSRNOG00000006930	1	1	NA	NA	1	NA	NA	NA	NA	NA
Casq2	ENSRNOG00000016243	1	5	NA	5	NA	NA	NA	NA	NA	NA
Casr	ENSRNOG00000002265	1	3	NA	NA	3	NA	NA	NA	NA	NA
Cast	ENSRNOG00000010286	4	4	NA	NA	4	4	4	1	NA	NA
Castor1	ENSRNOG00000006740	1	3	NA	NA	3	NA	NA	NA	NA	NA
Castor2	ENSRNOG00000001484	1	1	NA	NA	NA	NA	NA	1	NA	NA
Cat	ENSRNOG00000008364	7	4	2	4	5	5	5	3	NA	4
Cav1	ENSRNOG00000056836	6	4	NA	5	4	2.5	5	NA	4	4
Cav2	ENSRNOG00000057713	3	3	NA	3	3	NA	4	NA	NA	NA
Cav3	ENSRNOG00000005798	1	5	NA	5	NA	NA	NA	NA	NA	NA
Cavin1	ENSRNOG00000019778	7	4	NA	5	5	3	5	2	4	3
Cavin2	ENSRNOG00000025895	4	4	NA	4	4	3	5	NA	NA	NA
Cavin3	ENSRNOG00000017914	5	2	NA	4	1	2	2	NA	3	NA
Cavin4	ENSRNOG00000008027	1	4	NA	4	NA	NA	NA	NA	NA	NA
Cbfb	ENSRNOG00000014647	2	2.5	NA	NA	2	3	NA	NA	NA	NA
Cbl	ENSRNOG00000008444	2	1.5	NA	NA	2	NA	NA	1	NA	NA
Cbll1	ENSRNOG00000007253	1	1	NA	NA	1	NA	NA	NA	NA	NA
Cbr3	ENSRNOG00000001701	2	2.75	NA	1.5	4	NA	NA	NA	NA	NA
Cbr4	ENSRNOG00000024411	3	4	NA	NA	4	5	NA	NA	NA	2
Cbs	ENSRNOG00000029528	4	4	2	NA	4	5	NA	4	NA	NA
Cbwd1	ENSRNOG00000015516	3	3	NA	NA	3	2	NA	NA	NA	3
Cbx1	ENSRNOG00000008689	3	3.5	NA	NA	4	3.5	2	NA	NA	NA
Cbx3	ENSRNOG00000011814	4	4	4	NA	5	4	NA	4	NA	NA
Cbx5	ENSRNOG00000036841	3	3	NA	NA	4	2.5	NA	NA	NA	3
Cbx8	ENSRNOG00000048113	1	1	NA	NA	1	NA	NA	NA	NA	NA
Cby2	ENSRNOG00000047413	1	3	NA	NA	NA	NA	NA	NA	NA	3
Cc2d1a	ENSRNOG00000006747	2	2	NA	NA	2	2	NA	NA	NA	NA
Cc2d1b	ENSRNOG00000008634	3	2	NA	NA	3	2	NA	2	NA	NA
Ccar1	ENSRNOG00000000397	3	3	NA	NA	4	3	NA	NA	NA	2
Ccar2	ENSRNOG00000018295	5	3	2	NA	4	3	NA	1	NA	3
Ccdc102a	ENSRNOG00000025843	1	2	NA	NA	2	NA	NA	NA	NA	NA
Ccdc115	ENSRNOG00000013234	1	3	NA	NA	3	NA	NA	NA	NA	NA
Ccdc12	ENSRNOG00000020946	1	3	NA	NA	3	NA	NA	NA	NA	NA
Ccdc124	ENSRNOG00000018932	3	3	NA	NA	3	3	NA	1	NA	NA
Ccdc127	ENSRNOG00000012775	1	3	NA	NA	3	NA	NA	NA	NA	NA
Ccdc134	ENSRNOG00000007262	1	2.5	NA	NA	2.5	NA	NA	NA	NA	NA
Ccdc136	ENSRNOG00000007100	1	3	NA	NA	NA	NA	NA	NA	NA	3
Ccdc137	ENSRNOG00000048712	1	2	NA	NA	2	NA	NA	NA	NA	NA
Ccdc141	ENSRNOG00000012580	2	3	NA	2	4	NA	NA	NA	NA	NA
Ccdc152	ENSRNOG00000039473	1	1	NA	1	NA	NA	NA	NA	NA	NA
Ccdc160	ENSRNOG00000046484	1	2	NA	NA	2	NA	NA	NA	NA	NA
Ccdc167	ENSRNOG00000000531	2	3	NA	NA	2	4	NA	NA	NA	NA
Ccdc170	ENSRNOG00000024280	1	2	NA	NA	2	NA	NA	NA	NA	NA
Ccdc22	ENSRNOG00000010846	2	3.75	NA	NA	4	3.5	NA	NA	NA	NA
Ccdc25	ENSRNOG00000015939	3	3	NA	NA	3	3	NA	1.5	NA	NA
Ccdc28a	ENSRNOG00000053347	1	1	NA	NA	1	NA	NA	NA	NA	NA
Ccdc43	ENSRNOG00000002748	1	3	NA	NA	3	NA	NA	NA	NA	NA
Ccdc47	ENSRNOG00000009006	3	4	NA	NA	4	4	2	NA	NA	NA
Ccdc50	ENSRNOG00000001930	2	2.5	NA	NA	3	2	NA	NA	NA	NA
Ccdc51	ENSRNOG00000020688	3	4	NA	3	4	4	NA	NA	NA	NA
Ccdc6	ENSRNOG00000024019	4	2.5	NA	3	3	2	NA	1	NA	NA
Ccdc60	ENSRNOG00000032684	1	1	NA	NA	NA	NA	NA	1	NA	NA
Ccdc8	ENSRNOG00000027936	1	4	NA	NA	4	NA	NA	NA	NA	NA
Ccdc86	ENSRNOG00000020925	1	2	NA	NA	2	NA	NA	NA	NA	NA
Ccdc88b	ENSRNOG00000024931	1	2	NA	NA	2	NA	NA	NA	NA	NA
Ccdc88c	ENSRNOG00000004482	1	2	NA	NA	2	NA	NA	NA	NA	NA
Ccdc90b	ENSRNOG00000009462	2	3	NA	NA	3	3	NA	NA	NA	NA
Ccdc91	ENSRNOG00000001847	1	3	NA	NA	3	NA	NA	NA	NA	NA
Ccdc92	ENSRNOG00000021691	1	2	NA	NA	2	NA	NA	NA	NA	NA
Ccdc93	ENSRNOG00000002514	2	3.5	NA	NA	4	3	NA	NA	NA	NA
Ccdc97	ENSRNOG00000020675	1	3	NA	NA	3	NA	NA	NA	NA	NA
Ccin	ENSRNOG00000014831	1	2	NA	NA	NA	NA	NA	NA	NA	2
Ccl7	ENSRNOG00000000239	1	1	NA	NA	NA	NA	NA	1	NA	NA
Ccl9	ENSRNOG00000028548	1	5	NA	NA	5	NA	NA	NA	NA	NA
Ccm2	ENSRNOG00000060825	1	2	NA	NA	2	NA	NA	NA	NA	NA
Ccnd3	ENSRNOG00000050258	1	2	NA	NA	2	NA	NA	NA	NA	NA
Ccnk	ENSRNOG00000006985	2	2	NA	NA	2	2	NA	NA	NA	NA
Ccnl1	ENSRNOG00000011586	1	2	NA	NA	2	NA	NA	NA	NA	NA
Ccnt1	ENSRNOG00000053054	1	2	NA	NA	2	NA	NA	NA	NA	NA
Ccny	ENSRNOG00000018123	1	3	NA	NA	3	NA	NA	NA	NA	NA
Ccnyl1	ENSRNOG00000023807	1	2	NA	NA	2	NA	NA	NA	NA	NA
Ccpg1	ENSRNOG00000053428	1	1	NA	NA	1	NA	NA	NA	NA	NA
Ccs	ENSRNOG00000047816	2	4	NA	NA	4	4	NA	NA	NA	NA
Ccser1	ENSRNOG00000029321	1	1	NA	NA	1	NA	NA	NA	NA	NA
Cct2	ENSRNOG00000021317	7	4	4	3	5	5	4	4	NA	5
Cct3	ENSRNOG00000019090	7	5	5	3	5	5	4	4	NA	5
Cct4	ENSRNOG00000009642	7	4	4	3	5	5	4	4	NA	5
Cct5	ENSRNOG00000011632	7	5	5	3	5	5	4	4	NA	5
Cct6a	ENSRNOG00000000923	7	4	4	4	5	5	4	4	NA	5
Cct6b	ENSRNOG00000007523	1	4	NA	NA	NA	NA	NA	NA	NA	4
Cct7	ENSRNOG00000015630	7	4	4	3	5	5	4	4	NA	5
Cct8	ENSRNOG00000001592	7	4	4	3	5	5	4	4	NA	5
Cct8l1	ENSRNOG00000050369	1	2	NA	NA	NA	NA	NA	NA	NA	2
Ccz1b	ENSRNOG00000001032	2	2.75	NA	NA	2.5	3	NA	NA	NA	NA
Cd109	ENSRNOG00000025332	1	1	NA	NA	NA	NA	NA	NA	NA	1
Cd14	ENSRNOG00000017819	2	2	NA	NA	NA	3	NA	1	NA	NA
Cd163	ENSRNOG00000010253	1	3	NA	NA	NA	3	NA	NA	NA	NA
Cd1d1	ENSRNOG00000016451	2	3	NA	NA	3	3	NA	NA	NA	NA
Cd200	ENSRNOG00000002141	2	2.75	4	NA	1.5	NA	NA	NA	NA	NA
Cd2bp2	ENSRNOG00000017201	2	2.5	NA	NA	3	2	NA	NA	NA	NA
Cd302	ENSRNOG00000006623	1	4	NA	NA	NA	4	NA	NA	NA	NA
Cd34	ENSRNOG00000045558	2	1	NA	NA	1	NA	1	NA	NA	NA
Cd38	ENSRNOG00000003069	1	2	NA	NA	NA	2	NA	NA	NA	NA
Cd44	ENSRNOG00000006094	2	3.5	NA	NA	2	NA	NA	5	NA	NA
Cd47	ENSRNOG00000001964	5	4	4	3	4	4	4	NA	NA	NA
Cd48	ENSRNOG00000004737	3	3	NA	NA	3	3	4	NA	NA	NA
Cd59	ENSRNOG00000042821	6	4	3	4	5	3	NA	4	NA	5
Cd5l	ENSRNOG00000023068	1	1	NA	NA	NA	1	NA	NA	NA	NA
Cd63	ENSRNOG00000007650	1	1	NA	NA	1	NA	NA	NA	NA	NA
Cd68	ENSRNOG00000037563	1	4	NA	NA	NA	4	NA	NA	NA	NA
Cd74	ENSRNOG00000018735	1	3	NA	NA	3	NA	NA	NA	NA	NA
Cd81	ENSRNOG00000020451	5	4	5	4	4	5	NA	3	NA	NA
Cd82	ENSRNOG00000000047	2	4	NA	NA	5	3	NA	NA	NA	NA
Cd9	ENSRNOG00000019556	5	4	4	3	5	NA	4	3	NA	NA
Cd99	ENSRNOG00000050735	3	4	NA	NA	NA	4	5	3	NA	NA
Cdadc1	ENSRNOG00000012209	1	1	NA	NA	1	NA	NA	NA	NA	NA
Cdc123	ENSRNOG00000017770	1	2	NA	NA	2	NA	NA	NA	NA	NA
Cdc16	ENSRNOG00000017536	1	2	NA	NA	2	NA	NA	NA	NA	NA
Cdc23	ENSRNOG00000024241	1	2	NA	NA	2	NA	NA	NA	NA	NA
Cdc26	ENSRNOG00000029785	1	4	NA	NA	4	NA	NA	NA	NA	NA
Cdc27	ENSRNOG00000005904	1	1	NA	NA	1	NA	NA	NA	NA	NA
Cdc34	ENSRNOG00000060530	2	3	NA	NA	2	NA	NA	NA	NA	4
Cdc37	ENSRNOG00000033426	7	4	4	3	5	4	3	4	NA	3
Cdc37l1	ENSRNOG00000010967	2	2.25	NA	NA	2	2.5	NA	NA	NA	NA
Cdc40	ENSRNOG00000000581	1	2	NA	NA	2	NA	NA	NA	NA	NA
Cdc42	ENSRNOG00000013536	7	5	5	4	5	5	5	3.5	NA	4
Cdc42bpa	ENSRNOG00000002841	1	2	NA	NA	2	NA	NA	NA	NA	NA
Cdc42bpb	ENSRNOG00000009675	2	3	NA	NA	4	2	NA	NA	NA	NA
Cdc42bpg	ENSRNOG00000027456	1	2	NA	NA	2	NA	NA	NA	NA	NA
Cdc42ep1	ENSRNOG00000008517	2	2.5	NA	NA	3	2	NA	NA	NA	NA
Cdc42ep4	ENSRNOG00000028946	2	2	NA	NA	2	2	NA	NA	NA	NA
Cdc42se1	ENSRNOG00000060538	1	3	NA	NA	3	NA	NA	NA	NA	NA
Cdc5l	ENSRNOG00000019975	2	3.5	NA	NA	4	3	NA	NA	NA	NA
Cdc73	ENSRNOG00000003258	2	2.5	NA	NA	3	2	NA	NA	NA	NA
Cdcp1	ENSRNOG00000004743	1	2	NA	NA	2	NA	NA	NA	NA	NA
Cdh1	ENSRNOG00000020151	3	3	NA	NA	5	3	3	NA	NA	NA
Cdh11	ENSRNOG00000013481	1	2	NA	NA	NA	NA	NA	2	NA	NA
Cdh13	ENSRNOG00000014371	5	2	4	3	2	1	NA	2	NA	NA
Cdh17	ENSRNOG00000015562	1	3	NA	NA	NA	3	NA	NA	NA	NA
Cdh2	ENSRNOG00000015602	5	4	2	4	2	4	NA	4	NA	NA
Cdh3	ENSRNOG00000020129	1	3	NA	NA	3	NA	NA	NA	NA	NA
Cdh6	ENSRNOG00000013535	1	2	NA	NA	2	NA	NA	NA	NA	NA
Cdhr2	ENSRNOG00000017917	1	3	NA	NA	3	NA	NA	NA	NA	NA
Cdhr5	ENSRNOG00000017762	1	3	NA	NA	3	NA	NA	NA	NA	NA
Cdipt	ENSRNOG00000024144	3	3.5	NA	NA	3	3.5	4	NA	NA	NA
Cdk1	ENSRNOG00000000632	1	5	NA	NA	5	NA	NA	NA	NA	NA
Cdk11b	ENSRNOG00000017213	2	2	NA	NA	2	2	NA	NA	NA	NA
Cdk12	ENSRNOG00000006000	2	1.5	NA	NA	2	NA	NA	NA	NA	1
Cdk14	ENSRNOG00000007151	1	1	NA	NA	1	NA	NA	NA	NA	NA
Cdk18	ENSRNOG00000008137	3	3	2	NA	3	3	NA	NA	NA	NA
Cdk2	ENSRNOG00000006469	1	2	NA	NA	2	NA	NA	NA	NA	NA
Cdk4	ENSRNOG00000025602	2	2	NA	NA	2	2	NA	NA	NA	NA
Cdk5	ENSRNOG00000008017	4	2.5	3	NA	3	1.5	NA	2	NA	NA
Cdk5rap1	ENSRNOG00000015696	1	2	NA	NA	2	NA	NA	NA	NA	NA
Cdk5rap2	ENSRNOG00000005788	1	2	NA	NA	2	NA	NA	NA	NA	NA
Cdk5rap3	ENSRNOG00000048747	4	3	NA	NA	3	4	1.5	NA	NA	3
Cdk6	ENSRNOG00000009258	1	2	NA	NA	2	NA	NA	NA	NA	NA
Cdk9	ENSRNOG00000022586	1	2.5	NA	NA	2.5	NA	NA	NA	NA	NA
Cdkn1b	ENSRNOG00000007249	2	3	NA	NA	4	2	NA	NA	NA	NA
Cdkn2aip	ENSRNOG00000022736	2	2.5	NA	NA	3	2	NA	NA	NA	NA
Cdnf	ENSRNOG00000026493	1	3	NA	3	NA	NA	NA	NA	NA	NA
Cdo1	ENSRNOG00000000158	1	5	NA	NA	NA	5	NA	NA	NA	NA
Cdr2	ENSRNOG00000017260	1	3	NA	3	NA	NA	NA	NA	NA	NA
Cds1	ENSRNOG00000002142	1	2	NA	NA	2	NA	NA	NA	NA	NA
Cds2	ENSRNOG00000021265	5	3	4	2	4	3	3	NA	NA	NA
Cdv3	ENSRNOG00000010186	5	3	3	NA	4.5	4	NA	2	NA	2
Cdyl	ENSRNOG00000032215	1	2	NA	NA	2	NA	NA	NA	NA	NA
Ceacam1	ENSRNOG00000020578	2	3.5	NA	NA	NA	4	3	NA	NA	NA
Cebpb	ENSRNOG00000057347	1	2	NA	NA	NA	2	NA	NA	NA	NA
Celf1	ENSRNOG00000010379	3	2	NA	NA	2	3	NA	1	NA	NA
Celf2	ENSRNOG00000023661	4	1.5	4	NA	1	NA	1	2	NA	NA
Celsr2	ENSRNOG00000020058	1	2	NA	NA	2	NA	NA	NA	NA	NA
Cemip2	ENSRNOG00000012782	2	2	NA	NA	2	2	NA	NA	NA	NA
Cend1	ENSRNOG00000045680	2	5	5	NA	NA	NA	NA	5	NA	NA
Cep131	ENSRNOG00000004430	1	2	NA	NA	2	NA	NA	NA	NA	NA
Cep170b	ENSRNOG00000033688	2	2	2	NA	2	NA	NA	NA	NA	NA
Cep192	ENSRNOG00000042879	2	2.5	NA	NA	2	3	NA	NA	NA	NA
Cep41	ENSRNOG00000010950	1	2	NA	NA	2	NA	NA	NA	NA	NA
Cep43	ENSRNOG00000055093	1	2	NA	NA	2	NA	NA	NA	NA	NA
Cep72	ENSRNOG00000015465	1	2	NA	NA	NA	NA	NA	NA	NA	2
Cep97	ENSRNOG00000001609	1	2	NA	NA	2	NA	NA	NA	NA	NA
Cept1	ENSRNOG00000017723	2	3	NA	NA	3	3	NA	NA	NA	NA
Cers2	ENSRNOG00000021138	3	3	NA	NA	3	4	3	NA	NA	NA
Cert1	ENSRNOG00000015686	2	2.5	NA	NA	3	2	NA	NA	NA	NA
Ces1d	ENSRNOG00000015519	5	5	NA	2	3	5	5	NA	NA	5
Ces2a	ENSRNOG00000011330	1	4	NA	NA	NA	4	NA	NA	NA	NA
Ces2g	ENSRNOG00000013808	2	3.5	NA	NA	3	4	NA	NA	NA	NA
Ces2h	ENSRNOG00000039079	2	3.5	NA	NA	3	4	NA	NA	NA	NA
Cetn3	ENSRNOG00000048563	1	2	NA	NA	2	NA	NA	NA	NA	NA
Cfap20	ENSRNOG00000042179	2	3	NA	NA	3	NA	NA	NA	NA	3
Cfap298	ENSRNOG00000021399	1	2	NA	NA	2	NA	NA	NA	NA	NA
Cfap300	ENSRNOG00000043410	2	1.25	NA	NA	1.5	NA	NA	NA	NA	1
Cfap36	ENSRNOG00000003901	3	2	NA	NA	2	NA	NA	2	NA	5
Cfap410	ENSRNOG00000001215	1	1.5	NA	NA	1.5	NA	NA	NA	NA	NA
Cfb	ENSRNOG00000051158	6	2.75	NA	3	1.5	3	2.5	2	NA	3
Cfd	ENSRNOG00000033564	2	1.5	NA	NA	NA	2	NA	1	NA	NA
Cfdp1	ENSRNOG00000019326	2	3	NA	NA	3	3	NA	NA	NA	NA
Cfh	ENSRNOG00000030715	5	2	NA	2	1	4	2.5	2	NA	NA
Cfhr1	ENSRNOG00000042901	1	3.5	NA	NA	NA	3.5	NA	NA	NA	NA
Cfhr4	ENSRNOG00000042369	1	2	NA	NA	NA	2	NA	NA	NA	NA
Cfi	ENSRNOG00000053400	3	2	NA	2	NA	4	NA	1	NA	NA
Cfl1	ENSRNOG00000020660	7	5	5	5	5	5	5	5	NA	5
Cfl2	ENSRNOG00000045892	6	4.5	4	5	4	5	NA	5	NA	3
Cfp	ENSRNOG00000025811	1	2	NA	NA	NA	2	NA	NA	NA	NA
Cggbp1	ENSRNOG00000000718	1	3	NA	NA	3	NA	NA	NA	NA	NA
Cgn	ENSRNOG00000020952	4	3	NA	NA	4	4	2	NA	NA	2
Cgnl1	ENSRNOG00000054080	2	3	NA	NA	4	2	NA	NA	NA	NA
Chad	ENSRNOG00000003304	1	5	NA	NA	NA	NA	NA	NA	5	NA
Champ1	ENSRNOG00000000112	1	2	NA	NA	2	NA	NA	NA	NA	NA
Chchd1	ENSRNOG00000009297	1	3	NA	NA	3	NA	NA	NA	NA	NA
Chchd10	ENSRNOG00000028356	2	4.5	NA	5	NA	4	NA	NA	NA	NA
Chchd3	ENSRNOG00000013211	5	5	2	5	5	5	2	NA	NA	NA
Chchd6	ENSRNOG00000060248	2	3.5	NA	NA	4	3	NA	NA	NA	NA
Chchd7	ENSRNOG00000031769	1	3	NA	NA	3	NA	NA	NA	NA	NA
Chd2	ENSRNOG00000012716	1	2	NA	NA	2	NA	NA	NA	NA	NA
Chd4	ENSRNOG00000018309	4	2	NA	NA	3	2	2	NA	NA	1
Chd8	ENSRNOG00000025011	1	2	NA	NA	2	NA	NA	NA	NA	NA
Chdh	ENSRNOG00000015859	3	4	NA	NA	4	5	NA	NA	NA	1
Cherp	ENSRNOG00000012323	3	2	NA	NA	3	2	NA	NA	NA	2
Chga	ENSRNOG00000052549	1	1	NA	NA	NA	NA	NA	1	NA	NA
Chgb	ENSRNOG00000021269	1	2	NA	NA	NA	NA	NA	2	NA	NA
Chi3l1	ENSRNOG00000053272	1	1	NA	NA	NA	NA	NA	1	NA	NA
Chid1	ENSRNOG00000050181	2	3	NA	NA	3	3	NA	NA	NA	NA
Chkb	ENSRNOG00000011404	3	3	NA	NA	3	3	NA	2	NA	NA
Chl1	ENSRNOG00000045771	2	3	2	NA	NA	NA	NA	4	NA	NA
Chm	ENSRNOG00000000161	1	3	NA	NA	3	NA	NA	NA	NA	NA
Chmp1a	ENSRNOG00000016001	1	3	NA	NA	3	NA	NA	NA	NA	NA
Chmp2a	ENSRNOG00000043328	2	3.5	NA	NA	4	3	NA	NA	NA	NA
Chmp2b	ENSRNOG00000040257	1	4	NA	NA	4	NA	NA	NA	NA	NA
Chmp3	ENSRNOG00000007356	2	3	NA	NA	3	3	NA	NA	NA	NA
Chmp4bl1	ENSRNOG00000034071	5	2	2	NA	5	4	2	2	NA	NA
Chmp4c	ENSRNOG00000010238	1	3	NA	NA	3	NA	NA	NA	NA	NA
Chmp5	ENSRNOG00000008672	3	4	3	NA	4	4	NA	NA	NA	NA
Chmp6	ENSRNOG00000004014	3	2	2	NA	4	2	NA	NA	NA	NA
Chmp7	ENSRNOG00000016939	2	1.75	NA	NA	2	1.5	NA	NA	NA	NA
Chordc1	ENSRNOG00000026643	4	4	3	NA	4	4	NA	4	NA	NA
Chp1	ENSRNOG00000004742	2	4.5	NA	NA	5	4	NA	NA	NA	NA
Chpt1	ENSRNOG00000058271	1	3	NA	NA	3	NA	NA	NA	NA	NA
Chrac1	ENSRNOG00000009103	1	2	NA	NA	2	NA	NA	NA	NA	NA
Chuk	ENSRNOG00000022485	1	2	NA	NA	2	NA	NA	NA	NA	NA
Churc1	ENSRNOG00000007336	1	1.5	NA	NA	1.5	NA	NA	NA	NA	NA
Ciao1	ENSRNOG00000012638	3	3	NA	4	3	3	NA	NA	NA	NA
Ciao2a	ENSRNOG00000017119	2	2	NA	NA	1	3	NA	NA	NA	NA
Ciao2b	ENSRNOG00000011865	2	2.75	NA	NA	3	2.5	NA	NA	NA	NA
Ciao3	ENSRNOG00000019522	2	2.5	NA	NA	2	3	NA	NA	NA	NA
Ciapin1	ENSRNOG00000016234	5	4	2	NA	4	4	NA	3	NA	4
Cib1	ENSRNOG00000033498	1	3	NA	NA	3	NA	NA	NA	NA	NA
Cibar1	ENSRNOG00000016338	1	3	NA	NA	3	NA	NA	NA	NA	NA
Cic	ENSRNOG00000056118	1	2	NA	NA	2	NA	NA	NA	NA	NA
Cilp2	ENSRNOG00000020622	1	5	NA	NA	NA	NA	NA	NA	5	NA
Cirbp	ENSRNOG00000015999	3	4	NA	NA	4	NA	NA	4	NA	4
Cisd1	ENSRNOG00000000610	6	5	5	5	5	5	NA	1	NA	4
Cisd2	ENSRNOG00000048258	2	4.5	NA	NA	5	4	NA	NA	NA	NA
Cisd3	ENSRNOG00000036894	3	4	NA	3.5	4	5	NA	NA	NA	NA
Cit	ENSRNOG00000001143	1	2	NA	NA	NA	NA	NA	2	NA	NA
Ciz1	ENSRNOG00000013442	1	1	NA	NA	1	NA	NA	NA	NA	NA
Ckap4	ENSRNOG00000008016	5	3	NA	2	5	2	4	NA	3	NA
Ckb	ENSRNOG00000010872	7	5	5	5	5	4	5	5	NA	3
Ckm	ENSRNOG00000016837	5	4	NA	5	1	2	NA	4	4	NA
Ckmt1	ENSRNOG00000014573	4	4.5	5	NA	5	NA	1	4	NA	NA
Ckmt2	ENSRNOG00000055450	2	3	NA	5	1	NA	NA	NA	NA	NA
Clasp2	ENSRNOG00000009161	3	3	3	NA	2	NA	NA	3	NA	NA
Clca4	ENSRNOG00000029889	1	2	NA	NA	2	NA	NA	NA	NA	NA
Clcc1	ENSRNOG00000020360	2	2.5	NA	NA	3	2	NA	NA	NA	NA
Clcn2	ENSRNOG00000001742	1	1.5	NA	NA	1.5	NA	NA	NA	NA	NA
Clcn3	ENSRNOG00000010682	1	2	NA	NA	2	NA	NA	NA	NA	NA
Clcn5	ENSRNOG00000002862	1	2	NA	NA	2	NA	NA	NA	NA	NA
Clcn7	ENSRNOG00000016976	1	2	NA	NA	2	NA	NA	NA	NA	NA
Clcnka	ENSRNOG00000052368	1	2	NA	NA	2	NA	NA	NA	NA	NA
Clcnkb	ENSRNOG00000009897	1	4	NA	NA	4	NA	NA	NA	NA	NA
Cldn10	ENSRNOG00000010085	1	3	NA	NA	3	NA	NA	NA	NA	NA
Cldn16	ENSRNOG00000055138	1	1	NA	NA	1	NA	NA	NA	NA	NA
Cldn19	ENSRNOG00000007922	1	2	NA	NA	2	NA	NA	NA	NA	NA
Cldn3	ENSRNOG00000046007	2	3.5	NA	NA	3	4	NA	NA	NA	NA
Cldn4	ENSRNOG00000001476	1	4	NA	NA	4	NA	NA	NA	NA	NA
Cldn7	ENSRNOG00000017325	1	4	NA	NA	4	NA	NA	NA	NA	NA
Cldn8	ENSRNOG00000001571	1	3.5	NA	NA	3.5	NA	NA	NA	NA	NA
Cldnd1	ENSRNOG00000001657	1	2	NA	NA	2	NA	NA	NA	NA	NA
Clec14a	ENSRNOG00000022697	2	1.75	NA	NA	1.5	2	NA	NA	NA	NA
Clec2g	ENSRNOG00000059538	2	2.75	NA	NA	2.5	3	NA	NA	NA	NA
Clec3a	ENSRNOG00000012238	1	3	NA	NA	NA	NA	NA	NA	3	NA
Clec3b	ENSRNOG00000004540	2	3.5	NA	NA	NA	3	NA	NA	4	NA
Clec4f	ENSRNOG00000013137	1	4	NA	NA	NA	4	NA	NA	NA	NA
Clgn	ENSRNOG00000003755	1	5	NA	NA	NA	NA	NA	NA	NA	5
Clic1	ENSRNOG00000029682	6	3.5	2	3	5	4	4	3	NA	NA
Clic2	ENSRNOG00000000728	2	1.5	NA	NA	1	2	NA	NA	NA	NA
Clic3	ENSRNOG00000015184	1	4.5	NA	NA	NA	NA	4.5	NA	NA	NA
Clic4	ENSRNOG00000018109	6	5	NA	5	5	5	5	5	NA	1
Clic5	ENSRNOG00000047218	3	3	NA	3	1.5	NA	5	NA	NA	NA
Clic6	ENSRNOG00000026870	1	3	NA	NA	NA	NA	NA	NA	NA	3
Clint1	ENSRNOG00000005406	6	2	2	NA	5	4	2	1	NA	2
Clip1	ENSRNOG00000001247	2	2	1	NA	3	NA	NA	NA	NA	NA
Clip2	ENSRNOG00000021611	3	2	2	NA	2	NA	NA	2	NA	NA
Clmn	ENSRNOG00000011044	2	3.5	NA	NA	4	3	NA	NA	NA	NA
Cln6	ENSRNOG00000007164	1	3	NA	NA	3	NA	NA	NA	NA	NA
Clns1a	ENSRNOG00000012788	4	2.5	2	NA	3	NA	NA	3	NA	1
Clock	ENSRNOG00000002175	1	1.5	NA	NA	1.5	NA	NA	NA	NA	NA
Clpb	ENSRNOG00000019693	4	2	NA	1	4	3	NA	NA	NA	1
Clptm1	ENSRNOG00000018255	2	3.25	NA	NA	3	3.5	NA	NA	NA	NA
Clptm1l	ENSRNOG00000016923	2	2	NA	NA	2	2	NA	NA	NA	NA
Clpx	ENSRNOG00000030225	2	4	NA	NA	4	4	NA	NA	NA	NA
Clrn3	ENSRNOG00000028288	1	3	NA	NA	3	NA	NA	NA	NA	NA
Clta	ENSRNOG00000014635	6	4.5	5	NA	5	5	4	3	NA	3
Cltb	ENSRNOG00000017506	6	4	4	4	5	5	NA	4	NA	3
Cltc	ENSRNOG00000004291	8	5	5	4	5	5	5	5	2	5
Cltrn	ENSRNOG00000003960	1	5	NA	NA	5	NA	NA	NA	NA	NA
Clu	ENSRNOG00000016460	8	3.5	3	4	2	4	3	3	4	5
Cluap1	ENSRNOG00000007117	1	2	NA	NA	2	NA	NA	NA	NA	NA
Cluh	ENSRNOG00000002669	3	4	NA	2	4	4	NA	NA	NA	NA
Clybl	ENSRNOG00000014075	3	4	NA	4	5	4	NA	NA	NA	NA
Cma1	ENSRNOG00000020563	1	1	NA	NA	NA	1	NA	NA	NA	NA
Cmas	ENSRNOG00000013816	5	2	NA	NA	4	5	1	2	NA	2
Cmbl	ENSRNOG00000011260	4	4	NA	4	4	5	NA	4	NA	NA
Cmc1	ENSRNOG00000010149	2	4	NA	NA	4	4	NA	NA	NA	NA
Cmc2	ENSRNOG00000011279	1	4	NA	NA	4	NA	NA	NA	NA	NA
Cmc4	ENSRNOG00000056435	1	3.5	NA	NA	NA	3.5	NA	NA	NA	NA
Cmip	ENSRNOG00000013178	1	2	NA	NA	2	NA	NA	NA	NA	NA
Cmpk1	ENSRNOG00000007775	7	5	5	3	5	5	5	5	NA	3
Cmpk2	ENSRNOG00000007690	4	2	NA	NA	2	2	2	1	NA	NA
Cmtm4	ENSRNOG00000011009	1	5	NA	NA	5	NA	NA	NA	NA	NA
Cmtr1	ENSRNOG00000000532	1	2	NA	NA	2	NA	NA	NA	NA	NA
Cmya5	ENSRNOG00000023803	1	2	NA	2	NA	NA	NA	NA	NA	NA
Cnbp	ENSRNOG00000010239	4	3.5	NA	NA	4	5	NA	3	NA	3
Cndp1	ENSRNOG00000027739	2	2	NA	NA	3	NA	NA	1	NA	NA
Cndp2	ENSRNOG00000015591	7	5	3	3	5	5	5	5	NA	4
Cnksr3	ENSRNOG00000018052	1	2	NA	NA	2	NA	NA	NA	NA	NA
Cnn1	ENSRNOG00000027736	4	2	NA	2	1	2	5	NA	NA	NA
Cnn3	ENSRNOG00000011559	5	4	NA	2	5	4	4	4	NA	NA
Cnnm2	ENSRNOG00000020113	1	2	NA	NA	2	NA	NA	NA	NA	NA
Cnnm3	ENSRNOG00000016032	1	2.5	NA	NA	2.5	NA	NA	NA	NA	NA
Cnnm4	ENSRNOG00000015886	1	2	NA	NA	2	NA	NA	NA	NA	NA
Cnot1	ENSRNOG00000012271	3	2	NA	NA	2	2	1	NA	NA	NA
Cnot10	ENSRNOG00000052305	2	1.5	NA	NA	2	1	NA	NA	NA	NA
Cnot11	ENSRNOG00000023220	1	2.5	NA	NA	2.5	NA	NA	NA	NA	NA
Cnot2	ENSRNOG00000004909	2	2	NA	NA	2	2	NA	NA	NA	NA
Cnot3	ENSRNOG00000053234	1	2	NA	NA	2	NA	NA	NA	NA	NA
Cnot4	ENSRNOG00000010795	1	2	NA	NA	2	NA	NA	NA	NA	NA
Cnot6l	ENSRNOG00000002075	1	1	NA	NA	1	NA	NA	NA	NA	NA
Cnot7	ENSRNOG00000012263	1	2	NA	NA	2	NA	NA	NA	NA	NA
Cnot9	ENSRNOG00000016034	2	2.5	NA	NA	3	2	NA	NA	NA	NA
Cnp	ENSRNOG00000017496	5	3	5	NA	3	3	NA	5	NA	1
Cnpy2	ENSRNOG00000003549	6	3.5	3	2	4	5	4	1	NA	NA
Cnpy4	ENSRNOG00000027175	2	2.5	NA	NA	3	2	NA	NA	NA	NA
Cnrip1	ENSRNOG00000005326	3	4	5	NA	NA	3	NA	4	NA	NA
Cnst	ENSRNOG00000002710	1	2	NA	NA	2	NA	NA	NA	NA	NA
Cntf	ENSRNOG00000012460	1	1	NA	NA	1	NA	NA	NA	NA	NA
Cntfr	ENSRNOG00000047307	1	3.5	NA	NA	NA	NA	NA	3.5	NA	NA
Cntn1	ENSRNOG00000004438	2	5	5	NA	NA	NA	NA	5	NA	NA
Cntn2	ENSRNOG00000009033	1	3	NA	NA	NA	NA	NA	3	NA	NA
Cntnap1	ENSRNOG00000020277	1	2	2	NA	NA	NA	NA	NA	NA	NA
Cntrl	ENSRNOG00000022015	1	2	NA	NA	NA	2	NA	NA	NA	NA
Cntrob	ENSRNOG00000008270	1	1	NA	NA	1	NA	NA	NA	NA	NA
Coa3	ENSRNOG00000020487	3	4	NA	2.5	5	4	NA	NA	NA	NA
Coa4	ENSRNOG00000025385	2	3	NA	NA	4	2	NA	NA	NA	NA
Coa5	ENSRNOG00000018102	3	3.5	NA	4	3	3.5	NA	NA	NA	NA
Coa6	ENSRNOG00000052701	3	3	NA	3	4	3	NA	NA	NA	NA
Coa7	ENSRNOG00000010636	2	2.5	NA	NA	3	2	NA	NA	NA	NA
Coasy	ENSRNOG00000019918	3	4	NA	NA	4	5	NA	1	NA	NA
Cobl	ENSRNOG00000004281	1	2	NA	NA	2	NA	NA	NA	NA	NA
Cog1	ENSRNOG00000002795	2	1.5	NA	NA	2	1	NA	NA	NA	NA
Cog2	ENSRNOG00000018228	2	2.5	NA	NA	3	2	NA	NA	NA	NA
Cog3	ENSRNOG00000000155	2	2	NA	NA	2	2	NA	NA	NA	NA
Cog4	ENSRNOG00000017745	2	2.5	NA	NA	3	2	NA	NA	NA	NA
Cog6	ENSRNOG00000013660	2	2	NA	NA	2	2	NA	NA	NA	NA
Cog7	ENSRNOG00000060008	2	2	NA	NA	2	2	NA	NA	NA	NA
Cog8	ENSRNOG00000020379	2	2	NA	NA	2	2	NA	NA	NA	NA
Col11a1	ENSRNOG00000023148	2	2	NA	NA	2	NA	NA	NA	2	NA
Col11a2	ENSRNOG00000000463	1	3	NA	NA	NA	NA	NA	NA	3	NA
Col18a1	ENSRNOG00000001229	5	2	NA	2	3	3	NA	1.5	NA	2
Col1a1	ENSRNOG00000003897	5	3	NA	4	1	2	3	NA	5	NA
Col1a2	ENSRNOG00000011292	5	3	NA	3	1.5	2	3	NA	5	NA
Col2a1	ENSRNOG00000058560	1	2	NA	NA	NA	NA	NA	NA	2	NA
Col4a1	ENSRNOG00000016281	4	2.75	NA	3	2	2.5	3	NA	NA	NA
Col4a3	ENSRNOG00000015365	1	3	NA	NA	3	NA	NA	NA	NA	NA
Col4a4	ENSRNOG00000014851	3	2.5	NA	2.5	2	NA	3	NA	NA	NA
Col4a5	ENSRNOG00000018951	1	2	NA	NA	2	NA	NA	NA	NA	NA
Col6a2	ENSRNOG00000001254	5	4.5	NA	4.5	3	3	5	NA	5	NA
Colec11	ENSRNOG00000008373	1	1	NA	NA	1	NA	NA	NA	NA	NA
Colgalt1	ENSRNOG00000023317	2	2.5	NA	NA	2	3	NA	NA	NA	NA
Commd1	ENSRNOG00000009281	2	3	NA	NA	3	3	NA	NA	NA	NA
Commd10	ENSRNOG00000003958	2	3	NA	NA	3	3	NA	NA	NA	NA
Commd2	ENSRNOG00000043386	2	2.5	NA	NA	2	3	NA	NA	NA	NA
Commd3	ENSRNOG00000016383	3	2	NA	NA	2	4	NA	1	NA	NA
Commd4	ENSRNOG00000018671	2	3	NA	NA	3	3	NA	NA	NA	NA
Commd6	ENSRNOG00000038012	1	3	NA	NA	NA	3	NA	NA	NA	NA
Commd7	ENSRNOG00000010538	2	2.5	NA	NA	2	3	NA	NA	NA	NA
Commd8	ENSRNOG00000002320	2	2.25	NA	NA	2	2.5	NA	NA	NA	NA
Commd9	ENSRNOG00000004755	3	3	NA	NA	3	3	NA	1	NA	NA
Comp	ENSRNOG00000048472	1	5	NA	NA	NA	NA	NA	NA	5	NA
Comt	ENSRNOG00000001889	7	3	2	3	5	5	4	3	NA	2
Comtd1	ENSRNOG00000013968	3	4.5	NA	NA	4.5	5	1	NA	NA	NA
Cop1	ENSRNOG00000042492	1	1	NA	NA	1	NA	NA	NA	NA	NA
Copa	ENSRNOG00000006247	6	3	2	NA	5	4	3	2	NA	3
Copb1	ENSRNOG00000057623	6	3	2	NA	5	5	3	2	NA	3
Cope	ENSRNOG00000020178	4	4	NA	NA	5	4	4	3	NA	NA
Cops2	ENSRNOG00000008744	6	3.75	3	2	4	4	NA	3.5	NA	4
Cops3	ENSRNOG00000053943	6	3	3	NA	4	3	1	3	NA	3
Cops4	ENSRNOG00000023650	7	3	3	2	4	4	2	4	NA	3
Cops6	ENSRNOG00000001346	5	4	2	NA	4	4	NA	3.5	NA	4
Cops7a	ENSRNOG00000016778	6	3	3	2	4	4	1	3	NA	NA
Cops7b	ENSRNOG00000018723	1	2.5	NA	NA	2.5	NA	NA	NA	NA	NA
Cops8	ENSRNOG00000019635	7	3	3	2	4	4	2.5	3.5	NA	3
Copz1	ENSRNOG00000036835	5	4	NA	NA	5	5	3.5	4	NA	3
Copz2	ENSRNOG00000009225	2	3	NA	NA	3	3	NA	NA	NA	NA
Coq10a	ENSRNOG00000029571	2	2.5	NA	3	2	NA	NA	NA	NA	NA
Coq10b	ENSRNOG00000014456	1	2	NA	NA	2	NA	NA	NA	NA	NA
Coq2	ENSRNOG00000002194	1	1	NA	NA	1	NA	NA	NA	NA	NA
Coq3	ENSRNOG00000009974	3	4	NA	4	4	4	NA	NA	NA	NA
Coq4	ENSRNOG00000026691	2	2	NA	NA	2	2	NA	NA	NA	NA
Coq5	ENSRNOG00000001171	3	4	NA	4	4	4	NA	NA	NA	NA
Coq6	ENSRNOG00000011164	3	4	NA	4	3	4	NA	NA	NA	NA
Coq8a	ENSRNOG00000043201	3	5	NA	5	3	5	NA	NA	NA	NA
Coq8b	ENSRNOG00000020848	2	2	NA	NA	2	2	NA	NA	NA	NA
Coq9	ENSRNOG00000016190	3	5	NA	5	5	5	NA	NA	NA	NA
Coro1a	ENSRNOG00000019430	5	3	5	NA	3	3	5	3	NA	NA
Coro1b	ENSRNOG00000021828	6	4	3	NA	5	4	4	4	NA	2
Coro1c	ENSRNOG00000000697	5	4	4	NA	3	4	4	4	NA	NA
Coro2b	ENSRNOG00000015257	2	1.5	2	NA	NA	NA	1	NA	NA	NA
Coro6	ENSRNOG00000014496	2	2	NA	3	NA	NA	NA	1	NA	NA
Cotl1	ENSRNOG00000016257	5	5	4	NA	5	5	4	5	NA	NA
COX1	ENSRNOG00000034234	3	5	NA	5	3	5	NA	NA	NA	NA
Cox11	ENSRNOG00000052096	1	1	NA	NA	1	NA	NA	NA	NA	NA
Cox15	ENSRNOG00000017230	3	3.5	NA	2	4	3.5	NA	NA	NA	NA
Cox16	ENSRNOG00000047115	1	4	NA	NA	4	NA	NA	NA	NA	NA
Cox17	ENSRNOG00000038951	3	4	NA	4	NA	4	NA	3	NA	NA
COX2	ENSRNOG00000030371	7	5	5	5	5	5	5	1	NA	5
Cox20	ENSRNOG00000004553	2	4.5	NA	4	5	NA	NA	NA	NA	NA
Cox4i1	ENSRNOG00000017817	7	5	5	5	5	5	5	1	NA	4
Cox5a	ENSRNOG00000018816	6	5	5	5	3.5	5	5	2	NA	NA
Cox5b	ENSRNOG00000016660	6	4.5	NA	5	5	5	1.5	1	NA	4
Cox6a1	ENSRNOG00000001170	6	5	5	4	5	5	5	1	NA	NA
Cox6a2	ENSRNOG00000019851	1	5	NA	5	NA	NA	NA	NA	NA	NA
Cox6b1	ENSRNOG00000024309	5	5	3	5	5	5	NA	5	NA	NA
Cox6c	ENSRNOG00000010807	5	5	5	5	5	5	2	NA	NA	NA
Cox7a1	ENSRNOG00000050015	1	5	NA	5	NA	NA	NA	NA	NA	NA
Cox7a2l	ENSRNOG00000004526	3	4	NA	4	5	4	NA	NA	NA	NA
Cox7b	ENSRNOG00000054689	1	5	NA	5	NA	NA	NA	NA	NA	NA
Cox7c	ENSRNOG00000030237	1	5	NA	NA	NA	5	NA	NA	NA	NA
Cox8b	ENSRNOG00000014656	1	5	NA	5	NA	NA	NA	NA	NA	NA
Cp	ENSRNOG00000011913	6	4	NA	4	3	5	5	3	NA	4
Cpa3	ENSRNOG00000011181	2	2.5	NA	NA	NA	2	NA	NA	3	NA
Cpb2	ENSRNOG00000010935	1	2	NA	NA	NA	2	NA	NA	NA	NA
Cpd	ENSRNOG00000003873	2	2	NA	NA	2	2	NA	NA	NA	NA
Cpe	ENSRNOG00000043387	2	3.5	4	NA	NA	NA	NA	3	NA	NA
Cpeb3	ENSRNOG00000020689	1	1	NA	NA	1	NA	NA	NA	NA	NA
Cpeb4	ENSRNOG00000033169	1	2	NA	NA	2	NA	NA	NA	NA	NA
Cplx1	ENSRNOG00000000060	2	4.5	4	NA	NA	NA	NA	5	NA	NA
Cplx2	ENSRNOG00000000105	2	4	5	NA	NA	NA	NA	3	NA	NA
Cpm	ENSRNOG00000034134	3	2	NA	NA	2	NA	2	1	NA	NA
Cpn1	ENSRNOG00000013439	1	2	NA	NA	NA	2	NA	NA	NA	NA
Cpne3	ENSRNOG00000006298	4	3.5	NA	3	4	4	3	NA	NA	NA
Cpne7	ENSRNOG00000015397	2	2	2	NA	2	NA	NA	NA	NA	NA
Cpne8	ENSRNOG00000026128	1	2	NA	NA	2	NA	NA	NA	NA	NA
Cpox	ENSRNOG00000001654	2	4.5	NA	NA	4	5	NA	NA	NA	NA
Cpped1	ENSRNOG00000015118	4	4	NA	NA	5	5	NA	3	NA	2
Cpq	ENSRNOG00000005931	7	3	2	3	4	5	4	1	NA	3
Cps1	ENSRNOG00000013704	1	5	NA	NA	NA	5	NA	NA	NA	NA
Cpsf1	ENSRNOG00000030705	3	2	NA	NA	2	2	NA	NA	NA	2
Cpsf2	ENSRNOG00000005733	2	2	NA	NA	2	2	NA	NA	NA	NA
Cpsf4	ENSRNOG00000000985	1	2	NA	NA	2	NA	NA	NA	NA	NA
Cpsf6	ENSRNOG00000005927	4	3	NA	NA	4	4	2	2	NA	NA
Cpsf7	ENSRNOG00000020668	2	2.5	NA	NA	3	2	NA	NA	NA	NA
Cpt1a	ENSRNOG00000014254	3	5	NA	2	5	5	NA	NA	NA	NA
Cpt1b	ENSRNOG00000010438	2	4.5	NA	5	4	NA	NA	NA	NA	NA
Cpt2	ENSRNOG00000012443	4	4.5	NA	5	3	4	NA	NA	NA	5
Cr1l	ENSRNOG00000008193	2	4	NA	NA	4	4	NA	NA	NA	NA
Crabp1	ENSRNOG00000023633	3	4	NA	NA	2	NA	NA	4	NA	4
Crabp2	ENSRNOG00000048421	1	3	NA	NA	3	NA	NA	NA	NA	NA
Cracr2b	ENSRNOG00000019199	1	1.5	NA	NA	1.5	NA	NA	NA	NA	NA
Crat	ENSRNOG00000018145	5	5	2	5	5	3	NA	NA	NA	5
Crb2	ENSRNOG00000025498	1	2	NA	2	NA	NA	NA	NA	NA	NA
Crbn	ENSRNOG00000006534	1	2	NA	NA	2	NA	NA	NA	NA	NA
Crebbp	ENSRNOG00000005330	1	2	NA	NA	2	NA	NA	NA	NA	NA
Creg1	ENSRNOG00000003291	2	2.5	NA	NA	1	4	NA	NA	NA	NA
Creld1	ENSRNOG00000009414	1	2	NA	NA	NA	2	NA	NA	NA	NA
Creld2	ENSRNOG00000004659	3	3	NA	NA	3	3	NA	NA	NA	3
Crem	ENSRNOG00000014900	1	1	NA	NA	1	NA	NA	NA	NA	NA
Crip1	ENSRNOG00000027990	2	4	NA	NA	NA	4	NA	4	NA	NA
Crip2	ENSRNOG00000005041	5	5	5	5	NA	5	5	5	NA	NA
Crisp2	ENSRNOG00000013225	1	4	NA	NA	NA	NA	NA	NA	NA	4
Crk	ENSRNOG00000025792	7	3	3	3	4	4	3	5	NA	2
Crkl	ENSRNOG00000001868	5	3	3	NA	4	3	3	4	NA	NA
Crlf3	ENSRNOG00000050657	1	2	NA	NA	2	NA	NA	NA	NA	NA
Crls1	ENSRNOG00000021273	1	3	NA	NA	3	NA	NA	NA	NA	NA
Crmp1	ENSRNOG00000004781	3	4	5	NA	NA	3	NA	4	NA	NA
Crnkl1	ENSRNOG00000040045	2	2	NA	NA	2	2	NA	NA	NA	NA
Crocc	ENSRNOG00000008334	1	3	NA	NA	3	NA	NA	NA	NA	NA
Crot	ENSRNOG00000006779	2	3	NA	NA	2	4	NA	NA	NA	NA
Crp	ENSRNOG00000000053	6	4.5	NA	5	1	5	5	1	NA	4
Crppa	ENSRNOG00000006199	1	2	NA	NA	2	NA	NA	NA	NA	NA
Crtac1	ENSRNOG00000015220	1	2	NA	NA	NA	NA	NA	2	NA	NA
Crtapl1	ENSRNOG00000048343	1	2	NA	NA	2	NA	NA	NA	NA	NA
Crtc1	ENSRNOG00000022421	1	2	NA	NA	2	NA	NA	NA	NA	NA
Crtc2	ENSRNOG00000056337	1	1	NA	NA	1	NA	NA	NA	NA	NA
Cryab	ENSRNOG00000010524	4	4	NA	5	4	NA	4	1	NA	NA
Cryl1	ENSRNOG00000008989	6	3.75	2	4	4	4	2.5	3.5	NA	NA
Crym	ENSRNOG00000061215	6	4	5	2	5	4	NA	3	NA	4
Cryz	ENSRNOG00000028319	4	3.5	NA	NA	5	4	NA	3	NA	3
Cryzl1	ENSRNOG00000028014	1	3	NA	NA	3	NA	NA	NA	NA	NA
Cs	ENSRNOG00000023520	7	5	5	5	5	5	5	4	NA	5
Csad	ENSRNOG00000011573	3	3	NA	NA	3	5	NA	1.5	NA	NA
Cse1l	ENSRNOG00000007665	7	3	3	2	5	4	2	2	NA	5
Csf1	ENSRNOG00000018659	1	2	NA	NA	2	NA	NA	NA	NA	NA
Csf1r	ENSRNOG00000018414	1	1	NA	NA	NA	NA	NA	1	NA	NA
Csk	ENSRNOG00000019374	3	3	NA	NA	3	3	2	NA	NA	NA
Csnk1a1	ENSRNOG00000017106	3	3	NA	NA	4	3	NA	NA	NA	3
Csnk1e	ENSRNOG00000013076	1	2	NA	NA	2	NA	NA	NA	NA	NA
Csnk1g1	ENSRNOG00000016620	1	1	NA	NA	1	NA	NA	NA	NA	NA
Csnk2a1	ENSRNOG00000005276	6	3.25	4	2.5	5	4	2	2	NA	NA
Csnk2a2	ENSRNOG00000011933	4	3	3	NA	4	3	NA	NA	NA	3
Csnk2b	ENSRNOG00000000847	4	4	4	NA	4	4	NA	NA	NA	3
Cspg4	ENSRNOG00000017208	2	2.5	NA	NA	NA	NA	2	3	NA	NA
Cspg4b	ENSRNOG00000039582	1	1	NA	NA	1	NA	NA	NA	NA	NA
Cspg5	ENSRNOG00000020833	1	4	4	NA	NA	NA	NA	NA	NA	NA
Csrp1	ENSRNOG00000008937	7	5	4	4	5	5	5	5	NA	4
Csrp2	ENSRNOG00000003772	2	3.5	NA	NA	5	2	NA	NA	NA	NA
Csrp3	ENSRNOG00000014327	2	3	NA	5	1	NA	NA	NA	NA	NA
Cst3	ENSRNOG00000005195	5	4	5	3	4	2.5	NA	5	NA	NA
Cstb	ENSRNOG00000001201	7	5	4	4	5	5	5	5	NA	4
Cstf1	ENSRNOG00000004775	2	2.5	NA	NA	2	3	NA	NA	NA	NA
Cstf2	ENSRNOG00000048025	2	2.5	NA	NA	3	2	NA	NA	NA	NA
Cstf2t	ENSRNOG00000050289	2	2	NA	NA	2	NA	NA	NA	NA	2
Ctbp1	ENSRNOG00000005428	6	3.5	4	3	4	4	2.5	1	NA	NA
Ctbp2	ENSRNOG00000017326	1	3	NA	NA	3	NA	NA	NA	NA	NA
Ctbs	ENSRNOG00000015573	2	3.5	NA	NA	3	4	NA	NA	NA	NA
Ctc1	ENSRNOG00000005357	1	2	NA	NA	2	NA	NA	NA	NA	NA
Ctcf	ENSRNOG00000017674	2	2	NA	NA	2	2	NA	NA	NA	NA
Ctdp1	ENSRNOG00000061474	1	2	NA	NA	2	NA	NA	NA	NA	NA
Ctdsp1	ENSRNOG00000015295	2	3	NA	NA	3	3	NA	NA	NA	NA
Ctdspl2	ENSRNOG00000022141	1	2	NA	NA	2	NA	NA	NA	NA	NA
Ctf1	ENSRNOG00000018962	1	2	NA	NA	2	NA	NA	NA	NA	NA
Cth	ENSRNOG00000010658	4	3.5	NA	NA	5	5	2	1	NA	NA
Ctif	ENSRNOG00000018342	1	2	NA	NA	NA	2	NA	NA	NA	NA
Ctla2a	ENSRNOG00000039971	1	2	NA	NA	2	NA	NA	NA	NA	NA
Ctnna1	ENSRNOG00000005796	7	4	2	4	5	5	4	2	NA	2
Ctnnal1	ENSRNOG00000010593	1	3	NA	NA	3	NA	NA	NA	NA	NA
Ctnnb1	ENSRNOG00000054172	6	3	3	3	5	4	3	3	NA	NA
Ctnnbl1	ENSRNOG00000012021	2	2	NA	NA	2	2	NA	NA	NA	NA
Ctnnd1	ENSRNOG00000030790	4	4	2	NA	5	4	4	NA	NA	NA
Ctnnd2	ENSRNOG00000010649	2	2	2	NA	2	NA	NA	NA	NA	NA
Ctps1	ENSRNOG00000009963	2	2.5	NA	NA	3	NA	NA	NA	NA	2
Ctps2	ENSRNOG00000004257	2	2.5	NA	NA	3	2	NA	NA	NA	NA
Ctr9	ENSRNOG00000017195	2	1.75	NA	NA	2	1.5	NA	NA	NA	NA
Ctsb	ENSRNOG00000010331	7	3	3	3.5	5	5	2	3	NA	3
Ctsc	ENSRNOG00000016496	4	4	NA	3	4	5	4	NA	NA	NA
Ctsd	ENSRNOG00000020206	7	4	4	5	5	5	4	3	NA	4
Ctsf	ENSRNOG00000019708	1	2	NA	NA	NA	2	NA	NA	NA	NA
Ctsh	ENSRNOG00000014064	3	4	NA	NA	4	5	3	NA	NA	NA
Ctsl	ENSRNOG00000018566	4	2.5	NA	NA	3	4	NA	1	NA	2
Ctss	ENSRNOG00000021157	3	2	NA	NA	2	4	NA	1	NA	NA
Ctsz	ENSRNOG00000050697	2	3.5	NA	NA	3	4	NA	NA	NA	NA
Cttnbp2	ENSRNOG00000061845	1	2	2	NA	NA	NA	NA	NA	NA	NA
Cttnbp2nl	ENSRNOG00000014479	1	3	NA	NA	3	NA	NA	NA	NA	NA
Ctu2	ENSRNOG00000051531	1	1	NA	NA	1	NA	NA	NA	NA	NA
Cubn	ENSRNOG00000029047	1	3	NA	NA	3	NA	NA	NA	NA	NA
Cul1	ENSRNOG00000005310	4	2.5	NA	NA	3	3	NA	2	NA	2
Cul2	ENSRNOG00000015292	4	2	NA	NA	3	3	NA	1	NA	1
Cul3	ENSRNOG00000015633	5	3	2	NA	3	3	NA	3	NA	4
Cul4a	ENSRNOG00000019649	4	2.5	2	NA	3	3	NA	NA	NA	2
Cul4b	ENSRNOG00000002585	3	2	NA	NA	3	2	NA	2	NA	NA
Cul5	ENSRNOG00000008039	6	2	2	2	3	2	NA	1	NA	3
Cul9	ENSRNOG00000018372	1	2	NA	NA	2	NA	NA	NA	NA	NA
Cuta	ENSRNOG00000000481	3	4	4	NA	4	4	NA	NA	NA	NA
Cutc	ENSRNOG00000017298	1	3	NA	NA	NA	3	NA	NA	NA	NA
Cux1	ENSRNOG00000001424	1	3	NA	NA	3	NA	NA	NA	NA	NA
Cwc25	ENSRNOG00000004091	1	1	NA	NA	1	NA	NA	NA	NA	NA
Cwc27	ENSRNOG00000013252	1	2	NA	NA	2	NA	NA	NA	NA	NA
Cwf19l1	ENSRNOG00000012763	2	2.5	NA	NA	3	2	NA	NA	NA	NA
Cwf19l2	ENSRNOG00000024372	1	1	NA	NA	1	NA	NA	NA	NA	NA
Cwh43	ENSRNOG00000002174	1	2.5	NA	NA	2.5	NA	NA	NA	NA	NA
Cxadr	ENSRNOG00000001557	3	3	2	NA	3	3	NA	NA	NA	NA
Cxcl1	ENSRNOG00000002802	1	1	NA	NA	NA	NA	NA	1	NA	NA
Cxcl12	ENSRNOG00000013589	1	3	NA	NA	NA	3	NA	NA	NA	NA
Cxcl2	ENSRNOG00000002792	1	1	NA	NA	NA	NA	NA	1	NA	NA
Cxcl3	ENSRNOG00000028043	1	1	NA	NA	NA	NA	NA	1	NA	NA
Cxxc1	ENSRNOG00000014614	1	2	NA	NA	2	NA	NA	NA	NA	NA
Cxxc5	ENSRNOG00000032878	1	3	NA	NA	3	NA	NA	NA	NA	NA
Cyb5a	ENSRNOG00000015205	6	4.5	4	4	5	5	5	4	NA	NA
Cyb5b	ENSRNOG00000011142	5	5	5	5	5	5	NA	NA	NA	4
Cyb5r1	ENSRNOG00000003973	5	3	2	3	4	2	NA	NA	NA	3
Cyb5r2	ENSRNOG00000019751	1	1	NA	NA	NA	NA	NA	1	NA	NA
Cyb5r3	ENSRNOG00000009592	7	4	4	4	5	5	5	NA	3	4
Cyb5r4	ENSRNOG00000010024	1	2	NA	NA	2	NA	NA	NA	NA	NA
Cyba	ENSRNOG00000013014	2	3	NA	NA	3	3	NA	NA	NA	NA
Cybc1	ENSRNOG00000036666	2	2.5	NA	NA	2	3	NA	NA	NA	NA
Cyc1	ENSRNOG00000012457	7	5	5	5	5	5	4	1	NA	2
Cyfip1	ENSRNOG00000011945	5	2	2	NA	3	3	2	2	NA	NA
Cyfip2	ENSRNOG00000006557	3	3	4	NA	3	NA	NA	1	NA	NA
Cygb	ENSRNOG00000011541	4	2.5	NA	3	2	3	NA	1.5	NA	NA
Cyhr1	ENSRNOG00000014811	1	1	NA	NA	1	NA	NA	NA	NA	NA
Cyld	ENSRNOG00000014048	1	2	NA	NA	2	NA	NA	NA	NA	NA
Cyp11a1	ENSRNOG00000008074	1	3	NA	NA	NA	NA	NA	NA	NA	3
Cyp17a1	ENSRNOG00000020035	2	2.5	NA	NA	NA	2	NA	NA	NA	3
Cyp1a2	ENSRNOG00000016173	1	4	NA	NA	NA	4	NA	NA	NA	NA
Cyp1b1	ENSRNOG00000040287	1	3	NA	NA	NA	NA	NA	NA	NA	3
Cyp20a1	ENSRNOG00000017631	2	2.5	NA	NA	3	2	NA	NA	NA	NA
Cyp24a1	ENSRNOG00000013062	1	2	NA	NA	2	NA	NA	NA	NA	NA
Cyp27a1	ENSRNOG00000017188	2	3.5	NA	NA	2	5	NA	NA	NA	NA
Cyp2a1	ENSRNOG00000020817	2	4	NA	NA	NA	5	NA	NA	NA	3
Cyp2b1	ENSRNOG00000033680	1	3	NA	NA	NA	3	NA	NA	NA	NA
Cyp2b2	ENSRNOG00000020775	1	1	NA	NA	NA	1	NA	NA	NA	NA
Cyp2b3	ENSRNOG00000033164	1	5	NA	NA	NA	5	NA	NA	NA	NA
Cyp2c11	ENSRNOG00000052810	1	5	NA	NA	NA	5	NA	NA	NA	NA
Cyp2c12	ENSRNOG00000047945	1	5	NA	NA	NA	5	NA	NA	NA	NA
Cyp2c13	ENSRNOG00000049464	1	5	NA	NA	NA	5	NA	NA	NA	NA
Cyp2c22	ENSRNOG00000021924	1	4	NA	NA	NA	4	NA	NA	NA	NA
Cyp2c23	ENSRNOG00000013291	2	4.5	NA	NA	4	5	NA	NA	NA	NA
Cyp2c24	ENSRNOG00000013241	1	2	NA	NA	2	NA	NA	NA	NA	NA
Cyp2c7	ENSRNOG00000021405	1	2	NA	NA	NA	2	NA	NA	NA	NA
Cyp2d2	ENSRNOG00000008988	2	4	NA	NA	3	5	NA	NA	NA	NA
Cyp2d4	ENSRNOG00000032261	2	2.5	NA	NA	2	3	NA	NA	NA	NA
Cyp2d5	ENSRNOG00000029128	1	5	NA	NA	NA	5	NA	NA	NA	NA
Cyp2e1	ENSRNOG00000012458	2	3.5	NA	NA	2	5	NA	NA	NA	NA
Cyp2g1	ENSRNOG00000020827	1	1	NA	NA	NA	1	NA	NA	NA	NA
Cyp2s1	ENSRNOG00000020743	1	4	NA	NA	4	NA	NA	NA	NA	NA
Cyp39a1	ENSRNOG00000010519	2	2.75	NA	NA	1.5	4	NA	NA	NA	NA
Cyp3a18	ENSRNOG00000000969	1	5	NA	NA	NA	5	NA	NA	NA	NA
Cyp3a2	ENSRNOG00000032560	1	5	NA	NA	NA	5	NA	NA	NA	NA
Cyp3a23-3a1	ENSRNOG00000032560	1	4	NA	NA	NA	4	NA	NA	NA	NA
Cyp4a1	ENSRNOG00000009597	2	3.5	NA	NA	3	4	NA	NA	NA	NA
Cyp4a2	ENSRNOG00000030154	2	4	NA	NA	3	5	NA	NA	NA	NA
Cyp4a3	ENSRNOG00000009741	2	4.5	NA	NA	4	5	NA	NA	NA	NA
Cyp4a8	ENSRNOG00000008842	2	2.5	NA	NA	3	2	NA	NA	NA	NA
Cyp4b1	ENSRNOG00000055078	3	2	NA	NA	1	2	4	NA	NA	NA
Cyp4f1	ENSRNOG00000004786	2	2.75	NA	NA	1.5	4	NA	NA	NA	NA
Cyp4f17	ENSRNOG00000062306	1	3	NA	NA	NA	3	NA	NA	NA	NA
Cyp4f4	ENSRNOG00000032895	1	5	NA	NA	NA	5	NA	NA	NA	NA
Cyp4f6	ENSRNOG00000043233	1	2	NA	NA	NA	2	NA	NA	NA	NA
Cyp4v3	ENSRNOG00000042426	2	2.5	NA	NA	2	3	NA	NA	NA	NA
Cyp51	ENSRNOG00000007234	2	3	NA	NA	2	4	NA	NA	NA	NA
Cyp7a1	ENSRNOG00000009488	1	2	NA	NA	NA	2	NA	NA	NA	NA
Cyp7b1	ENSRNOG00000009730	1	1.5	NA	NA	1.5	NA	NA	NA	NA	NA
Cyria	ENSRNOG00000052758	4	1.5	4	NA	NA	2	1	1	NA	NA
Cyrib	ENSRNOG00000061246	6	3.5	4	NA	3	2	1.5	5	NA	4
Cys1	ENSRNOG00000058891	1	4	NA	NA	4	NA	NA	NA	NA	NA
Cyth1	ENSRNOG00000043381	1	2	NA	NA	2	NA	NA	NA	NA	NA
Cyth2	ENSRNOG00000021051	1	2	NA	NA	2	NA	NA	NA	NA	NA
Czib	ENSRNOG00000012724	5	4	NA	3	5	4	NA	5	NA	1
D2hgdh	ENSRNOG00000019012	3	5	NA	3	5	5	NA	NA	NA	NA
Daam1	ENSRNOG00000004345	2	2	NA	NA	2	2	NA	NA	NA	NA
Dab1	ENSRNOG00000007410	1	2.5	NA	NA	2.5	NA	NA	NA	NA	NA
Dab2	ENSRNOG00000028930	4	2.5	NA	NA	5	3	2	1	NA	NA
Dab2ip	ENSRNOG00000055226	2	2	NA	2	2	NA	NA	NA	NA	NA
Dad1	ENSRNOG00000009090	4	4.25	NA	2.5	5	5	3.5	NA	NA	NA
Dag1	ENSRNOG00000019400	5	3	NA	3	4	2	3	4	NA	NA
Dao	ENSRNOG00000054962	2	4.5	NA	NA	5	4	NA	NA	NA	NA
Dap	ENSRNOG00000010747	1	4	NA	NA	NA	4	NA	NA	NA	NA
Dap3	ENSRNOG00000020373	3	3	NA	2	3	3	NA	NA	NA	NA
Dapk1	ENSRNOG00000018198	1	1.5	NA	NA	1.5	NA	NA	NA	NA	NA
Dapk3	ENSRNOG00000020383	1	1	NA	NA	1	NA	NA	NA	NA	NA
Dars1	ENSRNOG00000003743	7	3	2	3	5	4	3	2	NA	4
Dars2	ENSRNOG00000002813	1	3	NA	NA	3	NA	NA	NA	NA	NA
Daxx	ENSRNOG00000000477	1	1	NA	NA	1	NA	NA	NA	NA	NA
Dazap1	ENSRNOG00000031387	5	4	3	NA	5	4	NA	4	NA	5
Dbi	ENSRNOG00000046889	7	5	5	5	5	5	5	5	NA	5
Dbil5	ENSRNOG00000007771	1	5	NA	NA	NA	NA	NA	NA	NA	5
Dbn1	ENSRNOG00000014170	3	4	4	NA	4	NA	NA	4	NA	NA
Dbndd2	ENSRNOG00000014571	1	4	NA	NA	4	NA	NA	NA	NA	NA
Dbnl	ENSRNOG00000012378	7	4	4	2	5	4	3	5	NA	2
Dbr1	ENSRNOG00000014588	1	2	NA	NA	2	NA	NA	NA	NA	NA
Dbt	ENSRNOG00000015029	4	4.5	NA	4	5	5	2	NA	NA	NA
Dcaf11	ENSRNOG00000018825	2	3.5	NA	NA	3	4	NA	NA	NA	NA
Dcaf5	ENSRNOG00000004556	1	2	NA	NA	2	NA	NA	NA	NA	NA
Dcaf6	ENSRNOG00000003078	1	1	NA	NA	1	NA	NA	NA	NA	NA
Dcaf7	ENSRNOG00000042245	2	2.25	NA	NA	2.5	2	NA	NA	NA	NA
Dcaf8	ENSRNOG00000006785	3	3	NA	NA	3	3	NA	NA	NA	1
Dcakd	ENSRNOG00000021682	2	3	NA	NA	4	2	NA	NA	NA	NA
Dcdc2	ENSRNOG00000017511	1	3	NA	NA	3	NA	NA	NA	NA	NA
Dchs1	ENSRNOG00000031643	1	4	NA	NA	4	NA	NA	NA	NA	NA
Dclk1	ENSRNOG00000032922	3	5	5	NA	3	NA	NA	5	NA	NA
Dclk2	ENSRNOG00000016550	2	2	2	NA	NA	NA	NA	2	NA	NA
Dcn	ENSRNOG00000004554	6	2.5	NA	4	1.5	2	3	2	5	NA
Dcp1a	ENSRNOG00000016015	1	2	NA	NA	2	NA	NA	NA	NA	NA
Dcp1b	ENSRNOG00000007340	1	2	NA	NA	2	NA	NA	NA	NA	NA
Dcps	ENSRNOG00000009993	4	3	NA	NA	4	3	2	3	NA	NA
Dctn1	ENSRNOG00000010048	7	3	4	2	4	3	2	4	NA	3
Dctn2	ENSRNOG00000025481	7	4	5	3	4	4	4	5	NA	4
Dctn3	ENSRNOG00000014208	4	3	3	NA	4	3	NA	3	NA	NA
Dctn4	ENSRNOG00000019298	5	2	3	NA	4	2	NA	1.5	NA	2
Dctn6	ENSRNOG00000013254	2	3	NA	NA	3.5	2.5	NA	NA	NA	NA
Dcun1d1	ENSRNOG00000012734	3	3	NA	NA	3	3	NA	1	NA	NA
Dcx	ENSRNOG00000047712	1	3	NA	NA	NA	NA	NA	NA	NA	3
Dcxr	ENSRNOG00000050315	3	5	NA	5	5	5	NA	NA	NA	NA
Ddah1	ENSRNOG00000014613	7	4.5	5	3	4.5	5	3	5	NA	4
Ddah2	ENSRNOG00000000842	7	4	4	3	5	3	4	4	NA	3
Ddb1	ENSRNOG00000020715	7	3	2	3	4	4	2	4	NA	3
Ddc	ENSRNOG00000004327	3	3	NA	NA	3	5	NA	1	NA	NA
Ddhd1	ENSRNOG00000009481	2	2	NA	NA	NA	2	NA	NA	NA	2
Ddhd2	ENSRNOG00000015501	2	1.75	NA	NA	2	1.5	NA	NA	NA	NA
Ddi2	ENSRNOG00000012274	4	2.25	NA	1	3.5	4	NA	1	NA	NA
Ddo	ENSRNOG00000000582	2	2.5	NA	NA	3	2	NA	NA	NA	NA
Ddost	ENSRNOG00000015079	6	3	3	2	5	5	3	NA	NA	3
Ddr1	ENSRNOG00000057125	1	2	NA	NA	2	NA	NA	NA	NA	NA
Ddrgk1	ENSRNOG00000021232	2	4	NA	NA	4	4	NA	NA	NA	NA
Ddt	ENSRNOG00000001239	6	5	5	5	5	5	5	NA	NA	5
Ddx1	ENSRNOG00000006652	7	3	3	2	4	4	3	3	NA	4
Ddx10	ENSRNOG00000012500	1	1.5	NA	NA	1.5	NA	NA	NA	NA	NA
Ddx18	ENSRNOG00000025430	2	2	NA	NA	2	2	NA	NA	NA	NA
Ddx20	ENSRNOG00000015274	1	1	NA	NA	1	NA	NA	NA	NA	NA
Ddx21	ENSRNOG00000043099	3	2.5	NA	NA	3	2.5	2	NA	NA	NA
Ddx23	ENSRNOG00000060154	3	2	NA	NA	3	2	NA	NA	NA	2
Ddx24	ENSRNOG00000009166	1	2	NA	NA	2	NA	NA	NA	NA	NA
Ddx27	ENSRNOG00000008081	1	2	NA	NA	2	NA	NA	NA	NA	NA
Ddx28	ENSRNOG00000019817	1	1	NA	NA	1	NA	NA	NA	NA	NA
Ddx39a	ENSRNOG00000004373	3	3	NA	NA	3	2	NA	NA	NA	4
Ddx39b	ENSRNOG00000000841	4	5	NA	3	5	5	NA	NA	NA	5
Ddx3x	ENSRNOG00000023383	1	2	NA	NA	2	NA	NA	NA	NA	NA
Ddx41	ENSRNOG00000012771	1	2	NA	NA	2	NA	NA	NA	NA	NA
Ddx42	ENSRNOG00000009474	2	2.75	NA	NA	3	2.5	NA	NA	NA	NA
Ddx43	ENSRNOG00000050868	1	2	NA	NA	2	NA	NA	NA	NA	NA
Ddx46	ENSRNOG00000021637	4	2.5	NA	NA	4	3	2	NA	NA	2
Ddx47	ENSRNOG00000007838	1	1	NA	NA	1	NA	NA	NA	NA	NA
Ddx5	ENSRNOG00000030680	7	4	3	2	5	4	4	4	NA	5
Ddx50	ENSRNOG00000000396	1	2	NA	NA	2	NA	NA	NA	NA	NA
Ddx51	ENSRNOG00000037480	1	1	NA	NA	1	NA	NA	NA	NA	NA
Ddx55	ENSRNOG00000001043	1	1	NA	NA	1	NA	NA	NA	NA	NA
Ddx56	ENSRNOG00000004670	1	1	NA	NA	1	NA	NA	NA	NA	NA
Ddx58	ENSRNOG00000006384	2	3.5	NA	NA	3	4	NA	NA	NA	NA
Ddx6	ENSRNOG00000053932	6	3	2	NA	4	4	3	2	NA	3
Decr1	ENSRNOG00000008236	7	4	2	5	5	5	3	1	NA	4
Def6	ENSRNOG00000000502	1	2	NA	NA	2	NA	NA	NA	NA	NA
Degs1	ENSRNOG00000003223	3	1	NA	NA	1	3	1	NA	NA	NA
Degs2	ENSRNOG00000011716	1	4	NA	NA	4	NA	NA	NA	NA	NA
Dek	ENSRNOG00000016152	3	3	NA	NA	4	3	1	NA	NA	NA
Dennd10	ENSRNOG00000010230	2	3	NA	NA	3	3	NA	NA	NA	NA
Dennd1a	ENSRNOG00000010526	1	2	NA	NA	2	NA	NA	NA	NA	NA
Dennd1b	ENSRNOG00000011063	1	2	NA	NA	2	NA	NA	NA	NA	NA
Dennd2b	ENSRNOG00000013934	1	2	NA	NA	2	NA	NA	NA	NA	NA
Dennd2d	ENSRNOG00000017680	1	3	NA	NA	3	NA	NA	NA	NA	NA
Dennd3	ENSRNOG00000010794	1	2	NA	NA	2	NA	NA	NA	NA	NA
Dennd5a	ENSRNOG00000012206	1	1.5	NA	NA	1.5	NA	NA	NA	NA	NA
Dennd6a	ENSRNOG00000011636	1	2	NA	NA	2	NA	NA	NA	NA	NA
Depdc7	ENSRNOG00000012262	2	2.5	NA	NA	2	3	NA	NA	NA	NA
Deptor	ENSRNOG00000004328	2	3.5	NA	NA	4	3	NA	NA	NA	NA
Dera	ENSRNOG00000007570	2	4	NA	NA	4	4	NA	NA	NA	NA
Derl2	ENSRNOG00000055466	2	3	NA	NA	2	4	NA	NA	NA	NA
Des	ENSRNOG00000019810	6	2.75	NA	5	1	2.5	5	1.5	NA	3
Dffa	ENSRNOG00000013603	1	3	NA	NA	3	NA	NA	NA	NA	NA
Dffb	ENSRNOG00000025030	1	1	NA	NA	1	NA	NA	NA	NA	NA
Dgat1	ENSRNOG00000028711	2	2.5	NA	NA	2	3	NA	NA	NA	NA
Dgkb	ENSRNOG00000030771	1	3	3	NA	NA	NA	NA	NA	NA	NA
Dgkg	ENSRNOG00000001796	1	2	NA	NA	2	NA	NA	NA	NA	NA
Dgkq	ENSRNOG00000024112	1	1	NA	NA	NA	NA	NA	1	NA	NA
Dglucy	ENSRNOG00000004442	3	3	NA	3	4	3	NA	NA	NA	NA
Dguok	ENSRNOG00000011617	3	4	NA	4	4	4	NA	NA	NA	NA
Dhcr7	ENSRNOG00000020776	2	4	NA	NA	3	5	NA	NA	NA	NA
Dhfr	ENSRNOG00000013521	2	4.5	NA	NA	4	5	NA	NA	NA	NA
Dhodh	ENSRNOG00000015063	2	3.75	NA	NA	3.5	4	NA	NA	NA	NA
Dhps	ENSRNOG00000004219	2	2	NA	NA	2	NA	NA	2	NA	NA
Dhrs1	ENSRNOG00000020264	2	4	NA	NA	4	4	NA	NA	NA	NA
Dhrs11	ENSRNOG00000027891	3	3	NA	2	4	3	NA	NA	NA	NA
Dhrs3	ENSRNOG00000015736	2	2.75	NA	NA	2	3.5	NA	NA	NA	NA
Dhrs4	ENSRNOG00000018239	3	5	NA	5	5	5	NA	NA	NA	NA
Dhrs7b	ENSRNOG00000005360	2	3	NA	NA	4	2	NA	NA	NA	NA
Dhrs7c	ENSRNOG00000026548	1	3	NA	3	NA	NA	NA	NA	NA	NA
Dhrs7l1	ENSRNOG00000025648	2	3.75	NA	NA	2.5	5	NA	NA	NA	NA
Dhx15	ENSRNOG00000003844	5	3	NA	NA	4	4	2	1	NA	3
Dhx16	ENSRNOG00000030157	2	2	NA	NA	2	2	NA	NA	NA	NA
Dhx29	ENSRNOG00000010369	2	2	NA	NA	2	2	NA	NA	NA	NA
Dhx30	ENSRNOG00000029194	2	2	NA	NA	2	2	NA	NA	NA	NA
Dhx32	ENSRNOG00000018119	1	2	NA	NA	2	NA	NA	NA	NA	NA
Dhx35	ENSRNOG00000015928	1	1	NA	NA	1	NA	NA	NA	NA	NA
Dhx36	ENSRNOG00000014599	1	2	NA	NA	2	NA	NA	NA	NA	NA
Dhx38	ENSRNOG00000014619	1	2	NA	NA	2	NA	NA	NA	NA	NA
Dhx58	ENSRNOG00000018247	1	2	NA	NA	2	NA	NA	NA	NA	NA
Dhx8	ENSRNOG00000020772	1	1.5	NA	NA	1.5	NA	NA	NA	NA	NA
Dhx9	ENSRNOG00000002735	5	4	NA	NA	4	4	3	2	NA	4
Dicer1	ENSRNOG00000010711	1	1.5	NA	NA	NA	1.5	NA	NA	NA	NA
Dido1	ENSRNOG00000009936	1	2	NA	NA	2	NA	NA	NA	NA	NA
Dimt1	ENSRNOG00000013596	1	1.5	NA	NA	1.5	NA	NA	NA	NA	NA
Dio1	ENSRNOG00000061237	1	3	NA	NA	3	NA	NA	NA	NA	NA
Dip2b	ENSRNOG00000056106	2	1.5	NA	NA	2	NA	NA	1	NA	NA
Dipk2a	ENSRNOG00000008519	1	3	NA	NA	3	NA	NA	NA	NA	NA
Diras1	ENSRNOG00000029738	1	3	3	NA	NA	NA	NA	NA	NA	NA
Diras2	ENSRNOG00000032328	1	4	4	NA	NA	NA	NA	NA	NA	NA
Diras3	ENSRNOG00000033736	1	2	NA	NA	2	NA	NA	NA	NA	NA
Dis3l2	ENSRNOG00000018931	2	2	NA	NA	2	2	NA	NA	NA	NA
Dkc1	ENSRNOG00000055562	2	4	NA	NA	4	4	NA	NA	NA	NA
Dkkl1	ENSRNOG00000020686	1	3	NA	NA	NA	NA	NA	NA	NA	3
Dlat	ENSRNOG00000009994	7	5	5	5	5	5	3	1.5	NA	4
Dld	ENSRNOG00000006364	7	5	5	5	5	5	4	3	NA	5
Dlg1	ENSRNOG00000038597	5	3	3	NA	5	4	2.5	3	NA	NA
Dlg2	ENSRNOG00000022635	3	3	4	NA	2	NA	NA	3	NA	NA
Dlg3	ENSRNOG00000002767	3	2	2	NA	3	NA	NA	2	NA	NA
Dlg4	ENSRNOG00000018526	2	3.5	3	NA	NA	NA	NA	4	NA	NA
Dlg5	ENSRNOG00000005783	1	2	NA	NA	2	NA	NA	NA	NA	NA
Dlgap4	ENSRNOG00000020225	1	3	NA	NA	3	NA	NA	NA	NA	NA
Dlst	ENSRNOG00000005061	6	4.5	4	5	5	5	3	NA	NA	3
Dmac2	ENSRNOG00000020596	1	2	NA	NA	2	NA	NA	NA	NA	NA
Dmac2l	ENSRNOG00000004893	3	3	NA	3	3	2	NA	NA	NA	NA
Dmap1	ENSRNOG00000019407	1	2	NA	NA	2	NA	NA	NA	NA	NA
Dmd	ENSRNOG00000046366	3	2	NA	4	2	2	NA	NA	NA	NA
Dmgdh	ENSRNOG00000023588	2	4.5	NA	NA	4	5	NA	NA	NA	NA
Dmpk	ENSRNOG00000015085	1	2	NA	NA	2	NA	NA	NA	NA	NA
Dmtn	ENSRNOG00000012273	2	3	2	NA	4	NA	NA	NA	NA	NA
Dmxl2	ENSRNOG00000009170	3	2	4	NA	2	NA	NA	1	NA	NA
Dnaaf1	ENSRNOG00000015590	1	5	NA	NA	NA	NA	NA	NA	NA	5
Dnaaf5	ENSRNOG00000021312	2	2	NA	NA	2	NA	NA	NA	NA	2
Dnaaf9	ENSRNOG00000021237	1	1	NA	NA	1	NA	NA	NA	NA	NA
Dnah12	ENSRNOG00000059865	1	2	NA	NA	NA	NA	NA	NA	NA	2
Dnaja1	ENSRNOG00000007029	6	4	4	NA	4	5	2	2	NA	4
Dnaja2	ENSRNOG00000016251	7	4	3	4	4	4	3	2	NA	4
Dnaja3	ENSRNOG00000003855	3	4	NA	4	4	4	NA	NA	NA	NA
Dnaja4	ENSRNOG00000012106	5	3	NA	3	3	2	1	NA	NA	4
Dnajb1	ENSRNOG00000021824	3	4	NA	NA	4	3	NA	NA	NA	4
Dnajb11	ENSRNOG00000001803	5	4	2	NA	5	5	2.5	NA	NA	4
Dnajb12	ENSRNOG00000030408	3	3.5	NA	NA	3.5	4	NA	NA	NA	2
Dnajb13	ENSRNOG00000017975	1	1	NA	NA	NA	NA	NA	NA	NA	1
Dnajb14	ENSRNOG00000060107	1	2	NA	NA	2	NA	NA	NA	NA	NA
Dnajb2	ENSRNOG00000019506	3	3	NA	NA	3	3	NA	1.5	NA	NA
Dnajb3	ENSRNOG00000023172	1	4	NA	NA	NA	NA	NA	NA	NA	4
Dnajb4	ENSRNOG00000013011	5	2	NA	2	3	2	NA	1	NA	3
Dnajb6	ENSRNOG00000010353	4	2	NA	2	3	1	NA	NA	NA	2
Dnajb8	ENSRNOG00000034088	1	2	NA	NA	NA	NA	NA	NA	NA	2
Dnajc1	ENSRNOG00000000150	2	1.5	NA	NA	1	2	NA	NA	NA	NA
Dnajc10	ENSRNOG00000006803	3	3	NA	NA	3	4	NA	NA	NA	2
Dnajc11	ENSRNOG00000008802	3	3	NA	2	3	4	NA	NA	NA	NA
Dnajc12	ENSRNOG00000051960	1	3	NA	NA	3	NA	NA	NA	NA	NA
Dnajc13	ENSRNOG00000011491	3	2	NA	NA	4	2	NA	NA	NA	2
Dnajc16	ENSRNOG00000012503	1	2	NA	NA	2	NA	NA	NA	NA	NA
Dnajc17	ENSRNOG00000012368	1	2	NA	NA	2	NA	NA	NA	NA	NA
Dnajc19	ENSRNOG00000049819	2	3.5	NA	NA	3	4	NA	NA	NA	NA
Dnajc2	ENSRNOG00000012392	2	2	NA	NA	2	2	NA	NA	NA	NA
Dnajc21	ENSRNOG00000017876	2	1.5	NA	NA	2	1	NA	NA	NA	NA
Dnajc25	ENSRNOG00000015340	2	2	NA	NA	2	2	NA	NA	NA	NA
Dnajc3	ENSRNOG00000010352	3	4	NA	NA	4	5	NA	NA	NA	3
Dnajc30	ENSRNOG00000031721	1	3	NA	NA	3	NA	NA	NA	NA	NA
Dnajc5	ENSRNOG00000015202	4	2.75	5	NA	4	1.5	NA	1	NA	NA
Dnajc6	ENSRNOG00000052887	2	4	4	NA	NA	NA	NA	4	NA	NA
Dnajc7	ENSRNOG00000017781	3	2	NA	NA	2	2	NA	NA	NA	2
Dnajc8	ENSRNOG00000013255	2	3.75	NA	NA	4	3.5	NA	NA	NA	NA
Dnajc9	ENSRNOG00000006619	1	3	NA	NA	3	NA	NA	NA	NA	NA
Dnal1	ENSRNOG00000042333	1	1	NA	NA	NA	NA	NA	1	NA	NA
Dnali1	ENSRNOG00000024957	1	4	NA	NA	NA	NA	NA	NA	NA	4
Dnase1	ENSRNOG00000006873	1	3	NA	NA	3	NA	NA	NA	NA	NA
Dnase2	ENSRNOG00000023830	1	2	NA	NA	NA	2	NA	NA	NA	NA
Dnm1	ENSRNOG00000033835	2	4.5	5	NA	NA	NA	NA	4	NA	NA
Dnm1l	ENSRNOG00000001813	7	3	5	3	3.5	4	3	3	NA	2
Dnm2	ENSRNOG00000007649	6	3.5	3	NA	4	4	4	3	NA	3
Dnm3	ENSRNOG00000026490	5	2	3	NA	2	2	NA	2	NA	2
Dnmt1	ENSRNOG00000039859	1	2	NA	NA	2	NA	NA	NA	NA	NA
Dnmt3a	ENSRNOG00000026649	1	2	NA	NA	2	NA	NA	NA	NA	NA
Dnpep	ENSRNOG00000019772	7	5	4	4	5	5	4	5	NA	5
Dnph1	ENSRNOG00000018397	3	3	NA	NA	NA	4	NA	1	NA	3
Dnttip2	ENSRNOG00000025025	2	2.5	NA	NA	3	2	NA	NA	NA	NA
Dock1	ENSRNOG00000018683	1	3	NA	NA	3	NA	NA	NA	NA	NA
Dock11	ENSRNOG00000013321	1	2	NA	NA	2	NA	NA	NA	NA	NA
Dock5	ENSRNOG00000024703	1	2	NA	NA	2	NA	NA	NA	NA	NA
Dock6	ENSRNOG00000010652	1	2	NA	NA	2	NA	NA	NA	NA	NA
Dock8	ENSRNOG00000015894	2	2.5	NA	NA	3	2	NA	NA	NA	NA
Dock9	ENSRNOG00000011969	2	1.5	NA	NA	2	NA	1	NA	NA	NA
Dohh	ENSRNOG00000004259	2	2.25	NA	NA	2	2.5	NA	NA	NA	NA
Dok1	ENSRNOG00000007412	1	1	NA	NA	1	NA	NA	NA	NA	NA
Dpcd	ENSRNOG00000017241	2	2	NA	NA	2	NA	NA	NA	NA	2
Dpep1	ENSRNOG00000015880	4	4	NA	NA	4	4	5	NA	NA	4
Dpep3	ENSRNOG00000019757	1	4	NA	NA	NA	NA	NA	NA	NA	4
Dpf2	ENSRNOG00000020892	1	3	NA	NA	3	NA	NA	NA	NA	NA
Dph1	ENSRNOG00000003116	1	1	NA	NA	1	NA	NA	NA	NA	NA
Dph2	ENSRNOG00000019735	1	2	NA	NA	2	NA	NA	NA	NA	NA
Dph5	ENSRNOG00000013719	1	2	NA	NA	NA	2	NA	NA	NA	NA
Dph6	ENSRNOG00000037356	1	3	NA	NA	3	NA	NA	NA	NA	NA
Dpm1	ENSRNOG00000010993	2	3	NA	NA	3	3	NA	NA	NA	NA
Dpm3	ENSRNOG00000029077	1	4	NA	NA	NA	4	NA	NA	NA	NA
Dpp10	ENSRNOG00000002595	1	3	3	NA	NA	NA	NA	NA	NA	NA
Dpp3	ENSRNOG00000031485	7	3	3	2	5	5	3	4	NA	2
Dpp4	ENSRNOG00000030763	4	3.5	NA	2	5	2	5	NA	NA	NA
Dpp6	ENSRNOG00000030547	1	4	4	NA	NA	NA	NA	NA	NA	NA
Dpp7	ENSRNOG00000012640	7	2	2	2	5	3	3	2	NA	2
Dpp8	ENSRNOG00000019105	2	2	NA	NA	2	2	NA	NA	NA	NA
Dpp9	ENSRNOG00000050748	2	2	NA	NA	2	2	NA	NA	NA	NA
Dpt	ENSRNOG00000002947	4	3	NA	3	2.5	3	NA	NA	4	NA
Dpy19l1	ENSRNOG00000026589	2	1.5	NA	NA	1	2	NA	NA	NA	NA
Dpy19l2	ENSRNOG00000045585	1	3	NA	NA	NA	NA	NA	NA	NA	3
Dpy19l3	ENSRNOG00000021573	1	2	NA	NA	2	NA	NA	NA	NA	NA
Dpy30	ENSRNOG00000027126	3	4	NA	NA	NA	4	4	4	NA	NA
Dpyd	ENSRNOG00000017105	2	3	NA	NA	2	4	NA	NA	NA	NA
Dpys	ENSRNOG00000004298	2	4	NA	NA	3	5	NA	NA	NA	NA
Dpysl2	ENSRNOG00000009625	8	4.5	5	4	5	4	5	5	3	4
Dpysl3	ENSRNOG00000018992	7	3	5	1	2	2	4	5	NA	3
Dpysl4	ENSRNOG00000027582	3	3	5	NA	NA	NA	NA	3	NA	3
Dpysl5	ENSRNOG00000008996	1	5	NA	NA	NA	NA	NA	5	NA	NA
Dr1	ENSRNOG00000048308	1	4	NA	NA	4	NA	NA	NA	NA	NA
Drap1	ENSRNOG00000020527	2	3.5	NA	NA	3	NA	NA	NA	NA	4
Drg1	ENSRNOG00000018590	3	3	NA	NA	4	3	NA	1	NA	NA
Drp2	ENSRNOG00000026704	1	1.5	NA	NA	1.5	NA	NA	NA	NA	NA
Dsc2	ENSRNOG00000039969	3	2	NA	2	2	3	NA	NA	NA	NA
Dsc3	ENSRNOG00000017159	1	1	NA	NA	1	NA	NA	NA	NA	NA
Dscaml1	ENSRNOG00000016502	1	2	NA	NA	NA	2	NA	NA	NA	NA
Dsg2	ENSRNOG00000016526	3	2	NA	2	2	4	NA	NA	NA	NA
Dsp	ENSRNOG00000013928	4	4	NA	4	4	4	1.5	NA	NA	NA
Dstn	ENSRNOG00000005924	2	5	NA	NA	5	5	NA	NA	NA	NA
Dtd1	ENSRNOG00000008746	4	3.5	5	NA	4	3	NA	3	NA	NA
Dtd2	ENSRNOG00000006727	3	2	NA	NA	2	3	NA	1	NA	NA
Dtnb	ENSRNOG00000011914	3	2	NA	NA	4	2	NA	2	NA	NA
Dtx3l	ENSRNOG00000023400	2	2.5	NA	NA	2	3	NA	NA	NA	NA
Dtymk	ENSRNOG00000018904	1	3	NA	NA	3	NA	NA	NA	NA	NA
Dus2	ENSRNOG00000019819	1	2	NA	NA	2	NA	NA	NA	NA	NA
Dus3l	ENSRNOG00000050381	2	2.5	NA	NA	3	2	NA	NA	NA	NA
Dusp11	ENSRNOG00000045539	1	2	NA	NA	2	NA	NA	NA	NA	NA
Dusp12	ENSRNOG00000003100	1	1	NA	NA	1	NA	NA	NA	NA	NA
Dusp23	ENSRNOG00000022143	2	2.5	NA	NA	1	4	NA	NA	NA	NA
Dusp3	ENSRNOG00000036798	6	4	4	4	4	4	3	5	NA	NA
Dusp9	ENSRNOG00000055185	1	4	NA	NA	4	NA	NA	NA	NA	NA
Dut	ENSRNOG00000007221	1	4	NA	NA	4	NA	NA	NA	NA	NA
Dvl1	ENSRNOG00000019423	1	1.5	NA	NA	1.5	NA	NA	NA	NA	NA
Dvl2	ENSRNOG00000017915	2	2	NA	NA	2	NA	NA	NA	NA	2
Dym	ENSRNOG00000018425	2	2	NA	NA	2	2	NA	NA	NA	NA
Dync1h1	ENSRNOG00000006178	7	4	4	2	5	4	4	2	NA	4
Dync1i1	ENSRNOG00000009700	3	2.5	4	NA	NA	2	NA	2.5	NA	NA
Dync1i2	ENSRNOG00000009781	7	3	3	3	5	4	3	2	NA	4
Dync1li1	ENSRNOG00000010434	7	3	3	2	4	3	2	3	NA	2
Dync1li2	ENSRNOG00000025791	6	2.5	2	NA	4	2	3	2	NA	3
Dync2h1	ENSRNOG00000032070	2	2	NA	NA	2	NA	NA	NA	NA	2
Dync2li1	ENSRNOG00000005151	2	2	NA	NA	2	NA	NA	NA	NA	2
Dynll1	ENSRNOG00000011222	2	3.75	NA	NA	NA	2.5	NA	NA	NA	5
Dynll2	ENSRNOG00000008921	5	5	5	NA	5	5	NA	5	NA	5
Dynlrb1	ENSRNOG00000025715	7	4	4	3	4	4	4	5	NA	3
Dynlrb2	ENSRNOG00000012450	1	5	NA	NA	NA	NA	NA	NA	NA	5
Dynlt1	ENSRNOG00000018207	3	4	NA	NA	4	NA	NA	1	NA	5
Dynlt3	ENSRNOG00000003611	4	3	4	NA	3	3	NA	3	NA	NA
Dyrk1a	ENSRNOG00000001662	1	2	NA	NA	2	NA	NA	NA	NA	NA
Dyrk1b	ENSRNOG00000019254	1	1	NA	NA	NA	NA	1	NA	NA	NA
Dysf	ENSRNOG00000032788	3	2	NA	3	2	2	NA	NA	NA	NA
Ears2	ENSRNOG00000025353	2	2.5	NA	NA	2	3	NA	NA	NA	NA
Ebag9	ENSRNOG00000004220	1	4	NA	NA	4	NA	NA	NA	NA	NA
Ebp	ENSRNOG00000004903	2	3.5	NA	NA	2	5	NA	NA	NA	NA
Ece1	ENSRNOG00000014241	3	2	NA	NA	2	3	2	NA	NA	NA
Ech1	ENSRNOG00000020308	7	3	2	5	4	5	3	1.5	NA	2
Echdc1	ENSRNOG00000011622	3	3	NA	NA	3	3	NA	4	NA	NA
Echdc2	ENSRNOG00000029333	4	4	NA	4	4	5	2	NA	NA	NA
Echdc3	ENSRNOG00000048114	2	5	NA	NA	5	5	NA	NA	NA	NA
Echs1	ENSRNOG00000018522	7	4	4	5	5	5	4	4	NA	3
Eci1	ENSRNOG00000008843	7	4	2	5	5	5	4	2	NA	4
Eci3	ENSRNOG00000029549	2	3	NA	NA	3	3	NA	NA	NA	NA
Ecm1	ENSRNOG00000021166	1	3	NA	NA	NA	3	NA	NA	NA	NA
Ecsit	ENSRNOG00000014128	2	3	NA	NA	3	3	NA	NA	NA	NA
Edc3	ENSRNOG00000019579	1	2	NA	NA	2	NA	NA	NA	NA	NA
Edc4	ENSRNOG00000024025	4	2	NA	NA	3	2	1.5	NA	NA	2
Edf1	ENSRNOG00000016272	3	4	NA	NA	4	4	NA	3.5	NA	NA
Eed	ENSRNOG00000017509	1	1.5	NA	NA	1.5	NA	NA	NA	NA	NA
Eef1a2	ENSRNOG00000012477	4	5	5	5	1	NA	NA	5	NA	NA
Eef1b2	ENSRNOG00000024186	7	4.5	4	4	5	5	4.5	5	NA	4
Eef1d	ENSRNOG00000021638	7	5	4	4	5	5	5	5	NA	5
Eef1e1	ENSRNOG00000016390	3	4	NA	NA	4	4	NA	1	NA	NA
Eef1g	ENSRNOG00000020075	7	5	5	4	5	5	4	5	NA	5
Eef2	ENSRNOG00000020266	7	5	4	5	5	5	5	5	NA	5
Eef2k	ENSRNOG00000016448	1	1.5	NA	NA	1.5	NA	NA	NA	NA	NA
Eefsec	ENSRNOG00000012954	2	3	NA	NA	3	3	NA	NA	NA	NA
Eepd1	ENSRNOG00000006931	1	2	NA	NA	2	NA	NA	NA	NA	NA
Efcab14	ENSRNOG00000010091	1	2	NA	NA	2	NA	NA	NA	NA	NA
Efcab7	ENSRNOG00000009782	1	1	NA	NA	1	NA	NA	NA	NA	NA
Efemp1	ENSRNOG00000003553	2	2	NA	NA	1	NA	3	NA	NA	NA
Efemp2	ENSRNOG00000020587	1	1.5	NA	NA	1.5	NA	NA	NA	NA	NA
Efhc1	ENSRNOG00000042729	1	2	NA	NA	NA	NA	NA	NA	NA	2
Efhd1	ENSRNOG00000015596	1	5	NA	NA	5	NA	NA	NA	NA	NA
Efhd2	ENSRNOG00000013783	5	4	2	2	5	4	4.5	NA	NA	NA
Efl1	ENSRNOG00000032723	2	2.5	NA	NA	3	2	NA	NA	NA	NA
Efnb1	ENSRNOG00000006877	1	2	NA	NA	2	NA	NA	NA	NA	NA
Efr3a	ENSRNOG00000025528	2	2	NA	NA	2	2	NA	NA	NA	NA
Efr3b	ENSRNOG00000012950	1	2	NA	NA	2	NA	NA	NA	NA	NA
Eftud2	ENSRNOG00000002818	5	3	NA	NA	4	3.5	2	2	NA	3
Egf	ENSRNOG00000051964	1	1	NA	NA	1	NA	NA	NA	NA	NA
Egfl6	ENSRNOG00000004275	1	1	NA	NA	1	NA	NA	NA	NA	NA
Egln1	ENSRNOG00000019773	1	2	NA	NA	2	NA	NA	NA	NA	NA
Ehbp1	ENSRNOG00000008917	1	2	NA	NA	2	NA	NA	NA	NA	NA
Ehd1	ENSRNOG00000043503	7	4	3	5	5	4	5	2.5	NA	3
Ehd2	ENSRNOG00000011346	6	2	NA	5	2	2	5	1	NA	2
Ehd3	ENSRNOG00000007744	5	4	4	NA	2	5	3	4	NA	NA
Ehd4	ENSRNOG00000007584	4	4	NA	4	4	2	5	NA	NA	NA
Ehhadh	ENSRNOG00000001770	2	4.5	NA	NA	4	5	NA	NA	NA	NA
Ehmt2	ENSRNOG00000030630	1	1	NA	NA	1	NA	NA	NA	NA	NA
Ei24	ENSRNOG00000030391	2	3	NA	NA	2	4	NA	NA	NA	NA
Eif1	ENSRNOG00000033765	3	5	4	NA	5	NA	NA	5	NA	NA
Eif1a	ENSRNOG00000031421	1	4	NA	NA	NA	4	NA	NA	NA	NA
Eif1ad	ENSRNOG00000020463	1	1	NA	NA	1	NA	NA	NA	NA	NA
Eif1ax	ENSRNOG00000005736	1	3	NA	NA	NA	NA	NA	3	NA	NA
Eif1b	ENSRNOG00000018848	2	2.5	NA	NA	1	NA	NA	4	NA	NA
Eif2a	ENSRNOG00000013393	3	4	NA	NA	4	4	NA	2	NA	NA
Eif2ak2	ENSRNOG00000048315	2	3.25	NA	NA	3.5	3	NA	NA	NA	NA
Eif2b1	ENSRNOG00000001039	2	2.5	NA	NA	3	2	NA	NA	NA	NA
Eif2b3	ENSRNOG00000018375	2	2	NA	NA	2	2	NA	NA	NA	NA
Eif2b4	ENSRNOG00000005301	3	3	NA	NA	4	3	NA	NA	NA	2
Eif2b5	ENSRNOG00000038160	2	2.5	NA	NA	3	2	NA	NA	NA	NA
Eif2d	ENSRNOG00000004910	2	1.75	NA	NA	2	1.5	NA	NA	NA	NA
Eif2s1	ENSRNOG00000009432	7	4	3	2	4	4	2.5	4	NA	4
Eif2s2	ENSRNOG00000017447	6	3.25	NA	2	5	5	2.5	3.5	NA	3
Eif2s3	ENSRNOG00000060793	2	5	NA	NA	5	5	NA	NA	NA	NA
Eif2s3y	ENSRNOG00000060048	3	3	NA	NA	3	3	NA	NA	NA	4
Eif3a	ENSRNOG00000010117	6	3	NA	3	5	4	2.5	3	NA	3
Eif3b	ENSRNOG00000001253	6	4	NA	2	4	4	5	2	NA	4
Eif3c	ENSRNOG00000018761	6	3	NA	3	4	4	2	2	NA	3
Eif3d	ENSRNOG00000005804	6	2.5	NA	2	4	4	2	1.5	NA	3
Eif3el1	ENSRNOG00000027690	5	3	NA	NA	4	4	3	2	NA	3
Eif3f	ENSRNOG00000015221	7	3.5	3	2	4	5	3.5	3	NA	4
Eif3g	ENSRNOG00000020619	5	4	NA	NA	4	4	2	4	NA	3
Eif3i	ENSRNOG00000047185	5	4	NA	2	5	4	NA	2	NA	4
Eif3j	ENSRNOG00000016459	4	4	NA	4	4	4	NA	3.5	NA	NA
Eif3k	ENSRNOG00000020495	5	3	NA	NA	3	4	3	1	NA	3
Eif3l	ENSRNOG00000011020	6	3	2	NA	4	4	3	3	NA	2
Eif3m	ENSRNOG00000012738	6	2.5	NA	2	4	4	2	3	NA	2
Eif4a1	ENSRNOG00000030628	7	5	3	2	5	5	5	4	NA	5
Eif4a2	ENSRNOG00000001815	7	5	5	4	5	4	3.5	5	NA	5
Eif4a3	ENSRNOG00000045791	5	4	NA	NA	5	4	4	1	NA	4
Eif4b	ENSRNOG00000010103	7	2	2	2	5	4	2	2	NA	2
Eif4e	ENSRNOG00000052343	5	4	NA	2	5	4	NA	2	NA	4
Eif4e2	ENSRNOG00000019634	1	1.5	NA	NA	1.5	NA	NA	NA	NA	NA
Eif4ebp2	ENSRNOG00000055391	2	2.5	NA	NA	1	4	NA	NA	NA	NA
Eif4enif1	ENSRNOG00000018475	1	1.5	NA	NA	1.5	NA	NA	NA	NA	NA
Eif4g1	ENSRNOG00000001738	6	2	NA	2	4	4	2	2	NA	2
Eif4g3	ENSRNOG00000014368	4	2	NA	NA	2	2	NA	2	NA	2
Eif4h	ENSRNOG00000001454	7	4	4	3	5	4	3	4	NA	3
Eif5	ENSRNOG00000010218	6	3	3	NA	4	4	2	3	NA	3
Eif5a	ENSRNOG00000016478	3	5	NA	5	NA	NA	5	5	NA	NA
Eif5a2	ENSRNOG00000011859	1	3	NA	NA	NA	NA	NA	3	NA	NA
Eif6	ENSRNOG00000049497	5	4	2	NA	5	4	NA	4	NA	4
Eipr1	ENSRNOG00000009285	2	2.25	NA	NA	3	1.5	NA	NA	NA	NA
Elac2	ENSRNOG00000003424	2	2.75	NA	NA	3	2.5	NA	NA	NA	NA
Elavl1	ENSRNOG00000001069	5	4	NA	NA	5	4	3	4	NA	5
Elavl2	ENSRNOG00000006853	1	4	NA	NA	NA	NA	NA	4	NA	NA
Elavl3	ENSRNOG00000013752	1	3	NA	NA	NA	NA	NA	3	NA	NA
Elavl4	ENSRNOG00000023601	1	2	NA	NA	NA	NA	NA	2	NA	NA
Elf1	ENSRNOG00000011762	1	2	NA	NA	2	NA	NA	NA	NA	NA
Elf2	ENSRNOG00000010815	1	1	NA	NA	1	NA	NA	NA	NA	NA
Elmo1	ENSRNOG00000059705	1	2	NA	NA	2	NA	NA	NA	NA	NA
Elmo2	ENSRNOG00000018747	1	2	NA	NA	2	NA	NA	NA	NA	NA
Elmo3	ENSRNOG00000015800	2	2.5	NA	NA	3	2	NA	NA	NA	NA
Eln	ENSRNOG00000001469	1	5	NA	NA	NA	NA	5	NA	NA	NA
Eloa	ENSRNOG00000010902	2	2.5	NA	NA	2	3	NA	NA	NA	NA
Elof1	ENSRNOG00000014284	1	1	NA	NA	1	NA	NA	NA	NA	NA
Elovl5	ENSRNOG00000006331	1	4	NA	NA	NA	4	NA	NA	NA	NA
Elp1	ENSRNOG00000016725	4	2	2	NA	3	2	NA	NA	NA	2
[truncated: 5,117 more rows]
