# Supplementary material for: Integrated view and comparative analysis of baseline protein expression in mouse and rat tissues
Source: PLoS Comput Biol. 2022 Jun 17;18(6):e1010174. doi: 10.1371/journal.pcbi.1010174 (PMC9246241; doi:10.1371/journal.pcbi.1010174)
Supplement: S5 File — (XLSX) [file pcbi.1010174.s005.xlsx]

## Sheet: Mouse
Gene.ID	Tissue	Gene.name	Category
ENSMUSG00000007777	Brain	0610009B22Rik	Group enriched
ENSMUSG00000007777	Liver	0610009B22Rik	Group enriched
ENSMUSG00000007777	TricepsMuscles	0610009B22Rik	Group enriched
ENSMUSG00000060512	Liver	0610040J01Rik	Tissue enriched
ENSMUSG00000063236	Liver	1110038F14Rik	Group enriched
ENSMUSG00000063236	TricepsMuscles	1110038F14Rik	Group enriched
ENSMUSG00000040591	Brain	1110051M20Rik	Tissue enriched
ENSMUSG00000035171	Liver	1110059E24Rik	Tissue enriched
ENSMUSG00000032551	Heart	1110059G10Rik	Group enriched
ENSMUSG00000032551	Spleen	1110059G10Rik	Group enriched
ENSMUSG00000078570	Brain	1110065P20Rik	Group enriched
ENSMUSG00000078570	Heart	1110065P20Rik	Group enriched
ENSMUSG00000078570	Liver	1110065P20Rik	Group enriched
ENSMUSG00000063320	Heart	1190007I07Rik	Group enriched
ENSMUSG00000063320	Liver	1190007I07Rik	Group enriched
ENSMUSG00000087651	Brain	1500009L16Rik	Group enriched
ENSMUSG00000087651	Liver	1500009L16Rik	Group enriched
ENSMUSG00000054676	Kidney	1600014C10Rik	Group enriched
ENSMUSG00000054676	TricepsMuscles	1600014C10Rik	Group enriched
ENSMUSG00000027973	Heart	1700006A11Rik	Group enriched
ENSMUSG00000027973	Testis	1700006A11Rik	Group enriched
ENSMUSG00000028287	Heart	1700009N14Rik	Tissue enriched
ENSMUSG00000023873	Testis	1700010I14Rik	Tissue enriched
ENSMUSG00000031927	Testis	1700012B09Rik	Tissue enriched
ENSMUSG00000027886	Lung	1700013F07Rik	Tissue enriched
ENSMUSG00000060715	Testis	1700019A02Rik	Tissue enriched
ENSMUSG00000043629	Pancreas	1700019D03Rik	Group enriched
ENSMUSG00000043629	Testis	1700019D03Rik	Group enriched
ENSMUSG00000050844	Testis	1700020N01Rik	Tissue enriched
ENSMUSG00000032666	Brain	1700025G04Rik	Group enriched
ENSMUSG00000032666	Heart	1700025G04Rik	Group enriched
ENSMUSG00000071103	Lung	1700029J07Rik	Tissue enriched
ENSMUSG00000038323	Brain	1700066M21Rik	Group enriched
ENSMUSG00000038323	Liver	1700066M21Rik	Group enriched
ENSMUSG00000032611	Liver	1700102P08Rik	Group enriched
ENSMUSG00000032611	Pancreas	1700102P08Rik	Group enriched
ENSMUSG00000032611	Spleen	1700102P08Rik	Group enriched
ENSMUSG00000032611	Testis	1700102P08Rik	Group enriched
ENSMUSG00000072878	Testis	1700123L14Rik	Tissue enriched
ENSMUSG00000071653	Liver	1810009A15Rik	Group enriched
ENSMUSG00000071653	Lung	1810009A15Rik	Group enriched
ENSMUSG00000071653	Spleen	1810009A15Rik	Group enriched
ENSMUSG00000078607	Lung	1810010H24Rik	Tissue enriched
ENSMUSG00000044148	Heart	1810030O07Rik	Group enriched
ENSMUSG00000044148	Liver	1810030O07Rik	Group enriched
ENSMUSG00000044148	Spleen	1810030O07Rik	Group enriched
ENSMUSG00000054091	Heart	1810037I17Rik	Group enriched
ENSMUSG00000054091	Kidney	1810037I17Rik	Group enriched
ENSMUSG00000054091	Liver	1810037I17Rik	Group enriched
ENSMUSG00000054091	Testis	1810037I17Rik	Group enriched
ENSMUSG00000030587	Heart	2200002D01Rik	Group enriched
ENSMUSG00000030587	Liver	2200002D01Rik	Group enriched
ENSMUSG00000030587	Lung	2200002D01Rik	Group enriched
ENSMUSG00000029559	Brain	2210016L21Rik	Group enriched
ENSMUSG00000029559	Eye	2210016L21Rik	Group enriched
ENSMUSG00000029559	Heart	2210016L21Rik	Group enriched
ENSMUSG00000029559	Liver	2210016L21Rik	Group enriched
ENSMUSG00000032403	Brain	2300009A05Rik	Group enriched
ENSMUSG00000032403	Heart	2300009A05Rik	Group enriched
ENSMUSG00000032403	Liver	2300009A05Rik	Group enriched
ENSMUSG00000032403	TricepsMuscles	2300009A05Rik	Group enriched
ENSMUSG00000028396	TricepsMuscles	2310002L09Rik	Tissue enriched
ENSMUSG00000079283	Liver	2310009B15Rik	Group enriched
ENSMUSG00000079283	TricepsMuscles	2310009B15Rik	Group enriched
ENSMUSG00000020133	Brain	2310011J03Rik	Group enriched
ENSMUSG00000020133	Heart	2310011J03Rik	Group enriched
ENSMUSG00000020133	Liver	2310011J03Rik	Group enriched
ENSMUSG00000049643	Heart	2310022A10Rik	Group enriched
ENSMUSG00000049643	Liver	2310022A10Rik	Group enriched
ENSMUSG00000049643	Lung	2310022A10Rik	Group enriched
ENSMUSG00000049643	TricepsMuscles	2310022A10Rik	Group enriched
ENSMUSG00000032062	Liver	2310030G06Rik	Tissue enriched
ENSMUSG00000020441	Brain	2310033P09Rik	Group enriched
ENSMUSG00000020441	Heart	2310033P09Rik	Group enriched
ENSMUSG00000020441	Liver	2310033P09Rik	Group enriched
ENSMUSG00000062619	Heart	2310039H08Rik	Group enriched
ENSMUSG00000062619	Liver	2310039H08Rik	Group enriched
ENSMUSG00000062619	TricepsMuscles	2310039H08Rik	Group enriched
ENSMUSG00000015519	Eye	2310057J18Rik	Tissue enriched
ENSMUSG00000040177	Liver	2310057M21Rik	Group enriched
ENSMUSG00000040177	TricepsMuscles	2310057M21Rik	Group enriched
ENSMUSG00000050705	Heart	2310061I04Rik	Group enriched
ENSMUSG00000050705	TricepsMuscles	2310061I04Rik	Group enriched
ENSMUSG00000045411	Brain	2410002F23Rik	Group enriched
ENSMUSG00000045411	Eye	2410002F23Rik	Group enriched
ENSMUSG00000036873	Heart	2410004B18Rik	Group enriched
ENSMUSG00000036873	Liver	2410004B18Rik	Group enriched
ENSMUSG00000043391	Liver	2510009E07Rik	Tissue enriched
ENSMUSG00000044496	Testis	2510039O18Rik	Tissue enriched
ENSMUSG00000031242	Brain	2610002M06Rik	Group enriched
ENSMUSG00000031242	Heart	2610002M06Rik	Group enriched
ENSMUSG00000091474	Heart	2610021A01Rik	Tissue enriched
ENSMUSG00000010277	Testis	2610507B11Rik	Tissue enriched
ENSMUSG00000034601	Heart	2700049A03Rik	Group enriched
ENSMUSG00000034601	Testis	2700049A03Rik	Group enriched
ENSMUSG00000034601	TricepsMuscles	2700049A03Rik	Group enriched
ENSMUSG00000024273	Liver	2700062C07Rik	Tissue enriched
ENSMUSG00000062198	Heart	2700097O09Rik	Group enriched
ENSMUSG00000062198	Liver	2700097O09Rik	Group enriched
ENSMUSG00000062198	TricepsMuscles	2700097O09Rik	Group enriched
ENSMUSG00000031984	Liver	2810004N23Rik	Tissue enriched
ENSMUSG00000018570	Kidney	2810408A11Rik	Group enriched
ENSMUSG00000018570	Lung	2810408A11Rik	Group enriched
ENSMUSG00000018570	Testis	2810408A11Rik	Group enriched
ENSMUSG00000026227	Brain	2810459M11Rik	Group enriched
ENSMUSG00000026227	Liver	2810459M11Rik	Group enriched
ENSMUSG00000051339	Eye	2900026A02Rik	Group enriched
ENSMUSG00000051339	Lung	2900026A02Rik	Group enriched
ENSMUSG00000026388	Heart	3110009E18Rik	Group enriched
ENSMUSG00000026388	Testis	3110009E18Rik	Group enriched
ENSMUSG00000025102	Brain	3110040N11Rik	Group enriched
ENSMUSG00000025102	Heart	3110040N11Rik	Group enriched
ENSMUSG00000025102	Pancreas	3110040N11Rik	Group enriched
ENSMUSG00000053553	Eye	3110082I17Rik	Group enriched
ENSMUSG00000053553	Lung	3110082I17Rik	Group enriched
ENSMUSG00000071540	Heart	3425401B19Rik	Group enriched
ENSMUSG00000071540	TricepsMuscles	3425401B19Rik	Group enriched
ENSMUSG00000049815	Liver	4921511C20Rik	Tissue enriched
ENSMUSG00000036934	Liver	4921524J17Rik	Tissue enriched
ENSMUSG00000046567	Heart	4930430F08Rik	Group enriched
ENSMUSG00000046567	Liver	4930430F08Rik	Group enriched
ENSMUSG00000059920	Heart	4930453N24Rik	Group enriched
ENSMUSG00000059920	Liver	4930453N24Rik	Group enriched
ENSMUSG00000036463	Testis	4930544G11Rik	Tissue enriched
ENSMUSG00000022518	TricepsMuscles	4930562C15Rik	Tissue enriched
ENSMUSG00000013158	Testis	4933405L10Rik	Tissue enriched
ENSMUSG00000084234	Testis	4933405O20Rik	Tissue enriched
ENSMUSG00000071749	Testis	4933412E24Rik	Tissue enriched
ENSMUSG00000027942	Brain	4933434E20Rik	Group enriched
ENSMUSG00000027942	Heart	4933434E20Rik	Group enriched
ENSMUSG00000027942	Liver	4933434E20Rik	Group enriched
ENSMUSG00000036046	Brain	5031439G07Rik	Group enriched
ENSMUSG00000036046	Heart	5031439G07Rik	Group enriched
ENSMUSG00000036046	Liver	5031439G07Rik	Group enriched
ENSMUSG00000022195	Eye	6030458C11Rik	Group enriched
ENSMUSG00000022195	Spleen	6030458C11Rik	Group enriched
ENSMUSG00000022195	Testis	6030458C11Rik	Group enriched
ENSMUSG00000031824	Brain	6430548M08Rik	Group enriched
ENSMUSG00000031824	Eye	6430548M08Rik	Group enriched
ENSMUSG00000037977	Brain	6430571L13Rik	Group enriched
ENSMUSG00000037977	Eye	6430571L13Rik	Group enriched
ENSMUSG00000047466	Eye	8030462N17Rik	Tissue enriched
ENSMUSG00000046774	Testis	8030474K03Rik	Tissue enriched
ENSMUSG00000004360	Lung	9330159F19Rik	Group enriched
ENSMUSG00000004360	TricepsMuscles	9330159F19Rik	Group enriched
ENSMUSG00000040139	Liver	9430038I01Rik	Tissue enriched
ENSMUSG00000036275	Eye	9530068E07Rik	Group enriched
ENSMUSG00000036275	Heart	9530068E07Rik	Group enriched
ENSMUSG00000036275	Liver	9530068E07Rik	Group enriched
ENSMUSG00000044730	Liver	9930104L06Rik	Tissue enriched
ENSMUSG00000069892	Liver	9930111J21Rik2	Tissue enriched
ENSMUSG00000022347	Liver	A1bg	Group enriched
ENSMUSG00000022347	Lung	A1bg	Group enriched
ENSMUSG00000022347	Spleen	A1bg	Group enriched
ENSMUSG00000022347	TricepsMuscles	A1bg	Group enriched
ENSMUSG00000052595	Kidney	A1cf	Group enriched
ENSMUSG00000052595	Liver	A1cf	Group enriched
ENSMUSG00000052595	Pancreas	A1cf	Group enriched
ENSMUSG00000030111	Eye	A2m	Group enriched
ENSMUSG00000030111	Heart	A2m	Group enriched
ENSMUSG00000030111	Lung	A2m	Group enriched
ENSMUSG00000047613	Heart	A430005L14Rik	Group enriched
ENSMUSG00000047613	Liver	A430005L14Rik	Group enriched
ENSMUSG00000047613	TricepsMuscles	A430005L14Rik	Group enriched
ENSMUSG00000116673	Liver	A630089N07Rik	Tissue enriched
ENSMUSG00000033213	Liver	AA467197	Group enriched
ENSMUSG00000033213	Lung	AA467197	Group enriched
ENSMUSG00000033213	Testis	AA467197	Group enriched
ENSMUSG00000042510	Liver	AA986860	Group enriched
ENSMUSG00000042510	Lung	AA986860	Group enriched
ENSMUSG00000029482	Kidney	Aacs	Tissue enriched
ENSMUSG00000027761	Kidney	Aadac	Group enriched
ENSMUSG00000027761	Liver	Aadac	Group enriched
ENSMUSG00000057228	Kidney	Aadat	Group enriched
ENSMUSG00000057228	Liver	Aadat	Group enriched
ENSMUSG00000037257	Eye	Aagab	Tissue enriched
ENSMUSG00000006299	Testis	Aamp	Tissue enriched
ENSMUSG00000027628	Eye	Aar2	Group enriched
ENSMUSG00000027628	Liver	Aar2	Group enriched
ENSMUSG00000023938	Liver	Aars2	Tissue enriched
ENSMUSG00000025894	Liver	Aasdhppt	Group enriched
ENSMUSG00000025894	Spleen	Aasdhppt	Group enriched
ENSMUSG00000025894	Testis	Aasdhppt	Group enriched
ENSMUSG00000025894	TricepsMuscles	Aasdhppt	Group enriched
ENSMUSG00000029695	Kidney	Aass	Group enriched
ENSMUSG00000029695	Liver	Aass	Group enriched
ENSMUSG00000018697	Eye	Aatf	Group enriched
ENSMUSG00000018697	Liver	Aatf	Group enriched
ENSMUSG00000018697	Lung	Aatf	Group enriched
ENSMUSG00000018697	TricepsMuscles	Aatf	Group enriched
ENSMUSG00000025375	Brain	Aatk	Group enriched
ENSMUSG00000025375	Liver	Aatk	Group enriched
ENSMUSG00000057191	Liver	AB124611	Tissue enriched
ENSMUSG00000015243	Pancreas	Abca1	Tissue enriched
ENSMUSG00000004668	Eye	Abca13	Tissue enriched
ENSMUSG00000035435	Testis	Abca17	Tissue enriched
ENSMUSG00000026944	Brain	Abca2	Group enriched
ENSMUSG00000026944	Heart	Abca2	Group enriched
ENSMUSG00000026944	Kidney	Abca2	Group enriched
ENSMUSG00000026944	Liver	Abca2	Group enriched
ENSMUSG00000026944	Testis	Abca2	Group enriched
ENSMUSG00000024130	Kidney	Abca3	Group enriched
ENSMUSG00000024130	Lung	Abca3	Group enriched
ENSMUSG00000028125	Eye	Abca4	Tissue enriched
ENSMUSG00000018800	Lung	Abca5	Group enriched
ENSMUSG00000018800	Testis	Abca5	Group enriched
ENSMUSG00000041828	Lung	Abca8a	Tissue enriched
ENSMUSG00000020620	Eye	Abca8b	Group enriched
ENSMUSG00000020620	Liver	Abca8b	Group enriched
ENSMUSG00000020620	TricepsMuscles	Abca8b	Group enriched
ENSMUSG00000027048	Brain	Abcb11	Group enriched
ENSMUSG00000027048	Heart	Abcb11	Group enriched
ENSMUSG00000027048	Liver	Abcb11	Group enriched
ENSMUSG00000027048	Lung	Abcb11	Group enriched
ENSMUSG00000040584	Heart	Abcb1a	Group enriched
ENSMUSG00000040584	Liver	Abcb1a	Group enriched
ENSMUSG00000040584	Lung	Abcb1a	Group enriched
ENSMUSG00000028970	Heart	Abcb1b	Group enriched
ENSMUSG00000028970	Liver	Abcb1b	Group enriched
ENSMUSG00000028970	Lung	Abcb1b	Group enriched
ENSMUSG00000028970	TricepsMuscles	Abcb1b	Group enriched
ENSMUSG00000042476	Liver	Abcb4	Tissue enriched
ENSMUSG00000028973	Heart	Abcb8	Tissue enriched
ENSMUSG00000029408	Brain	Abcb9	Group enriched
ENSMUSG00000029408	Liver	Abcb9	Group enriched
ENSMUSG00000029408	Lung	Abcb9	Group enriched
ENSMUSG00000029408	TricepsMuscles	Abcb9	Group enriched
ENSMUSG00000032842	Kidney	Abcc10	Group enriched
ENSMUSG00000032842	Liver	Abcc10	Group enriched
ENSMUSG00000032842	Lung	Abcc10	Group enriched
ENSMUSG00000032842	Testis	Abcc10	Group enriched
ENSMUSG00000036872	Brain	Abcc12	Group enriched
ENSMUSG00000036872	Liver	Abcc12	Group enriched
ENSMUSG00000036872	Testis	Abcc12	Group enriched
ENSMUSG00000036872	TricepsMuscles	Abcc12	Group enriched
ENSMUSG00000025194	Kidney	Abcc2	Group enriched
ENSMUSG00000025194	Liver	Abcc2	Group enriched
ENSMUSG00000020865	Lung	Abcc3	Group enriched
ENSMUSG00000020865	Pancreas	Abcc3	Group enriched
ENSMUSG00000032849	Kidney	Abcc4	Group enriched
ENSMUSG00000032849	TricepsMuscles	Abcc4	Group enriched
ENSMUSG00000022822	Liver	Abcc5	Group enriched
ENSMUSG00000022822	TricepsMuscles	Abcc5	Group enriched
ENSMUSG00000030834	Kidney	Abcc6	Group enriched
ENSMUSG00000030834	Liver	Abcc6	Group enriched
ENSMUSG00000030834	Testis	Abcc6	Group enriched
ENSMUSG00000040136	Brain	Abcc8	Group enriched
ENSMUSG00000040136	Heart	Abcc8	Group enriched
ENSMUSG00000040136	Testis	Abcc8	Group enriched
ENSMUSG00000030249	Liver	Abcc9	Group enriched
ENSMUSG00000030249	TricepsMuscles	Abcc9	Group enriched
ENSMUSG00000031378	Liver	Abcd1	Group enriched
ENSMUSG00000031378	Spleen	Abcd1	Group enriched
ENSMUSG00000055782	Brain	Abcd2	Group enriched
ENSMUSG00000055782	Liver	Abcd2	Group enriched
ENSMUSG00000021240	Heart	Abcd4	Group enriched
ENSMUSG00000021240	Kidney	Abcd4	Group enriched
ENSMUSG00000021240	Liver	Abcd4	Group enriched
ENSMUSG00000021240	TricepsMuscles	Abcd4	Group enriched
ENSMUSG00000024030	Brain	Abcg1	Group enriched
ENSMUSG00000024030	Liver	Abcg1	Group enriched
ENSMUSG00000029299	Liver	Abcg3	Group enriched
ENSMUSG00000029299	Spleen	Abcg3	Group enriched
ENSMUSG00000040505	Liver	Abcg5	Tissue enriched
ENSMUSG00000024254	Liver	Abcg8	Tissue enriched
ENSMUSG00000006638	Heart	Abhd1	Group enriched
ENSMUSG00000006638	Kidney	Abhd1	Group enriched
ENSMUSG00000006638	TricepsMuscles	Abhd1	Group enriched
ENSMUSG00000042210	Testis	Abhd14a	Group enriched
ENSMUSG00000042210	TricepsMuscles	Abhd14a	Group enriched
ENSMUSG00000000686	Liver	Abhd15	Tissue enriched
ENSMUSG00000003346	Brain	Abhd17a	Group enriched
ENSMUSG00000003346	Liver	Abhd17a	Group enriched
ENSMUSG00000047368	Liver	Abhd17b	Group enriched
ENSMUSG00000047368	Spleen	Abhd17b	Group enriched
ENSMUSG00000047368	Testis	Abhd17b	Group enriched
ENSMUSG00000038459	Brain	Abhd17c	Group enriched
ENSMUSG00000038459	Liver	Abhd17c	Group enriched
ENSMUSG00000038459	Lung	Abhd17c	Group enriched
ENSMUSG00000038459	Testis	Abhd17c	Group enriched
ENSMUSG00000037818	Heart	Abhd18	Group enriched
ENSMUSG00000037818	Liver	Abhd18	Group enriched
ENSMUSG00000039202	Kidney	Abhd2	Group enriched
ENSMUSG00000039202	Liver	Abhd2	Group enriched
ENSMUSG00000039202	Lung	Abhd2	Group enriched
ENSMUSG00000039202	Pancreas	Abhd2	Group enriched
ENSMUSG00000039202	Testis	Abhd2	Group enriched
ENSMUSG00000002475	Brain	Abhd3	Group enriched
ENSMUSG00000002475	Liver	Abhd3	Group enriched
ENSMUSG00000002475	Testis	Abhd3	Group enriched
ENSMUSG00000040997	Testis	Abhd4	Tissue enriched
ENSMUSG00000026782	Brain	Abi2	Group enriched
ENSMUSG00000026782	Eye	Abi2	Group enriched
ENSMUSG00000026782	Heart	Abi2	Group enriched
ENSMUSG00000018381	Heart	Abi3	Group enriched
ENSMUSG00000018381	Liver	Abi3	Group enriched
ENSMUSG00000018381	Lung	Abi3	Group enriched
ENSMUSG00000018381	Spleen	Abi3	Group enriched
ENSMUSG00000035258	ArticularCartilage	Abi3bp	Group enriched
ENSMUSG00000035258	Lung	Abi3bp	Group enriched
ENSMUSG00000038827	Heart	Abitram	Group enriched
ENSMUSG00000038827	Liver	Abitram	Group enriched
ENSMUSG00000038827	Spleen	Abitram	Group enriched
ENSMUSG00000038827	Testis	Abitram	Group enriched
ENSMUSG00000026842	Brain	Abl1	Group enriched
ENSMUSG00000026842	Heart	Abl1	Group enriched
ENSMUSG00000026842	Liver	Abl1	Group enriched
ENSMUSG00000026596	Brain	Abl2	Group enriched
ENSMUSG00000026596	Eye	Abl2	Group enriched
ENSMUSG00000026596	Heart	Abl2	Group enriched
ENSMUSG00000026596	Testis	Abl2	Group enriched
ENSMUSG00000026596	TricepsMuscles	Abl2	Group enriched
ENSMUSG00000025085	Lung	Ablim1	Tissue enriched
ENSMUSG00000029095	Brain	Ablim2	Group enriched
ENSMUSG00000029095	Heart	Ablim2	Group enriched
ENSMUSG00000029095	TricepsMuscles	Ablim2	Group enriched
ENSMUSG00000032735	Brain	Ablim3	Group enriched
ENSMUSG00000032735	Liver	Ablim3	Group enriched
ENSMUSG00000032735	Lung	Ablim3	Group enriched
ENSMUSG00000017631	Brain	Abr	Tissue enriched
ENSMUSG00000042895	TricepsMuscles	Abra	Tissue enriched
ENSMUSG00000035234	Liver	Abraxas1	Tissue enriched
ENSMUSG00000036376	Liver	Abt1	Tissue enriched
ENSMUSG00000030083	Heart	Abtb1	Group enriched
ENSMUSG00000030083	TricepsMuscles	Abtb1	Group enriched
ENSMUSG00000032724	Eye	Abtb2	Tissue enriched
ENSMUSG00000010651	Kidney	Acaa1b	Group enriched
ENSMUSG00000010651	Liver	Acaa1b	Group enriched
ENSMUSG00000042010	Pancreas	Acacb	Group enriched
ENSMUSG00000042010	TricepsMuscles	Acacb	Group enriched
ENSMUSG00000029456	Kidney	Acad10	Tissue enriched
ENSMUSG00000042647	Heart	Acad12	Group enriched
ENSMUSG00000042647	Lung	Acad12	Group enriched
ENSMUSG00000042647	TricepsMuscles	Acad12	Group enriched
ENSMUSG00000030607	ArticularCartilage	Acan	Group enriched
ENSMUSG00000030607	Brain	Acan	Group enriched
ENSMUSG00000001588	Liver	Acap1	Group enriched
ENSMUSG00000001588	Spleen	Acap1	Group enriched
ENSMUSG00000029033	Brain	Acap3	Group enriched
ENSMUSG00000029033	Heart	Acap3	Group enriched
ENSMUSG00000029033	Liver	Acap3	Group enriched
ENSMUSG00000062480	Kidney	Acat3	Group enriched
ENSMUSG00000062480	Liver	Acat3	Group enriched
ENSMUSG00000062480	Testis	Acat3	Group enriched
ENSMUSG00000026781	Brain	Acbd5	Group enriched
ENSMUSG00000026781	Liver	Acbd5	Group enriched
ENSMUSG00000033701	Brain	Acbd6	Group enriched
ENSMUSG00000033701	Heart	Acbd6	Group enriched
ENSMUSG00000033701	Liver	Acbd6	Group enriched
ENSMUSG00000033701	Testis	Acbd6	Group enriched
ENSMUSG00000040272	Brain	Accs	Group enriched
ENSMUSG00000040272	Heart	Accs	Group enriched
ENSMUSG00000040272	Liver	Accs	Group enriched
ENSMUSG00000038000	Liver	Acd	Tissue enriched
ENSMUSG00000015405	Kidney	Ace2	Group enriched
ENSMUSG00000015405	Spleen	Ace2	Group enriched
ENSMUSG00000101605	Kidney	Ace3	Group enriched
ENSMUSG00000101605	Testis	Ace3	Group enriched
ENSMUSG00000030760	Liver	Acer3	Tissue enriched
ENSMUSG00000023328	Brain	Ache	Group enriched
ENSMUSG00000023328	Eye	Ache	Group enriched
ENSMUSG00000023328	Heart	Ache	Group enriched
ENSMUSG00000023328	TricepsMuscles	Ache	Group enriched
ENSMUSG00000022185	Lung	Acin1	Tissue enriched
ENSMUSG00000026348	Kidney	Acmsd	Group enriched
ENSMUSG00000026348	Liver	Acmsd	Group enriched
ENSMUSG00000070985	Kidney	Acnat1	Group enriched
ENSMUSG00000070985	Liver	Acnat1	Group enriched
ENSMUSG00000060317	Brain	Acnat2	Group enriched
ENSMUSG00000060317	Kidney	Acnat2	Group enriched
ENSMUSG00000060317	Liver	Acnat2	Group enriched
ENSMUSG00000022126	Liver	Acod1	Tissue enriched
ENSMUSG00000034853	Kidney	Acot11	Tissue enriched
ENSMUSG00000021620	Kidney	Acot12	Group enriched
ENSMUSG00000021620	Liver	Acot12	Group enriched
ENSMUSG00000021228	Liver	Acot3	Tissue enriched
ENSMUSG00000052392	Kidney	Acot4	Group enriched
ENSMUSG00000052392	Liver	Acot4	Group enriched
ENSMUSG00000043487	Heart	Acot6	Group enriched
ENSMUSG00000043487	Liver	Acot6	Group enriched
ENSMUSG00000025287	Liver	Acot9	Group enriched
ENSMUSG00000025287	Lung	Acot9	Group enriched
ENSMUSG00000021751	Kidney	Acox2	Group enriched
ENSMUSG00000021751	Liver	Acox2	Group enriched
ENSMUSG00000021751	Lung	Acox2	Group enriched
ENSMUSG00000029098	Kidney	Acox3	Tissue enriched
ENSMUSG00000027380	Lung	Acoxl	Tissue enriched
ENSMUSG00000001348	ArticularCartilage	Acp5	Group enriched
ENSMUSG00000001348	Liver	Acp5	Group enriched
ENSMUSG00000001348	Spleen	Acp5	Group enriched
ENSMUSG00000022622	Testis	Acr	Tissue enriched
ENSMUSG00000072770	Testis	Acrbp	Tissue enriched
ENSMUSG00000032110	Testis	Acrv1	Tissue enriched
ENSMUSG00000032281	Brain	Acsbg1	Group enriched
ENSMUSG00000032281	Testis	Acsbg1	Group enriched
ENSMUSG00000024209	Testis	Acsbg3	Tissue enriched
ENSMUSG00000032883	Testis	Acsl3	Tissue enriched
ENSMUSG00000024981	Liver	Acsl5	Group enriched
ENSMUSG00000024981	Lung	Acsl5	Group enriched
ENSMUSG00000020333	Eye	Acsl6	Group enriched
ENSMUSG00000020333	Testis	Acsl6	Group enriched
ENSMUSG00000033533	Eye	Acsm1	Group enriched
ENSMUSG00000033533	Kidney	Acsm1	Group enriched
ENSMUSG00000033533	Liver	Acsm1	Group enriched
ENSMUSG00000030945	Brain	Acsm2	Group enriched
ENSMUSG00000030945	Kidney	Acsm2	Group enriched
ENSMUSG00000030945	Liver	Acsm2	Group enriched
ENSMUSG00000030935	Kidney	Acsm3	Group enriched
ENSMUSG00000030935	Liver	Acsm3	Group enriched
ENSMUSG00000047026	Brain	Acsm4	Tissue enriched
ENSMUSG00000030972	Kidney	Acsm5	Group enriched
ENSMUSG00000030972	Liver	Acsm5	Group enriched
ENSMUSG00000035948	Kidney	Acss3	Group enriched
ENSMUSG00000035948	Liver	Acss3	Group enriched
ENSMUSG00000035948	Spleen	Acss3	Group enriched
ENSMUSG00000031972	ArticularCartilage	Acta1	Group enriched
ENSMUSG00000031972	Lung	Acta1	Group enriched
ENSMUSG00000031972	Tendon	Acta1	Group enriched
ENSMUSG00000031972	TricepsMuscles	Acta1	Group enriched
ENSMUSG00000035783	Liver	Acta2	Group enriched
ENSMUSG00000035783	TricepsMuscles	Acta2	Group enriched
ENSMUSG00000029580	Heart	Actb	Group enriched
ENSMUSG00000029580	Liver	Actb	Group enriched
ENSMUSG00000029580	Lung	Actb	Group enriched
ENSMUSG00000068614	Brain	Actc1	Group enriched
ENSMUSG00000068614	Heart	Actc1	Group enriched
ENSMUSG00000068614	Liver	Actc1	Group enriched
ENSMUSG00000068614	Lung	Actc1	Group enriched
ENSMUSG00000059430	Lung	Actg2	Group enriched
ENSMUSG00000059430	TricepsMuscles	Actg2	Group enriched
ENSMUSG00000029712	Brain	Actl6b	Tissue enriched
ENSMUSG00000070979	Testis	Actl7a	Tissue enriched
ENSMUSG00000070980	Testis	Actl7b	Tissue enriched
ENSMUSG00000006457	Lung	Actn3	Group enriched
ENSMUSG00000006457	Tendon	Actn3	Group enriched
ENSMUSG00000006457	TricepsMuscles	Actn3	Group enriched
ENSMUSG00000056367	Brain	Actr3b	Group enriched
ENSMUSG00000056367	Heart	Actr3b	Group enriched
ENSMUSG00000037761	Heart	Actr5	Group enriched
ENSMUSG00000037761	Liver	Actr5	Group enriched
ENSMUSG00000037761	Lung	Actr5	Group enriched
ENSMUSG00000037761	Testis	Actr5	Group enriched
ENSMUSG00000019948	Heart	Actr6	Group enriched
ENSMUSG00000019948	Liver	Actr6	Group enriched
ENSMUSG00000019948	TricepsMuscles	Actr6	Group enriched
ENSMUSG00000015971	Heart	Actr8	Group enriched
ENSMUSG00000015971	Liver	Actr8	Group enriched
ENSMUSG00000015971	Lung	Actr8	Group enriched
ENSMUSG00000051276	Testis	Actrt2	Tissue enriched
ENSMUSG00000037737	Testis	Actrt3	Tissue enriched
ENSMUSG00000026836	Brain	Acvr1	Tissue enriched
ENSMUSG00000000532	Brain	Acvr1b	Tissue enriched
ENSMUSG00000026834	Brain	Acvr1c	Tissue enriched
ENSMUSG00000000530	Liver	Acvrl1	Group enriched
ENSMUSG00000000530	Lung	Acvrl1	Group enriched
ENSMUSG00000017697	Spleen	Ada	Tissue enriched
ENSMUSG00000027719	Heart	Adad1	Group enriched
ENSMUSG00000027719	Testis	Adad1	Group enriched
ENSMUSG00000024266	Testis	Adad2	Tissue enriched
ENSMUSG00000027259	Brain	Adal	Group enriched
ENSMUSG00000027259	Eye	Adal	Group enriched
ENSMUSG00000027259	Liver	Adal	Group enriched
ENSMUSG00000027259	TricepsMuscles	Adal	Group enriched
ENSMUSG00000020926	Brain	Adam11	Group enriched
ENSMUSG00000020926	Heart	Adam11	Group enriched
ENSMUSG00000028041	Heart	Adam15	Group enriched
ENSMUSG00000028041	Liver	Adam15	Group enriched
ENSMUSG00000052593	Heart	Adam17	Group enriched
ENSMUSG00000052593	Lung	Adam17	Group enriched
ENSMUSG00000031552	Testis	Adam18	Tissue enriched
ENSMUSG00000062438	Testis	Adam1b	Tissue enriched
ENSMUSG00000022039	Testis	Adam2	Tissue enriched
ENSMUSG00000040537	Brain	Adam22	Group enriched
ENSMUSG00000040537	Eye	Adam22	Group enriched
ENSMUSG00000040537	Heart	Adam22	Group enriched
ENSMUSG00000025964	Brain	Adam23	Group enriched
ENSMUSG00000025964	Liver	Adam23	Group enriched
ENSMUSG00000025964	TricepsMuscles	Adam23	Group enriched
ENSMUSG00000037437	Pancreas	Adam32	Group enriched
ENSMUSG00000037437	Testis	Adam32	Group enriched
ENSMUSG00000031554	Spleen	Adam5	Group enriched
ENSMUSG00000031554	Testis	Adam5	Group enriched
ENSMUSG00000043945	Brain	Adam6a	Group enriched
ENSMUSG00000043945	Testis	Adam6a	Group enriched
ENSMUSG00000025473	Liver	Adam8	Tissue enriched
ENSMUSG00000031555	TricepsMuscles	Adam9	Tissue enriched
ENSMUSG00000022893	Liver	Adamts1	Group enriched
ENSMUSG00000022893	Lung	Adamts1	Group enriched
ENSMUSG00000022893	TricepsMuscles	Adamts1	Group enriched
ENSMUSG00000014852	Liver	Adamts13	Tissue enriched
ENSMUSG00000033453	Heart	Adamts15	Tissue enriched
ENSMUSG00000058145	Lung	Adamts17	Tissue enriched
ENSMUSG00000006403	Liver	Adamts4	Tissue enriched
ENSMUSG00000022894	TricepsMuscles	Adamts5	Tissue enriched
ENSMUSG00000031994	Heart	Adamts8	Tissue enriched
ENSMUSG00000066113	ArticularCartilage	Adamtsl1	Group enriched
ENSMUSG00000066113	Lung	Adamtsl1	Group enriched
ENSMUSG00000036040	Heart	Adamtsl2	Group enriched
ENSMUSG00000036040	Liver	Adamtsl2	Group enriched
ENSMUSG00000070469	Lung	Adamtsl3	Tissue enriched
ENSMUSG00000015850	Heart	Adamtsl4	Group enriched
ENSMUSG00000015850	Liver	Adamtsl4	Group enriched
ENSMUSG00000015850	Lung	Adamtsl4	Group enriched
ENSMUSG00000043822	Heart	Adamtsl5	Group enriched
ENSMUSG00000043822	Lung	Adamtsl5	Group enriched
ENSMUSG00000043822	TricepsMuscles	Adamtsl5	Group enriched
ENSMUSG00000056413	Brain	Adap1	Group enriched
ENSMUSG00000056413	Liver	Adap1	Group enriched
ENSMUSG00000056413	Spleen	Adap1	Group enriched
ENSMUSG00000020709	Liver	Adap2	Group enriched
ENSMUSG00000020709	Lung	Adap2	Group enriched
ENSMUSG00000020709	Spleen	Adap2	Group enriched
ENSMUSG00000027951	Liver	Adar	Group enriched
ENSMUSG00000027951	Testis	Adar	Group enriched
ENSMUSG00000020262	Brain	Adarb1	Group enriched
ENSMUSG00000020262	Eye	Adarb1	Group enriched
ENSMUSG00000020262	Heart	Adarb1	Group enriched
ENSMUSG00000020262	Liver	Adarb1	Group enriched
ENSMUSG00000031949	Liver	Adat1	Tissue enriched
ENSMUSG00000019808	Liver	Adat2	Group enriched
ENSMUSG00000019808	Spleen	Adat2	Group enriched
ENSMUSG00000019808	Testis	Adat2	Group enriched
ENSMUSG00000113640	Liver	Adat3	Group enriched
ENSMUSG00000113640	Spleen	Adat3	Group enriched
ENSMUSG00000113640	Testis	Adat3	Group enriched
ENSMUSG00000021044	Brain	Adck1	Group enriched
ENSMUSG00000021044	Kidney	Adck1	Group enriched
ENSMUSG00000021044	TricepsMuscles	Adck1	Group enriched
ENSMUSG00000046947	Brain	Adck2	Tissue enriched
ENSMUSG00000022550	Liver	Adck5	Tissue enriched
ENSMUSG00000020431	Brain	Adcy1	Tissue enriched
ENSMUSG00000021536	Brain	Adcy2	Group enriched
ENSMUSG00000021536	Eye	Adcy2	Group enriched
ENSMUSG00000021536	Lung	Adcy2	Group enriched
ENSMUSG00000021536	TricepsMuscles	Adcy2	Group enriched
ENSMUSG00000020654	Brain	Adcy3	Group enriched
ENSMUSG00000020654	Heart	Adcy3	Group enriched
ENSMUSG00000020654	Kidney	Adcy3	Group enriched
ENSMUSG00000022220	Heart	Adcy4	Group enriched
ENSMUSG00000022220	Liver	Adcy4	Group enriched
ENSMUSG00000022220	Lung	Adcy4	Group enriched
ENSMUSG00000022220	TricepsMuscles	Adcy4	Group enriched
ENSMUSG00000022840	Brain	Adcy5	Group enriched
ENSMUSG00000022840	Heart	Adcy5	Group enriched
ENSMUSG00000022840	Kidney	Adcy5	Group enriched
ENSMUSG00000022840	Liver	Adcy5	Group enriched
ENSMUSG00000022994	Heart	Adcy6	Group enriched
ENSMUSG00000022994	Liver	Adcy6	Group enriched
ENSMUSG00000031659	Liver	Adcy7	Group enriched
ENSMUSG00000031659	TricepsMuscles	Adcy7	Group enriched
ENSMUSG00000022376	Brain	Adcy8	Tissue enriched
ENSMUSG00000005580	Brain	Adcy9	Group enriched
ENSMUSG00000005580	Liver	Adcy9	Group enriched
ENSMUSG00000005580	TricepsMuscles	Adcy9	Group enriched
ENSMUSG00000024256	Brain	Adcyap1	Tissue enriched
ENSMUSG00000029778	Brain	Adcyap1r1	Tissue enriched
ENSMUSG00000030000	Brain	Add2	Group enriched
ENSMUSG00000030000	Eye	Add2	Group enriched
ENSMUSG00000025475	Brain	Adgra1	Tissue enriched
ENSMUSG00000031486	Heart	Adgra2	Group enriched
ENSMUSG00000031486	Lung	Adgra2	Group enriched
ENSMUSG00000031486	TricepsMuscles	Adgra2	Group enriched
ENSMUSG00000029090	Lung	Adgra3	Tissue enriched
ENSMUSG00000034730	Brain	Adgrb1	Tissue enriched
ENSMUSG00000028782	Brain	Adgrb2	Tissue enriched
ENSMUSG00000033569	Brain	Adgrb3	Group enriched
ENSMUSG00000033569	Eye	Adgrb3	Group enriched
ENSMUSG00000004730	Liver	Adgre1	Group enriched
ENSMUSG00000004730	Lung	Adgre1	Group enriched
ENSMUSG00000004730	Spleen	Adgre1	Group enriched
ENSMUSG00000032915	Liver	Adgre4	Tissue enriched
ENSMUSG00000002885	Lung	Adgre5	Group enriched
ENSMUSG00000002885	Spleen	Adgre5	Group enriched
ENSMUSG00000056492	Brain	Adgrf5	Group enriched
ENSMUSG00000056492	Heart	Adgrf5	Group enriched
ENSMUSG00000056492	Liver	Adgrf5	Group enriched
ENSMUSG00000056492	Lung	Adgrf5	Group enriched
ENSMUSG00000031785	Brain	Adgrg1	Group enriched
ENSMUSG00000031785	Heart	Adgrg1	Group enriched
ENSMUSG00000031785	Kidney	Adgrg1	Group enriched
ENSMUSG00000031785	Testis	Adgrg1	Group enriched
ENSMUSG00000060470	Liver	Adgrg3	Tissue enriched
ENSMUSG00000039116	Liver	Adgrg6	Group enriched
ENSMUSG00000039116	Lung	Adgrg6	Group enriched
ENSMUSG00000013033	Brain	Adgrl1	Group enriched
ENSMUSG00000013033	Pancreas	Adgrl1	Group enriched
ENSMUSG00000013033	Testis	Adgrl1	Group enriched
ENSMUSG00000028184	Brain	Adgrl2	Group enriched
ENSMUSG00000028184	Heart	Adgrl2	Group enriched
ENSMUSG00000028184	Kidney	Adgrl2	Group enriched
ENSMUSG00000028184	Liver	Adgrl2	Group enriched
ENSMUSG00000028184	Lung	Adgrl2	Group enriched
ENSMUSG00000037605	Brain	Adgrl3	Group enriched
ENSMUSG00000037605	Eye	Adgrl3	Group enriched
ENSMUSG00000037605	Lung	Adgrl3	Group enriched
ENSMUSG00000039167	Liver	Adgrl4	Group enriched
ENSMUSG00000039167	Lung	Adgrl4	Group enriched
ENSMUSG00000069170	Eye	Adgrv1	Tissue enriched
ENSMUSG00000037797	Kidney	Adh4	Group enriched
ENSMUSG00000037797	Liver	Adh4	Group enriched
ENSMUSG00000053054	Liver	Adh6a	Tissue enriched
ENSMUSG00000074206	Heart	Adh6b	Group enriched
ENSMUSG00000074206	Liver	Adh6b	Group enriched
ENSMUSG00000055301	Eye	Adh7	Group enriched
ENSMUSG00000055301	Liver	Adh7	Group enriched
ENSMUSG00000055301	Lung	Adh7	Group enriched
ENSMUSG00000025911	Heart	Adhfe1	Group enriched
ENSMUSG00000025911	Kidney	Adhfe1	Group enriched
ENSMUSG00000044405	Testis	Adig	Tissue enriched
ENSMUSG00000022878	Heart	Adipoq	Group enriched
ENSMUSG00000022878	Lung	Adipoq	Group enriched
ENSMUSG00000022878	TricepsMuscles	Adipoq	Group enriched
ENSMUSG00000026457	Eye	Adipor1	Group enriched
ENSMUSG00000026457	Liver	Adipor1	Group enriched
ENSMUSG00000030168	Liver	Adipor2	Group enriched
ENSMUSG00000030168	TricepsMuscles	Adipor2	Group enriched
ENSMUSG00000030790	Heart	Adm	Tissue enriched
ENSMUSG00000053950	Liver	Adnp2	Tissue enriched
ENSMUSG00000042429	Brain	Adora1	Tissue enriched
ENSMUSG00000031448	Heart	Adprhl1	Group enriched
ENSMUSG00000031448	Testis	Adprhl1	Group enriched
ENSMUSG00000031448	TricepsMuscles	Adprhl1	Group enriched
ENSMUSG00000020910	Spleen	Adprm	Group enriched
ENSMUSG00000020910	Testis	Adprm	Group enriched
ENSMUSG00000045875	Brain	Adra1a	Tissue enriched
ENSMUSG00000050541	Brain	Adra1b	Group enriched
ENSMUSG00000050541	Heart	Adra1b	Group enriched
ENSMUSG00000050541	Liver	Adra1b	Group enriched
ENSMUSG00000033717	Brain	Adra2a	Tissue enriched
ENSMUSG00000058620	Liver	Adra2b	Tissue enriched
ENSMUSG00000020473	ArticularCartilage	Aebp1	Tissue enriched
ENSMUSG00000030232	Liver	Aebp2	Tissue enriched
ENSMUSG00000029094	Heart	Afap1	Group enriched
ENSMUSG00000029094	Liver	Afap1	Group enriched
ENSMUSG00000029094	Lung	Afap1	Group enriched
ENSMUSG00000025083	Heart	Afap1l2	Group enriched
ENSMUSG00000025083	Lung	Afap1l2	Group enriched
ENSMUSG00000029313	Liver	Aff1	Tissue enriched
ENSMUSG00000031189	Lung	Aff2	Tissue enriched
ENSMUSG00000049470	Heart	Aff4	Group enriched
ENSMUSG00000049470	Liver	Aff4	Group enriched
ENSMUSG00000038302	Heart	Afg1l	Group enriched
ENSMUSG00000038302	Kidney	Afg1l	Group enriched
ENSMUSG00000038302	Liver	Afg1l	Group enriched
ENSMUSG00000038302	TricepsMuscles	Afg1l	Group enriched
ENSMUSG00000031967	Liver	Afg3l1	Tissue enriched
ENSMUSG00000017718	Kidney	Afmid	Group enriched
ENSMUSG00000017718	Liver	Afmid	Group enriched
ENSMUSG00000017718	Spleen	Afmid	Group enriched
ENSMUSG00000054932	Eye	Afp	Group enriched
ENSMUSG00000054932	Liver	Afp	Group enriched
ENSMUSG00000049659	Heart	Aftph	Group enriched
ENSMUSG00000049659	Liver	Aftph	Group enriched
ENSMUSG00000055013	Lung	Agap1	Tissue enriched
ENSMUSG00000025422	Brain	Agap2	Group enriched
ENSMUSG00000025422	Spleen	Agap2	Group enriched
ENSMUSG00000023353	Brain	Agap3	Tissue enriched
ENSMUSG00000025754	TricepsMuscles	Agbl1	Tissue enriched
ENSMUSG00000015452	Lung	Ager	Tissue enriched
ENSMUSG00000021681	Eye	Aggf1	Group enriched
ENSMUSG00000021681	Liver	Aggf1	Group enriched
ENSMUSG00000040706	Liver	Agmat	Tissue enriched
ENSMUSG00000050103	Liver	Agmo	Tissue enriched
ENSMUSG00000028842	Heart	Ago3	Tissue enriched
ENSMUSG00000042500	Heart	Ago4	Tissue enriched
ENSMUSG00000034254	Brain	Agpat1	Tissue enriched
ENSMUSG00000026922	Heart	Agpat2	Group enriched
ENSMUSG00000026922	Kidney	Agpat2	Group enriched
ENSMUSG00000026922	Liver	Agpat2	Group enriched
ENSMUSG00000026922	Lung	Agpat2	Group enriched
ENSMUSG00000026922	TricepsMuscles	Agpat2	Group enriched
ENSMUSG00000023827	Brain	Agpat4	Group enriched
ENSMUSG00000023827	Liver	Agpat4	Group enriched
ENSMUSG00000023827	Lung	Agpat4	Group enriched
ENSMUSG00000023827	Testis	Agpat4	Group enriched
ENSMUSG00000031467	Heart	Agpat5	Group enriched
ENSMUSG00000031467	Liver	Agpat5	Group enriched
ENSMUSG00000031467	Lung	Agpat5	Group enriched
ENSMUSG00000031467	TricepsMuscles	Agpat5	Group enriched
ENSMUSG00000020581	Lung	Agr2	Group enriched
ENSMUSG00000020581	Pancreas	Agr2	Group enriched
ENSMUSG00000036231	Lung	Agr3	Tissue enriched
ENSMUSG00000041936	Lung	Agrn	Tissue enriched
ENSMUSG00000021557	Pancreas	Agtpbp1	Tissue enriched
ENSMUSG00000029007	Heart	Agtrap	Tissue enriched
ENSMUSG00000026272	Brain	Agxt	Group enriched
ENSMUSG00000026272	Liver	Agxt	Group enriched
ENSMUSG00000089678	Kidney	Agxt2	Group enriched
ENSMUSG00000089678	Liver	Agxt2	Group enriched
ENSMUSG00000026491	Lung	Ahctf1	Tissue enriched
ENSMUSG00000037692	Heart	Ahdc1	Tissue enriched
ENSMUSG00000019986	Brain	Ahi1	Group enriched
ENSMUSG00000019986	Eye	Ahi1	Group enriched
ENSMUSG00000019986	Heart	Ahi1	Group enriched
ENSMUSG00000019256	Liver	Ahr	Tissue enriched
ENSMUSG00000020288	Liver	Ahsa2	Tissue enriched
ENSMUSG00000035875	Heart	AI182371	Group enriched
ENSMUSG00000035875	Liver	AI182371	Group enriched
ENSMUSG00000062753	Brain	AI413582	Tissue enriched
ENSMUSG00000045165	Spleen	AI467606	Tissue enriched
ENSMUSG00000010290	Brain	AI597479	Group enriched
ENSMUSG00000010290	Heart	AI597479	Group enriched
ENSMUSG00000010290	Lung	AI597479	Group enriched
ENSMUSG00000034382	Liver	AI661453	Group enriched
ENSMUSG00000034382	Lung	AI661453	Group enriched
ENSMUSG00000042901	Eye	Aida	Tissue enriched
ENSMUSG00000024397	Liver	Aif1	Group enriched
ENSMUSG00000024397	Lung	Aif1	Group enriched
ENSMUSG00000024397	Spleen	Aif1	Group enriched
ENSMUSG00000001864	Heart	Aif1l	Group enriched
ENSMUSG00000001864	Kidney	Aif1l	Group enriched
ENSMUSG00000001864	Liver	Aif1l	Group enriched
ENSMUSG00000001864	Lung	Aif1l	Group enriched
ENSMUSG00000020085	Liver	Aifm2	Tissue enriched
ENSMUSG00000022763	Brain	Aifm3	Tissue enriched
ENSMUSG00000019806	Brain	Aig1	Tissue enriched
ENSMUSG00000037860	Liver	Aim2	Tissue enriched
ENSMUSG00000040554	Eye	Aipl1	Tissue enriched
ENSMUSG00000029419	Brain	Ajm1	Group enriched
ENSMUSG00000029419	Liver	Ajm1	Group enriched
ENSMUSG00000022178	Liver	Ajuba	Tissue enriched
ENSMUSG00000039058	Brain	Ak5	Tissue enriched
ENSMUSG00000078941	Liver	Ak6	Group enriched
ENSMUSG00000078941	Pancreas	Ak6	Group enriched
ENSMUSG00000078941	Spleen	Ak6	Group enriched
ENSMUSG00000041323	Kidney	Ak7	Group enriched
ENSMUSG00000041323	Lung	Ak7	Group enriched
ENSMUSG00000041323	Testis	Ak7	Group enriched
ENSMUSG00000026807	Lung	Ak8	Group enriched
ENSMUSG00000026807	Testis	Ak8	Group enriched
ENSMUSG00000091636	Brain	Akain1	Tissue enriched
ENSMUSG00000018428	Heart	Akap1	Group enriched
ENSMUSG00000018428	Liver	Akap1	Group enriched
ENSMUSG00000018428	TricepsMuscles	Akap1	Group enriched
ENSMUSG00000022016	Liver	Akap11	Group enriched
ENSMUSG00000022016	Spleen	Akap11	Group enriched
ENSMUSG00000022016	Testis	Akap11	Group enriched
ENSMUSG00000036551	Lung	Akap14	Tissue enriched
ENSMUSG00000030344	Spleen	Akap3	Group enriched
ENSMUSG00000030344	Testis	Akap3	Group enriched
ENSMUSG00000050089	Brain	Akap4	Group enriched
ENSMUSG00000050089	Lung	Akap4	Group enriched
ENSMUSG00000050089	Testis	Akap4	Group enriched
ENSMUSG00000021057	Lung	Akap5	Tissue enriched
ENSMUSG00000061603	Brain	Akap6	Group enriched
ENSMUSG00000061603	Heart	Akap6	Group enriched
ENSMUSG00000061603	Spleen	Akap6	Group enriched
ENSMUSG00000061603	TricepsMuscles	Akap6	Group enriched
ENSMUSG00000039166	Brain	Akap7	Group enriched
ENSMUSG00000039166	Heart	Akap7	Group enriched
ENSMUSG00000039166	Lung	Akap7	Group enriched
ENSMUSG00000002625	Liver	Akap8l	Group enriched
ENSMUSG00000002625	Lung	Akap8l	Group enriched
ENSMUSG00000002625	Testis	Akap8l	Group enriched
ENSMUSG00000031023	Lung	Akip1	Tissue enriched
ENSMUSG00000028291	Liver	Akirin2	Tissue enriched
ENSMUSG00000039158	Heart	Akna	Group enriched
ENSMUSG00000039158	Liver	Akna	Group enriched
ENSMUSG00000039158	Lung	Akna	Group enriched
ENSMUSG00000021211	Kidney	Akr1c12	Group enriched
ENSMUSG00000021211	Liver	Akr1c12	Group enriched
ENSMUSG00000021211	Pancreas	Akr1c12	Group enriched
ENSMUSG00000021213	Liver	Akr1c13	Group enriched
ENSMUSG00000021213	Pancreas	Akr1c13	Group enriched
ENSMUSG00000021213	Spleen	Akr1c13	Group enriched
ENSMUSG00000033715	Kidney	Akr1c14	Group enriched
ENSMUSG00000033715	Liver	Akr1c14	Group enriched
ENSMUSG00000033715	Lung	Akr1c14	Group enriched
ENSMUSG00000021214	Kidney	Akr1c18	Tissue enriched
ENSMUSG00000071551	Heart	Akr1c19	Group enriched
ENSMUSG00000071551	Liver	Akr1c19	Group enriched
ENSMUSG00000054757	Brain	Akr1c20	Group enriched
ENSMUSG00000054757	Liver	Akr1c20	Group enriched
ENSMUSG00000021207	Kidney	Akr1c21	Tissue enriched
ENSMUSG00000021210	Kidney	Akr1c6	Group enriched
ENSMUSG00000021210	Liver	Akr1c6	Group enriched
ENSMUSG00000021210	Testis	Akr1c6	Group enriched
ENSMUSG00000025955	Testis	Akr1cl	Tissue enriched
ENSMUSG00000038641	Liver	Akr1d1	Group enriched
ENSMUSG00000038641	Testis	Akr1d1	Group enriched
ENSMUSG00000019699	Eye	Akt3	Group enriched
ENSMUSG00000019699	Lung	Akt3	Group enriched
ENSMUSG00000032786	Heart	Alas1	Group enriched
ENSMUSG00000032786	Liver	Alas1	Group enriched
ENSMUSG00000032786	TricepsMuscles	Alas1	Group enriched
ENSMUSG00000025270	Liver	Alas2	Group enriched
ENSMUSG00000025270	Spleen	Alas2	Group enriched
ENSMUSG00000070690	Heart	Albfm1	Tissue enriched
ENSMUSG00000013584	Heart	Aldh1a2	Group enriched
ENSMUSG00000013584	Testis	Aldh1a2	Group enriched
ENSMUSG00000015134	Heart	Aldh1a3	Group enriched
ENSMUSG00000015134	Kidney	Aldh1a3	Group enriched
ENSMUSG00000015134	Pancreas	Aldh1a3	Group enriched
ENSMUSG00000015134	Testis	Aldh1a3	Group enriched
ENSMUSG00000020256	Heart	Aldh1l2	Group enriched
ENSMUSG00000020256	Pancreas	Aldh1l2	Group enriched
ENSMUSG00000019102	Eye	Aldh3a1	Group enriched
ENSMUSG00000019102	Heart	Aldh3a1	Group enriched
ENSMUSG00000019102	Lung	Aldh3a1	Group enriched
ENSMUSG00000024885	Lung	Aldh3b1	Group enriched
ENSMUSG00000024885	Spleen	Aldh3b1	Group enriched
ENSMUSG00000075296	Heart	Aldh3b2	Group enriched
ENSMUSG00000075296	TricepsMuscles	Aldh3b2	Group enriched
ENSMUSG00000037542	Kidney	Aldh8a1	Group enriched
ENSMUSG00000037542	Liver	Aldh8a1	Group enriched
ENSMUSG00000030695	Eye	Aldoa	Group enriched
ENSMUSG00000030695	Heart	Aldoa	Group enriched
ENSMUSG00000030695	TricepsMuscles	Aldoa	Group enriched
ENSMUSG00000059343	Heart	Aldoart1	Group enriched
ENSMUSG00000059343	Kidney	Aldoart1	Group enriched
ENSMUSG00000059343	Lung	Aldoart1	Group enriched
ENSMUSG00000059343	Spleen	Aldoart1	Group enriched
ENSMUSG00000063129	Heart	Aldoart2	Group enriched
ENSMUSG00000063129	Testis	Aldoart2	Group enriched
ENSMUSG00000028307	Kidney	Aldob	Group enriched
ENSMUSG00000028307	Liver	Aldob	Group enriched
ENSMUSG00000028307	Pancreas	Aldob	Group enriched
ENSMUSG00000039427	Liver	Alg1	Group enriched
ENSMUSG00000039427	Testis	Alg1	Group enriched
ENSMUSG00000075470	Brain	Alg10b	Group enriched
ENSMUSG00000075470	Eye	Alg10b	Group enriched
ENSMUSG00000075470	TricepsMuscles	Alg10b	Group enriched
ENSMUSG00000063362	Pancreas	Alg11	Tissue enriched
ENSMUSG00000035845	Liver	Alg12	Group enriched
ENSMUSG00000035845	TricepsMuscles	Alg12	Group enriched
ENSMUSG00000041718	Heart	Alg13	Group enriched
ENSMUSG00000041718	Liver	Alg13	Group enriched
ENSMUSG00000039887	Heart	Alg14	Group enriched
ENSMUSG00000039887	Liver	Alg14	Group enriched
ENSMUSG00000039887	TricepsMuscles	Alg14	Group enriched
ENSMUSG00000033809	Pancreas	Alg3	Group enriched
ENSMUSG00000033809	Testis	Alg3	Group enriched
ENSMUSG00000033809	TricepsMuscles	Alg3	Group enriched
ENSMUSG00000073792	TricepsMuscles	Alg6	Tissue enriched
ENSMUSG00000035704	Brain	Alg8	Group enriched
ENSMUSG00000035704	Liver	Alg8	Group enriched
ENSMUSG00000032059	Liver	Alg9	Group enriched
ENSMUSG00000032059	TricepsMuscles	Alg9	Group enriched
ENSMUSG00000055471	Brain	Alk	Tissue enriched
ENSMUSG00000044339	Liver	Alkbh2	Tissue enriched
ENSMUSG00000040174	Heart	Alkbh3	Group enriched
ENSMUSG00000040174	TricepsMuscles	Alkbh3	Group enriched
ENSMUSG00000042831	Brain	Alkbh6	Group enriched
ENSMUSG00000042831	Liver	Alkbh6	Group enriched
ENSMUSG00000002661	Brain	Alkbh7	Group enriched
ENSMUSG00000002661	Heart	Alkbh7	Group enriched
ENSMUSG00000002661	Kidney	Alkbh7	Group enriched
ENSMUSG00000025899	Liver	Alkbh8	Group enriched
ENSMUSG00000025899	Spleen	Alkbh8	Group enriched
ENSMUSG00000020636	Testis	Allc	Tissue enriched
ENSMUSG00000063810	Liver	Alms1	Group enriched
ENSMUSG00000063810	Lung	Alms1	Group enriched
ENSMUSG00000063810	Pancreas	Alms1	Group enriched
ENSMUSG00000063810	Testis	Alms1	Group enriched
ENSMUSG00000063810	TricepsMuscles	Alms1	Group enriched
ENSMUSG00000000320	Heart	Alox12	Group enriched
ENSMUSG00000000320	Lung	Alox12	Group enriched
ENSMUSG00000000320	Spleen	Alox12	Group enriched
ENSMUSG00000018924	Eye	Alox15	Group enriched
ENSMUSG00000018924	Heart	Alox15	Group enriched
ENSMUSG00000018924	Liver	Alox15	Group enriched
ENSMUSG00000018924	Lung	Alox15	Group enriched
ENSMUSG00000018924	Spleen	Alox15	Group enriched
ENSMUSG00000025701	Heart	Alox5	Group enriched
ENSMUSG00000025701	Liver	Alox5	Group enriched
ENSMUSG00000025701	Lung	Alox5	Group enriched
ENSMUSG00000025701	Spleen	Alox5	Group enriched
ENSMUSG00000060063	Lung	Alox5ap	Tissue enriched
ENSMUSG00000028028	Liver	Alpk1	Tissue enriched
ENSMUSG00000032845	Brain	Alpk2	Group enriched
ENSMUSG00000032845	Heart	Alpk2	Group enriched
ENSMUSG00000032845	TricepsMuscles	Alpk2	Group enriched
ENSMUSG00000038763	Heart	Alpk3	Group enriched
ENSMUSG00000038763	TricepsMuscles	Alpk3	Group enriched
ENSMUSG00000028766	ArticularCartilage	Alpl	Group enriched
ENSMUSG00000028766	Kidney	Alpl	Group enriched
ENSMUSG00000044037	Liver	Als2cl	Tissue enriched
ENSMUSG00000060244	Lung	Alyref2	Tissue enriched
ENSMUSG00000022244	Kidney	Amacr	Tissue enriched
ENSMUSG00000028356	Liver	Ambp	Tissue enriched
ENSMUSG00000040506	Liver	Ambra1	Group enriched
ENSMUSG00000040506	Lung	Ambra1	Group enriched
ENSMUSG00000040506	Spleen	Ambra1	Group enriched
ENSMUSG00000040506	Testis	Ambra1	Group enriched
ENSMUSG00000015890	Liver	Amdhd1	Tissue enriched
ENSMUSG00000036820	Kidney	Amdhd2	Group enriched
ENSMUSG00000036820	Testis	Amdhd2	Group enriched
ENSMUSG00000050332	Liver	Amer1	Tissue enriched
ENSMUSG00000021986	Brain	Amer2	Group enriched
ENSMUSG00000021986	Eye	Amer2	Group enriched
ENSMUSG00000021986	Testis	Amer2	Group enriched
ENSMUSG00000031751	Brain	Amfr	Group enriched
ENSMUSG00000031751	Heart	Amfr	Group enriched
ENSMUSG00000035262	Testis	Amh	Tissue enriched
ENSMUSG00000023047	Testis	Amhr2	Tissue enriched
ENSMUSG00000050947	Brain	Amigo1	Tissue enriched
ENSMUSG00000041915	Liver	Ammecr1l	Tissue enriched
ENSMUSG00000021278	Kidney	Amn	Tissue enriched
ENSMUSG00000068250	Testis	Amn1	Group enriched
ENSMUSG00000068250	TricepsMuscles	Amn1	Group enriched
ENSMUSG00000041688	Brain	Amot	Group enriched
ENSMUSG00000041688	Liver	Amot	Group enriched
ENSMUSG00000041688	Lung	Amot	Group enriched
ENSMUSG00000013076	Heart	Amotl1	Group enriched
ENSMUSG00000013076	Liver	Amotl1	Group enriched
ENSMUSG00000013076	Lung	Amotl1	Group enriched
ENSMUSG00000013076	TricepsMuscles	Amotl1	Group enriched
ENSMUSG00000032531	Heart	Amotl2	Group enriched
ENSMUSG00000032531	Liver	Amotl2	Group enriched
ENSMUSG00000032531	Lung	Amotl2	Group enriched
ENSMUSG00000070385	Heart	Ampd1	Group enriched
ENSMUSG00000070385	Tendon	Ampd1	Group enriched
ENSMUSG00000070385	TricepsMuscles	Ampd1	Group enriched
ENSMUSG00000005686	Heart	Ampd3	Group enriched
ENSMUSG00000005686	Lung	Ampd3	Group enriched
ENSMUSG00000005686	Spleen	Ampd3	Group enriched
ENSMUSG00000021314	Brain	Amph	Group enriched
ENSMUSG00000021314	Eye	Amph	Group enriched
ENSMUSG00000021314	Lung	Amph	Group enriched
ENSMUSG00000032607	Kidney	Amt	Group enriched
ENSMUSG00000032607	Liver	Amt	Group enriched
ENSMUSG00000032607	Pancreas	Amt	Group enriched
ENSMUSG00000074264	Heart	Amy1	Group enriched
ENSMUSG00000074264	Liver	Amy1	Group enriched
ENSMUSG00000074264	Pancreas	Amy1	Group enriched
ENSMUSG00000074264	TricepsMuscles	Amy1	Group enriched
ENSMUSG00000020610	Liver	Amz2	Group enriched
ENSMUSG00000020610	TricepsMuscles	Amz2	Group enriched
ENSMUSG00000036977	Liver	Anapc10	Tissue enriched
ENSMUSG00000035048	Heart	Anapc13	Group enriched
ENSMUSG00000035048	Liver	Anapc13	Group enriched
ENSMUSG00000030649	Liver	Anapc15	Tissue enriched
ENSMUSG00000029176	Testis	Anapc4	Tissue enriched
ENSMUSG00000029466	Brain	Anapc7	Group enriched
ENSMUSG00000029466	Heart	Anapc7	Group enriched
ENSMUSG00000029466	Liver	Anapc7	Group enriched
ENSMUSG00000029466	Lung	Anapc7	Group enriched
ENSMUSG00000029466	TricepsMuscles	Anapc7	Group enriched
ENSMUSG00000072115	ArticularCartilage	Ang	Group enriched
ENSMUSG00000072115	Heart	Ang	Group enriched
ENSMUSG00000072115	Liver	Ang	Group enriched
ENSMUSG00000021257	Testis	Angel1	Tissue enriched
ENSMUSG00000026634	Liver	Angel2	Group enriched
ENSMUSG00000026634	Spleen	Angel2	Group enriched
ENSMUSG00000026634	Testis	Angel2	Group enriched
ENSMUSG00000022309	Heart	Angpt1	Group enriched
ENSMUSG00000022309	Lung	Angpt1	Group enriched
ENSMUSG00000031465	Lung	Angpt2	Tissue enriched
ENSMUSG00000033544	TricepsMuscles	Angptl1	Tissue enriched
ENSMUSG00000004105	ArticularCartilage	Angptl2	Group enriched
ENSMUSG00000004105	Heart	Angptl2	Group enriched
ENSMUSG00000004105	Lung	Angptl2	Group enriched
ENSMUSG00000028553	Liver	Angptl3	Tissue enriched
ENSMUSG00000038742	Liver	Angptl6	Tissue enriched
ENSMUSG00000028989	ArticularCartilage	Angptl7	Group enriched
ENSMUSG00000028989	Tendon	Angptl7	Group enriched
ENSMUSG00000022265	ArticularCartilage	Ank	Group enriched
ENSMUSG00000022265	Brain	Ank	Group enriched
ENSMUSG00000022265	Liver	Ank	Group enriched
ENSMUSG00000022265	TricepsMuscles	Ank	Group enriched
ENSMUSG00000034212	Lung	Ankmy1	Group enriched
ENSMUSG00000034212	Testis	Ankmy1	Group enriched
ENSMUSG00000036188	Heart	Ankmy2	Group enriched
ENSMUSG00000036188	Liver	Ankmy2	Group enriched
ENSMUSG00000036188	Lung	Ankmy2	Group enriched
ENSMUSG00000036188	Spleen	Ankmy2	Group enriched
ENSMUSG00000024803	Heart	Ankrd1	Tissue enriched
ENSMUSG00000031508	Liver	Ankrd10	Tissue enriched
ENSMUSG00000035569	Liver	Ankrd11	Tissue enriched
ENSMUSG00000034647	Eye	Ankrd12	Tissue enriched
ENSMUSG00000041870	Spleen	Ankrd13a	Group enriched
ENSMUSG00000041870	Testis	Ankrd13a	Group enriched
ENSMUSG00000037907	TricepsMuscles	Ankrd13b	Tissue enriched
ENSMUSG00000039988	Liver	Ankrd13c	Tissue enriched
ENSMUSG00000005986	Brain	Ankrd13d	Group enriched
ENSMUSG00000005986	Liver	Ankrd13d	Group enriched
ENSMUSG00000025172	TricepsMuscles	Ankrd2	Tissue enriched
ENSMUSG00000024774	Liver	Ankrd22	Tissue enriched
ENSMUSG00000067653	TricepsMuscles	Ankrd23	Tissue enriched
ENSMUSG00000007827	Heart	Ankrd26	Group enriched
ENSMUSG00000007827	Liver	Ankrd26	Group enriched
ENSMUSG00000007827	Lung	Ankrd26	Group enriched
ENSMUSG00000034867	Brain	Ankrd27	Group enriched
ENSMUSG00000034867	Heart	Ankrd27	Group enriched
ENSMUSG00000034867	Liver	Ankrd27	Group enriched
ENSMUSG00000057766	Brain	Ankrd29	Group enriched
ENSMUSG00000057766	Liver	Ankrd29	Group enriched
ENSMUSG00000022237	Eye	Ankrd33b	Tissue enriched
ENSMUSG00000049097	Brain	Ankrd34a	Group enriched
ENSMUSG00000049097	Eye	Ankrd34a	Group enriched
ENSMUSG00000045034	Brain	Ankrd34b	Tissue enriched
ENSMUSG00000047606	Brain	Ankrd34c	Tissue enriched
ENSMUSG00000020481	Heart	Ankrd36	Group enriched
ENSMUSG00000020481	Testis	Ankrd36	Group enriched
ENSMUSG00000079610	Spleen	Ankrd39	Group enriched
ENSMUSG00000079610	Testis	Ankrd39	Group enriched
ENSMUSG00000020864	Brain	Ankrd40	Group enriched
ENSMUSG00000020864	Heart	Ankrd40	Group enriched
ENSMUSG00000020864	Liver	Ankrd40	Group enriched
ENSMUSG00000020864	TricepsMuscles	Ankrd40	Group enriched
ENSMUSG00000052331	Lung	Ankrd44	Group enriched
ENSMUSG00000052331	Spleen	Ankrd44	Group enriched
ENSMUSG00000044835	Brain	Ankrd45	Group enriched
ENSMUSG00000044835	Testis	Ankrd45	Group enriched
ENSMUSG00000031931	Brain	Ankrd49	Group enriched
ENSMUSG00000031931	Liver	Ankrd49	Group enriched
ENSMUSG00000031931	Spleen	Ankrd49	Group enriched
ENSMUSG00000031931	Testis	Ankrd49	Group enriched
ENSMUSG00000044864	Brain	Ankrd50	Group enriched
ENSMUSG00000044864	Heart	Ankrd50	Group enriched
ENSMUSG00000044864	Liver	Ankrd50	Group enriched
ENSMUSG00000044864	Lung	Ankrd50	Group enriched
ENSMUSG00000014498	Heart	Ankrd52	Group enriched
ENSMUSG00000014498	Liver	Ankrd52	Group enriched
ENSMUSG00000014498	TricepsMuscles	Ankrd52	Group enriched
ENSMUSG00000033055	Liver	Ankrd54	Tissue enriched
ENSMUSG00000040183	Brain	Ankrd6	Tissue enriched
ENSMUSG00000078137	Brain	Ankrd63	Tissue enriched
ENSMUSG00000024219	Liver	Anks1	Tissue enriched
ENSMUSG00000058589	Brain	Anks1b	Group enriched
ENSMUSG00000058589	Heart	Anks1b	Group enriched
ENSMUSG00000022515	Liver	Anks3	Tissue enriched
ENSMUSG00000030909	Kidney	Anks4b	Group enriched
ENSMUSG00000030909	Liver	Anks4b	Group enriched
ENSMUSG00000026199	Heart	Ankzf1	Group enriched
ENSMUSG00000026199	Liver	Ankzf1	Group enriched
ENSMUSG00000036777	Brain	Anln	Group enriched
ENSMUSG00000036777	Liver	Anln	Group enriched
ENSMUSG00000036777	Spleen	Anln	Group enriched
ENSMUSG00000036777	Testis	Anln	Group enriched
ENSMUSG00000031075	Heart	Ano1	Group enriched
ENSMUSG00000031075	Kidney	Ano1	Group enriched
ENSMUSG00000031075	Liver	Ano1	Group enriched
ENSMUSG00000031075	Lung	Ano1	Group enriched
ENSMUSG00000031075	Testis	Ano1	Group enriched
ENSMUSG00000037949	TricepsMuscles	Ano10	Tissue enriched
ENSMUSG00000038115	Eye	Ano2	Tissue enriched
ENSMUSG00000064210	Lung	Ano6	Tissue enriched
ENSMUSG00000034863	Brain	Ano8	Group enriched
ENSMUSG00000034863	Kidney	Ano8	Group enriched
ENSMUSG00000034863	Liver	Ano8	Group enriched
ENSMUSG00000034863	TricepsMuscles	Ano8	Group enriched
ENSMUSG00000033420	Brain	Antxr1	Group enriched
ENSMUSG00000033420	Lung	Antxr1	Group enriched
ENSMUSG00000029338	Heart	Antxr2	Group enriched
ENSMUSG00000029338	Liver	Antxr2	Group enriched
ENSMUSG00000029338	Lung	Antxr2	Group enriched
ENSMUSG00000029338	TricepsMuscles	Antxr2	Group enriched
ENSMUSG00000031635	Liver	Anxa10	Tissue enriched
ENSMUSG00000055114	Liver	Anxa13	Tissue enriched
ENSMUSG00000021950	ArticularCartilage	Anxa8	Group enriched
ENSMUSG00000021950	Heart	Anxa8	Group enriched
ENSMUSG00000021950	Liver	Anxa8	Group enriched
ENSMUSG00000021950	Lung	Anxa8	Group enriched
ENSMUSG00000015702	Heart	Anxa9	Group enriched
ENSMUSG00000015702	Liver	Anxa9	Group enriched
ENSMUSG00000015702	Lung	Anxa9	Group enriched
ENSMUSG00000021322	Liver	Aoah	Tissue enriched
ENSMUSG00000063558	Heart	Aox1	Group enriched
ENSMUSG00000063558	Kidney	Aox1	Group enriched
ENSMUSG00000063558	Liver	Aox1	Group enriched
ENSMUSG00000063558	Lung	Aox1	Group enriched
ENSMUSG00000063558	TricepsMuscles	Aox1	Group enriched
ENSMUSG00000079554	Heart	Aox2	Group enriched
ENSMUSG00000079554	Liver	Aox2	Group enriched
ENSMUSG00000079554	Lung	Aox2	Group enriched
ENSMUSG00000064294	Liver	Aox3	Group enriched
ENSMUSG00000064294	Lung	Aox3	Group enriched
ENSMUSG00000074238	Liver	Ap1ar	Tissue enriched
ENSMUSG00000040701	Lung	Ap1g2	Group enriched
ENSMUSG00000040701	Pancreas	Ap1g2	Group enriched
ENSMUSG00000040701	Spleen	Ap1g2	Group enriched
ENSMUSG00000003309	Kidney	Ap1m2	Group enriched
ENSMUSG00000003309	Lung	Ap1m2	Group enriched
ENSMUSG00000003309	Pancreas	Ap1m2	Group enriched
ENSMUSG00000004849	Testis	Ap1s1	Tissue enriched
ENSMUSG00000054702	Lung	Ap1s3	Group enriched
ENSMUSG00000054702	Pancreas	Ap1s3	Group enriched
ENSMUSG00000054702	Spleen	Ap1s3	Group enriched
ENSMUSG00000062444	Brain	Ap3b2	Tissue enriched
ENSMUSG00000031539	Brain	Ap3m2	Group enriched
ENSMUSG00000031539	Eye	Ap3m2	Group enriched
ENSMUSG00000031539	Lung	Ap3m2	Group enriched
ENSMUSG00000019518	Brain	Ap4m1	Group enriched
ENSMUSG00000019518	Heart	Ap4m1	Group enriched
ENSMUSG00000019518	Liver	Ap4m1	Group enriched
ENSMUSG00000020955	Liver	Ap4s1	Group enriched
ENSMUSG00000020955	TricepsMuscles	Ap4s1	Group enriched
ENSMUSG00000049562	Liver	Ap5b1	Group enriched
ENSMUSG00000049562	Spleen	Ap5b1	Group enriched
ENSMUSG00000049562	Testis	Ap5b1	Group enriched
ENSMUSG00000036291	Liver	Ap5m1	Group enriched
ENSMUSG00000036291	TricepsMuscles	Ap5m1	Group enriched
ENSMUSG00000068264	Kidney	Ap5s1	Group enriched
ENSMUSG00000068264	Spleen	Ap5s1	Group enriched
ENSMUSG00000068264	Testis	Ap5s1	Group enriched
ENSMUSG00000039623	Liver	Ap5z1	Tissue enriched
ENSMUSG00000019979	Liver	Apaf1	Group enriched
ENSMUSG00000019979	Spleen	Apaf1	Group enriched
ENSMUSG00000024897	Brain	Apba1	Group enriched
ENSMUSG00000024897	Eye	Apba1	Group enriched
ENSMUSG00000024897	Heart	Apba1	Group enriched
ENSMUSG00000024897	Testis	Apba1	Group enriched
ENSMUSG00000030519	Brain	Apba2	Tissue enriched
ENSMUSG00000004931	Heart	Apba3	Group enriched
ENSMUSG00000004931	Liver	Apba3	Group enriched
ENSMUSG00000004931	TricepsMuscles	Apba3	Group enriched
ENSMUSG00000037032	Brain	Apbb1	Group enriched
ENSMUSG00000037032	Eye	Apbb1	Group enriched
ENSMUSG00000037032	Heart	Apbb1	Group enriched
ENSMUSG00000026786	Lung	Apbb1ip	Group enriched
ENSMUSG00000026786	Spleen	Apbb1ip	Group enriched
ENSMUSG00000029207	Brain	Apbb2	Group enriched
ENSMUSG00000029207	Heart	Apbb2	Group enriched
ENSMUSG00000029207	Liver	Apbb2	Group enriched
ENSMUSG00000029207	Testis	Apbb2	Group enriched
ENSMUSG00000005871	Brain	Apc	Group enriched
ENSMUSG00000005871	Eye	Apc	Group enriched
ENSMUSG00000005871	Heart	Apc	Group enriched
ENSMUSG00000005871	Liver	Apc	Group enriched
ENSMUSG00000005871	Lung	Apc	Group enriched
ENSMUSG00000020135	Brain	Apc2	Group enriched
ENSMUSG00000020135	Heart	Apc2	Group enriched
ENSMUSG00000026542	Heart	Apcs	Group enriched
ENSMUSG00000026542	Kidney	Apcs	Group enriched
ENSMUSG00000026542	Spleen	Apcs	Group enriched
ENSMUSG00000026542	Testis	Apcs	Group enriched
ENSMUSG00000030051	Liver	Aplf	Tissue enriched
ENSMUSG00000006651	Brain	Aplp1	Tissue enriched
ENSMUSG00000005681	Brain	Apoa2	Group enriched
ENSMUSG00000005681	Heart	Apoa2	Group enriched
ENSMUSG00000005681	Liver	Apoa2	Group enriched
ENSMUSG00000005681	Lung	Apoa2	Group enriched
ENSMUSG00000032079	Liver	Apoa5	Tissue enriched
ENSMUSG00000040613	Liver	Apobec1	Tissue enriched
ENSMUSG00000040694	Heart	Apobec2	Group enriched
ENSMUSG00000040694	Lung	Apobec2	Group enriched
ENSMUSG00000040694	TricepsMuscles	Apobec2	Group enriched
ENSMUSG00000009585	Liver	Apobec3	Tissue enriched
ENSMUSG00000042759	Liver	Apobr	Group enriched
ENSMUSG00000042759	Lung	Apobr	Group enriched
ENSMUSG00000040564	ArticularCartilage	Apoc1	Group enriched
ENSMUSG00000040564	Heart	Apoc1	Group enriched
ENSMUSG00000040564	Liver	Apoc1	Group enriched
ENSMUSG00000040564	Lung	Apoc1	Group enriched
ENSMUSG00000074336	Heart	Apoc4	Group enriched
ENSMUSG00000074336	Liver	Apoc4	Group enriched
ENSMUSG00000074336	Lung	Apoc4	Group enriched
ENSMUSG00000022548	ArticularCartilage	Apod	Group enriched
ENSMUSG00000022548	Brain	Apod	Group enriched
ENSMUSG00000022548	Heart	Apod	Group enriched
ENSMUSG00000022548	Liver	Apod	Group enriched
ENSMUSG00000047631	Liver	Apof	Group enriched
ENSMUSG00000047631	Lung	Apof	Group enriched
ENSMUSG00000050014	TricepsMuscles	Apol10b	Tissue enriched
ENSMUSG00000010601	Liver	Apol7a	Tissue enriched
ENSMUSG00000057346	Liver	Apol9a	Tissue enriched
ENSMUSG00000068246	Liver	Apol9b	Tissue enriched
ENSMUSG00000024391	Heart	Apom	Group enriched
ENSMUSG00000024391	Liver	Apom	Group enriched
ENSMUSG00000024391	Lung	Apom	Group enriched
ENSMUSG00000051716	Liver	Apon	Tissue enriched
ENSMUSG00000018481	Brain	Appbp2	Group enriched
ENSMUSG00000018481	Heart	Appbp2	Group enriched
ENSMUSG00000018481	Liver	Appbp2	Group enriched
ENSMUSG00000028411	Liver	Aptx	Tissue enriched
ENSMUSG00000042797	Kidney	Aqp11	Group enriched
ENSMUSG00000042797	Liver	Aqp11	Group enriched
ENSMUSG00000045091	Pancreas	Aqp12	Tissue enriched
ENSMUSG00000024411	Brain	Aqp4	Group enriched
ENSMUSG00000024411	Eye	Aqp4	Group enriched
ENSMUSG00000024411	TricepsMuscles	Aqp4	Group enriched
ENSMUSG00000044217	Lung	Aqp5	Tissue enriched
ENSMUSG00000030762	Liver	Aqp8	Tissue enriched
ENSMUSG00000032204	Liver	Aqp9	Tissue enriched
ENSMUSG00000046532	Lung	Ar	Group enriched
ENSMUSG00000046532	Testis	Ar	Group enriched
ENSMUSG00000001127	Brain	Araf	Tissue enriched
ENSMUSG00000037999	Brain	Arap2	Group enriched
ENSMUSG00000037999	Liver	Arap2	Group enriched
ENSMUSG00000037999	Lung	Arap2	Group enriched
ENSMUSG00000037999	Pancreas	Arap2	Group enriched
ENSMUSG00000037999	Spleen	Arap2	Group enriched
ENSMUSG00000024451	Liver	Arap3	Tissue enriched
ENSMUSG00000022602	Brain	Arc	Tissue enriched
ENSMUSG00000042350	Liver	Arel1	Tissue enriched
ENSMUSG00000048076	Liver	Arf1	Group enriched
ENSMUSG00000048076	TricepsMuscles	Arf1	Group enriched
ENSMUSG00000062421	Pancreas	Arf2	Group enriched
ENSMUSG00000062421	Spleen	Arf2	Group enriched
ENSMUSG00000051853	Liver	Arf3	Tissue enriched
ENSMUSG00000054277	Pancreas	Arfgap3	Tissue enriched
ENSMUSG00000019852	Brain	Arfgef3	Group enriched
ENSMUSG00000019852	Pancreas	Arfgef3	Group enriched
ENSMUSG00000019987	Brain	Arg1	Group enriched
ENSMUSG00000019987	Liver	Arg1	Group enriched
ENSMUSG00000021125	Kidney	Arg2	Group enriched
ENSMUSG00000021125	Liver	Arg2	Group enriched
ENSMUSG00000021125	Pancreas	Arg2	Group enriched
ENSMUSG00000040459	Heart	Arglu1	Group enriched
ENSMUSG00000040459	Liver	Arglu1	Group enriched
ENSMUSG00000040459	Lung	Arglu1	Group enriched
ENSMUSG00000040459	TricepsMuscles	Arglu1	Group enriched
ENSMUSG00000037148	Heart	Arhgap10	Group enriched
ENSMUSG00000037148	Liver	Arhgap10	Group enriched
ENSMUSG00000037148	Lung	Arhgap10	Group enriched
ENSMUSG00000037148	TricepsMuscles	Arhgap10	Group enriched
ENSMUSG00000041219	Liver	Arhgap11a	Tissue enriched
ENSMUSG00000049744	Liver	Arhgap15	Tissue enriched
ENSMUSG00000039031	Heart	Arhgap18	Group enriched
ENSMUSG00000039031	Liver	Arhgap18	Group enriched
ENSMUSG00000039031	Spleen	Arhgap18	Group enriched
ENSMUSG00000053199	Brain	Arhgap20	Group enriched
ENSMUSG00000053199	Testis	Arhgap20	Group enriched
ENSMUSG00000036591	Brain	Arhgap21	Group enriched
ENSMUSG00000036591	Liver	Arhgap21	Group enriched
ENSMUSG00000063506	Brain	Arhgap22	Group enriched
ENSMUSG00000063506	Liver	Arhgap22	Group enriched
ENSMUSG00000063506	Lung	Arhgap22	Group enriched
ENSMUSG00000049807	Brain	Arhgap23	Tissue enriched
ENSMUSG00000057315	Heart	Arhgap24	Group enriched
ENSMUSG00000057315	Kidney	Arhgap24	Group enriched
ENSMUSG00000057315	Liver	Arhgap24	Group enriched
ENSMUSG00000057315	Lung	Arhgap24	Group enriched
ENSMUSG00000030047	Liver	Arhgap25	Group enriched
ENSMUSG00000030047	Lung	Arhgap25	Group enriched
ENSMUSG00000030047	Spleen	Arhgap25	Group enriched
ENSMUSG00000036452	Brain	Arhgap26	Group enriched
ENSMUSG00000036452	Eye	Arhgap26	Group enriched
ENSMUSG00000036452	Liver	Arhgap26	Group enriched
ENSMUSG00000034255	Heart	Arhgap27	Group enriched
ENSMUSG00000034255	Liver	Arhgap27	Group enriched
ENSMUSG00000034255	Lung	Arhgap27	Group enriched
ENSMUSG00000034255	Spleen	Arhgap27	Group enriched
ENSMUSG00000039831	Liver	Arhgap29	Group enriched
ENSMUSG00000039831	Lung	Arhgap29	Group enriched
ENSMUSG00000039831	Testis	Arhgap29	Group enriched
ENSMUSG00000048865	Liver	Arhgap30	Group enriched
ENSMUSG00000048865	Spleen	Arhgap30	Group enriched
ENSMUSG00000022799	Heart	Arhgap31	Group enriched
ENSMUSG00000022799	Lung	Arhgap31	Group enriched
ENSMUSG00000041444	Brain	Arhgap32	Tissue enriched
ENSMUSG00000036882	Brain	Arhgap33	Tissue enriched
ENSMUSG00000033697	Brain	Arhgap39	Group enriched
ENSMUSG00000033697	Liver	Arhgap39	Group enriched
ENSMUSG00000031389	Heart	Arhgap4	Group enriched
ENSMUSG00000031389	Liver	Arhgap4	Group enriched
ENSMUSG00000031389	Spleen	Arhgap4	Group enriched
ENSMUSG00000050730	Liver	Arhgap42	Group enriched
ENSMUSG00000050730	Lung	Arhgap42	Group enriched
ENSMUSG00000033389	Brain	Arhgap44	Group enriched
ENSMUSG00000033389	Heart	Arhgap44	Group enriched
ENSMUSG00000033389	Lung	Arhgap44	Group enriched
ENSMUSG00000035697	Liver	Arhgap45	Group enriched
ENSMUSG00000035697	Lung	Arhgap45	Group enriched
ENSMUSG00000035697	Spleen	Arhgap45	Group enriched
ENSMUSG00000031355	Lung	Arhgap6	Tissue enriched
ENSMUSG00000078954	Liver	Arhgap8	Tissue enriched
ENSMUSG00000040345	Liver	Arhgap9	Tissue enriched
ENSMUSG00000040964	Liver	Arhgef10l	Group enriched
ENSMUSG00000040964	Pancreas	Arhgef10l	Group enriched
ENSMUSG00000040964	TricepsMuscles	Arhgef10l	Group enriched
ENSMUSG00000059495	Lung	Arhgef12	Tissue enriched
ENSMUSG00000052921	Heart	Arhgef15	Group enriched
ENSMUSG00000052921	Liver	Arhgef15	Group enriched
ENSMUSG00000052921	Lung	Arhgef15	Group enriched
ENSMUSG00000029032	Brain	Arhgef16	Group enriched
ENSMUSG00000029032	Kidney	Arhgef16	Group enriched
ENSMUSG00000029032	Lung	Arhgef16	Group enriched
ENSMUSG00000032875	Lung	Arhgef17	Tissue enriched
ENSMUSG00000004568	Lung	Arhgef18	Tissue enriched
ENSMUSG00000028919	TricepsMuscles	Arhgef19	Tissue enriched
ENSMUSG00000019467	Brain	Arhgef25	Group enriched
ENSMUSG00000019467	Heart	Arhgef25	Group enriched
ENSMUSG00000019467	Liver	Arhgef25	Group enriched
ENSMUSG00000019467	Lung	Arhgef25	Group enriched
ENSMUSG00000036885	Brain	Arhgef26	Group enriched
ENSMUSG00000036885	Eye	Arhgef26	Group enriched
ENSMUSG00000036885	Liver	Arhgef26	Group enriched
ENSMUSG00000036885	Lung	Arhgef26	Group enriched
ENSMUSG00000021662	Brain	Arhgef28	Group enriched
ENSMUSG00000021662	Kidney	Arhgef28	Group enriched
ENSMUSG00000021662	Lung	Arhgef28	Group enriched
ENSMUSG00000021662	Pancreas	Arhgef28	Group enriched
ENSMUSG00000021895	Liver	Arhgef3	Group enriched
ENSMUSG00000021895	Lung	Arhgef3	Group enriched
ENSMUSG00000054901	Brain	Arhgef33	Group enriched
ENSMUSG00000054901	Heart	Arhgef33	Group enriched
ENSMUSG00000054901	Testis	Arhgef33	Group enriched
ENSMUSG00000045094	Liver	Arhgef37	Tissue enriched
ENSMUSG00000051517	Liver	Arhgef39	Tissue enriched
ENSMUSG00000037509	Brain	Arhgef4	Tissue enriched
ENSMUSG00000004562	Brain	Arhgef40	Group enriched
ENSMUSG00000004562	Heart	Arhgef40	Group enriched
ENSMUSG00000004562	Liver	Arhgef40	Group enriched
ENSMUSG00000004562	Lung	Arhgef40	Group enriched
ENSMUSG00000033542	Heart	Arhgef5	Group enriched
ENSMUSG00000033542	Liver	Arhgef5	Group enriched
ENSMUSG00000033542	Lung	Arhgef5	Group enriched
ENSMUSG00000033542	Pancreas	Arhgef5	Group enriched
ENSMUSG00000031133	Heart	Arhgef6	Group enriched
ENSMUSG00000031133	Lung	Arhgef6	Group enriched
ENSMUSG00000031133	Spleen	Arhgef6	Group enriched
ENSMUSG00000031133	TricepsMuscles	Arhgef6	Group enriched
ENSMUSG00000025656	Brain	Arhgef9	Group enriched
ENSMUSG00000025656	Pancreas	Arhgef9	Group enriched
ENSMUSG00000033237	Heart	Arid2	Group enriched
ENSMUSG00000033237	Liver	Arid2	Group enriched
ENSMUSG00000033237	Lung	Arid2	Group enriched
ENSMUSG00000033237	Testis	Arid2	Group enriched
ENSMUSG00000019564	Spleen	Arid3a	Group enriched
ENSMUSG00000019564	Testis	Arid3a	Group enriched
ENSMUSG00000004661	Liver	Arid3b	Tissue enriched
ENSMUSG00000048118	Liver	Arid4a	Group enriched
ENSMUSG00000048118	Lung	Arid4a	Group enriched
ENSMUSG00000039219	Heart	Arid4b	Group enriched
ENSMUSG00000039219	Liver	Arid4b	Group enriched
ENSMUSG00000019947	Liver	Arid5b	Tissue enriched
ENSMUSG00000025870	Brain	Arl10	Group enriched
ENSMUSG00000025870	Kidney	Arl10	Group enriched
ENSMUSG00000022911	Lung	Arl13b	Tissue enriched
ENSMUSG00000027122	Liver	Arl14ep	Tissue enriched
ENSMUSG00000042348	Brain	Arl15	Group enriched
ENSMUSG00000042348	Lung	Arl15	Group enriched
ENSMUSG00000031776	Testis	Arl2bp	Tissue enriched
ENSMUSG00000049866	Liver	Arl4c	Tissue enriched
ENSMUSG00000029404	Heart	Arl6ip4	Group enriched
ENSMUSG00000029404	Liver	Arl6ip4	Group enriched
ENSMUSG00000026960	Heart	Arl6ip6	Group enriched
ENSMUSG00000026960	Lung	Arl6ip6	Group enriched
ENSMUSG00000026960	Spleen	Arl6ip6	Group enriched
ENSMUSG00000024223	Testis	Armc12	Tissue enriched
ENSMUSG00000037683	Lung	Armc3	Group enriched
ENSMUSG00000037683	Testis	Armc3	Group enriched
ENSMUSG00000042178	Liver	Armc5	Group enriched
ENSMUSG00000042178	TricepsMuscles	Armc5	Group enriched
ENSMUSG00000057219	Spleen	Armc7	Group enriched
ENSMUSG00000057219	Testis	Armc7	Group enriched
ENSMUSG00000062590	Heart	Armc9	Group enriched
ENSMUSG00000062590	Kidney	Armc9	Group enriched
ENSMUSG00000062590	Spleen	Armc9	Group enriched
ENSMUSG00000062590	Testis	Armc9	Group enriched
ENSMUSG00000033460	Liver	Armcx1	Group enriched
ENSMUSG00000033460	Pancreas	Armcx1	Group enriched
ENSMUSG00000033436	Brain	Armcx2	Group enriched
ENSMUSG00000033436	Eye	Armcx2	Group enriched
ENSMUSG00000033436	Heart	Armcx2	Group enriched
ENSMUSG00000033436	Liver	Armcx2	Group enriched
ENSMUSG00000033436	Lung	Armcx2	Group enriched
ENSMUSG00000049047	Brain	Armcx3	Group enriched
ENSMUSG00000049047	Liver	Armcx3	Group enriched
ENSMUSG00000049047	Pancreas	Armcx3	Group enriched
ENSMUSG00000049804	Eye	Armcx4	Group enriched
ENSMUSG00000049804	Liver	Armcx4	Group enriched
ENSMUSG00000060268	Testis	Armh1	Tissue enriched
ENSMUSG00000085861	TricepsMuscles	Armh2	Tissue enriched
ENSMUSG00000061759	Testis	Armt1	Group enriched
ENSMUSG00000061759	TricepsMuscles	Armt1	Group enriched
ENSMUSG00000015522	Liver	Arnt	Group enriched
ENSMUSG00000015522	TricepsMuscles	Arnt	Group enriched
ENSMUSG00000015709	Heart	Arnt2	Group enriched
ENSMUSG00000015709	Liver	Arnt2	Group enriched
ENSMUSG00000015709	Testis	Arnt2	Group enriched
ENSMUSG00000055116	Heart	Arntl	Group enriched
ENSMUSG00000055116	Liver	Arntl	Group enriched
ENSMUSG00000055116	Lung	Arntl	Group enriched
ENSMUSG00000039043	Heart	Arpin	Tissue enriched
ENSMUSG00000007656	Heart	Arpp19	Tissue enriched
ENSMUSG00000032503	Brain	Arpp21	Group enriched
ENSMUSG00000032503	Heart	Arpp21	Group enriched
ENSMUSG00000060890	Eye	Arr3	Tissue enriched
ENSMUSG00000060216	Liver	Arrb2	Group enriched
ENSMUSG00000060216	Lung	Arrb2	Group enriched
ENSMUSG00000026972	Brain	Arrdc1	Group enriched
ENSMUSG00000026972	Lung	Arrdc1	Group enriched
ENSMUSG00000026972	TricepsMuscles	Arrdc1	Group enriched
ENSMUSG00000022620	Testis	Arsa	Tissue enriched
ENSMUSG00000020604	Brain	Arsg	Group enriched
ENSMUSG00000020604	Liver	Arsg	Group enriched
ENSMUSG00000021592	Liver	Arsk	Tissue enriched
ENSMUSG00000030996	Heart	Art1	Group enriched
ENSMUSG00000030996	TricepsMuscles	Art1	Group enriched
ENSMUSG00000034842	Heart	Art3	Group enriched
ENSMUSG00000034842	Lung	Art3	Group enriched
ENSMUSG00000034842	Testis	Art3	Group enriched
ENSMUSG00000034842	TricepsMuscles	Art3	Group enriched
ENSMUSG00000030217	Heart	Art4	Group enriched
ENSMUSG00000030217	Liver	Art4	Group enriched
ENSMUSG00000030217	Lung	Art4	Group enriched
ENSMUSG00000030217	Spleen	Art4	Group enriched
ENSMUSG00000118669	Eye	Arvcf	Tissue enriched
ENSMUSG00000024887	Brain	Asah2	Group enriched
ENSMUSG00000024887	Kidney	Asah2	Group enriched
ENSMUSG00000024887	Liver	Asah2	Group enriched
ENSMUSG00000038204	Heart	Asb10	Group enriched
ENSMUSG00000038204	TricepsMuscles	Asb10	Group enriched
ENSMUSG00000031382	Heart	Asb11	Group enriched
ENSMUSG00000031382	TricepsMuscles	Asb11	Group enriched
ENSMUSG00000031204	TricepsMuscles	Asb12	Tissue enriched
ENSMUSG00000033781	Brain	Asb13	Group enriched
ENSMUSG00000033781	Heart	Asb13	Group enriched
ENSMUSG00000033781	Liver	Asb13	Group enriched
ENSMUSG00000033781	TricepsMuscles	Asb13	Group enriched
ENSMUSG00000021898	Heart	Asb14	Group enriched
ENSMUSG00000021898	TricepsMuscles	Asb14	Group enriched
ENSMUSG00000029685	TricepsMuscles	Asb15	Tissue enriched
ENSMUSG00000034768	TricepsMuscles	Asb16	Tissue enriched
ENSMUSG00000067081	TricepsMuscles	Asb18	Tissue enriched
ENSMUSG00000021200	Heart	Asb2	Group enriched
ENSMUSG00000021200	Liver	Asb2	Group enriched
ENSMUSG00000021200	TricepsMuscles	Asb2	Group enriched
ENSMUSG00000020305	Liver	Asb3	Group enriched
ENSMUSG00000020305	TricepsMuscles	Asb3	Group enriched
ENSMUSG00000042607	TricepsMuscles	Asb4	Tissue enriched
ENSMUSG00000031519	TricepsMuscles	Asb5	Tissue enriched
ENSMUSG00000039483	Eye	Asb6	Group enriched
ENSMUSG00000039483	Spleen	Asb6	Group enriched
ENSMUSG00000048175	TricepsMuscles	Asb8	Tissue enriched
ENSMUSG00000031384	Kidney	Asb9	Group enriched
ENSMUSG00000031384	Testis	Asb9	Group enriched
ENSMUSG00000044475	Heart	Ascc1	Group enriched
ENSMUSG00000044475	Liver	Ascc1	Group enriched
ENSMUSG00000044475	Lung	Ascc1	Group enriched
ENSMUSG00000020412	Liver	Ascc2	Group enriched
ENSMUSG00000020412	Pancreas	Ascc2	Group enriched
ENSMUSG00000019857	Spleen	Asf1a	Tissue enriched
ENSMUSG00000005470	Spleen	Asf1b	Group enriched
ENSMUSG00000005470	Testis	Asf1b	Group enriched
ENSMUSG00000020884	Liver	Asgr1	Tissue enriched
ENSMUSG00000040963	Kidney	Asgr2	Group enriched
ENSMUSG00000040963	Liver	Asgr2	Group enriched
ENSMUSG00000028053	Heart	Ash1l	Group enriched
ENSMUSG00000028053	Liver	Ash1l	Group enriched
ENSMUSG00000031575	Lung	Ash2l	Tissue enriched
ENSMUSG00000023017	Brain	Asic1	Group enriched
ENSMUSG00000023017	Kidney	Asic1	Group enriched
ENSMUSG00000029752	Pancreas	Asns	Group enriched
ENSMUSG00000029752	Spleen	Asns	Group enriched
ENSMUSG00000029752	Testis	Asns	Group enriched
ENSMUSG00000026095	Heart	Asnsd1	Tissue enriched
ENSMUSG00000020774	Kidney	Aspa	Group enriched
ENSMUSG00000020774	Liver	Aspa	Group enriched
ENSMUSG00000038704	Kidney	Aspdh	Group enriched
ENSMUSG00000038704	Liver	Aspdh	Group enriched
ENSMUSG00000037686	Kidney	Aspg	Group enriched
ENSMUSG00000037686	Liver	Aspg	Group enriched
ENSMUSG00000037686	Testis	Aspg	Group enriched
ENSMUSG00000046378	Brain	Asphd1	Tissue enriched
ENSMUSG00000029348	Brain	Asphd2	Tissue enriched
ENSMUSG00000033952	Liver	Aspm	Tissue enriched
ENSMUSG00000021388	Lung	Aspn	Group enriched
ENSMUSG00000021388	Tendon	Aspn	Group enriched
ENSMUSG00000021388	TricepsMuscles	Aspn	Group enriched
ENSMUSG00000033508	Eye	Asprv1	Group enriched
ENSMUSG00000033508	Liver	Asprv1	Group enriched
ENSMUSG00000026587	Brain	Astn1	Tissue enriched
ENSMUSG00000028373	Brain	Astn2	Group enriched
ENSMUSG00000028373	Liver	Astn2	Group enriched
ENSMUSG00000037486	Liver	Asxl2	Group enriched
ENSMUSG00000037486	TricepsMuscles	Asxl2	Group enriched
ENSMUSG00000010796	Testis	Asz1	Tissue enriched
ENSMUSG00000022360	Liver	Atad2	Group enriched
ENSMUSG00000022360	Lung	Atad2	Group enriched
ENSMUSG00000022360	Spleen	Atad2	Group enriched
ENSMUSG00000022360	Testis	Atad2	Group enriched
ENSMUSG00000017550	Heart	Atad5	Group enriched
ENSMUSG00000017550	Liver	Atad5	Group enriched
ENSMUSG00000024426	Brain	Atat1	Group enriched
ENSMUSG00000024426	Heart	Atat1	Group enriched
ENSMUSG00000034958	Brain	Atcay	Group enriched
ENSMUSG00000034958	Eye	Atcay	Group enriched
ENSMUSG00000023027	Heart	Atf1	Group enriched
ENSMUSG00000023027	Liver	Atf1	Group enriched
ENSMUSG00000023027	TricepsMuscles	Atf1	Group enriched
ENSMUSG00000027104	Liver	Atf2	Group enriched
ENSMUSG00000027104	Lung	Atf2	Group enriched
ENSMUSG00000026628	Liver	Atf3	Tissue enriched
ENSMUSG00000026663	Heart	Atf6	Group enriched
ENSMUSG00000026663	Liver	Atf6	Group enriched
ENSMUSG00000015461	Liver	Atf6b	Tissue enriched
ENSMUSG00000030213	Liver	Atf7ip	Tissue enriched
ENSMUSG00000021619	Liver	Atg10	Tissue enriched
ENSMUSG00000037204	Brain	Atg101	Group enriched
ENSMUSG00000037204	Testis	Atg101	Group enriched
ENSMUSG00000032905	Heart	Atg12	Group enriched
ENSMUSG00000032905	Liver	Atg12	Group enriched
ENSMUSG00000027244	Brain	Atg13	Group enriched
ENSMUSG00000027244	Liver	Atg13	Group enriched
ENSMUSG00000027244	Testis	Atg13	Group enriched
ENSMUSG00000027244	TricepsMuscles	Atg13	Group enriched
ENSMUSG00000047767	Liver	Atg16l2	Tissue enriched
ENSMUSG00000087119	Liver	Atg4a-ps	Tissue enriched
ENSMUSG00000028550	Liver	Atg4c	Tissue enriched
ENSMUSG00000002820	Brain	Atg4d	Group enriched
ENSMUSG00000002820	TricepsMuscles	Atg4d	Group enriched
ENSMUSG00000033124	Brain	Atg9a	Group enriched
ENSMUSG00000033124	Liver	Atg9a	Group enriched
ENSMUSG00000033124	TricepsMuscles	Atg9a	Group enriched
ENSMUSG00000021066	Brain	Atl1	Tissue enriched
ENSMUSG00000034218	Liver	Atm	Group enriched
ENSMUSG00000034218	Lung	Atm	Group enriched
ENSMUSG00000034218	Spleen	Atm	Group enriched
ENSMUSG00000034218	Testis	Atm	Group enriched
ENSMUSG00000004263	Liver	Atn1	Tissue enriched
ENSMUSG00000025324	Liver	Atp10a	Tissue enriched
ENSMUSG00000055415	ArticularCartilage	Atp10b	Tissue enriched
ENSMUSG00000031441	Kidney	Atp11a	Group enriched
ENSMUSG00000031441	Liver	Atp11a	Group enriched
ENSMUSG00000031441	Lung	Atp11a	Group enriched
ENSMUSG00000037400	Heart	Atp11b	Group enriched
ENSMUSG00000037400	Testis	Atp11b	Group enriched
ENSMUSG00000062949	Liver	Atp11c	Group enriched
ENSMUSG00000062949	Lung	Atp11c	Group enriched
ENSMUSG00000022229	Brain	Atp12a	Group enriched
ENSMUSG00000022229	Kidney	Atp12a	Group enriched
ENSMUSG00000036622	Brain	Atp13a2	Group enriched
ENSMUSG00000036622	Liver	Atp13a2	Group enriched
ENSMUSG00000036622	TricepsMuscles	Atp13a2	Group enriched
ENSMUSG00000022533	Kidney	Atp13a3	Group enriched
ENSMUSG00000022533	Liver	Atp13a3	Group enriched
ENSMUSG00000022533	Lung	Atp13a3	Group enriched
ENSMUSG00000022533	Spleen	Atp13a3	Group enriched
ENSMUSG00000022533	Testis	Atp13a3	Group enriched
ENSMUSG00000040907	Brain	Atp1a3	Group enriched
ENSMUSG00000040907	Eye	Atp1a3	Group enriched
ENSMUSG00000007107	Brain	Atp1a4	Group enriched
ENSMUSG00000007107	Heart	Atp1a4	Group enriched
ENSMUSG00000007107	Lung	Atp1a4	Group enriched
ENSMUSG00000041329	Brain	Atp1b2	Group enriched
ENSMUSG00000041329	Eye	Atp1b2	Group enriched
ENSMUSG00000041329	TricepsMuscles	Atp1b2	Group enriched
ENSMUSG00000016327	TricepsMuscles	Atp1b4	Tissue enriched
ENSMUSG00000025436	Kidney	Atp23	Group enriched
ENSMUSG00000025436	Testis	Atp23	Group enriched
ENSMUSG00000030730	Lung	Atp2a1	Group enriched
ENSMUSG00000030730	Tendon	Atp2a1	Group enriched
ENSMUSG00000030730	TricepsMuscles	Atp2a1	Group enriched
ENSMUSG00000030302	Brain	Atp2b2	Tissue enriched
ENSMUSG00000031376	Brain	Atp2b3	Tissue enriched
ENSMUSG00000032570	Heart	Atp2c1	Tissue enriched
ENSMUSG00000005553	Heart	Atp4a	Tissue enriched
ENSMUSG00000018770	Eye	Atp5g3	Tissue enriched
ENSMUSG00000021290	Brain	Atp5mpl	Group enriched
ENSMUSG00000021290	Heart	Atp5mpl	Group enriched
ENSMUSG00000021290	Liver	Atp5mpl	Group enriched
ENSMUSG00000021290	Lung	Atp5mpl	Group enriched
ENSMUSG00000021290	TricepsMuscles	Atp5mpl	Group enriched
ENSMUSG00000019087	Brain	Atp6ap1	Tissue enriched
ENSMUSG00000031007	Brain	Atp6ap2	Group enriched
ENSMUSG00000031007	Liver	Atp6ap2	Group enriched
ENSMUSG00000038023	Heart	Atp6v0a2	Tissue enriched
ENSMUSG00000038600	Kidney	Atp6v0a4	Group enriched
ENSMUSG00000038600	Testis	Atp6v0a4	Group enriched
ENSMUSG00000028238	Liver	Atp6v0d2	Tissue enriched
ENSMUSG00000006269	Brain	Atp6v1b1	Group enriched
ENSMUSG00000006269	Kidney	Atp6v1b1	Group enriched
ENSMUSG00000020566	Kidney	Atp6v1c2	Group enriched
ENSMUSG00000020566	Lung	Atp6v1c2	Group enriched
ENSMUSG00000053375	Heart	Atp6v1e2	Group enriched
ENSMUSG00000053375	Testis	Atp6v1e2	Group enriched
ENSMUSG00000024403	Brain	Atp6v1g2	Group enriched
ENSMUSG00000024403	Eye	Atp6v1g2	Group enriched
ENSMUSG00000024403	Heart	Atp6v1g2	Group enriched
ENSMUSG00000026394	Kidney	Atp6v1g3	Tissue enriched
ENSMUSG00000033792	Lung	Atp7a	Tissue enriched
ENSMUSG00000006567	Liver	Atp7b	Group enriched
ENSMUSG00000006567	Lung	Atp7b	Group enriched
ENSMUSG00000021983	Brain	Atp8a2	Group enriched
ENSMUSG00000021983	Eye	Atp8a2	Group enriched
ENSMUSG00000039529	Liver	Atp8b1	Group enriched
ENSMUSG00000039529	Pancreas	Atp8b1	Group enriched
ENSMUSG00000060671	Liver	Atp8b2	Tissue enriched
ENSMUSG00000060131	Liver	Atp8b4	Tissue enriched
ENSMUSG00000027546	Heart	Atp9a	Tissue enriched
ENSMUSG00000024566	Brain	Atp9b	Group enriched
ENSMUSG00000024566	Heart	Atp9b	Group enriched
ENSMUSG00000024566	Liver	Atp9b	Group enriched
ENSMUSG00000028710	Heart	Atpaf1	Group enriched
ENSMUSG00000028710	Kidney	Atpaf1	Group enriched
ENSMUSG00000028710	TricepsMuscles	Atpaf1	Group enriched
ENSMUSG00000039065	Heart	Atpsckmt	Group enriched
ENSMUSG00000039065	Kidney	Atpsckmt	Group enriched
ENSMUSG00000039065	Liver	Atpsckmt	Group enriched
ENSMUSG00000039065	Spleen	Atpsckmt	Group enriched
ENSMUSG00000032409	Testis	Atr	Tissue enriched
ENSMUSG00000013622	Heart	Atraid	Group enriched
ENSMUSG00000013622	Liver	Atraid	Group enriched
ENSMUSG00000025646	Kidney	Atrip	Group enriched
ENSMUSG00000025646	Liver	Atrip	Group enriched
ENSMUSG00000025646	Testis	Atrip	Group enriched
ENSMUSG00000054843	Brain	Atrnl1	Group enriched
ENSMUSG00000054843	Liver	Atrnl1	Group enriched
ENSMUSG00000031229	Lung	Atrx	Tissue enriched
ENSMUSG00000046876	Brain	Atxn1	Group enriched
ENSMUSG00000046876	Heart	Atxn1	Group enriched
ENSMUSG00000046876	Liver	Atxn1	Group enriched
ENSMUSG00000069895	Brain	Atxn1l	Group enriched
ENSMUSG00000069895	Heart	Atxn1l	Group enriched
ENSMUSG00000069895	Liver	Atxn1l	Group enriched
ENSMUSG00000021189	Spleen	Atxn3	Group enriched
ENSMUSG00000021189	Testis	Atxn3	Group enriched
ENSMUSG00000021738	Liver	Atxn7	Tissue enriched
ENSMUSG00000020564	Liver	Atxn7l1	Tissue enriched
ENSMUSG00000059995	Liver	Atxn7l3	Tissue enriched
ENSMUSG00000081044	Testis	AU015836	Tissue enriched
ENSMUSG00000028830	Liver	AU040320	Tissue enriched
ENSMUSG00000027496	Spleen	Aurka	Group enriched
ENSMUSG00000027496	Testis	Aurka	Group enriched
ENSMUSG00000065990	Heart	Aurkaip1	Tissue enriched
ENSMUSG00000020897	Liver	Aurkb	Group enriched
ENSMUSG00000020897	Spleen	Aurkb	Group enriched
ENSMUSG00000003604	Liver	Aven	Group enriched
ENSMUSG00000003604	Pancreas	Aven	Group enriched
ENSMUSG00000003604	Testis	Aven	Group enriched
ENSMUSG00000025432	Liver	Avil	Tissue enriched
ENSMUSG00000029787	Brain	Avl9	Tissue enriched
ENSMUSG00000037727	Brain	Avp	Tissue enriched
ENSMUSG00000039182	Heart	AW209491	Group enriched
ENSMUSG00000039182	Liver	AW209491	Group enriched
ENSMUSG00000038112	Brain	AW551984	Tissue enriched
ENSMUSG00000026601	Testis	Axdnd1	Tissue enriched
ENSMUSG00000024182	Liver	Axin1	Tissue enriched
ENSMUSG00000000142	Liver	Axin2	Tissue enriched
ENSMUSG00000037053	Heart	Azgp1	Tissue enriched
ENSMUSG00000039285	Brain	Azi2	Group enriched
ENSMUSG00000039285	Heart	Azi2	Group enriched
ENSMUSG00000039285	Liver	Azi2	Group enriched
ENSMUSG00000045767	Eye	B230219D22Rik	Group enriched
ENSMUSG00000045767	Heart	B230219D22Rik	Group enriched
ENSMUSG00000045767	Lung	B230219D22Rik	Group enriched
ENSMUSG00000043300	Liver	B3galnt1	Tissue enriched
ENSMUSG00000039242	Liver	B3galnt2	Group enriched
ENSMUSG00000039242	TricepsMuscles	B3galnt2	Group enriched
ENSMUSG00000050796	Brain	B3galt6	Group enriched
ENSMUSG00000050796	Eye	B3galt6	Group enriched
ENSMUSG00000050796	Liver	B3galt6	Group enriched
ENSMUSG00000071649	Brain	B3gat3	Tissue enriched
ENSMUSG00000051950	Eye	B3glct	Group enriched
ENSMUSG00000051950	Spleen	B3glct	Group enriched
ENSMUSG00000051650	Liver	B3gnt2	Tissue enriched
ENSMUSG00000043740	Liver	B430306N03Rik	Tissue enriched
ENSMUSG00000006731	Brain	B4galnt1	Group enriched
ENSMUSG00000006731	Liver	B4galnt1	Group enriched
ENSMUSG00000006731	Spleen	B4galnt1	Group enriched
ENSMUSG00000041372	ArticularCartilage	B4galnt3	Tissue enriched
ENSMUSG00000028413	Heart	B4galt1	Group enriched
ENSMUSG00000028413	Liver	B4galt1	Group enriched
ENSMUSG00000017929	Liver	B4galt5	Group enriched
ENSMUSG00000017929	TricepsMuscles	B4galt5	Group enriched
ENSMUSG00000047379	Heart	B4gat1	Group enriched
ENSMUSG00000047379	Kidney	B4gat1	Group enriched
ENSMUSG00000047379	Liver	B4gat1	Group enriched
ENSMUSG00000052364	Brain	B630019K06Rik	Group enriched
ENSMUSG00000052364	Liver	B630019K06Rik	Group enriched
ENSMUSG00000001039	Kidney	B9d1	Group enriched
ENSMUSG00000001039	Lung	B9d1	Group enriched
ENSMUSG00000001039	Testis	B9d1	Group enriched
ENSMUSG00000022296	Brain	Baalc	Tissue enriched
ENSMUSG00000039653	Liver	Baat	Tissue enriched
ENSMUSG00000032086	Brain	Bace1	Tissue enriched
ENSMUSG00000040605	Liver	Bace2	Tissue enriched
ENSMUSG00000025612	Liver	Bach1	Group enriched
ENSMUSG00000025612	Lung	Bach1	Group enriched
ENSMUSG00000040270	Eye	Bach2	Tissue enriched
ENSMUSG00000024959	Testis	Bad	Tissue enriched
ENSMUSG00000042215	Heart	Bag2	Tissue enriched
ENSMUSG00000030847	Heart	Bag3	Group enriched
ENSMUSG00000030847	TricepsMuscles	Bag3	Group enriched
ENSMUSG00000037316	Brain	Bag4	Group enriched
ENSMUSG00000037316	Eye	Bag4	Group enriched
ENSMUSG00000037316	Liver	Bag4	Group enriched
ENSMUSG00000037316	Testis	Bag4	Group enriched
ENSMUSG00000039741	Heart	Bahcc1	Tissue enriched
ENSMUSG00000040007	Liver	Bahd1	Tissue enriched
ENSMUSG00000025372	Brain	Baiap2	Group enriched
ENSMUSG00000025372	Kidney	Baiap2	Group enriched
ENSMUSG00000025372	Lung	Baiap2	Group enriched
ENSMUSG00000038859	Liver	Baiap2l1	Group enriched
ENSMUSG00000038859	Lung	Baiap2l1	Group enriched
ENSMUSG00000038859	Pancreas	Baiap2l1	Group enriched
ENSMUSG00000018126	Kidney	Baiap2l2	Tissue enriched
ENSMUSG00000047507	Brain	Baiap3	Tissue enriched
ENSMUSG00000057789	Spleen	Bak1	Tissue enriched
ENSMUSG00000037307	Testis	Banf2	Tissue enriched
ENSMUSG00000037922	Liver	Bank1	Group enriched
ENSMUSG00000037922	Spleen	Bank1	Group enriched
ENSMUSG00000025316	Liver	Banp	Tissue enriched
ENSMUSG00000021901	Liver	Bap1	Group enriched
ENSMUSG00000021901	TricepsMuscles	Bap1	Group enriched
ENSMUSG00000026196	Liver	Bard1	Tissue enriched
ENSMUSG00000035021	Liver	Baz1a	Group enriched
ENSMUSG00000035021	Lung	Baz1a	Group enriched
ENSMUSG00000035021	Spleen	Baz1a	Group enriched
ENSMUSG00000035021	Testis	Baz1a	Group enriched
ENSMUSG00000002748	Liver	Baz1b	Group enriched
ENSMUSG00000002748	Lung	Baz1b	Group enriched
ENSMUSG00000040054	Liver	Baz2a	Group enriched
ENSMUSG00000040054	Lung	Baz2a	Group enriched
ENSMUSG00000026987	Liver	Baz2b	Group enriched
ENSMUSG00000026987	Lung	Baz2b	Group enriched
ENSMUSG00000026987	TricepsMuscles	Baz2b	Group enriched
ENSMUSG00000002083	Liver	Bbc3	Tissue enriched
ENSMUSG00000084957	Heart	Bbip1	Group enriched
ENSMUSG00000084957	TricepsMuscles	Bbip1	Group enriched
ENSMUSG00000039195	Brain	Bbln	Group enriched
ENSMUSG00000039195	Heart	Bbln	Group enriched
ENSMUSG00000039195	Liver	Bbln	Group enriched
ENSMUSG00000057265	Lung	Bbof1	Tissue enriched
ENSMUSG00000041660	Brain	Bbox1	Group enriched
ENSMUSG00000041660	Liver	Bbox1	Group enriched
ENSMUSG00000006464	Eye	Bbs1	Group enriched
ENSMUSG00000006464	Lung	Bbs1	Group enriched
ENSMUSG00000006464	Testis	Bbs1	Group enriched
ENSMUSG00000031755	Eye	Bbs2	Group enriched
ENSMUSG00000031755	Heart	Bbs2	Group enriched
ENSMUSG00000031755	Testis	Bbs2	Group enriched
ENSMUSG00000025235	Eye	Bbs4	Group enriched
ENSMUSG00000025235	Liver	Bbs4	Group enriched
ENSMUSG00000025235	Lung	Bbs4	Group enriched
ENSMUSG00000063145	Eye	Bbs5	Group enriched
ENSMUSG00000063145	Testis	Bbs5	Group enriched
ENSMUSG00000037325	Eye	Bbs7	Group enriched
ENSMUSG00000037325	Testis	Bbs7	Group enriched
ENSMUSG00000035919	Eye	Bbs9	Group enriched
ENSMUSG00000035919	Lung	Bbs9	Group enriched
ENSMUSG00000035919	Testis	Bbs9	Group enriched
ENSMUSG00000022641	Liver	Bbx	Tissue enriched
ENSMUSG00000052712	Heart	BC004004	Group enriched
ENSMUSG00000052712	Liver	BC004004	Group enriched
ENSMUSG00000026851	Heart	BC005624	Group enriched
ENSMUSG00000026851	Liver	BC005624	Group enriched
ENSMUSG00000026851	Spleen	BC005624	Group enriched
ENSMUSG00000078786	Heart	BC024978	Group enriched
ENSMUSG00000078786	Liver	BC024978	Group enriched
ENSMUSG00000036299	Brain	BC031181	Group enriched
ENSMUSG00000036299	Heart	BC031181	Group enriched
ENSMUSG00000036299	Liver	BC031181	Group enriched
ENSMUSG00000036299	TricepsMuscles	BC031181	Group enriched
ENSMUSG00000090486	Lung	BC035947	Tissue enriched
ENSMUSG00000064063	Testis	BC048507	Tissue enriched
ENSMUSG00000045942	Testis	BC049762	Tissue enriched
ENSMUSG00000031022	Lung	BC051019	Tissue enriched
ENSMUSG00000057246	Testis	BC051142	Tissue enriched
ENSMUSG00000041406	Liver	BC055324	Group enriched
ENSMUSG00000041406	Testis	BC055324	Group enriched
ENSMUSG00000004892	Brain	Bcan	Group enriched
ENSMUSG00000004892	Eye	Bcan	Group enriched
ENSMUSG00000004892	Lung	Bcan	Group enriched
ENSMUSG00000028121	Brain	Bcar3	Group enriched
ENSMUSG00000028121	Eye	Bcar3	Group enriched
ENSMUSG00000028121	Liver	Bcar3	Group enriched
ENSMUSG00000013523	Brain	Bcas1	Group enriched
ENSMUSG00000013523	Liver	Bcas1	Group enriched
ENSMUSG00000059439	Brain	Bcas3	Tissue enriched
ENSMUSG00000030268	ArticularCartilage	Bcat1	Group enriched
ENSMUSG00000030268	Brain	Bcat1	Group enriched
ENSMUSG00000030268	Eye	Bcat1	Group enriched
ENSMUSG00000030268	Kidney	Bcat1	Group enriched
ENSMUSG00000037525	Liver	Bcdin3d	Tissue enriched
ENSMUSG00000027792	Heart	Bche	Group enriched
ENSMUSG00000027792	Liver	Bche	Group enriched
ENSMUSG00000027792	TricepsMuscles	Bche	Group enriched
ENSMUSG00000028191	Heart	Bcl10	Group enriched
ENSMUSG00000028191	Kidney	Bcl10	Group enriched
ENSMUSG00000028191	Liver	Bcl10	Group enriched
ENSMUSG00000028191	Spleen	Bcl10	Group enriched
ENSMUSG00000000861	Brain	Bcl11a	Tissue enriched
ENSMUSG00000048251	Brain	Bcl11b	Tissue enriched
ENSMUSG00000057329	Kidney	Bcl2	Group enriched
ENSMUSG00000057329	Liver	Bcl2	Group enriched
ENSMUSG00000057329	Lung	Bcl2	Group enriched
ENSMUSG00000057329	Spleen	Bcl2	Group enriched
ENSMUSG00000007659	Brain	Bcl2l1	Group enriched
ENSMUSG00000007659	Kidney	Bcl2l1	Group enriched
ENSMUSG00000007659	Lung	Bcl2l1	Group enriched
ENSMUSG00000003190	Liver	Bcl2l12	Tissue enriched
ENSMUSG00000030200	Liver	Bcl2l14	Tissue enriched
ENSMUSG00000089682	Brain	Bcl2l2	Group enriched
ENSMUSG00000089682	Kidney	Bcl2l2	Group enriched
ENSMUSG00000022508	Liver	Bcl6	Group enriched
ENSMUSG00000022508	TricepsMuscles	Bcl6	Group enriched
ENSMUSG00000029438	Liver	Bcl7a	Group enriched
ENSMUSG00000029438	Lung	Bcl7a	Group enriched
ENSMUSG00000029681	Brain	Bcl7b	Group enriched
ENSMUSG00000029681	Liver	Bcl7b	Group enriched
ENSMUSG00000029681	Lung	Bcl7b	Group enriched
ENSMUSG00000029681	Spleen	Bcl7b	Group enriched
ENSMUSG00000029681	Testis	Bcl7b	Group enriched
ENSMUSG00000030814	Liver	Bcl7c	Tissue enriched
ENSMUSG00000038256	Liver	Bcl9	Tissue enriched
ENSMUSG00000063382	Heart	Bcl9l	Group enriched
ENSMUSG00000063382	Liver	Bcl9l	Group enriched
ENSMUSG00000063382	Lung	Bcl9l	Group enriched
ENSMUSG00000063382	Testis	Bcl9l	Group enriched
ENSMUSG00000037608	Eye	Bclaf1	Group enriched
ENSMUSG00000037608	Heart	Bclaf1	Group enriched
ENSMUSG00000037608	Lung	Bclaf1	Group enriched
ENSMUSG00000044150	Liver	Bclaf3	Tissue enriched
ENSMUSG00000031845	Liver	Bco1	Tissue enriched
ENSMUSG00000032066	Liver	Bco2	Tissue enriched
ENSMUSG00000040363	Eye	Bcor	Group enriched
ENSMUSG00000040363	Liver	Bcor	Group enriched
ENSMUSG00000040363	Lung	Bcor	Group enriched
ENSMUSG00000009681	Brain	Bcr	Group enriched
ENSMUSG00000009681	Heart	Bcr	Group enriched
ENSMUSG00000028167	Heart	Bdh2	Group enriched
ENSMUSG00000028167	Kidney	Bdh2	Group enriched
ENSMUSG00000049658	Lung	Bdp1	Group enriched
ENSMUSG00000049658	TricepsMuscles	Bdp1	Group enriched
ENSMUSG00000035086	Liver	Becn1	Group enriched
ENSMUSG00000035086	Spleen	Becn1	Group enriched
ENSMUSG00000040867	Brain	Begain	Tissue enriched
ENSMUSG00000038214	Liver	Bend3	Tissue enriched
ENSMUSG00000048186	Lung	Bend7	Tissue enriched
ENSMUSG00000020169	TricepsMuscles	Best3	Tissue enriched
ENSMUSG00000042750	Brain	Bex2	Tissue enriched
ENSMUSG00000027420	Eye	Bfsp1	Tissue enriched
ENSMUSG00000032556	Eye	Bfsp2	Tissue enriched
ENSMUSG00000030256	Liver	Bhlhe41	Tissue enriched
ENSMUSG00000074768	Liver	Bhmt	Group enriched
ENSMUSG00000074768	Testis	Bhmt	Group enriched
ENSMUSG00000042118	Kidney	Bhmt2	Group enriched
ENSMUSG00000042118	Liver	Bhmt2	Group enriched
ENSMUSG00000014329	Heart	Bicc1	Group enriched
ENSMUSG00000014329	Liver	Bicc1	Group enriched
ENSMUSG00000003452	Brain	Bicd1	Group enriched
ENSMUSG00000003452	Heart	Bicd1	Group enriched
ENSMUSG00000003452	Liver	Bicd1	Group enriched
ENSMUSG00000003452	TricepsMuscles	Bicd1	Group enriched
ENSMUSG00000041609	TricepsMuscles	Bicdl1	Tissue enriched
ENSMUSG00000070808	Liver	Bicra	Group enriched
ENSMUSG00000070808	Lung	Bicra	Group enriched
ENSMUSG00000036568	Liver	Bicral	Tissue enriched
ENSMUSG00000004446	Spleen	Bid	Tissue enriched
ENSMUSG00000098112	Heart	Bin2	Group enriched
ENSMUSG00000098112	Lung	Bin2	Group enriched
ENSMUSG00000098112	Spleen	Bin2	Group enriched
ENSMUSG00000098112	Testis	Bin2	Group enriched
ENSMUSG00000022089	Heart	Bin3	Group enriched
ENSMUSG00000022089	Liver	Bin3	Group enriched
ENSMUSG00000022089	Lung	Bin3	Group enriched
ENSMUSG00000022089	Spleen	Bin3	Group enriched
ENSMUSG00000022089	Testis	Bin3	Group enriched
ENSMUSG00000057367	Brain	Birc2	Group enriched
ENSMUSG00000057367	Heart	Birc2	Group enriched
ENSMUSG00000057367	Liver	Birc2	Group enriched
ENSMUSG00000017716	Liver	Birc5	Tissue enriched
ENSMUSG00000038840	Eye	Birc7	Tissue enriched
ENSMUSG00000014453	Spleen	Blk	Tissue enriched
ENSMUSG00000030528	Liver	Blm	Tissue enriched
ENSMUSG00000061132	Liver	Blnk	Tissue enriched
ENSMUSG00000057506	Brain	Bloc1s2	Group enriched
ENSMUSG00000057506	Heart	Bloc1s2	Group enriched
ENSMUSG00000057506	Liver	Bloc1s2	Group enriched
ENSMUSG00000057506	Testis	Bloc1s2	Group enriched
ENSMUSG00000057667	Heart	Bloc1s3	Tissue enriched
ENSMUSG00000038982	Heart	Bloc1s5	Group enriched
ENSMUSG00000038982	Liver	Bloc1s5	Group enriched
ENSMUSG00000026577	Heart	Blzf1	Group enriched
ENSMUSG00000026577	Liver	Blzf1	Group enriched
ENSMUSG00000044117	Brain	Bmerb1	Tissue enriched
ENSMUSG00000026739	Liver	Bmi1	Group enriched
ENSMUSG00000026739	Lung	Bmi1	Group enriched
ENSMUSG00000022098	ArticularCartilage	Bmp1	Group enriched
ENSMUSG00000022098	Heart	Bmp1	Group enriched
ENSMUSG00000022098	Liver	Bmp1	Group enriched
ENSMUSG00000030046	Heart	Bmp10	Tissue enriched
ENSMUSG00000034663	Liver	Bmp2k	Group enriched
ENSMUSG00000034663	Lung	Bmp2k	Group enriched
ENSMUSG00000029335	Heart	Bmp3	Group enriched
ENSMUSG00000029335	Lung	Bmp3	Group enriched
ENSMUSG00000021835	TricepsMuscles	Bmp4	Tissue enriched
ENSMUSG00000032179	Lung	Bmp5	Tissue enriched
ENSMUSG00000039004	Lung	Bmp6	Tissue enriched
ENSMUSG00000032726	ArticularCartilage	Bmp8a	Tissue enriched
ENSMUSG00000031963	Eye	Bmper	Group enriched
ENSMUSG00000031963	Lung	Bmper	Group enriched
ENSMUSG00000021796	Heart	Bmpr1a	Tissue enriched
ENSMUSG00000067336	Brain	Bmpr2	Group enriched
ENSMUSG00000067336	Heart	Bmpr2	Group enriched
ENSMUSG00000067336	Lung	Bmpr2	Group enriched
ENSMUSG00000067336	Testis	Bmpr2	Group enriched
ENSMUSG00000030138	Eye	Bms1	Group enriched
ENSMUSG00000030138	Heart	Bms1	Group enriched
ENSMUSG00000030138	Liver	Bms1	Group enriched
ENSMUSG00000030138	Lung	Bms1	Group enriched
ENSMUSG00000042742	Liver	Bmt2	Tissue enriched
ENSMUSG00000031377	Heart	Bmx	Group enriched
ENSMUSG00000031377	Liver	Bmx	Group enriched
ENSMUSG00000024191	Heart	Bnip1	Group enriched
ENSMUSG00000024191	TricepsMuscles	Bnip1	Group enriched
ENSMUSG00000011958	Lung	Bnip2	Tissue enriched
ENSMUSG00000078566	Brain	Bnip3	Group enriched
ENSMUSG00000078566	Heart	Bnip3	Group enriched
ENSMUSG00000078566	Liver	Bnip3	Group enriched
ENSMUSG00000078566	TricepsMuscles	Bnip3	Group enriched
ENSMUSG00000022051	Liver	Bnip3l	Tissue enriched
ENSMUSG00000022687	TricepsMuscles	Boc	Tissue enriched
ENSMUSG00000044502	Brain	Bod1	Group enriched
ENSMUSG00000044502	Heart	Bod1	Group enriched
ENSMUSG00000044502	Liver	Bod1	Group enriched
ENSMUSG00000026278	Brain	Bok	Group enriched
ENSMUSG00000026278	Spleen	Bok	Group enriched
ENSMUSG00000045160	Heart	Bola3	Group enriched
ENSMUSG00000045160	Liver	Bola3	Group enriched
ENSMUSG00000045160	TricepsMuscles	Bola3	Group enriched
ENSMUSG00000025977	Testis	Boll	Tissue enriched
ENSMUSG00000022557	Liver	Bop1	Group enriched
ENSMUSG00000022557	Spleen	Bop1	Group enriched
ENSMUSG00000022070	Liver	Bora	Tissue enriched
ENSMUSG00000045176	Brain	Borcs6	Group enriched
ENSMUSG00000045176	Eye	Borcs6	Group enriched
ENSMUSG00000045176	Heart	Borcs6	Group enriched
ENSMUSG00000045176	Liver	Borcs6	Group enriched
ENSMUSG00000045176	TricepsMuscles	Borcs6	Group enriched
ENSMUSG00000062376	Brain	Borcs7	Group enriched
ENSMUSG00000062376	Heart	Borcs7	Group enriched
ENSMUSG00000062376	Liver	Borcs7	Group enriched
ENSMUSG00000002345	Brain	Borcs8	Group enriched
ENSMUSG00000002345	Heart	Borcs8	Group enriched
ENSMUSG00000002345	Liver	Borcs8	Group enriched
ENSMUSG00000002345	Testis	Borcs8	Group enriched
ENSMUSG00000027483	Lung	Bpifa1	Tissue enriched
ENSMUSG00000042459	Lung	Bpifa2	Tissue enriched
ENSMUSG00000027485	Lung	Bpifb1	Tissue enriched
ENSMUSG00000040481	Lung	Bptf	Tissue enriched
ENSMUSG00000002413	Brain	Braf	Group enriched
ENSMUSG00000002413	Lung	Braf	Group enriched
ENSMUSG00000002413	Testis	Braf	Group enriched
ENSMUSG00000029458	Liver	Brap	Tissue enriched
ENSMUSG00000000148	Spleen	Brat1	Group enriched
ENSMUSG00000000148	Testis	Brat1	Group enriched
ENSMUSG00000017146	Liver	Brca1	Tissue enriched
ENSMUSG00000041147	Liver	Brca2	Tissue enriched
ENSMUSG00000022387	Brain	Brd1	Group enriched
ENSMUSG00000022387	Liver	Brd1	Group enriched
ENSMUSG00000022387	Lung	Brd1	Group enriched
ENSMUSG00000024335	Eye	Brd2	Group enriched
ENSMUSG00000024335	Liver	Brd2	Group enriched
ENSMUSG00000024335	Lung	Brd2	Group enriched
ENSMUSG00000026918	Eye	Brd3	Group enriched
ENSMUSG00000026918	Liver	Brd3	Group enriched
ENSMUSG00000026918	Lung	Brd3	Group enriched
ENSMUSG00000024002	Heart	Brd4	Group enriched
ENSMUSG00000024002	Liver	Brd4	Group enriched
ENSMUSG00000024002	Lung	Brd4	Group enriched
ENSMUSG00000031660	Testis	Brd7	Tissue enriched
ENSMUSG00000049357	Testis	Brd8dc	Tissue enriched
ENSMUSG00000057649	Heart	Brd9	Group enriched
ENSMUSG00000057649	Liver	Brd9	Group enriched
ENSMUSG00000057649	Lung	Brd9	Group enriched
ENSMUSG00000011158	Eye	Brf1	Tissue enriched
ENSMUSG00000028351	Brain	Brinp1	Group enriched
ENSMUSG00000028351	Spleen	Brinp1	Group enriched
ENSMUSG00000004031	Brain	Brinp2	Tissue enriched
ENSMUSG00000035131	Brain	Brinp3	Tissue enriched
ENSMUSG00000034329	Liver	Brip1	Tissue enriched
ENSMUSG00000022247	Liver	Brix1	Group enriched
ENSMUSG00000022247	Lung	Brix1	Group enriched
ENSMUSG00000022247	Spleen	Brix1	Group enriched
ENSMUSG00000033940	Brain	Brk1	Group enriched
ENSMUSG00000033940	Heart	Brk1	Group enriched
ENSMUSG00000033940	Kidney	Brk1	Group enriched
ENSMUSG00000080268	Liver	Brms1	Tissue enriched
ENSMUSG00000012076	Heart	Brms1l	Group enriched
ENSMUSG00000012076	Liver	Brms1l	Group enriched
ENSMUSG00000012076	Lung	Brms1l	Group enriched
ENSMUSG00000001632	Liver	Brpf1	Group enriched
ENSMUSG00000001632	Lung	Brpf1	Group enriched
ENSMUSG00000035390	Brain	Brsk1	Group enriched
ENSMUSG00000035390	Eye	Brsk1	Group enriched
ENSMUSG00000035390	Heart	Brsk1	Group enriched
ENSMUSG00000053046	Brain	Brsk2	Group enriched
ENSMUSG00000053046	Eye	Brsk2	Group enriched
ENSMUSG00000053046	Pancreas	Brsk2	Group enriched
ENSMUSG00000022914	TricepsMuscles	Brwd1	Tissue enriched
ENSMUSG00000063663	Brain	Brwd3	Group enriched
ENSMUSG00000063663	Liver	Brwd3	Group enriched
ENSMUSG00000071657	Brain	Bscl2	Group enriched
ENSMUSG00000071657	Eye	Bscl2	Group enriched
ENSMUSG00000071657	Lung	Bscl2	Group enriched
ENSMUSG00000071657	Testis	Bscl2	Group enriched
ENSMUSG00000040859	Liver	Bsdc1	Tissue enriched
ENSMUSG00000032589	Brain	Bsn	Group enriched
ENSMUSG00000032589	Eye	Bsn	Group enriched
ENSMUSG00000025418	Kidney	Bsnd	Group enriched
ENSMUSG00000025418	Liver	Bsnd	Group enriched
ENSMUSG00000028392	Liver	Bspry	Tissue enriched
ENSMUSG00000029082	Heart	Bst1	Group enriched
ENSMUSG00000029082	Liver	Bst1	Group enriched
ENSMUSG00000029082	Lung	Bst1	Group enriched
ENSMUSG00000046718	Heart	Bst2	Group enriched
ENSMUSG00000046718	Liver	Bst2	Group enriched
ENSMUSG00000046718	Lung	Bst2	Group enriched
ENSMUSG00000040565	Testis	Btaf1	Tissue enriched
ENSMUSG00000025103	Brain	Btbd1	Group enriched
ENSMUSG00000025103	Heart	Btbd1	Group enriched
ENSMUSG00000025103	TricepsMuscles	Btbd1	Group enriched
ENSMUSG00000020042	Brain	Btbd11	Tissue enriched
[truncated: 16,733 more rows]

## Sheet: Rat
Gene.ID	Tissue	Gene.name	Category
ENSRNOG00000004692	Heart	A1bg	Tissue enriched
ENSRNOG00000033195	Kidney	A1cf	Group enriched
ENSRNOG00000033195	Liver	A1cf	Group enriched
ENSRNOG00000028896	SpinalCord	A2m	Tissue enriched
ENSRNOG00000013445	Kidney	Aaas	Tissue enriched
ENSRNOG00000048489	Kidney	AABR07002775.1	Tissue enriched
ENSRNOG00000014946	Kidney	AABR07005588.1	Group enriched
ENSRNOG00000014946	Liver	AABR07005588.1	Group enriched
ENSRNOG00000061844	Kidney	AABR07005618.1	Group enriched
ENSRNOG00000061844	Liver	AABR07005618.1	Group enriched
ENSRNOG00000046420	Testis	AABR07006458.1	Tissue enriched
ENSRNOG00000046333	Heart	AABR07007032.1	Group enriched
ENSRNOG00000046333	Kidney	AABR07007032.1	Group enriched
ENSRNOG00000059093	Kidney	AABR07012583.2	Tissue enriched
ENSRNOG00000023365	Kidney	AABR07013086.1	Tissue enriched
ENSRNOG00000058153	Kidney	AABR07013202.1	Tissue enriched
ENSRNOG00000052298	Kidney	AABR07014974.1	Tissue enriched
ENSRNOG00000051196	Kidney	AABR07018038.1	Tissue enriched
ENSRNOG00000061152	Kidney	AABR07018038.3	Tissue enriched
ENSRNOG00000056537	Testis	AABR07021863.1	Tissue enriched
ENSRNOG00000052574	Kidney	AABR07021955.1	Group enriched
ENSRNOG00000052574	Lung	AABR07021955.1	Group enriched
ENSRNOG00000023547	Kidney	AABR07022022.1	Tissue enriched
ENSRNOG00000054846	Kidney	AABR07022393.1	Tissue enriched
ENSRNOG00000052425	Liver	AABR07022635.1	Tissue enriched
ENSRNOG00000028958	Kidney	AABR07024795.1	Tissue enriched
ENSRNOG00000033057	SpinalCord	AABR07025010.1	Tissue enriched
ENSRNOG00000010107	Kidney	AABR07025295.1	Group enriched
ENSRNOG00000010107	Liver	AABR07025295.1	Group enriched
ENSRNOG00000010107	Lung	AABR07025295.1	Group enriched
ENSRNOG00000014275	Kidney	AABR07026291.1	Group enriched
ENSRNOG00000014275	Lung	AABR07026291.1	Group enriched
ENSRNOG00000042692	Kidney	AABR07027750.1	Tissue enriched
ENSRNOG00000053155	Heart	AABR07027811.2	Tissue enriched
ENSRNOG00000049614	SpinalCord	AABR07028488.1	Tissue enriched
ENSRNOG00000018500	Kidney	AABR07028615.1	Tissue enriched
ENSRNOG00000058094	Heart	AABR07028902.1	Tissue enriched
ENSRNOG00000038478	Lung	AABR07029613.1	Tissue enriched
ENSRNOG00000002423	Kidney	AABR07029651.1	Tissue enriched
ENSRNOG00000001512	SpinalCord	AABR07029675.1	Tissue enriched
ENSRNOG00000030224	Heart	AABR07030729.1	Group enriched
ENSRNOG00000030224	Kidney	AABR07030729.1	Group enriched
ENSRNOG00000049552	Kidney	AABR07030903.1	Group enriched
ENSRNOG00000049552	Liver	AABR07030903.1	Group enriched
ENSRNOG00000047261	Kidney	AABR07031445.1	Tissue enriched
ENSRNOG00000048704	Kidney	AABR07032392.1	Tissue enriched
ENSRNOG00000045728	Brain	AABR07033887.1	Group enriched
ENSRNOG00000045728	Kidney	AABR07033887.1	Group enriched
ENSRNOG00000045728	Testis	AABR07033887.1	Group enriched
ENSRNOG00000038610	SpinalCord	AABR07034445.1	Tissue enriched
ENSRNOG00000053527	Heart	AABR07034736.1	Tissue enriched
ENSRNOG00000050000	Liver	AABR07034739.1	Tissue enriched
ENSRNOG00000001825	Heart	AABR07034767.1	Group enriched
ENSRNOG00000001825	Kidney	AABR07034767.1	Group enriched
ENSRNOG00000001825	Liver	AABR07034767.1	Group enriched
ENSRNOG00000001107	Kidney	AABR07035428.1	Tissue enriched
ENSRNOG00000022599	Kidney	AABR07035479.1	Tissue enriched
ENSRNOG00000048277	Kidney	AABR07035787.1	Group enriched
ENSRNOG00000048277	Liver	AABR07035787.1	Group enriched
ENSRNOG00000059116	Kidney	AABR07035818.1	Tissue enriched
ENSRNOG00000003949	Liver	AABR07037995.1	Tissue enriched
ENSRNOG00000056631	Kidney	AABR07038021.1	Tissue enriched
ENSRNOG00000057826	Kidney	AABR07040412.1	Group enriched
ENSRNOG00000057826	Liver	AABR07040412.1	Group enriched
ENSRNOG00000012030	Kidney	AABR07043897.1	Tissue enriched
ENSRNOG00000059770	Kidney	AABR07044383.1	Group enriched
ENSRNOG00000059770	Liver	AABR07044383.1	Group enriched
ENSRNOG00000000373	Heart	AABR07044900.1	Group enriched
ENSRNOG00000000373	SpinalCord	AABR07044900.1	Group enriched
ENSRNOG00000061091	Kidney	AABR07045071.1	Group enriched
ENSRNOG00000061091	Liver	AABR07045071.1	Group enriched
ENSRNOG00000050117	Liver	AABR07047899.1	Tissue enriched
ENSRNOG00000027547	Liver	AABR07048308.1	Tissue enriched
ENSRNOG00000029600	Liver	AABR07048312.1	Tissue enriched
ENSRNOG00000047613	Kidney	AABR07048463.1	Tissue enriched
ENSRNOG00000030938	Kidney	AABR07049499.1	Tissue enriched
ENSRNOG00000029310	Kidney	AABR07049918.1	Tissue enriched
ENSRNOG00000049299	Liver	AABR07051532.2	Tissue enriched
ENSRNOG00000048167	Liver	AABR07051551.1	Tissue enriched
ENSRNOG00000061576	Liver	AABR07051564.1	Tissue enriched
ENSRNOG00000022637	Heart	AABR07052585.1	Tissue enriched
ENSRNOG00000023227	Heart	AABR07052585.2	Tissue enriched
ENSRNOG00000004787	Kidney	AABR07053185.1	Tissue enriched
ENSRNOG00000005366	Kidney	AABR07053472.1	Group enriched
ENSRNOG00000005366	Liver	AABR07053472.1	Group enriched
ENSRNOG00000017086	Liver	AABR07054367.1	Tissue enriched
ENSRNOG00000037549	Heart	AABR07058124.2	Tissue enriched
ENSRNOG00000004457	Kidney	AABR07058615.1	Tissue enriched
ENSRNOG00000057943	Kidney	AABR07058884.2	Tissue enriched
ENSRNOG00000055307	Kidney	AABR07058886.1	Group enriched
ENSRNOG00000055307	Liver	AABR07058886.1	Group enriched
ENSRNOG00000048371	Kidney	AABR07059232.1	Tissue enriched
ENSRNOG00000051922	Kidney	AABR07059663.1	Tissue enriched
ENSRNOG00000061431	Liver	AABR07061134.1	Tissue enriched
ENSRNOG00000054121	Brain	AABR07061178.1	Tissue enriched
ENSRNOG00000032820	Kidney	AABR07061614.1	Tissue enriched
ENSRNOG00000033439	Liver	AABR07061838.1	Tissue enriched
ENSRNOG00000042228	Liver	AABR07061950.1	Tissue enriched
ENSRNOG00000053339	Kidney	AABR07062512.1	Tissue enriched
ENSRNOG00000056041	Liver	AABR07062570.1	Tissue enriched
ENSRNOG00000057813	Kidney	AABR07063281.1	Tissue enriched
ENSRNOG00000038832	Kidney	AABR07064415.1	Group enriched
ENSRNOG00000038832	Liver	AABR07064415.1	Group enriched
ENSRNOG00000056128	Kidney	AABR07064719.2	Group enriched
ENSRNOG00000056128	Liver	AABR07064719.2	Group enriched
ENSRNOG00000032771	Kidney	AABR07064811.1	Tissue enriched
ENSRNOG00000048425	Heart	AABR07065776.3	Group enriched
ENSRNOG00000048425	Liver	AABR07065776.3	Group enriched
ENSRNOG00000033376	Liver	AABR07065782.1	Tissue enriched
ENSRNOG00000058824	Liver	AABR07065789.3	Tissue enriched
ENSRNOG00000030235	Liver	AABR07065823.2	Tissue enriched
ENSRNOG00000050708	Liver	AABR07065823.3	Tissue enriched
ENSRNOG00000058742	Kidney	AABR07067023.1	Tissue enriched
ENSRNOG00000024757	Kidney	AABR07069219.1	Tissue enriched
ENSRNOG00000050630	Heart	AABR07070043.1	Tissue enriched
ENSRNOG00000060723	Kidney	AABR07071244.1	Group enriched
ENSRNOG00000060723	Liver	AABR07071244.1	Group enriched
ENSRNOG00000000967	Kidney	Aacs	Group enriched
ENSRNOG00000000967	SpinalCord	Aacs	Group enriched
ENSRNOG00000013950	Kidney	Aadac	Group enriched
ENSRNOG00000013950	Liver	Aadac	Group enriched
ENSRNOG00000011861	Kidney	Aadat	Group enriched
ENSRNOG00000011861	Liver	Aadat	Group enriched
ENSRNOG00000008424	Kidney	Aagab	Tissue enriched
ENSRNOG00000018317	Brain	Aak1	Group enriched
ENSRNOG00000018317	Kidney	Aak1	Group enriched
ENSRNOG00000012584	Kidney	Aamdc	Group enriched
ENSRNOG00000012584	Testis	Aamdc	Group enriched
ENSRNOG00000014399	Kidney	Aamp	Group enriched
ENSRNOG00000014399	Liver	Aamp	Group enriched
ENSRNOG00000014399	Testis	Aamp	Group enriched
ENSRNOG00000020086	Kidney	Aar2	Tissue enriched
ENSRNOG00000025808	Kidney	Aars2	Group enriched
ENSRNOG00000025808	Liver	Aars2	Group enriched
ENSRNOG00000020658	Kidney	Aarsd1	Group enriched
ENSRNOG00000020658	Liver	Aarsd1	Group enriched
ENSRNOG00000005795	Kidney	Aasdhppt	Group enriched
ENSRNOG00000005795	Liver	Aasdhppt	Group enriched
ENSRNOG00000039494	Kidney	Aass	Group enriched
ENSRNOG00000039494	Liver	Aass	Group enriched
ENSRNOG00000018126	Liver	Abca1	Tissue enriched
ENSRNOG00000014268	Kidney	Abca2	Tissue enriched
ENSRNOG00000050057	Kidney	Abca3	Group enriched
ENSRNOG00000050057	Liver	Abca3	Group enriched
ENSRNOG00000050057	Lung	Abca3	Group enriched
ENSRNOG00000004378	Testis	Abca5	Tissue enriched
ENSRNOG00000046890	Liver	Abca6	Tissue enriched
ENSRNOG00000004147	Liver	Abca8a	Tissue enriched
ENSRNOG00000017993	Kidney	Abcb10	Group enriched
ENSRNOG00000017993	Liver	Abcb10	Group enriched
ENSRNOG00000050860	Kidney	Abcb11	Group enriched
ENSRNOG00000050860	Liver	Abcb11	Group enriched
ENSRNOG00000018697	Kidney	Abcb6	Group enriched
ENSRNOG00000018697	Liver	Abcb6	Group enriched
ENSRNOG00000018697	Testis	Abcb6	Group enriched
ENSRNOG00000002790	Heart	Abcb7	Group enriched
ENSRNOG00000002790	Kidney	Abcb7	Group enriched
ENSRNOG00000002790	Liver	Abcb7	Group enriched
ENSRNOG00000008557	Kidney	Abcb8	Tissue enriched
ENSRNOG00000022305	Kidney	Abcc1	Tissue enriched
ENSRNOG00000018863	Kidney	Abcc10	Tissue enriched
ENSRNOG00000046727	Kidney	Abcc2	Group enriched
ENSRNOG00000046727	Liver	Abcc2	Group enriched
ENSRNOG00000002948	Kidney	Abcc3	Group enriched
ENSRNOG00000002948	Liver	Abcc3	Group enriched
ENSRNOG00000010064	Kidney	Abcc4	Tissue enriched
ENSRNOG00000029178	Kidney	Abcc5	Tissue enriched
ENSRNOG00000028781	Kidney	Abcc6	Group enriched
ENSRNOG00000028781	Liver	Abcc6	Group enriched
ENSRNOG00000056524	Kidney	Abcd1	Group enriched
ENSRNOG00000056524	Liver	Abcd1	Group enriched
ENSRNOG00000011929	Kidney	Abcd3	Group enriched
ENSRNOG00000011929	Liver	Abcd3	Group enriched
ENSRNOG00000018345	Kidney	Abce1	Group enriched
ENSRNOG00000018345	Liver	Abce1	Group enriched
ENSRNOG00000000799	Kidney	Abcf1	Group enriched
ENSRNOG00000000799	Liver	Abcf1	Group enriched
ENSRNOG00000010609	Kidney	Abcf2	Group enriched
ENSRNOG00000010609	Liver	Abcf2	Group enriched
ENSRNOG00000001710	Kidney	Abcf3	Group enriched
ENSRNOG00000001710	Liver	Abcf3	Group enriched
ENSRNOG00000007041	Kidney	Abcg2	Tissue enriched
ENSRNOG00000030216	Kidney	Abcg3l1	Group enriched
ENSRNOG00000030216	Liver	Abcg3l1	Group enriched
ENSRNOG00000039890	Liver	Abcg3l3	Tissue enriched
ENSRNOG00000025689	Kidney	Abhd1	Group enriched
ENSRNOG00000025689	Liver	Abhd1	Group enriched
ENSRNOG00000054334	Kidney	Abhd10	Group enriched
ENSRNOG00000054334	Testis	Abhd10	Group enriched
ENSRNOG00000018910	Kidney	Abhd11	Group enriched
ENSRNOG00000018910	Liver	Abhd11	Group enriched
ENSRNOG00000036934	Kidney	Abhd12	Group enriched
ENSRNOG00000036934	Liver	Abhd12	Group enriched
ENSRNOG00000011936	Kidney	Abhd14a	Tissue enriched
ENSRNOG00000015002	Liver	Abhd15	Tissue enriched
ENSRNOG00000056637	Kidney	Abhd16a	Group enriched
ENSRNOG00000056637	Liver	Abhd16a	Group enriched
ENSRNOG00000018212	Kidney	Abhd17a	Tissue enriched
ENSRNOG00000012514	Kidney	Abhd17b	Tissue enriched
ENSRNOG00000012683	Kidney	Abhd17c	Tissue enriched
ENSRNOG00000017120	Kidney	Abhd2	Group enriched
ENSRNOG00000017120	Liver	Abhd2	Group enriched
ENSRNOG00000029370	Kidney	Abhd3	Tissue enriched
ENSRNOG00000009244	Kidney	Abhd4	Group enriched
ENSRNOG00000009244	Liver	Abhd4	Group enriched
ENSRNOG00000000221	Liver	Abhd5	Tissue enriched
ENSRNOG00000008167	Kidney	Abhd6	Group enriched
ENSRNOG00000008167	Liver	Abhd6	Group enriched
ENSRNOG00000047356	Kidney	Abl1	Tissue enriched
ENSRNOG00000004305	Kidney	Abl2	Tissue enriched
ENSRNOG00000007882	Brain	Ablim2	Group enriched
ENSRNOG00000007882	SpinalCord	Ablim2	Group enriched
ENSRNOG00000056837	Brain	Abr	Group enriched
ENSRNOG00000056837	Kidney	Abr	Group enriched
ENSRNOG00000056837	SpinalCord	Abr	Group enriched
ENSRNOG00000055222	Kidney	AC094212.1	Tissue enriched
ENSRNOG00000034206	Kidney	AC096024.2	Group enriched
ENSRNOG00000034206	Liver	AC096024.2	Group enriched
ENSRNOG00000034206	Lung	AC096024.2	Group enriched
ENSRNOG00000053699	Kidney	AC096809.1	Tissue enriched
ENSRNOG00000046517	Heart	AC099108.1	Tissue enriched
ENSRNOG00000053814	Kidney	AC105531.1	Tissue enriched
ENSRNOG00000018801	Kidney	AC109048.1	Tissue enriched
ENSRNOG00000056162	Liver	AC111885.1	Tissue enriched
ENSRNOG00000053079	Kidney	AC117889.1	Tissue enriched
ENSRNOG00000042147	Heart	AC123018.1	Tissue enriched
ENSRNOG00000053448	Kidney	AC123346.1	Tissue enriched
ENSRNOG00000034106	Liver	AC127887.1	Tissue enriched
ENSRNOG00000042445	Kidney	AC130970.1	Tissue enriched
ENSRNOG00000028545	Kidney	AC141959.1	Group enriched
ENSRNOG00000028545	SpinalCord	AC141959.1	Group enriched
ENSRNOG00000032908	Kidney	Acaa1a	Group enriched
ENSRNOG00000032908	Liver	Acaa1a	Group enriched
ENSRNOG00000034013	Liver	Acaca	Tissue enriched
ENSRNOG00000000658	Heart	Acacb	Group enriched
ENSRNOG00000000658	Kidney	Acacb	Group enriched
ENSRNOG00000000658	Liver	Acacb	Group enriched
ENSRNOG00000010940	Kidney	Acad11	Group enriched
ENSRNOG00000010940	Liver	Acad11	Group enriched
ENSRNOG00000009845	Heart	Acadm	Group enriched
ENSRNOG00000009845	Kidney	Acadm	Group enriched
ENSRNOG00000009845	Liver	Acadm	Group enriched
ENSRNOG00000001177	Heart	Acads	Group enriched
ENSRNOG00000001177	Kidney	Acads	Group enriched
ENSRNOG00000001177	Liver	Acads	Group enriched
ENSRNOG00000020624	Kidney	Acadsb	Group enriched
ENSRNOG00000020624	Liver	Acadsb	Group enriched
ENSRNOG00000028992	SpinalCord	Acan	Group enriched
ENSRNOG00000028992	Tendon	Acan	Group enriched
ENSRNOG00000015674	Kidney	Acap1	Tissue enriched
ENSRNOG00000001730	Kidney	Acap2	Group enriched
ENSRNOG00000001730	Liver	Acap2	Group enriched
ENSRNOG00000003185	Kidney	Acbd3	Group enriched
ENSRNOG00000003185	Liver	Acbd3	Group enriched
ENSRNOG00000003108	Kidney	Acbd4	Group enriched
ENSRNOG00000003108	Liver	Acbd4	Group enriched
ENSRNOG00000003550	Kidney	Acbd6	Tissue enriched
ENSRNOG00000009199	Kidney	Accs	Group enriched
ENSRNOG00000009199	Liver	Accs	Group enriched
ENSRNOG00000062101	Lung	Ace	Group enriched
ENSRNOG00000062101	Testis	Ace	Group enriched
ENSRNOG00000031665	Kidney	Ace2	Tissue enriched
ENSRNOG00000050841	Brain	Ache	Tissue enriched
ENSRNOG00000013533	Kidney	Acin1	Group enriched
ENSRNOG00000013533	Liver	Acin1	Group enriched
ENSRNOG00000019622	Kidney	Ackr3	Tissue enriched
ENSRNOG00000003884	Kidney	Acmsd	Group enriched
ENSRNOG00000003884	Liver	Acmsd	Group enriched
ENSRNOG00000051912	Liver	Acnat2	Tissue enriched
ENSRNOG00000005849	Liver	Aco1	Tissue enriched
ENSRNOG00000055221	Kidney	Acot1	Tissue enriched
ENSRNOG00000007837	Kidney	Acot11	Group enriched
ENSRNOG00000007837	SpinalCord	Acot11	Group enriched
ENSRNOG00000061414	Kidney	Acot12	Group enriched
ENSRNOG00000061414	Liver	Acot12	Group enriched
ENSRNOG00000018415	Heart	Acot13	Group enriched
ENSRNOG00000018415	Kidney	Acot13	Group enriched
ENSRNOG00000018415	Liver	Acot13	Group enriched
ENSRNOG00000010134	Kidney	Acot2	Group enriched
ENSRNOG00000010134	Liver	Acot2	Group enriched
ENSRNOG00000046864	Kidney	Acot4	Group enriched
ENSRNOG00000046864	Liver	Acot4	Group enriched
ENSRNOG00000032508	Kidney	Acot5	Tissue enriched
ENSRNOG00000015187	Kidney	Acot8	Group enriched
ENSRNOG00000015187	Liver	Acot8	Group enriched
ENSRNOG00000003782	Brain	Acot9	Group enriched
ENSRNOG00000003782	Heart	Acot9	Group enriched
ENSRNOG00000003782	Kidney	Acot9	Group enriched
ENSRNOG00000008755	Kidney	Acox1	Group enriched
ENSRNOG00000008755	Liver	Acox1	Group enriched
ENSRNOG00000007378	Kidney	Acox2	Group enriched
ENSRNOG00000007378	Liver	Acox2	Group enriched
ENSRNOG00000008474	Kidney	Acox3	Group enriched
ENSRNOG00000008474	Liver	Acox3	Group enriched
ENSRNOG00000013594	Kidney	Acp2	Group enriched
ENSRNOG00000013594	Liver	Acp2	Group enriched
ENSRNOG00000046261	Liver	Acp5	Tissue enriched
ENSRNOG00000017494	Kidney	Acp6	Group enriched
ENSRNOG00000017494	Liver	Acp6	Group enriched
ENSRNOG00000029762	Testis	Acr	Tissue enriched
ENSRNOG00000017399	Kidney	Acrbp	Group enriched
ENSRNOG00000017399	Testis	Acrbp	Group enriched
ENSRNOG00000008508	Testis	Acrv1	Tissue enriched
ENSRNOG00000011381	Brain	Acsbg1	Group enriched
ENSRNOG00000011381	SpinalCord	Acsbg1	Group enriched
ENSRNOG00000011381	Testis	Acsbg1	Group enriched
ENSRNOG00000003330	Heart	Acsf2	Tissue enriched
ENSRNOG00000015077	Kidney	Acsf3	Group enriched
ENSRNOG00000015077	Liver	Acsf3	Group enriched
ENSRNOG00000010633	Heart	Acsl1	Group enriched
ENSRNOG00000010633	Kidney	Acsl1	Group enriched
ENSRNOG00000010633	Liver	Acsl1	Group enriched
ENSRNOG00000014718	Kidney	Acsl3	Group enriched
ENSRNOG00000014718	Testis	Acsl3	Group enriched
ENSRNOG00000019180	Kidney	Acsl4	Group enriched
ENSRNOG00000019180	Liver	Acsl4	Group enriched
ENSRNOG00000016265	Liver	Acsl5	Tissue enriched
ENSRNOG00000026745	Brain	Acsl6	Tissue enriched
ENSRNOG00000042084	Kidney	Acsm2	Group enriched
ENSRNOG00000042084	Liver	Acsm2	Group enriched
ENSRNOG00000032246	Kidney	Acsm3	Group enriched
ENSRNOG00000032246	Liver	Acsm3	Group enriched
ENSRNOG00000031211	Kidney	Acsm5	Group enriched
ENSRNOG00000031211	Liver	Acsm5	Group enriched
ENSRNOG00000007102	Heart	Acss1	Group enriched
ENSRNOG00000007102	Kidney	Acss1	Group enriched
ENSRNOG00000018755	Kidney	Acss2	Group enriched
ENSRNOG00000018755	Liver	Acss2	Group enriched
ENSRNOG00000018755	SpinalCord	Acss2	Group enriched
ENSRNOG00000004448	Kidney	Acss3	Group enriched
ENSRNOG00000004448	Liver	Acss3	Group enriched
ENSRNOG00000017786	Heart	Acta1	Group enriched
ENSRNOG00000017786	Kidney	Acta1	Group enriched
ENSRNOG00000058039	Lung	Acta2	Tissue enriched
ENSRNOG00000043292	SpinalCord	Actbl2	Group enriched
ENSRNOG00000043292	Testis	Actbl2	Group enriched
ENSRNOG00000008536	Heart	Actc1	Group enriched
ENSRNOG00000008536	Liver	Actc1	Group enriched
ENSRNOG00000029401	Lung	Actg2	Tissue enriched
ENSRNOG00000011553	Kidney	Actl6a	Group enriched
ENSRNOG00000011553	Testis	Actl6a	Group enriched
ENSRNOG00000016621	Testis	Actl7b	Tissue enriched
ENSRNOG00000017833	Heart	Actn2	Tissue enriched
ENSRNOG00000019745	Heart	Actn3	Group enriched
ENSRNOG00000019745	Kidney	Actn3	Group enriched
ENSRNOG00000007504	Kidney	Actr10	Group enriched
ENSRNOG00000007504	Testis	Actr10	Group enriched
ENSRNOG00000012586	Testis	Actrt2	Tissue enriched
ENSRNOG00000027908	Testis	Actrt3	Tissue enriched
ENSRNOG00000011189	Kidney	Acy1	Group enriched
ENSRNOG00000011189	Liver	Acy1	Group enriched
ENSRNOG00000011189	SpinalCord	Acy1	Group enriched
ENSRNOG00000017901	Kidney	Acy3	Group enriched
ENSRNOG00000017901	Liver	Acy3	Group enriched
ENSRNOG00000042419	SpinalCord	Acyp2	Tissue enriched
ENSRNOG00000010265	Kidney	Ada	Group enriched
ENSRNOG00000010265	Liver	Ada	Group enriched
ENSRNOG00000017246	Testis	Adad1	Tissue enriched
ENSRNOG00000012166	Kidney	Adal	Tissue enriched
ENSRNOG00000054257	Kidney	Adam10	Group enriched
ENSRNOG00000054257	Liver	Adam10	Group enriched
ENSRNOG00000002753	Brain	Adam11	Tissue enriched
ENSRNOG00000020590	Kidney	Adam15	Tissue enriched
ENSRNOG00000060694	Kidney	Adam17	Tissue enriched
ENSRNOG00000001347	Testis	Adam1a	Tissue enriched
ENSRNOG00000017027	Testis	Adam2	Tissue enriched
ENSRNOG00000012424	Brain	Adam23	Tissue enriched
ENSRNOG00000017554	Testis	Adam3a	Tissue enriched
ENSRNOG00000038275	Testis	Adam4	Tissue enriched
ENSRNOG00000017518	Testis	Adam5	Tissue enriched
ENSRNOG00000049385	Kidney	Adamtsl4	Tissue enriched
ENSRNOG00000054033	Brain	Adap1	Group enriched
ENSRNOG00000054033	SpinalCord	Adap1	Group enriched
ENSRNOG00000037148	Kidney	Adap2	Group enriched
ENSRNOG00000037148	Liver	Adap2	Group enriched
ENSRNOG00000020744	Kidney	Adar	Tissue enriched
ENSRNOG00000012685	Kidney	Adck1	Tissue enriched
ENSRNOG00000010005	Kidney	Adck2	Tissue enriched
ENSRNOG00000002229	Brain	Adcy5	Tissue enriched
ENSRNOG00000054757	Kidney	Adcy6	Tissue enriched
ENSRNOG00000049768	Kidney	Adcy9	Tissue enriched
ENSRNOG00000015903	Brain	Add2	Group enriched
ENSRNOG00000015903	SpinalCord	Add2	Group enriched
ENSRNOG00000011154	Kidney	Adgrf5	Tissue enriched
ENSRNOG00000014963	Kidney	Adgrg1	Tissue enriched
ENSRNOG00000029134	Brain	Adgrl1	Group enriched
ENSRNOG00000029134	SpinalCord	Adgrl1	Group enriched
ENSRNOG00000032660	Kidney	Adgrl2	Group enriched
ENSRNOG00000032660	Liver	Adgrl2	Group enriched
ENSRNOG00000030149	Brain	Adgrl3	Group enriched
ENSRNOG00000030149	SpinalCord	Adgrl3	Group enriched
ENSRNOG00000046357	Liver	Adh5	Tissue enriched
ENSRNOG00000012436	Liver	Adh6	Tissue enriched
ENSRNOG00000007069	Kidney	Adhfe1	Group enriched
ENSRNOG00000007069	Liver	Adhfe1	Group enriched
ENSRNOG00000008950	Kidney	Adi1	Group enriched
ENSRNOG00000008950	Liver	Adi1	Group enriched
ENSRNOG00000001821	Heart	Adipoq	Group enriched
ENSRNOG00000001821	Kidney	Adipoq	Group enriched
ENSRNOG00000004143	Kidney	Adipor1	Tissue enriched
ENSRNOG00000010975	Kidney	Adnp	Group enriched
ENSRNOG00000010975	Liver	Adnp	Group enriched
ENSRNOG00000026178	Kidney	Adpgk	Group enriched
ENSRNOG00000026178	Liver	Adpgk	Group enriched
ENSRNOG00000027260	Kidney	Adprh	Group enriched
ENSRNOG00000027260	Liver	Adprh	Group enriched
ENSRNOG00000027260	SpinalCord	Adprh	Group enriched
ENSRNOG00000055984	Kidney	Adrm1	Group enriched
ENSRNOG00000055984	Testis	Adrm1	Group enriched
ENSRNOG00000004481	Kidney	Adss	Group enriched
ENSRNOG00000004481	Liver	Adss	Group enriched
ENSRNOG00000046763	Heart	Adss1	Group enriched
ENSRNOG00000046763	Liver	Adss1	Group enriched
ENSRNOG00000013720	Lung	Aebp1	Tissue enriched
ENSRNOG00000060665	Kidney	Afap1	Tissue enriched
ENSRNOG00000019403	Kidney	Afap1l1	Tissue enriched
ENSRNOG00000023753	Kidney	Afdn	Tissue enriched
ENSRNOG00000026994	Kidney	Afg3l1	Group enriched
ENSRNOG00000026994	Liver	Afg3l1	Group enriched
ENSRNOG00000017965	Heart	Afg3l2	Group enriched
ENSRNOG00000017965	Kidney	Afg3l2	Group enriched
ENSRNOG00000017965	Liver	Afg3l2	Group enriched
ENSRNOG00000002878	Liver	Afm	Group enriched
ENSRNOG00000002878	Lung	Afm	Group enriched
ENSRNOG00000050205	Kidney	Afmid	Group enriched
ENSRNOG00000050205	Liver	Afmid	Group enriched
ENSRNOG00000005411	Kidney	Aftph	Tissue enriched
ENSRNOG00000000108	Kidney	Aga	Group enriched
ENSRNOG00000000108	Liver	Aga	Group enriched
ENSRNOG00000019476	Kidney	Agap1	Group enriched
ENSRNOG00000019476	SpinalCord	Agap1	Group enriched
ENSRNOG00000025584	Brain	Agap2	Tissue enriched
ENSRNOG00000012764	Brain	Agap3	Group enriched
ENSRNOG00000012764	Kidney	Agap3	Group enriched
ENSRNOG00000012764	SpinalCord	Agap3	Group enriched
ENSRNOG00000000439	Lung	Ager	Tissue enriched
ENSRNOG00000015619	Kidney	Agfg1	Tissue enriched
ENSRNOG00000001404	Kidney	Agfg2	Group enriched
ENSRNOG00000001404	Liver	Agfg2	Group enriched
ENSRNOG00000011509	Kidney	Agk	Tissue enriched
ENSRNOG00000016214	Liver	Agl	Tissue enriched
ENSRNOG00000012315	Kidney	Agmat	Group enriched
ENSRNOG00000012315	Liver	Agmat	Group enriched
ENSRNOG00000023116	Liver	Agmo	Tissue enriched
ENSRNOG00000055915	Kidney	Ago1	Tissue enriched
ENSRNOG00000008533	Kidney	Ago2	Group enriched
ENSRNOG00000008533	SpinalCord	Ago2	Group enriched
ENSRNOG00000034269	Kidney	Ago3	Tissue enriched
ENSRNOG00000000437	Kidney	Agpat1	Tissue enriched
ENSRNOG00000001205	Kidney	Agpat3	Group enriched
ENSRNOG00000001205	Testis	Agpat3	Group enriched
ENSRNOG00000017731	Brain	Agpat4	Group enriched
ENSRNOG00000017731	Kidney	Agpat4	Group enriched
ENSRNOG00000017731	Testis	Agpat4	Group enriched
ENSRNOG00000028623	Kidney	Agpat5	Tissue enriched
ENSRNOG00000001547	Kidney	Agps	Tissue enriched
ENSRNOG00000018445	Liver	Agt	Group enriched
ENSRNOG00000018445	SpinalCord	Agt	Group enriched
ENSRNOG00000018651	Kidney	Agtpbp1	Tissue enriched
ENSRNOG00000008619	Kidney	Agtrap	Tissue enriched
ENSRNOG00000023856	Liver	Agxt	Tissue enriched
ENSRNOG00000017821	Kidney	Agxt2	Group enriched
ENSRNOG00000017821	Liver	Agxt2	Group enriched
ENSRNOG00000023541	Kidney	Ahctf1	Group enriched
ENSRNOG00000023541	Liver	Ahctf1	Group enriched
ENSRNOG00000018569	Brain	Ahcyl1	Group enriched
ENSRNOG00000018569	SpinalCord	Ahcyl1	Group enriched
ENSRNOG00000039300	Kidney	Ahcyl2	Tissue enriched
ENSRNOG00000042855	Heart	Ahdc1	Group enriched
ENSRNOG00000042855	Kidney	Ahdc1	Group enriched
ENSRNOG00000013969	Brain	Ahi1	Tissue enriched
ENSRNOG00000004342	Liver	Ahr	Tissue enriched
ENSRNOG00000052142	Kidney	Ahsa2	Tissue enriched
ENSRNOG00000020165	SpinalCord	Ahsp	Tissue enriched
ENSRNOG00000058805	Kidney	Aida	Tissue enriched
ENSRNOG00000000853	Liver	Aif1	Tissue enriched
ENSRNOG00000009951	Kidney	Aif1l	Tissue enriched
ENSRNOG00000059445	Kidney	Aifm2	Group enriched
ENSRNOG00000059445	Liver	Aifm2	Group enriched
ENSRNOG00000022289	Kidney	Aip	Group enriched
ENSRNOG00000022289	Liver	Aip	Group enriched
ENSRNOG00000012791	Kidney	Ajuba	Tissue enriched
ENSRNOG00000000122	Heart	Ak2	Group enriched
ENSRNOG00000000122	Kidney	Ak2	Group enriched
ENSRNOG00000000122	Liver	Ak2	Group enriched
ENSRNOG00000045738	Kidney	Ak4	Group enriched
ENSRNOG00000045738	Liver	Ak4	Group enriched
ENSRNOG00000046947	Brain	Ak5	Tissue enriched
ENSRNOG00000002373	Heart	Akap1	Group enriched
ENSRNOG00000002373	Kidney	Akap1	Group enriched
ENSRNOG00000002373	Liver	Akap1	Group enriched
ENSRNOG00000002899	Kidney	Akap10	Tissue enriched
ENSRNOG00000009987	Kidney	Akap11	Tissue enriched
ENSRNOG00000019549	Lung	Akap12	Group enriched
ENSRNOG00000019549	SpinalCord	Akap12	Group enriched
ENSRNOG00000019549	Testis	Akap12	Group enriched
ENSRNOG00000010964	Kidney	Akap13	Group enriched
ENSRNOG00000010964	Liver	Akap13	Group enriched
ENSRNOG00000028211	Kidney	Akap17a	Group enriched
ENSRNOG00000028211	Liver	Akap17a	Group enriched
ENSRNOG00000011504	Kidney	Akap2	Group enriched
ENSRNOG00000011504	Lung	Akap2	Group enriched
ENSRNOG00000059227	Testis	Akap3	Tissue enriched
ENSRNOG00000002921	Testis	Akap4	Tissue enriched
ENSRNOG00000006410	Brain	Akap5	Group enriched
ENSRNOG00000006410	Lung	Akap5	Group enriched
ENSRNOG00000013202	Kidney	Akap7	Tissue enriched
ENSRNOG00000006559	Kidney	Akap8	Group enriched
ENSRNOG00000006559	Liver	Akap8	Group enriched
ENSRNOG00000006559	Lung	Akap8	Group enriched
ENSRNOG00000006355	Kidney	Akap8l	Group enriched
ENSRNOG00000006355	Testis	Akap8l	Group enriched
ENSRNOG00000026319	Kidney	Akap9	Group enriched
ENSRNOG00000026319	Liver	Akap9	Group enriched
ENSRNOG00000026319	Lung	Akap9	Group enriched
ENSRNOG00000009875	Kidney	Akr1b7	Tissue enriched
ENSRNOG00000038331	Kidney	Akr1c1	Group enriched
ENSRNOG00000038331	Liver	Akr1c1	Group enriched
ENSRNOG00000033010	Kidney	Akr1c12	Group enriched
ENSRNOG00000033010	Liver	Akr1c12	Group enriched
ENSRNOG00000050243	Kidney	Akr1c12l1	Tissue enriched
ENSRNOG00000050040	Liver	Akr1c13	Tissue enriched
ENSRNOG00000017672	Liver	Akr1c14	Group enriched
ENSRNOG00000017672	Lung	Akr1c14	Group enriched
ENSRNOG00000021735	Heart	Akr1c15	Group enriched
ENSRNOG00000021735	Lung	Akr1c15	Group enriched
ENSRNOG00000029844	Liver	Akr1c2	Tissue enriched
ENSRNOG00000017531	Kidney	Akr1c3	Tissue enriched
ENSRNOG00000013004	Liver	Akr1d1	Tissue enriched
ENSRNOG00000017165	Kidney	Akr1e2	Group enriched
ENSRNOG00000017165	Liver	Akr1e2	Group enriched
ENSRNOG00000017899	Kidney	Akr7a3	Group enriched
ENSRNOG00000017899	Liver	Akr7a3	Group enriched
ENSRNOG00000028629	Kidney	Akt1	Group enriched
ENSRNOG00000028629	SpinalCord	Akt1	Group enriched
ENSRNOG00000020289	Kidney	Akt1s1	Tissue enriched
ENSRNOG00000018677	Kidney	Akt2	Group enriched
ENSRNOG00000018677	Liver	Akt2	Group enriched
ENSRNOG00000021497	SpinalCord	Akt3	Tissue enriched
ENSRNOG00000011956	Kidney	Aktip	Tissue enriched
ENSRNOG00000015206	Liver	Alad	Tissue enriched
ENSRNOG00000056596	Kidney	Alas1	Group enriched
ENSRNOG00000056596	Liver	Alas1	Group enriched
ENSRNOG00000020623	Kidney	Aldh16a1	Group enriched
ENSRNOG00000020623	Liver	Aldh16a1	Group enriched
ENSRNOG00000055049	Kidney	Aldh1a2	Group enriched
ENSRNOG00000055049	Lung	Aldh1a2	Group enriched
ENSRNOG00000055049	Testis	Aldh1a2	Group enriched
ENSRNOG00000052070	Kidney	Aldh1a3	Group enriched
ENSRNOG00000052070	Liver	Aldh1a3	Group enriched
ENSRNOG00000011497	Brain	Aldh1b1	Group enriched
ENSRNOG00000011497	Kidney	Aldh1b1	Group enriched
ENSRNOG00000011497	Liver	Aldh1b1	Group enriched
ENSRNOG00000047023	Kidney	Aldh1l1	Group enriched
ENSRNOG00000047023	Liver	Aldh1l1	Group enriched
ENSRNOG00000047023	SpinalCord	Aldh1l1	Group enriched
ENSRNOG00000002342	Liver	Aldh3a2	Tissue enriched
ENSRNOG00000017512	Kidney	Aldh3b1	Tissue enriched
ENSRNOG00000014907	Kidney	Aldh8a1	Group enriched
ENSRNOG00000014907	Liver	Aldh8a1	Group enriched
ENSRNOG00000052802	Lung	Aldoa	Group enriched
ENSRNOG00000052802	SpinalCord	Aldoa	Group enriched
ENSRNOG00000052802	Testis	Aldoa	Group enriched
ENSRNOG00000030869	Testis	Aldoart2	Tissue enriched
ENSRNOG00000006807	Kidney	Aldob	Group enriched
ENSRNOG00000006807	Liver	Aldob	Group enriched
ENSRNOG00000011452	Brain	Aldoc	Group enriched
ENSRNOG00000011452	SpinalCord	Aldoc	Group enriched
ENSRNOG00000002883	Kidney	Alg1	Tissue enriched
ENSRNOG00000014511	Kidney	Alg10	Tissue enriched
ENSRNOG00000012841	Kidney	Alg11	Group enriched
ENSRNOG00000012841	Liver	Alg11	Group enriched
ENSRNOG00000011528	Kidney	Alg14	Tissue enriched
ENSRNOG00000006369	Testis	Alg2	Tissue enriched
ENSRNOG00000001712	Liver	Alg3	Tissue enriched
ENSRNOG00000058694	Kidney	Alg5	Group enriched
ENSRNOG00000058694	Liver	Alg5	Group enriched
ENSRNOG00000012264	Kidney	Alkbh1	Tissue enriched
ENSRNOG00000021678	Kidney	Alkbh3	Tissue enriched
ENSRNOG00000028341	Kidney	Alkbh5	Tissue enriched
ENSRNOG00000047089	Kidney	Alkbh7	Tissue enriched
ENSRNOG00000019183	Lung	Alox15	Tissue enriched
ENSRNOG00000007778	Kidney	Alox15b	Tissue enriched
ENSRNOG00000013954	Heart	Alpl	Group enriched
ENSRNOG00000013954	Kidney	Alpl	Group enriched
ENSRNOG00000023280	Kidney	Als2	Tissue enriched
ENSRNOG00000018662	Kidney	Amacr	Group enriched
ENSRNOG00000018662	Liver	Amacr	Group enriched
ENSRNOG00000006889	Liver	Ambp	Tissue enriched
ENSRNOG00000017422	Kidney	Ambra1	Tissue enriched
ENSRNOG00000005266	Liver	Amdhd1	Tissue enriched
ENSRNOG00000006460	Kidney	Amdhd2	Tissue enriched
ENSRNOG00000016250	Kidney	Ammecr1l	Tissue enriched
ENSRNOG00000009050	Kidney	Amn	Tissue enriched
ENSRNOG00000019240	Liver	Ampd2	Tissue enriched
ENSRNOG00000018262	Kidney	Ampd3	Group enriched
ENSRNOG00000018262	SpinalCord	Ampd3	Group enriched
ENSRNOG00000000246	Kidney	Amz2	Tissue enriched
ENSRNOG00000016965	Kidney	Anapc1	Tissue enriched
ENSRNOG00000011295	Kidney	Anapc2	Tissue enriched
ENSRNOG00000004130	Kidney	Anapc4	Tissue enriched
ENSRNOG00000001316	Kidney	Anapc5	Tissue enriched
ENSRNOG00000001283	Kidney	Anapc7	Tissue enriched
ENSRNOG00000025562	Kidney	Ang2	Group enriched
ENSRNOG00000025562	Liver	Ang2	Group enriched
ENSRNOG00000003795	Kidney	Angel2	Tissue enriched
ENSRNOG00000008638	Liver	Angptl3	Tissue enriched
ENSRNOG00000009589	Tendon	Angptl7	Tissue enriched
ENSRNOG00000018241	Liver	Ank1	Tissue enriched
ENSRNOG00000053288	Kidney	Ank3	Tissue enriched
ENSRNOG00000016212	Kidney	Ankfy1	Group enriched
ENSRNOG00000016212	Liver	Ankfy1	Group enriched
ENSRNOG00000005502	Kidney	Ankib1	Tissue enriched
ENSRNOG00000060144	Kidney	Ankle2	Group enriched
ENSRNOG00000060144	Liver	Ankle2	Group enriched
ENSRNOG00000005623	Brain	Ankmy2	Group enriched
ENSRNOG00000005623	Kidney	Ankmy2	Group enriched
ENSRNOG00000018598	Heart	Ankrd1	Tissue enriched
ENSRNOG00000001204	Kidney	Ankrd13a	Group enriched
ENSRNOG00000001204	Testis	Ankrd13a	Group enriched
ENSRNOG00000011340	Kidney	Ankrd13c	Tissue enriched
ENSRNOG00000028247	SpinalCord	Ankrd13d	Tissue enriched
ENSRNOG00000002940	Kidney	Ankrd17	Tissue enriched
ENSRNOG00000006717	SpinalCord	Ankrd26	Tissue enriched
ENSRNOG00000021384	Kidney	Ankrd44	Tissue enriched
ENSRNOG00000025504	Kidney	Ankrd46	Tissue enriched
ENSRNOG00000010821	Kidney	Ankrd54	Tissue enriched
ENSRNOG00000000498	Kidney	Anks1a	Group enriched
ENSRNOG00000000498	SpinalCord	Anks1a	Group enriched
ENSRNOG00000003186	Kidney	Anks3	Tissue enriched
ENSRNOG00000023309	Kidney	Anks6	Tissue enriched
ENSRNOG00000000219	Kidney	Ano10	Group enriched
ENSRNOG00000000219	Liver	Ano10	Group enriched
ENSRNOG00000006995	Kidney	Ano6	Tissue enriched
ENSRNOG00000021168	Heart	Anp32e	Group enriched
ENSRNOG00000021168	Kidney	Anp32e	Group enriched
ENSRNOG00000021168	Liver	Anp32e	Group enriched
ENSRNOG00000014610	Kidney	Anpep	Group enriched
ENSRNOG00000014610	Lung	Anpep	Group enriched
ENSRNOG00000019684	Kidney	Antkmt	Group enriched
ENSRNOG00000019684	Liver	Antkmt	Group enriched
ENSRNOG00000007980	Kidney	Anxa13	Tissue enriched
ENSRNOG00000007136	Kidney	Anxa7	Tissue enriched
ENSRNOG00000060949	Lung	Anxa8	Tissue enriched
ENSRNOG00000021134	Kidney	Anxa9	Tissue enriched
ENSRNOG00000015354	Liver	Aox1	Tissue enriched
ENSRNOG00000033923	Liver	Aox2	Tissue enriched
ENSRNOG00000062125	Liver	Aox3	Tissue enriched
ENSRNOG00000025619	Kidney	Ap1g2	Group enriched
ENSRNOG00000025619	Liver	Ap1g2	Group enriched
ENSRNOG00000001415	Kidney	Ap1s1	Group enriched
ENSRNOG00000001415	Liver	Ap1s1	Group enriched
ENSRNOG00000038686	Kidney	Ap1s2	Tissue enriched
ENSRNOG00000015865	Brain	Ap2s1	Tissue enriched
ENSRNOG00000010624	Kidney	Ap3b1	Group enriched
ENSRNOG00000010624	Liver	Ap3b1	Group enriched
ENSRNOG00000019249	Brain	Ap3b2	Group enriched
ENSRNOG00000019249	SpinalCord	Ap3b2	Group enriched
ENSRNOG00000018977	Kidney	Ap3d1	Tissue enriched
ENSRNOG00000011461	Kidney	Ap3m1	Group enriched
ENSRNOG00000011461	Liver	Ap3m1	Group enriched
ENSRNOG00000018650	Brain	Ap3m2	Group enriched
ENSRNOG00000018650	SpinalCord	Ap3m2	Group enriched
ENSRNOG00000003829	Kidney	Ap3s1	Tissue enriched
ENSRNOG00000022938	Kidney	Ap4e1	Tissue enriched
ENSRNOG00000001353	Kidney	Ap4m1	Tissue enriched
ENSRNOG00000026114	Kidney	Ap5b1	Tissue enriched
ENSRNOG00000020466	Kidney	Apba3	Tissue enriched
ENSRNOG00000018020	Kidney	Apbb1	Tissue enriched
ENSRNOG00000025509	Kidney	Apbb2	Tissue enriched
ENSRNOG00000020423	Kidney	Apc	Tissue enriched
ENSRNOG00000009086	Kidney	Apcs	Group enriched
ENSRNOG00000009086	Liver	Apcs	Group enriched
ENSRNOG00000009663	Kidney	Apex1	Group enriched
ENSRNOG00000009663	Liver	Apex1	Group enriched
ENSRNOG00000023816	Kidney	Aph1a	Tissue enriched
ENSRNOG00000007446	Kidney	Apip	Group enriched
ENSRNOG00000007446	SpinalCord	Apip	Group enriched
ENSRNOG00000043059	Kidney	Aplf	Tissue enriched
ENSRNOG00000006795	Kidney	Apmap	Group enriched
ENSRNOG00000006795	Liver	Apmap	Group enriched
ENSRNOG00000003500	Heart	Apoa2	Group enriched
ENSRNOG00000003500	Liver	Apoa2	Group enriched
ENSRNOG00000055909	Liver	Apoa4	Group enriched
ENSRNOG00000055909	Lung	Apoa4	Group enriched
ENSRNOG00000018436	Liver	Apoa5	Tissue enriched
ENSRNOG00000005542	Liver	Apob	Tissue enriched
ENSRNOG00000012303	Heart	Apobec2	Group enriched
ENSRNOG00000012303	SpinalCord	Apobec2	Group enriched
ENSRNOG00000018402	Heart	Apoc2	Group enriched
ENSRNOG00000018402	Liver	Apoc2	Group enriched
ENSRNOG00000018402	Lung	Apoc2	Group enriched
ENSRNOG00000047503	Heart	Apoc3	Group enriched
ENSRNOG00000047503	Lung	Apoc3	Group enriched
ENSRNOG00000018405	Liver	Apoc4	Tissue enriched
ENSRNOG00000048273	SpinalCord	Apod	Tissue enriched
ENSRNOG00000033619	Liver	Apof	Tissue enriched
ENSRNOG00000003566	Liver	Apoh	Tissue enriched
ENSRNOG00000000850	Liver	Apom	Tissue enriched
ENSRNOG00000033466	Liver	Apon	Tissue enriched
ENSRNOG00000046918	Heart	Apoo	Group enriched
ENSRNOG00000046918	Kidney	Apoo	Group enriched
ENSRNOG00000004512	Heart	Apool	Group enriched
ENSRNOG00000004512	Kidney	Apool	Group enriched
ENSRNOG00000004512	Liver	Apool	Group enriched
ENSRNOG00000006997	Kidney	App	Group enriched
ENSRNOG00000006997	SpinalCord	App	Group enriched
ENSRNOG00000011648	Heart	Aqp1	Group enriched
ENSRNOG00000011648	Kidney	Aqp1	Group enriched
ENSRNOG00000011648	Lung	Aqp1	Group enriched
ENSRNOG00000054378	Kidney	Aqp2	Tissue enriched
ENSRNOG00000016043	Brain	Aqp4	Group enriched
ENSRNOG00000016043	Kidney	Aqp4	Group enriched
ENSRNOG00000016043	SpinalCord	Aqp4	Group enriched
ENSRNOG00000051970	Lung	Aqp5	Tissue enriched
ENSRNOG00000053181	Kidney	Aqp6	Tissue enriched
ENSRNOG00000008912	Kidney	Aqr	Tissue enriched
ENSRNOG00000010838	Kidney	Araf	Group enriched
ENSRNOG00000010838	Liver	Araf	Group enriched
ENSRNOG00000019555	Liver	Arap1	Group enriched
ENSRNOG00000019555	Lung	Arap1	Group enriched
ENSRNOG00000004807	Kidney	Arf2	Tissue enriched
ENSRNOG00000012623	Kidney	Arf4	Group enriched
ENSRNOG00000012623	Liver	Arf4	Group enriched
ENSRNOG00000004791	Kidney	Arf6	Group enriched
ENSRNOG00000004791	Liver	Arf6	Group enriched
ENSRNOG00000043150	Kidney	Arfgap1	Tissue enriched
ENSRNOG00000014429	Kidney	Arfgap2	Group enriched
ENSRNOG00000014429	Liver	Arfgap2	Group enriched
ENSRNOG00000046472	Kidney	Arfgap3	Group enriched
ENSRNOG00000046472	Liver	Arfgap3	Group enriched
ENSRNOG00000046472	SpinalCord	Arfgap3	Group enriched
ENSRNOG00000005703	Kidney	Arfgef1	Group enriched
ENSRNOG00000005703	Liver	Arfgef1	Group enriched
ENSRNOG00000007485	Kidney	Arfgef2	Group enriched
ENSRNOG00000007485	Liver	Arfgef2	Group enriched
ENSRNOG00000011460	Kidney	Arfgef3	Tissue enriched
ENSRNOG00000010533	Kidney	Arfip1	Group enriched
ENSRNOG00000010533	Liver	Arfip1	Group enriched
ENSRNOG00000018440	Kidney	Arfip2	Tissue enriched
ENSRNOG00000013992	Kidney	Arfrp1	Tissue enriched
ENSRNOG00000013304	Liver	Arg1	Tissue enriched
ENSRNOG00000053811	Kidney	Arg2	Tissue enriched
ENSRNOG00000024142	Kidney	Arglu1	Tissue enriched
ENSRNOG00000013152	Kidney	Arhgap10	Tissue enriched
ENSRNOG00000017791	Kidney	Arhgap12	Group enriched
ENSRNOG00000017791	Liver	Arhgap12	Group enriched
ENSRNOG00000013836	Kidney	Arhgap17	Tissue enriched
ENSRNOG00000011245	Kidney	Arhgap18	Tissue enriched
ENSRNOG00000024728	Kidney	Arhgap22	Tissue enriched
ENSRNOG00000056944	Kidney	Arhgap24	Tissue enriched
ENSRNOG00000009347	Liver	Arhgap25	Tissue enriched
ENSRNOG00000013920	Kidney	Arhgap26	Tissue enriched
ENSRNOG00000028569	Kidney	Arhgap27	Tissue enriched
ENSRNOG00000012563	Kidney	Arhgap29	Tissue enriched
ENSRNOG00000008709	Kidney	Arhgap32	Tissue enriched
ENSRNOG00000015852	Kidney	Arhgap35	Group enriched
ENSRNOG00000015852	Liver	Arhgap35	Group enriched
ENSRNOG00000003603	Brain	Arhgap44	Group enriched
ENSRNOG00000003603	SpinalCord	Arhgap44	Group enriched
ENSRNOG00000013220	Lung	Arhgap45	Tissue enriched
ENSRNOG00000004696	Kidney	Arhgap5	Tissue enriched
ENSRNOG00000033570	Kidney	Arhgap8	Tissue enriched
ENSRNOG00000005809	Lung	Arhgdib	Tissue enriched
ENSRNOG00000015026	Kidney	Arhgef11	Group enriched
ENSRNOG00000015026	SpinalCord	Arhgef11	Group enriched
ENSRNOG00000046803	Kidney	Arhgef16	Tissue enriched
ENSRNOG00000053502	Kidney	Arhgef17	Tissue enriched
ENSRNOG00000028090	Kidney	Arhgef18	Tissue enriched
ENSRNOG00000020027	Brain	Arhgef2	Group enriched
ENSRNOG00000020027	Kidney	Arhgef2	Group enriched
ENSRNOG00000014549	Kidney	Arhgef26	Group enriched
ENSRNOG00000014549	Liver	Arhgef26	Group enriched
ENSRNOG00000016544	Kidney	Arhgef28	Tissue enriched
ENSRNOG00000014363	Kidney	Arhgef3	Tissue enriched
ENSRNOG00000025502	Kidney	Arhgef37	Tissue enriched
ENSRNOG00000052354	Kidney	Arhgef40	Tissue enriched
ENSRNOG00000005506	Kidney	Arhgef5	Tissue enriched
ENSRNOG00000000869	Testis	Arhgef6	Tissue enriched
ENSRNOG00000012934	Kidney	Arhgef7	Tissue enriched
ENSRNOG00000004831	Kidney	Arid2	Tissue enriched
ENSRNOG00000049751	Kidney	Arid4b	Tissue enriched
ENSRNOG00000009887	Kidney	Arih1	Group enriched
ENSRNOG00000009887	Liver	Arih1	Group enriched
ENSRNOG00000031827	Kidney	Arih2	Group enriched
ENSRNOG00000031827	Liver	Arih2	Group enriched
ENSRNOG00000005763	Kidney	Arl1	Group enriched
ENSRNOG00000005763	Liver	Arl1	Group enriched
ENSRNOG00000045948	Kidney	Arl10	Tissue enriched
ENSRNOG00000011105	Kidney	Arl15	Tissue enriched
ENSRNOG00000021010	Kidney	Arl2	Group enriched
ENSRNOG00000021010	Liver	Arl2	Group enriched
ENSRNOG00000020770	Kidney	Arl4d	Tissue enriched
ENSRNOG00000001689	Brain	Arl6	Group enriched
ENSRNOG00000001689	Kidney	Arl6	Group enriched
ENSRNOG00000017751	Kidney	Arl6ip1	Group enriched
ENSRNOG00000017751	Liver	Arl6ip1	Group enriched
ENSRNOG00000001080	Kidney	Arl6ip4	Tissue enriched
ENSRNOG00000005074	Kidney	Arl6ip6	Tissue enriched
ENSRNOG00000005988	Brain	Arl8a	Group enriched
ENSRNOG00000005988	Kidney	Arl8a	Group enriched
ENSRNOG00000012785	Kidney	Armc10	Group enriched
ENSRNOG00000012785	Liver	Armc10	Group enriched
ENSRNOG00000019935	Liver	Armc5	Tissue enriched
ENSRNOG00000020280	Kidney	Armc6	Tissue enriched
ENSRNOG00000014521	Kidney	Armc8	Tissue enriched
ENSRNOG00000025730	Kidney	Armcx3	Tissue enriched
ENSRNOG00000025523	Kidney	Armh3	Tissue enriched
ENSRNOG00000019489	Testis	Armt1	Tissue enriched
ENSRNOG00000031174	Kidney	Arnt	Tissue enriched
ENSRNOG00000013017	Kidney	Arnt2	Tissue enriched
ENSRNOG00000014448	Kidney	Arntl	Tissue enriched
ENSRNOG00000000991	Kidney	Arpc1b	Group enriched
ENSRNOG00000000991	Liver	Arpc1b	Group enriched
ENSRNOG00000014589	Kidney	Arpin	Group enriched
ENSRNOG00000014589	Liver	Arpin	Group enriched
ENSRNOG00000030404	Kidney	Arrb1	Group enriched
ENSRNOG00000030404	SpinalCord	Arrb1	Group enriched
ENSRNOG00000019308	Kidney	Arrb2	Tissue enriched
ENSRNOG00000012953	Kidney	Arsa	Group enriched
ENSRNOG00000012953	Testis	Arsa	Group enriched
ENSRNOG00000011150	Kidney	Arsb	Group enriched
ENSRNOG00000011150	Liver	Arsb	Group enriched
ENSRNOG00000028350	Kidney	Arsl	Group enriched
ENSRNOG00000028350	Liver	Arsl	Group enriched
ENSRNOG00000002256	Heart	Art3	Group enriched
ENSRNOG00000002256	Testis	Art3	Group enriched
ENSRNOG00000001888	Kidney	Arvcf	Group enriched
ENSRNOG00000001888	Liver	Arvcf	Group enriched
ENSRNOG00000020081	Kidney	As3mt	Group enriched
ENSRNOG00000020081	Liver	As3mt	Group enriched
ENSRNOG00000010034	Kidney	Asah1	Tissue enriched
ENSRNOG00000012196	Kidney	Asah2	Tissue enriched
ENSRNOG00000058733	Kidney	Asap1	Group enriched
ENSRNOG00000058733	SpinalCord	Asap1	Group enriched
ENSRNOG00000003452	Kidney	Asb11	Tissue enriched
ENSRNOG00000017967	Kidney	Asb13	Tissue enriched
ENSRNOG00000024786	Kidney	Asb6	Tissue enriched
ENSRNOG00000056647	Kidney	Ascc1	Tissue enriched
ENSRNOG00000037604	Kidney	Ascc3	Group enriched
ENSRNOG00000037604	Liver	Ascc3	Group enriched
ENSRNOG00000000415	Kidney	Asf1a	Tissue enriched
ENSRNOG00000018693	Liver	Asgr1	Tissue enriched
ENSRNOG00000030726	Liver	Asgr2	Tissue enriched
ENSRNOG00000014875	Kidney	Ash2l	Tissue enriched
ENSRNOG00000000903	Kidney	Asl	Group enriched
ENSRNOG00000000903	Liver	Asl	Group enriched
ENSRNOG00000007546	Testis	Asns	Tissue enriched
ENSRNOG00000019659	Kidney	Aspa	Group enriched
ENSRNOG00000019659	SpinalCord	Aspa	Group enriched
ENSRNOG00000019424	Kidney	Aspdh	Group enriched
ENSRNOG00000019424	Liver	Aspdh	Group enriched
ENSRNOG00000012843	Kidney	Aspg	Group enriched
ENSRNOG00000012843	Liver	Aspg	Group enriched
ENSRNOG00000007445	Heart	Asph	Group enriched
ENSRNOG00000007445	Kidney	Asph	Group enriched
ENSRNOG00000007445	Liver	Asph	Group enriched
ENSRNOG00000012318	Liver	Aspm	Tissue enriched
ENSRNOG00000015410	Heart	Aspn	Group enriched
ENSRNOG00000015410	Liver	Aspn	Group enriched
ENSRNOG00000015410	Tendon	Aspn	Group enriched
ENSRNOG00000010861	Heart	Atad1	Group enriched
ENSRNOG00000010861	Kidney	Atad1	Group enriched
ENSRNOG00000010861	Liver	Atad1	Group enriched
ENSRNOG00000018118	Kidney	Atad3a	Group enriched
ENSRNOG00000018118	Liver	Atad3a	Group enriched
ENSRNOG00000020407	Brain	Atcay	Group enriched
ENSRNOG00000020407	SpinalCord	Atcay	Group enriched
ENSRNOG00000024414	Kidney	Ate1	Group enriched
ENSRNOG00000024414	Liver	Ate1	Group enriched
ENSRNOG00000001597	Kidney	Atf2	Tissue enriched
ENSRNOG00000015269	Kidney	Atf7	Tissue enriched
ENSRNOG00000008870	Kidney	Atf7ip	Tissue enriched
ENSRNOG00000017913	Kidney	Atg16l1	Group enriched
ENSRNOG00000017913	SpinalCord	Atg16l1	Group enriched
ENSRNOG00000060707	Kidney	Atg2a	Tissue enriched
ENSRNOG00000002094	Kidney	Atg3	Tissue enriched
ENSRNOG00000018403	Kidney	Atg4b	Group enriched
ENSRNOG00000018403	Liver	Atg4b	Group enriched
ENSRNOG00000018403	SpinalCord	Atg4b	Group enriched
ENSRNOG00000047625	Kidney	Atg4d	Tissue enriched
ENSRNOG00000007486	Kidney	Atg7	Group enriched
ENSRNOG00000007486	Liver	Atg7	Group enriched
ENSRNOG00000018975	Kidney	Atg9a	Tissue enriched
ENSRNOG00000005063	Brain	Atl1	Group enriched
ENSRNOG00000005063	Testis	Atl1	Group enriched
ENSRNOG00000006523	Kidney	Atl2	Group enriched
ENSRNOG00000006523	Liver	Atl2	Group enriched
ENSRNOG00000021203	Kidney	Atl3	Group enriched
ENSRNOG00000021203	Liver	Atl3	Group enriched
ENSRNOG00000029773	Kidney	Atm	Tissue enriched
ENSRNOG00000017154	Kidney	Atp11a	Tissue enriched
ENSRNOG00000003472	Kidney	Atp11c	Group enriched
ENSRNOG00000003472	Liver	Atp11c	Group enriched
ENSRNOG00000020685	Kidney	Atp12a	Tissue enriched
ENSRNOG00000010776	Kidney	Atp13a1	Group enriched
ENSRNOG00000010776	Liver	Atp13a1	Group enriched
ENSRNOG00000007290	Brain	Atp1a2	Tissue enriched
ENSRNOG00000020263	Brain	Atp1a3	Group enriched
ENSRNOG00000020263	SpinalCord	Atp1a3	Group enriched
ENSRNOG00000032378	Testis	Atp1a4	Tissue enriched
ENSRNOG00000011227	Brain	Atp1b2	Group enriched
ENSRNOG00000011227	SpinalCord	Atp1b2	Group enriched
ENSRNOG00000045629	Kidney	Atp23	Tissue enriched
ENSRNOG00000017912	Kidney	Atp2a3	Group enriched
ENSRNOG00000017912	Lung	Atp2a3	Group enriched
ENSRNOG00000004026	Brain	Atp2b1	Group enriched
ENSRNOG00000004026	Kidney	Atp2b1	Group enriched
ENSRNOG00000030269	Brain	Atp2b2	Group enriched
ENSRNOG00000030269	Kidney	Atp2b2	Group enriched
ENSRNOG00000061304	Brain	Atp2b3	Group enriched
ENSRNOG00000061304	Kidney	Atp2b3	Group enriched
ENSRNOG00000003031	Brain	Atp2b4	Group enriched
ENSRNOG00000003031	Kidney	Atp2b4	Group enriched
ENSRNOG00000017032	Kidney	Atp5f1a	Group enriched
ENSRNOG00000017032	Liver	Atp5f1a	Group enriched
ENSRNOG00000013300	Brain	Atp5if1	Group enriched
ENSRNOG00000013300	Kidney	Atp5if1	Group enriched
ENSRNOG00000031979	Heart	ATP6	Tissue enriched
ENSRNOG00000054352	Kidney	Atp6ap1	Tissue enriched
ENSRNOG00000003858	Kidney	Atp6ap2	Tissue enriched
ENSRNOG00000036814	Brain	Atp6v0a1	Group enriched
ENSRNOG00000036814	Kidney	Atp6v0a1	Group enriched
ENSRNOG00000052704	Kidney	Atp6v0a2	Tissue enriched
ENSRNOG00000013428	Kidney	Atp6v0a4	Tissue enriched
ENSRNOG00000006542	Kidney	Atp6v0c	Group enriched
ENSRNOG00000006542	Lung	Atp6v0c	Group enriched
ENSRNOG00000017235	Brain	Atp6v0d1	Group enriched
ENSRNOG00000017235	Kidney	Atp6v0d1	Group enriched
ENSRNOG00000006926	Kidney	Atp6v0d2	Tissue enriched
ENSRNOG00000004846	Brain	Atp6v1c1	Group enriched
ENSRNOG00000004846	Kidney	Atp6v1c1	Group enriched
ENSRNOG00000050553	Kidney	Atp6v1c2	Tissue enriched
ENSRNOG00000009080	Brain	Atp6v1d	Group enriched
ENSRNOG00000009080	Kidney	Atp6v1d	Group enriched
ENSRNOG00000007392	Brain	Atp6v1f	Group enriched
ENSRNOG00000007392	SpinalCord	Atp6v1f	Group enriched
ENSRNOG00000008163	Kidney	Atp6v1g1	Group enriched
ENSRNOG00000008163	Liver	Atp6v1g1	Group enriched
ENSRNOG00000000840	Brain	Atp6v1g2	Group enriched
ENSRNOG00000000840	SpinalCord	Atp6v1g2	Group enriched
ENSRNOG00000022480	Kidney	Atp6v1g3	Tissue enriched
ENSRNOG00000061367	Kidney	Atp7a	Tissue enriched
ENSRNOG00000012878	Kidney	Atp7b	Group enriched
ENSRNOG00000012878	Liver	Atp7b	Group enriched
ENSRNOG00000033299	Heart	ATP8	Group enriched
ENSRNOG00000033299	Liver	ATP8	Group enriched
ENSRNOG00000024952	Kidney	Atp8b1	Tissue enriched
ENSRNOG00000032039	Kidney	Atp9b	Group enriched
ENSRNOG00000032039	Liver	Atp9b	Group enriched
ENSRNOG00000010169	Kidney	Atpaf1	Group enriched
ENSRNOG00000010169	Liver	Atpaf1	Group enriched
ENSRNOG00000003719	Heart	Atpaf2	Group enriched
ENSRNOG00000003719	Kidney	Atpaf2	Group enriched
ENSRNOG00000021240	Kidney	Atrn	Group enriched
ENSRNOG00000021240	Liver	Atrn	Group enriched
ENSRNOG00000001256	Kidney	Atxn2	Group enriched
ENSRNOG00000001256	Liver	Atxn2	Group enriched
ENSRNOG00000018686	Kidney	Atxn2l	Group enriched
ENSRNOG00000018686	Liver	Atxn2l	Group enriched
ENSRNOG00000005470	Kidney	Atxn3	Group enriched
ENSRNOG00000005470	Liver	Atxn3	Group enriched
ENSRNOG00000005470	Testis	Atxn3	Group enriched
ENSRNOG00000059744	Kidney	Atxn7l3b	Tissue enriched
ENSRNOG00000011684	Kidney	Auh	Group enriched
ENSRNOG00000011684	Liver	Auh	Group enriched
ENSRNOG00000007842	Kidney	Aup1	Group enriched
ENSRNOG00000007842	Liver	Aup1	Group enriched
ENSRNOG00000006419	Kidney	Aven	Group enriched
ENSRNOG00000006419	Liver	Aven	Group enriched
ENSRNOG00000050419	Lung	Avil	Group enriched
ENSRNOG00000050419	SpinalCord	Avil	Group enriched
ENSRNOG00000013314	Kidney	Avl9	Tissue enriched
ENSRNOG00000059862	Kidney	Avpr2	Tissue enriched
ENSRNOG00000001333	Liver	Azgp1	Tissue enriched
ENSRNOG00000017123	Liver	B2m	Group enriched
ENSRNOG00000017123	Lung	B2m	Group enriched
ENSRNOG00000012019	Kidney	B3galnt1	Tissue enriched
ENSRNOG00000007625	Liver	B3galt1	Tissue enriched
ENSRNOG00000019804	Kidney	B3gat3	Tissue enriched
ENSRNOG00000004839	Kidney	B4galnt1	Tissue enriched
ENSRNOG00000010344	Kidney	B4galnt3	Tissue enriched
ENSRNOG00000003114	Kidney	B4galt4	Tissue enriched
ENSRNOG00000007395	Kidney	Baat	Group enriched
ENSRNOG00000007395	Liver	Baat	Group enriched
ENSRNOG00000017071	Kidney	Babam1	Group enriched
ENSRNOG00000017071	Liver	Babam1	Group enriched
ENSRNOG00000004364	Kidney	Babam2	Group enriched
ENSRNOG00000004364	Liver	Babam2	Group enriched
ENSRNOG00000004364	Lung	Babam2	Group enriched
ENSRNOG00000008277	Kidney	Bag1	Group enriched
ENSRNOG00000008277	Liver	Bag1	Group enriched
ENSRNOG00000008277	Testis	Bag1	Group enriched
ENSRNOG00000020298	Heart	Bag3	Group enriched
ENSRNOG00000020298	Liver	Bag3	Group enriched
ENSRNOG00000042560	Kidney	Bag4	Tissue enriched
ENSRNOG00000058841	Kidney	Bag5	Group enriched
ENSRNOG00000058841	Liver	Bag5	Group enriched
ENSRNOG00000004049	Brain	Baiap2	Group enriched
ENSRNOG00000004049	Liver	Baiap2	Group enriched
ENSRNOG00000001007	Kidney	Baiap2l1	Group enriched
ENSRNOG00000001007	Liver	Baiap2l1	Group enriched
ENSRNOG00000000485	Kidney	Bak1	Tissue enriched
ENSRNOG00000020460	Liver	Banf1	Group enriched
ENSRNOG00000020460	Lung	Banf1	Group enriched
ENSRNOG00000019140	Kidney	Banp	Tissue enriched
ENSRNOG00000020876	Kidney	Bax	Group enriched
ENSRNOG00000020876	Liver	Bax	Group enriched
ENSRNOG00000020876	SpinalCord	Bax	Group enriched
ENSRNOG00000001453	Kidney	Baz1b	Group enriched
ENSRNOG00000001453	Testis	Baz1b	Group enriched
ENSRNOG00000059519	Liver	Bbox1	Tissue enriched
ENSRNOG00000019832	Kidney	Bbs1	Tissue enriched
ENSRNOG00000019020	Kidney	Bbs2	Tissue enriched
ENSRNOG00000026171	Kidney	Bbs4	Tissue enriched
ENSRNOG00000007127	Kidney	Bbs5	Tissue enriched
ENSRNOG00000029399	Kidney	Bcam	Group enriched
ENSRNOG00000029399	Lung	Bcam	Group enriched
ENSRNOG00000018798	Brain	Bcan	Group enriched
ENSRNOG00000018798	SpinalCord	Bcan	Group enriched
ENSRNOG00000007884	Kidney	Bcap29	Group enriched
ENSRNOG00000007884	Liver	Bcap29	Group enriched
ENSRNOG00000007884	Testis	Bcap29	Group enriched
ENSRNOG00000055756	Kidney	Bcap31	Group enriched
ENSRNOG00000055756	Liver	Bcap31	Group enriched
ENSRNOG00000019253	Kidney	Bcar1	Group enriched
ENSRNOG00000019253	Liver	Bcar1	Group enriched
ENSRNOG00000013737	Kidney	Bcar3	Tissue enriched
ENSRNOG00000012906	Brain	Bcas1	Group enriched
ENSRNOG00000012906	SpinalCord	Bcas1	Group enriched
ENSRNOG00000018783	Kidney	Bcas2	Group enriched
ENSRNOG00000018783	Liver	Bcas2	Group enriched
ENSRNOG00000015514	Brain	Bcat1	Group enriched
ENSRNOG00000015514	Kidney	Bcat1	Group enriched
ENSRNOG00000015514	SpinalCord	Bcat1	Group enriched
ENSRNOG00000020956	Heart	Bcat2	Group enriched
ENSRNOG00000020956	Kidney	Bcat2	Group enriched
ENSRNOG00000020956	Testis	Bcat2	Group enriched
ENSRNOG00000020607	Heart	Bckdha	Group enriched
ENSRNOG00000020607	Kidney	Bckdha	Group enriched
ENSRNOG00000020607	Liver	Bckdha	Group enriched
ENSRNOG00000009928	Heart	Bckdhb	Group enriched
ENSRNOG00000009928	Kidney	Bckdhb	Group enriched
ENSRNOG00000009928	Liver	Bckdhb	Group enriched
ENSRNOG00000019485	Heart	Bckdk	Group enriched
ENSRNOG00000019485	Kidney	Bckdk	Group enriched
ENSRNOG00000019485	Liver	Bckdk	Group enriched
ENSRNOG00000042389	Kidney	Bcl10	Tissue enriched
ENSRNOG00000002791	Kidney	Bcl2	Tissue enriched
ENSRNOG00000020486	Liver	Bcl2l12	Tissue enriched
ENSRNOG00000012394	Heart	Bcl2l13	Group enriched
ENSRNOG00000012394	Kidney	Bcl2l13	Group enriched
ENSRNOG00000012394	Liver	Bcl2l13	Group enriched
ENSRNOG00000028632	Kidney	Bcl2l14	Tissue enriched
ENSRNOG00000001843	Kidney	Bcl6	Tissue enriched
ENSRNOG00000056017	Kidney	Bcl7a	Tissue enriched
ENSRNOG00000018916	Kidney	Bcl7c	Tissue enriched
ENSRNOG00000012027	Liver	Bco1	Tissue enriched
ENSRNOG00000038746	Liver	Bco2	Tissue enriched
ENSRNOG00000016754	Heart	Bcs1l	Group enriched
ENSRNOG00000016754	Kidney	Bcs1l	Group enriched
ENSRNOG00000016754	Liver	Bcs1l	Group enriched
ENSRNOG00000014490	Kidney	Bdh2	Group enriched
ENSRNOG00000014490	Liver	Bdh2	Group enriched
ENSRNOG00000020513	Kidney	Becn1	Group enriched
ENSRNOG00000020513	Liver	Becn1	Group enriched
ENSRNOG00000011008	Liver	Bet1	Tissue enriched
ENSRNOG00000013165	Kidney	Bet1l	Tissue enriched
ENSRNOG00000011200	Kidney	Bhmt	Group enriched
ENSRNOG00000011200	Liver	Bhmt	Group enriched
ENSRNOG00000040120	Kidney	Bhmt2	Group enriched
ENSRNOG00000040120	Liver	Bhmt2	Group enriched
ENSRNOG00000000614	Kidney	Bicc1	Tissue enriched
ENSRNOG00000016031	Kidney	Bicd2	Group enriched
ENSRNOG00000016031	Testis	Bicd2	Group enriched
ENSRNOG00000003457	Kidney	Bicdl2	Tissue enriched
ENSRNOG00000012439	Liver	Bid	Group enriched
ENSRNOG00000012439	SpinalCord	Bid	Group enriched
ENSRNOG00000012852	Brain	Bin1	Group enriched
ENSRNOG00000012852	SpinalCord	Bin1	Group enriched
ENSRNOG00000031930	Liver	Bin2	Group enriched
ENSRNOG00000031930	Lung	Bin2	Group enriched
ENSRNOG00000018023	Kidney	Bin3	Tissue enriched
ENSRNOG00000020551	Liver	Bles03	Group enriched
ENSRNOG00000020551	SpinalCord	Bles03	Group enriched
ENSRNOG00000013967	Kidney	Blnk	Tissue enriched
ENSRNOG00000007784	Kidney	Bloc1s1	Tissue enriched
ENSRNOG00000012684	Kidney	Bloc1s2	Group enriched
ENSRNOG00000012684	Liver	Bloc1s2	Group enriched
ENSRNOG00000017463	Kidney	Bloc1s3	Tissue enriched
ENSRNOG00000054224	Liver	Bloc1s4	Tissue enriched
ENSRNOG00000016497	Kidney	Bloc1s5	Tissue enriched
ENSRNOG00000037160	Kidney	Bloc1s6	Tissue enriched
ENSRNOG00000016289	Kidney	Bmpr1b	Tissue enriched
ENSRNOG00000020753	Kidney	Bnip1	Group enriched
ENSRNOG00000020753	Liver	Bnip1	Group enriched
ENSRNOG00000017243	Kidney	Bnip3	Group enriched
ENSRNOG00000017243	Liver	Bnip3	Group enriched
ENSRNOG00000009820	Liver	Bnip3l	Tissue enriched
ENSRNOG00000018214	Kidney	Bok	Tissue enriched
ENSRNOG00000021185	Kidney	Bola1	Group enriched
ENSRNOG00000021185	Liver	Bola1	Group enriched
ENSRNOG00000047988	Liver	Bola2	Tissue enriched
ENSRNOG00000021866	Kidney	Bola3	Group enriched
ENSRNOG00000021866	Liver	Bola3	Group enriched
ENSRNOG00000021773	Kidney	Bop1	Tissue enriched
ENSRNOG00000006505	Kidney	Borcs5	Tissue enriched
ENSRNOG00000006513	Kidney	Borcs6	Tissue enriched
ENSRNOG00000020076	Kidney	Borcs7	Tissue enriched
ENSRNOG00000017577	Kidney	Bphl	Group enriched
ENSRNOG00000017577	Liver	Bphl	Group enriched
ENSRNOG00000046647	Kidney	Bpnt2	Group enriched
ENSRNOG00000046647	Liver	Bpnt2	Group enriched
ENSRNOG00000001236	Kidney	Brat1	Tissue enriched
ENSRNOG00000048061	Kidney	Brcc3	Group enriched
ENSRNOG00000048061	Liver	Brcc3	Group enriched
ENSRNOG00000007681	Kidney	Brd3	Tissue enriched
ENSRNOG00000006770	Kidney	Brd4	Group enriched
ENSRNOG00000006770	Liver	Brd4	Group enriched
ENSRNOG00000014419	Kidney	Brd7	Tissue enriched
ENSRNOG00000000979	Kidney	Bri3bp	Tissue enriched
ENSRNOG00000018021	Kidney	Brix1	Tissue enriched
ENSRNOG00000010184	Brain	Brk1	Group enriched
ENSRNOG00000010184	Liver	Brk1	Group enriched
ENSRNOG00000052963	Kidney	Brox	Group enriched
ENSRNOG00000052963	SpinalCord	Brox	Group enriched
ENSRNOG00000017673	Brain	Brsk1	Group enriched
ENSRNOG00000017673	SpinalCord	Brsk1	Group enriched
ENSRNOG00000020021	Brain	Brsk2	Tissue enriched
ENSRNOG00000008338	Kidney	Bsdc1	Group enriched
ENSRNOG00000008338	Liver	Bsdc1	Group enriched
ENSRNOG00000030714	Brain	Bsn	Group enriched
ENSRNOG00000030714	SpinalCord	Bsn	Group enriched
ENSRNOG00000006543	Kidney	Bsnd	Tissue enriched
ENSRNOG00000015105	Kidney	Bspry	Group enriched
ENSRNOG00000015105	Testis	Bspry	Group enriched
ENSRNOG00000003064	Lung	Bst1	Tissue enriched
ENSRNOG00000017938	Kidney	Btaf1	Group enriched
ENSRNOG00000017938	Testis	Btaf1	Group enriched
ENSRNOG00000019656	Kidney	Btd	Group enriched
ENSRNOG00000019656	Liver	Btd	Group enriched
ENSRNOG00000016912	Kidney	Btf3	Tissue enriched
ENSRNOG00000020643	Kidney	Bub3	Group enriched
ENSRNOG00000020643	Liver	Bub3	Group enriched
ENSRNOG00000020643	Testis	Bub3	Group enriched
ENSRNOG00000033700	Kidney	Bud23	Tissue enriched
ENSRNOG00000000989	Kidney	Bud31	Group enriched
ENSRNOG00000000989	Liver	Bud31	Group enriched
ENSRNOG00000043199	Heart	Bves	Tissue enriched
ENSRNOG00000013977	Kidney	Bzw1	Group enriched
ENSRNOG00000013977	Liver	Bzw1	Group enriched
ENSRNOG00000005096	Heart	Bzw2	Group enriched
ENSRNOG00000005096	Kidney	Bzw2	Group enriched
ENSRNOG00000005096	Liver	Bzw2	Group enriched
ENSRNOG00000007804	Kidney	C1galt1	Group enriched
ENSRNOG00000007804	Liver	C1galt1	Group enriched
ENSRNOG00000002536	Kidney	C1galt1c1	Group enriched
ENSRNOG00000002536	Liver	C1galt1c1	Group enriched
ENSRNOG00000012749	Liver	C1qb	Tissue enriched
ENSRNOG00000012804	Kidney	C1qc	Group enriched
ENSRNOG00000012804	Liver	C1qc	Group enriched
ENSRNOG00000011796	Kidney	C1r	Group enriched
ENSRNOG00000011796	Liver	C1r	Group enriched
ENSRNOG00000011718	Liver	C1rl	Tissue enriched
ENSRNOG00000011971	Liver	C1s	Tissue enriched
ENSRNOG00000051235	Liver	C2	Group enriched
ENSRNOG00000051235	SpinalCord	C2	Group enriched
ENSRNOG00000001621	Kidney	C2cd2	Group enriched
ENSRNOG00000001621	Liver	C2cd2	Group enriched
ENSRNOG00000009719	Brain	C2cd2l	Group enriched
ENSRNOG00000009719	Kidney	C2cd2l	Group enriched
ENSRNOG00000014382	Kidney	C2cd5	Tissue enriched
ENSRNOG00000047657	Heart	C4a	Group enriched
ENSRNOG00000047657	Liver	C4a	Group enriched
ENSRNOG00000047657	Lung	C4a	Group enriched
ENSRNOG00000030729	Heart	C4b	Group enriched
ENSRNOG00000030729	Liver	C4b	Group enriched
ENSRNOG00000004062	Liver	C4bpa	Tissue enriched
ENSRNOG00000024115	Liver	C6	Tissue enriched
ENSRNOG00000007697	Heart	C8a	Group enriched
ENSRNOG00000007697	Liver	C8a	Group enriched
ENSRNOG00000007639	Liver	C8b	Tissue enriched
ENSRNOG00000028701	Liver	C8g	Tissue enriched
ENSRNOG00000017766	Kidney	Ca12	Tissue enriched
ENSRNOG00000023162	Liver	Ca14	Group enriched
ENSRNOG00000023162	SpinalCord	Ca14	Group enriched
ENSRNOG00000010079	Liver	Ca3	Tissue enriched
ENSRNOG00000002916	Kidney	Ca4	Group enriched
ENSRNOG00000002916	Lung	Ca4	Group enriched
ENSRNOG00000019098	Liver	Ca5a	Tissue enriched
ENSRNOG00000029330	Kidney	Ca5b	Tissue enriched
ENSRNOG00000005669	Kidney	Ca8	Group enriched
ENSRNOG00000005669	Liver	Ca8	Group enriched
ENSRNOG00000007299	Kidney	Caap1	Tissue enriched
ENSRNOG00000011603	Kidney	Cab39l	Group enriched
ENSRNOG00000011603	Liver	Cab39l	Group enriched
ENSRNOG00000011603	SpinalCord	Cab39l	Group enriched
ENSRNOG00000001950	Testis	Cabs1	Tissue enriched
ENSRNOG00000047436	Testis	Cabyr	Tissue enriched
ENSRNOG00000052707	Brain	Cacna1a	Tissue enriched
ENSRNOG00000060407	Kidney	Cacna1i	Tissue enriched
ENSRNOG00000033531	Brain	Cacna2d1	Group enriched
ENSRNOG00000033531	Heart	Cacna2d1	Group enriched
ENSRNOG00000015835	Brain	Cacna2d2	Tissue enriched
ENSRNOG00000057848	Brain	Cacng8	Tissue enriched
ENSRNOG00000018778	Brain	Cadm1	Group enriched
ENSRNOG00000018778	SpinalCord	Cadm1	Group enriched
ENSRNOG00000030840	Brain	Cadm2	Tissue enriched
ENSRNOG00000003365	Brain	Cadm3	Group enriched
ENSRNOG00000003365	SpinalCord	Cadm3	Group enriched
ENSRNOG00000024243	Brain	Cadm4	Group enriched
ENSRNOG00000024243	SpinalCord	Cadm4	Group enriched
ENSRNOG00000008570	SpinalCord	Cadps	Tissue enriched
ENSRNOG00000007456	Brain	Calb1	Group enriched
ENSRNOG00000007456	Kidney	Calb1	Group enriched
ENSRNOG00000007456	SpinalCord	Calb1	Group enriched
ENSRNOG00000016977	Brain	Calb2	Group enriched
ENSRNOG00000016977	SpinalCord	Calb2	Group enriched
ENSRNOG00000048982	Kidney	Calcoco1	Group enriched
ENSRNOG00000048982	SpinalCord	Calcoco1	Group enriched
ENSRNOG00000010053	Kidney	Calcr	Tissue enriched
ENSRNOG00000054695	Liver	Calcrl	Group enriched
ENSRNOG00000054695	Lung	Calcrl	Group enriched
ENSRNOG00000010233	Liver	Cald1	Tissue enriched
ENSRNOG00000038202	Kidney	Calml4	Tissue enriched
ENSRNOG00000013260	Testis	Calr3	Tissue enriched
ENSRNOG00000021781	Kidney	Camk1	Group enriched
ENSRNOG00000021781	Liver	Camk1	Group enriched
ENSRNOG00000018712	Brain	Camk2a	Tissue enriched
ENSRNOG00000052080	Brain	Camk2b	Group enriched
ENSRNOG00000052080	SpinalCord	Camk2b	Group enriched
ENSRNOG00000009783	Lung	Camk2g	Group enriched
ENSRNOG00000009783	SpinalCord	Camk2g	Group enriched
ENSRNOG00000020478	Brain	Camk4	Group enriched
ENSRNOG00000020478	Testis	Camk4	Group enriched
ENSRNOG00000018242	Brain	Camkk1	Tissue enriched
ENSRNOG00000001309	Brain	Camkk2	Group enriched
ENSRNOG00000001309	Kidney	Camkk2	Group enriched
ENSRNOG00000030629	Kidney	Camkmt	Tissue enriched
ENSRNOG00000058938	Brain	Camkv	Tissue enriched
ENSRNOG00000021911	Kidney	Camlg	Group enriched
ENSRNOG00000021911	Liver	Camlg	Group enriched
ENSRNOG00000017883	Kidney	Camsap1	Tissue enriched
ENSRNOG00000008741	Kidney	Camsap2	Group enriched
ENSRNOG00000008741	SpinalCord	Camsap2	Group enriched
ENSRNOG00000000986	Brain	Camsap3	Group enriched
ENSRNOG00000000986	Kidney	Camsap3	Group enriched
ENSRNOG00000010473	Heart	Cand2	Group enriched
ENSRNOG00000010473	Kidney	Cand2	Group enriched
ENSRNOG00000003239	Kidney	Cant1	Group enriched
ENSRNOG00000003239	Liver	Cant1	Group enriched
ENSRNOG00000043350	Brain	Cap2	Tissue enriched
ENSRNOG00000020935	Kidney	Capn1	Tissue enriched
ENSRNOG00000004882	Kidney	Capn6	Tissue enriched
ENSRNOG00000019273	Kidney	Capn7	Tissue enriched
ENSRNOG00000057036	Kidney	Car15	Tissue enriched
ENSRNOG00000016560	Kidney	Card19	Tissue enriched
ENSRNOG00000001271	Kidney	Card6	Group enriched
ENSRNOG00000001271	Liver	Card6	Group enriched
ENSRNOG00000031129	Kidney	Carm1	Tissue enriched
ENSRNOG00000016576	Kidney	Carmil1	Tissue enriched
ENSRNOG00000012872	Kidney	Carnmt1	Tissue enriched
ENSRNOG00000020651	Liver	Cars	Tissue enriched
ENSRNOG00000014526	Heart	Cars2	Group enriched
ENSRNOG00000014526	Kidney	Cars2	Group enriched
ENSRNOG00000014526	Liver	Cars2	Group enriched
ENSRNOG00000009716	Kidney	Casc3	Tissue enriched
ENSRNOG00000060946	Kidney	Cask	Tissue enriched
ENSRNOG00000003195	Brain	Caskin1	Group enriched
ENSRNOG00000003195	SpinalCord	Caskin1	Group enriched
ENSRNOG00000004310	Kidney	Caskin2	Tissue enriched
ENSRNOG00000016707	Kidney	Casp2	Tissue enriched
ENSRNOG00000010475	Kidney	Casp3	Group enriched
ENSRNOG00000010475	Liver	Casp3	Group enriched
ENSRNOG00000056216	Kidney	Casp7	Group enriched
ENSRNOG00000056216	Liver	Casp7	Group enriched
ENSRNOG00000012331	Kidney	Casp8	Group enriched
ENSRNOG00000012331	Liver	Casp8	Group enriched
ENSRNOG00000012944	Kidney	Casp9	Tissue enriched
ENSRNOG00000006930	Kidney	Casq1	Tissue enriched
ENSRNOG00000016243	Heart	Casq2	Tissue enriched
ENSRNOG00000002265	Kidney	Casr	Tissue enriched
ENSRNOG00000010286	Kidney	Cast	Group enriched
ENSRNOG00000010286	Liver	Cast	Group enriched
ENSRNOG00000010286	Lung	Cast	Group enriched
ENSRNOG00000006740	Kidney	Castor1	Tissue enriched
ENSRNOG00000001484	SpinalCord	Castor2	Tissue enriched
ENSRNOG00000057713	Heart	Cav2	Group enriched
ENSRNOG00000057713	Kidney	Cav2	Group enriched
ENSRNOG00000057713	Lung	Cav2	Group enriched
ENSRNOG00000005798	Heart	Cav3	Tissue enriched
ENSRNOG00000025895	Lung	Cavin2	Tissue enriched
ENSRNOG00000017914	Heart	Cavin3	Tissue enriched
ENSRNOG00000008027	Heart	Cavin4	Tissue enriched
ENSRNOG00000014647	Kidney	Cbfb	Group enriched
ENSRNOG00000014647	Liver	Cbfb	Group enriched
ENSRNOG00000008444	Kidney	Cbl	Group enriched
ENSRNOG00000008444	SpinalCord	Cbl	Group enriched
ENSRNOG00000007253	Kidney	Cbll1	Tissue enriched
ENSRNOG00000001701	Heart	Cbr3	Group enriched
ENSRNOG00000001701	Kidney	Cbr3	Group enriched
ENSRNOG00000024411	Kidney	Cbr4	Group enriched
ENSRNOG00000024411	Liver	Cbr4	Group enriched
ENSRNOG00000029528	Kidney	Cbs	Group enriched
ENSRNOG00000029528	Liver	Cbs	Group enriched
ENSRNOG00000029528	SpinalCord	Cbs	Group enriched
ENSRNOG00000015516	Kidney	Cbwd1	Group enriched
ENSRNOG00000015516	Testis	Cbwd1	Group enriched
ENSRNOG00000008689	Kidney	Cbx1	Group enriched
ENSRNOG00000008689	Liver	Cbx1	Group enriched
ENSRNOG00000011814	Kidney	Cbx3	Tissue enriched
ENSRNOG00000036841	Kidney	Cbx5	Group enriched
ENSRNOG00000036841	Liver	Cbx5	Group enriched
ENSRNOG00000036841	Testis	Cbx5	Group enriched
ENSRNOG00000048113	Kidney	Cbx8	Tissue enriched
ENSRNOG00000047413	Testis	Cby2	Tissue enriched
ENSRNOG00000006747	Kidney	Cc2d1a	Group enriched
ENSRNOG00000006747	Liver	Cc2d1a	Group enriched
ENSRNOG00000008634	Kidney	Cc2d1b	Group enriched
ENSRNOG00000008634	Liver	Cc2d1b	Group enriched
ENSRNOG00000008634	SpinalCord	Cc2d1b	Group enriched
ENSRNOG00000000397	Kidney	Ccar1	Group enriched
ENSRNOG00000000397	Liver	Ccar1	Group enriched
ENSRNOG00000018295	Kidney	Ccar2	Tissue enriched
ENSRNOG00000025843	Kidney	Ccdc102a	Tissue enriched
ENSRNOG00000013234	Kidney	Ccdc115	Tissue enriched
ENSRNOG00000020946	Kidney	Ccdc12	Tissue enriched
ENSRNOG00000018932	Kidney	Ccdc124	Group enriched
ENSRNOG00000018932	Liver	Ccdc124	Group enriched
ENSRNOG00000012775	Kidney	Ccdc127	Tissue enriched
ENSRNOG00000007262	Kidney	Ccdc134	Tissue enriched
ENSRNOG00000007100	Testis	Ccdc136	Tissue enriched
ENSRNOG00000048712	Kidney	Ccdc137	Tissue enriched
ENSRNOG00000012580	Heart	Ccdc141	Group enriched
ENSRNOG00000012580	Kidney	Ccdc141	Group enriched
ENSRNOG00000039473	Heart	Ccdc152	Tissue enriched
ENSRNOG00000046484	Kidney	Ccdc160	Tissue enriched
ENSRNOG00000000531	Kidney	Ccdc167	Group enriched
ENSRNOG00000000531	Liver	Ccdc167	Group enriched
ENSRNOG00000024280	Kidney	Ccdc170	Tissue enriched
ENSRNOG00000010846	Kidney	Ccdc22	Group enriched
ENSRNOG00000010846	Liver	Ccdc22	Group enriched
ENSRNOG00000015939	Kidney	Ccdc25	Group enriched
ENSRNOG00000015939	Liver	Ccdc25	Group enriched
ENSRNOG00000053347	Kidney	Ccdc28a	Tissue enriched
ENSRNOG00000002748	Kidney	Ccdc43	Tissue enriched
ENSRNOG00000009006	Kidney	Ccdc47	Group enriched
ENSRNOG00000009006	Liver	Ccdc47	Group enriched
ENSRNOG00000001930	Kidney	Ccdc50	Group enriched
ENSRNOG00000001930	Liver	Ccdc50	Group enriched
ENSRNOG00000020688	Heart	Ccdc51	Group enriched
ENSRNOG00000020688	Kidney	Ccdc51	Group enriched
ENSRNOG00000020688	Liver	Ccdc51	Group enriched
ENSRNOG00000024019	Heart	Ccdc6	Group enriched
ENSRNOG00000024019	Kidney	Ccdc6	Group enriched
ENSRNOG00000032684	SpinalCord	Ccdc60	Tissue enriched
ENSRNOG00000027936	Kidney	Ccdc8	Tissue enriched
ENSRNOG00000020925	Kidney	Ccdc86	Tissue enriched
ENSRNOG00000024931	Kidney	Ccdc88b	Tissue enriched
ENSRNOG00000004482	Kidney	Ccdc88c	Tissue enriched
ENSRNOG00000009462	Kidney	Ccdc90b	Group enriched
ENSRNOG00000009462	Liver	Ccdc90b	Group enriched
ENSRNOG00000001847	Kidney	Ccdc91	Tissue enriched
ENSRNOG00000021691	Kidney	Ccdc92	Tissue enriched
ENSRNOG00000002514	Kidney	Ccdc93	Group enriched
ENSRNOG00000002514	Liver	Ccdc93	Group enriched
ENSRNOG00000020675	Kidney	Ccdc97	Tissue enriched
ENSRNOG00000014831	Testis	Ccin	Tissue enriched
ENSRNOG00000000239	SpinalCord	Ccl7	Tissue enriched
ENSRNOG00000028548	Kidney	Ccl9	Tissue enriched
ENSRNOG00000060825	Kidney	Ccm2	Tissue enriched
ENSRNOG00000050258	Kidney	Ccnd3	Tissue enriched
ENSRNOG00000006985	Kidney	Ccnk	Group enriched
ENSRNOG00000006985	Liver	Ccnk	Group enriched
ENSRNOG00000011586	Kidney	Ccnl1	Tissue enriched
ENSRNOG00000053054	Kidney	Ccnt1	Tissue enriched
ENSRNOG00000018123	Kidney	Ccny	Tissue enriched
ENSRNOG00000023807	Kidney	Ccnyl1	Tissue enriched
ENSRNOG00000053428	Kidney	Ccpg1	Tissue enriched
ENSRNOG00000047816	Kidney	Ccs	Group enriched
ENSRNOG00000047816	Liver	Ccs	Group enriched
ENSRNOG00000029321	Kidney	Ccser1	Tissue enriched
ENSRNOG00000007523	Testis	Cct6b	Tissue enriched
ENSRNOG00000050369	Testis	Cct8l1	Tissue enriched
ENSRNOG00000001032	Kidney	Ccz1b	Group enriched
ENSRNOG00000001032	Liver	Ccz1b	Group enriched
ENSRNOG00000025332	Testis	Cd109	Tissue enriched
ENSRNOG00000017819	Liver	Cd14	Tissue enriched
ENSRNOG00000010253	Liver	Cd163	Tissue enriched
ENSRNOG00000016451	Kidney	Cd1d1	Group enriched
ENSRNOG00000016451	Liver	Cd1d1	Group enriched
ENSRNOG00000002141	Brain	Cd200	Group enriched
ENSRNOG00000002141	Kidney	Cd200	Group enriched
ENSRNOG00000017201	Kidney	Cd2bp2	Group enriched
ENSRNOG00000017201	Liver	Cd2bp2	Group enriched
ENSRNOG00000006623	Liver	Cd302	Tissue enriched
ENSRNOG00000045558	Kidney	Cd34	Group enriched
ENSRNOG00000045558	Lung	Cd34	Group enriched
ENSRNOG00000003069	Liver	Cd38	Tissue enriched
ENSRNOG00000006094	Kidney	Cd44	Group enriched
ENSRNOG00000006094	SpinalCord	Cd44	Group enriched
ENSRNOG00000004737	Kidney	Cd48	Group enriched
ENSRNOG00000004737	Liver	Cd48	Group enriched
ENSRNOG00000004737	Lung	Cd48	Group enriched
ENSRNOG00000023068	Liver	Cd5l	Tissue enriched
ENSRNOG00000007650	Kidney	Cd63	Tissue enriched
ENSRNOG00000037563	Liver	Cd68	Tissue enriched
ENSRNOG00000018735	Kidney	Cd74	Tissue enriched
ENSRNOG00000000047	Kidney	Cd82	Group enriched
ENSRNOG00000000047	Liver	Cd82	Group enriched
ENSRNOG00000019556	Kidney	Cd9	Tissue enriched
ENSRNOG00000050735	Liver	Cd99	Group enriched
ENSRNOG00000050735	Lung	Cd99	Group enriched
ENSRNOG00000012209	Kidney	Cdadc1	Tissue enriched
ENSRNOG00000017770	Kidney	Cdc123	Tissue enriched
ENSRNOG00000017536	Kidney	Cdc16	Tissue enriched
ENSRNOG00000024241	Kidney	Cdc23	Tissue enriched
ENSRNOG00000029785	Kidney	Cdc26	Tissue enriched
ENSRNOG00000005904	Kidney	Cdc27	Tissue enriched
ENSRNOG00000060530	Kidney	Cdc34	Group enriched
ENSRNOG00000060530	Testis	Cdc34	Group enriched
ENSRNOG00000010967	Kidney	Cdc37l1	Group enriched
ENSRNOG00000010967	Liver	Cdc37l1	Group enriched
ENSRNOG00000000581	Kidney	Cdc40	Tissue enriched
ENSRNOG00000002841	Kidney	Cdc42bpa	Tissue enriched
ENSRNOG00000009675	Kidney	Cdc42bpb	Group enriched
ENSRNOG00000009675	Liver	Cdc42bpb	Group enriched
ENSRNOG00000027456	Kidney	Cdc42bpg	Tissue enriched
ENSRNOG00000008517	Kidney	Cdc42ep1	Group enriched
ENSRNOG00000008517	Liver	Cdc42ep1	Group enriched
ENSRNOG00000028946	Kidney	Cdc42ep4	Group enriched
ENSRNOG00000028946	Liver	Cdc42ep4	Group enriched
ENSRNOG00000060538	Kidney	Cdc42se1	Tissue enriched
ENSRNOG00000019975	Kidney	Cdc5l	Group enriched
ENSRNOG00000019975	Liver	Cdc5l	Group enriched
ENSRNOG00000003258	Kidney	Cdc73	Group enriched
ENSRNOG00000003258	Liver	Cdc73	Group enriched
ENSRNOG00000004743	Kidney	Cdcp1	Tissue enriched
ENSRNOG00000020151	Kidney	Cdh1	Group enriched
ENSRNOG00000020151	Liver	Cdh1	Group enriched
ENSRNOG00000020151	Lung	Cdh1	Group enriched
ENSRNOG00000013481	SpinalCord	Cdh11	Tissue enriched
ENSRNOG00000014371	Brain	Cdh13	Tissue enriched
ENSRNOG00000015562	Liver	Cdh17	Tissue enriched
ENSRNOG00000020129	Kidney	Cdh3	Tissue enriched
ENSRNOG00000013535	Kidney	Cdh6	Tissue enriched
ENSRNOG00000017917	Kidney	Cdhr2	Tissue enriched
ENSRNOG00000017762	Kidney	Cdhr5	Tissue enriched
ENSRNOG00000024144	Kidney	Cdipt	Group enriched
ENSRNOG00000024144	Liver	Cdipt	Group enriched
ENSRNOG00000024144	Lung	Cdipt	Group enriched
ENSRNOG00000000632	Kidney	Cdk1	Tissue enriched
ENSRNOG00000017213	Kidney	Cdk11b	Group enriched
ENSRNOG00000017213	Liver	Cdk11b	Group enriched
ENSRNOG00000006000	Kidney	Cdk12	Group enriched
ENSRNOG00000006000	Testis	Cdk12	Group enriched
ENSRNOG00000007151	Kidney	Cdk14	Tissue enriched
ENSRNOG00000008137	Kidney	Cdk18	Group enriched
ENSRNOG00000008137	Liver	Cdk18	Group enriched
ENSRNOG00000006469	Kidney	Cdk2	Tissue enriched
ENSRNOG00000025602	Kidney	Cdk4	Group enriched
ENSRNOG00000025602	Liver	Cdk4	Group enriched
ENSRNOG00000008017	Brain	Cdk5	Group enriched
ENSRNOG00000008017	Kidney	Cdk5	Group enriched
ENSRNOG00000015696	Kidney	Cdk5rap1	Tissue enriched
ENSRNOG00000005788	Kidney	Cdk5rap2	Tissue enriched
ENSRNOG00000048747	Kidney	Cdk5rap3	Group enriched
ENSRNOG00000048747	Liver	Cdk5rap3	Group enriched
ENSRNOG00000048747	Testis	Cdk5rap3	Group enriched
ENSRNOG00000009258	Kidney	Cdk6	Tissue enriched
ENSRNOG00000022586	Kidney	Cdk9	Tissue enriched
ENSRNOG00000007249	Kidney	Cdkn1b	Group enriched
ENSRNOG00000007249	Liver	Cdkn1b	Group enriched
ENSRNOG00000022736	Kidney	Cdkn2aip	Group enriched
ENSRNOG00000022736	Liver	Cdkn2aip	Group enriched
ENSRNOG00000026493	Heart	Cdnf	Tissue enriched
ENSRNOG00000000158	Liver	Cdo1	Tissue enriched
ENSRNOG00000017260	Heart	Cdr2	Tissue enriched
ENSRNOG00000002142	Kidney	Cds1	Tissue enriched
ENSRNOG00000010186	Kidney	Cdv3	Group enriched
ENSRNOG00000010186	Liver	Cdv3	Group enriched
ENSRNOG00000032215	Kidney	Cdyl	Tissue enriched
ENSRNOG00000020578	Liver	Ceacam1	Group enriched
ENSRNOG00000020578	Lung	Ceacam1	Group enriched
ENSRNOG00000057347	Liver	Cebpb	Tissue enriched
ENSRNOG00000010379	Kidney	Celf1	Group enriched
ENSRNOG00000010379	Liver	Celf1	Group enriched
ENSRNOG00000023661	Brain	Celf2	Tissue enriched
ENSRNOG00000020058	Kidney	Celsr2	Tissue enriched
ENSRNOG00000012782	Kidney	Cemip2	Group enriched
ENSRNOG00000012782	Liver	Cemip2	Group enriched
ENSRNOG00000045680	Brain	Cend1	Group enriched
ENSRNOG00000045680	SpinalCord	Cend1	Group enriched
ENSRNOG00000004430	Kidney	Cep131	Tissue enriched
ENSRNOG00000033688	Brain	Cep170b	Group enriched
ENSRNOG00000033688	Kidney	Cep170b	Group enriched
ENSRNOG00000042879	Kidney	Cep192	Group enriched
ENSRNOG00000042879	Liver	Cep192	Group enriched
ENSRNOG00000010950	Kidney	Cep41	Tissue enriched
ENSRNOG00000055093	Kidney	Cep43	Tissue enriched
ENSRNOG00000015465	Testis	Cep72	Tissue enriched
ENSRNOG00000001609	Kidney	Cep97	Tissue enriched
ENSRNOG00000017723	Kidney	Cept1	Group enriched
ENSRNOG00000017723	Liver	Cept1	Group enriched
ENSRNOG00000021138	Kidney	Cers2	Group enriched
ENSRNOG00000021138	Liver	Cers2	Group enriched
ENSRNOG00000021138	Lung	Cers2	Group enriched
ENSRNOG00000015686	Kidney	Cert1	Group enriched
ENSRNOG00000015686	Liver	Cert1	Group enriched
ENSRNOG00000011330	Liver	Ces2a	Tissue enriched
ENSRNOG00000013808	Kidney	Ces2g	Group enriched
ENSRNOG00000013808	Liver	Ces2g	Group enriched
ENSRNOG00000039079	Kidney	Ces2h	Group enriched
ENSRNOG00000039079	Liver	Ces2h	Group enriched
ENSRNOG00000048563	Kidney	Cetn3	Tissue enriched
ENSRNOG00000042179	Kidney	Cfap20	Group enriched
ENSRNOG00000042179	Testis	Cfap20	Group enriched
ENSRNOG00000021399	Kidney	Cfap298	Tissue enriched
ENSRNOG00000043410	Kidney	Cfap300	Group enriched
ENSRNOG00000043410	Testis	Cfap300	Group enriched
ENSRNOG00000003901	Testis	Cfap36	Tissue enriched
ENSRNOG00000001215	Kidney	Cfap410	Tissue enriched
ENSRNOG00000033564	Liver	Cfd	Group enriched
ENSRNOG00000033564	SpinalCord	Cfd	Group enriched
ENSRNOG00000019326	Kidney	Cfdp1	Group enriched
ENSRNOG00000019326	Liver	Cfdp1	Group enriched
ENSRNOG00000030715	Liver	Cfh	Tissue enriched
ENSRNOG00000042901	Liver	Cfhr1	Tissue enriched
ENSRNOG00000042369	Liver	Cfhr4	Tissue enriched
ENSRNOG00000053400	Heart	Cfi	Group enriched
ENSRNOG00000053400	Liver	Cfi	Group enriched
ENSRNOG00000025811	Liver	Cfp	Tissue enriched
ENSRNOG00000000718	Kidney	Cggbp1	Tissue enriched
ENSRNOG00000020952	Kidney	Cgn	Group enriched
ENSRNOG00000020952	Liver	Cgn	Group enriched
ENSRNOG00000054080	Kidney	Cgnl1	Group enriched
ENSRNOG00000054080	Liver	Cgnl1	Group enriched
ENSRNOG00000003304	Tendon	Chad	Tissue enriched
ENSRNOG00000000112	Kidney	Champ1	Tissue enriched
ENSRNOG00000009297	Kidney	Chchd1	Tissue enriched
ENSRNOG00000028356	Heart	Chchd10	Group enriched
ENSRNOG00000028356	Liver	Chchd10	Group enriched
ENSRNOG00000013211	Heart	Chchd3	Group enriched
ENSRNOG00000013211	Kidney	Chchd3	Group enriched
ENSRNOG00000013211	Liver	Chchd3	Group enriched
ENSRNOG00000060248	Kidney	Chchd6	Group enriched
ENSRNOG00000060248	Liver	Chchd6	Group enriched
ENSRNOG00000031769	Kidney	Chchd7	Tissue enriched
ENSRNOG00000012716	Kidney	Chd2	Tissue enriched
ENSRNOG00000018309	Kidney	Chd4	Tissue enriched
ENSRNOG00000025011	Kidney	Chd8	Tissue enriched
ENSRNOG00000015859	Kidney	Chdh	Group enriched
ENSRNOG00000015859	Liver	Chdh	Group enriched
ENSRNOG00000012323	Kidney	Cherp	Group enriched
ENSRNOG00000012323	Liver	Cherp	Group enriched
ENSRNOG00000012323	Testis	Cherp	Group enriched
ENSRNOG00000052549	SpinalCord	Chga	Tissue enriched
ENSRNOG00000021269	SpinalCord	Chgb	Tissue enriched
ENSRNOG00000053272	SpinalCord	Chi3l1	Tissue enriched
ENSRNOG00000050181	Kidney	Chid1	Group enriched
ENSRNOG00000050181	Liver	Chid1	Group enriched
ENSRNOG00000011404	Kidney	Chkb	Group enriched
ENSRNOG00000011404	Liver	Chkb	Group enriched
ENSRNOG00000045771	Brain	Chl1	Group enriched
ENSRNOG00000045771	SpinalCord	Chl1	Group enriched
ENSRNOG00000000161	Kidney	Chm	Tissue enriched
ENSRNOG00000016001	Kidney	Chmp1a	Tissue enriched
ENSRNOG00000043328	Kidney	Chmp2a	Group enriched
ENSRNOG00000043328	Liver	Chmp2a	Group enriched
ENSRNOG00000040257	Kidney	Chmp2b	Tissue enriched
ENSRNOG00000007356	Kidney	Chmp3	Group enriched
ENSRNOG00000007356	Liver	Chmp3	Group enriched
ENSRNOG00000034071	Kidney	Chmp4bl1	Group enriched
ENSRNOG00000034071	Liver	Chmp4bl1	Group enriched
ENSRNOG00000010238	Kidney	Chmp4c	Tissue enriched
ENSRNOG00000008672	Brain	Chmp5	Group enriched
ENSRNOG00000008672	Kidney	Chmp5	Group enriched
ENSRNOG00000008672	Liver	Chmp5	Group enriched
ENSRNOG00000004014	Kidney	Chmp6	Tissue enriched
ENSRNOG00000016939	Kidney	Chmp7	Group enriched
ENSRNOG00000016939	Liver	Chmp7	Group enriched
ENSRNOG00000026643	Kidney	Chordc1	Group enriched
ENSRNOG00000026643	Liver	Chordc1	Group enriched
ENSRNOG00000026643	SpinalCord	Chordc1	Group enriched
ENSRNOG00000004742	Kidney	Chp1	Group enriched
ENSRNOG00000004742	Liver	Chp1	Group enriched
ENSRNOG00000058271	Kidney	Chpt1	Tissue enriched
ENSRNOG00000009103	Kidney	Chrac1	Tissue enriched
ENSRNOG00000022485	Kidney	Chuk	Tissue enriched
ENSRNOG00000007336	Kidney	Churc1	Tissue enriched
ENSRNOG00000012638	Heart	Ciao1	Group enriched
ENSRNOG00000012638	Kidney	Ciao1	Group enriched
ENSRNOG00000012638	Liver	Ciao1	Group enriched
ENSRNOG00000017119	Liver	Ciao2a	Tissue enriched
ENSRNOG00000011865	Kidney	Ciao2b	Group enriched
ENSRNOG00000011865	Liver	Ciao2b	Group enriched
ENSRNOG00000019522	Kidney	Ciao3	Group enriched
ENSRNOG00000019522	Liver	Ciao3	Group enriched
ENSRNOG00000033498	Kidney	Cib1	Tissue enriched
ENSRNOG00000016338	Kidney	Cibar1	Tissue enriched
ENSRNOG00000056118	Kidney	Cic	Tissue enriched
ENSRNOG00000020622	Tendon	Cilp2	Tissue enriched
ENSRNOG00000015999	Kidney	Cirbp	Group enriched
ENSRNOG00000015999	SpinalCord	Cirbp	Group enriched
ENSRNOG00000015999	Testis	Cirbp	Group enriched
ENSRNOG00000048258	Kidney	Cisd2	Group enriched
ENSRNOG00000048258	Liver	Cisd2	Group enriched
ENSRNOG00000036894	Heart	Cisd3	Group enriched
ENSRNOG00000036894	Kidney	Cisd3	Group enriched
ENSRNOG00000036894	Liver	Cisd3	Group enriched
ENSRNOG00000001143	SpinalCord	Cit	Tissue enriched
ENSRNOG00000013442	Kidney	Ciz1	Tissue enriched
ENSRNOG00000008016	Kidney	Ckap4	Tissue enriched
ENSRNOG00000016837	Heart	Ckm	Tissue enriched
ENSRNOG00000014573	Brain	Ckmt1	Group enriched
ENSRNOG00000014573	Kidney	Ckmt1	Group enriched
ENSRNOG00000014573	SpinalCord	Ckmt1	Group enriched
ENSRNOG00000055450	Heart	Ckmt2	Tissue enriched
ENSRNOG00000009161	Brain	Clasp2	Group enriched
ENSRNOG00000009161	SpinalCord	Clasp2	Group enriched
ENSRNOG00000029889	Kidney	Clca4	Tissue enriched
ENSRNOG00000020360	Kidney	Clcc1	Group enriched
ENSRNOG00000020360	Liver	Clcc1	Group enriched
ENSRNOG00000001742	Kidney	Clcn2	Tissue enriched
ENSRNOG00000010682	Kidney	Clcn3	Tissue enriched
ENSRNOG00000002862	Kidney	Clcn5	Tissue enriched
ENSRNOG00000016976	Kidney	Clcn7	Tissue enriched
ENSRNOG00000052368	Kidney	Clcnka	Tissue enriched
ENSRNOG00000009897	Kidney	Clcnkb	Tissue enriched
ENSRNOG00000010085	Kidney	Cldn10	Tissue enriched
ENSRNOG00000055138	Kidney	Cldn16	Tissue enriched
ENSRNOG00000007922	Kidney	Cldn19	Tissue enriched
ENSRNOG00000046007	Kidney	Cldn3	Group enriched
ENSRNOG00000046007	Liver	Cldn3	Group enriched
ENSRNOG00000001476	Kidney	Cldn4	Tissue enriched
ENSRNOG00000017325	Kidney	Cldn7	Tissue enriched
ENSRNOG00000001571	Kidney	Cldn8	Tissue enriched
ENSRNOG00000001657	Kidney	Cldnd1	Tissue enriched
ENSRNOG00000022697	Kidney	Clec14a	Group enriched
ENSRNOG00000022697	Liver	Clec14a	Group enriched
ENSRNOG00000059538	Kidney	Clec2g	Group enriched
ENSRNOG00000059538	Liver	Clec2g	Group enriched
ENSRNOG00000012238	Tendon	Clec3a	Tissue enriched
ENSRNOG00000004540	Liver	Clec3b	Group enriched
ENSRNOG00000004540	Tendon	Clec3b	Group enriched
ENSRNOG00000013137	Liver	Clec4f	Tissue enriched
ENSRNOG00000003755	Testis	Clgn	Tissue enriched
ENSRNOG00000000728	Kidney	Clic2	Group enriched
ENSRNOG00000000728	Liver	Clic2	Group enriched
ENSRNOG00000015184	Lung	Clic3	Tissue enriched
ENSRNOG00000047218	Heart	Clic5	Group enriched
ENSRNOG00000047218	Lung	Clic5	Group enriched
ENSRNOG00000026870	Testis	Clic6	Tissue enriched
ENSRNOG00000005406	Kidney	Clint1	Tissue enriched
ENSRNOG00000001247	Kidney	Clip1	Tissue enriched
ENSRNOG00000021611	Brain	Clip2	Group enriched
ENSRNOG00000021611	Kidney	Clip2	Group enriched
ENSRNOG00000021611	SpinalCord	Clip2	Group enriched
ENSRNOG00000011044	Kidney	Clmn	Group enriched
ENSRNOG00000011044	Liver	Clmn	Group enriched
ENSRNOG00000007164	Kidney	Cln6	Tissue enriched
ENSRNOG00000012788	Kidney	Clns1a	Group enriched
ENSRNOG00000012788	SpinalCord	Clns1a	Group enriched
ENSRNOG00000002175	Kidney	Clock	Tissue enriched
ENSRNOG00000019693	Kidney	Clpb	Group enriched
ENSRNOG00000019693	Liver	Clpb	Group enriched
ENSRNOG00000018255	Kidney	Clptm1	Group enriched
ENSRNOG00000018255	Liver	Clptm1	Group enriched
ENSRNOG00000016923	Kidney	Clptm1l	Group enriched
ENSRNOG00000016923	Liver	Clptm1l	Group enriched
ENSRNOG00000030225	Kidney	Clpx	Group enriched
ENSRNOG00000030225	Liver	Clpx	Group enriched
ENSRNOG00000028288	Kidney	Clrn3	Tissue enriched
ENSRNOG00000003960	Kidney	Cltrn	Tissue enriched
ENSRNOG00000007117	Kidney	Cluap1	Tissue enriched
ENSRNOG00000002669	Kidney	Cluh	Group enriched
ENSRNOG00000002669	Liver	Cluh	Group enriched
ENSRNOG00000014075	Heart	Clybl	Group enriched
ENSRNOG00000014075	Kidney	Clybl	Group enriched
ENSRNOG00000014075	Liver	Clybl	Group enriched
ENSRNOG00000020563	Liver	Cma1	Tissue enriched
ENSRNOG00000013816	Kidney	Cmas	Group enriched
ENSRNOG00000013816	Liver	Cmas	Group enriched
ENSRNOG00000011260	Liver	Cmbl	Tissue enriched
ENSRNOG00000010149	Kidney	Cmc1	Group enriched
ENSRNOG00000010149	Liver	Cmc1	Group enriched
ENSRNOG00000011279	Kidney	Cmc2	Tissue enriched
ENSRNOG00000056435	Liver	Cmc4	Tissue enriched
ENSRNOG00000013178	Kidney	Cmip	Tissue enriched
ENSRNOG00000007690	Kidney	Cmpk2	Group enriched
ENSRNOG00000007690	Liver	Cmpk2	Group enriched
ENSRNOG00000007690	Lung	Cmpk2	Group enriched
ENSRNOG00000011009	Kidney	Cmtm4	Tissue enriched
ENSRNOG00000000532	Kidney	Cmtr1	Tissue enriched
ENSRNOG00000023803	Heart	Cmya5	Tissue enriched
ENSRNOG00000010239	Kidney	Cnbp	Group enriched
ENSRNOG00000010239	Liver	Cnbp	Group enriched
ENSRNOG00000027739	Kidney	Cndp1	Tissue enriched
ENSRNOG00000018052	Kidney	Cnksr3	Tissue enriched
ENSRNOG00000027736	Lung	Cnn1	Tissue enriched
ENSRNOG00000011559	Kidney	Cnn3	Tissue enriched
ENSRNOG00000020113	Kidney	Cnnm2	Tissue enriched
ENSRNOG00000016032	Kidney	Cnnm3	Tissue enriched
ENSRNOG00000015886	Kidney	Cnnm4	Tissue enriched
ENSRNOG00000012271	Kidney	Cnot1	Group enriched
ENSRNOG00000012271	Liver	Cnot1	Group enriched
ENSRNOG00000052305	Kidney	Cnot10	Group enriched
ENSRNOG00000052305	Liver	Cnot10	Group enriched
ENSRNOG00000023220	Kidney	Cnot11	Tissue enriched
ENSRNOG00000004909	Kidney	Cnot2	Group enriched
ENSRNOG00000004909	Liver	Cnot2	Group enriched
ENSRNOG00000053234	Kidney	Cnot3	Tissue enriched
ENSRNOG00000010795	Kidney	Cnot4	Tissue enriched
ENSRNOG00000002075	Kidney	Cnot6l	Tissue enriched
ENSRNOG00000012263	Kidney	Cnot7	Tissue enriched
ENSRNOG00000016034	Kidney	Cnot9	Group enriched
ENSRNOG00000016034	Liver	Cnot9	Group enriched
ENSRNOG00000017496	Brain	Cnp	Group enriched
ENSRNOG00000017496	SpinalCord	Cnp	Group enriched
ENSRNOG00000003549	Liver	Cnpy2	Tissue enriched
ENSRNOG00000027175	Kidney	Cnpy4	Group enriched
ENSRNOG00000027175	Liver	Cnpy4	Group enriched
ENSRNOG00000005326	Brain	Cnrip1	Group enriched
ENSRNOG00000005326	SpinalCord	Cnrip1	Group enriched
ENSRNOG00000002710	Kidney	Cnst	Tissue enriched
ENSRNOG00000012460	Kidney	Cntf	Tissue enriched
ENSRNOG00000047307	SpinalCord	Cntfr	Tissue enriched
ENSRNOG00000004438	Brain	Cntn1	Group enriched
ENSRNOG00000004438	SpinalCord	Cntn1	Group enriched
ENSRNOG00000009033	SpinalCord	Cntn2	Tissue enriched
ENSRNOG00000020277	Brain	Cntnap1	Tissue enriched
ENSRNOG00000022015	Liver	Cntrl	Tissue enriched
ENSRNOG00000008270	Kidney	Cntrob	Tissue enriched
ENSRNOG00000020487	Kidney	Coa3	Group enriched
ENSRNOG00000020487	Liver	Coa3	Group enriched
ENSRNOG00000025385	Kidney	Coa4	Group enriched
ENSRNOG00000025385	Liver	Coa4	Group enriched
ENSRNOG00000018102	Heart	Coa5	Group enriched
ENSRNOG00000018102	Kidney	Coa5	Group enriched
ENSRNOG00000018102	Liver	Coa5	Group enriched
ENSRNOG00000052701	Heart	Coa6	Group enriched
ENSRNOG00000052701	Kidney	Coa6	Group enriched
ENSRNOG00000052701	Liver	Coa6	Group enriched
ENSRNOG00000010636	Kidney	Coa7	Group enriched
ENSRNOG00000010636	Liver	Coa7	Group enriched
ENSRNOG00000019918	Kidney	Coasy	Group enriched
ENSRNOG00000019918	Liver	Coasy	Group enriched
ENSRNOG00000004281	Kidney	Cobl	Tissue enriched
ENSRNOG00000002795	Kidney	Cog1	Group enriched
ENSRNOG00000002795	Liver	Cog1	Group enriched
ENSRNOG00000018228	Kidney	Cog2	Group enriched
ENSRNOG00000018228	Liver	Cog2	Group enriched
ENSRNOG00000000155	Kidney	Cog3	Group enriched
ENSRNOG00000000155	Liver	Cog3	Group enriched
ENSRNOG00000017745	Kidney	Cog4	Group enriched
ENSRNOG00000017745	Liver	Cog4	Group enriched
ENSRNOG00000013660	Kidney	Cog6	Group enriched
ENSRNOG00000013660	Liver	Cog6	Group enriched
ENSRNOG00000060008	Kidney	Cog7	Group enriched
ENSRNOG00000060008	Liver	Cog7	Group enriched
ENSRNOG00000020379	Kidney	Cog8	Group enriched
ENSRNOG00000020379	Liver	Cog8	Group enriched
ENSRNOG00000023148	Kidney	Col11a1	Group enriched
ENSRNOG00000023148	Tendon	Col11a1	Group enriched
ENSRNOG00000000463	Tendon	Col11a2	Tissue enriched
ENSRNOG00000001229	Kidney	Col18a1	Group enriched
ENSRNOG00000001229	Liver	Col18a1	Group enriched
ENSRNOG00000003897	Heart	Col1a1	Group enriched
ENSRNOG00000003897	Tendon	Col1a1	Group enriched
ENSRNOG00000011292	Tendon	Col1a2	Tissue enriched
ENSRNOG00000058560	Tendon	Col2a1	Tissue enriched
ENSRNOG00000016281	Heart	Col4a1	Group enriched
ENSRNOG00000016281	Lung	Col4a1	Group enriched
ENSRNOG00000015365	Kidney	Col4a3	Tissue enriched
ENSRNOG00000014851	Heart	Col4a4	Group enriched
ENSRNOG00000014851	Kidney	Col4a4	Group enriched
ENSRNOG00000014851	Lung	Col4a4	Group enriched
ENSRNOG00000018951	Kidney	Col4a5	Tissue enriched
ENSRNOG00000008373	Kidney	Colec11	Tissue enriched
ENSRNOG00000023317	Kidney	Colgalt1	Group enriched
ENSRNOG00000023317	Liver	Colgalt1	Group enriched
ENSRNOG00000009281	Kidney	Commd1	Group enriched
ENSRNOG00000009281	Liver	Commd1	Group enriched
ENSRNOG00000003958	Kidney	Commd10	Group enriched
ENSRNOG00000003958	Liver	Commd10	Group enriched
ENSRNOG00000043386	Kidney	Commd2	Group enriched
ENSRNOG00000043386	Liver	Commd2	Group enriched
ENSRNOG00000016383	Kidney	Commd3	Group enriched
ENSRNOG00000016383	Liver	Commd3	Group enriched
ENSRNOG00000018671	Kidney	Commd4	Group enriched
ENSRNOG00000018671	Liver	Commd4	Group enriched
ENSRNOG00000038012	Liver	Commd6	Tissue enriched
ENSRNOG00000010538	Kidney	Commd7	Group enriched
ENSRNOG00000010538	Liver	Commd7	Group enriched
ENSRNOG00000002320	Kidney	Commd8	Group enriched
ENSRNOG00000002320	Liver	Commd8	Group enriched
ENSRNOG00000004755	Kidney	Commd9	Group enriched
ENSRNOG00000004755	Liver	Commd9	Group enriched
ENSRNOG00000048472	Tendon	Comp	Tissue enriched
ENSRNOG00000013968	Kidney	Comtd1	Group enriched
ENSRNOG00000013968	Liver	Comtd1	Group enriched
ENSRNOG00000042492	Kidney	Cop1	Tissue enriched
ENSRNOG00000006247	Kidney	Copa	Tissue enriched
ENSRNOG00000020178	Kidney	Cope	Tissue enriched
ENSRNOG00000018723	Kidney	Cops7b	Tissue enriched
ENSRNOG00000009225	Kidney	Copz2	Group enriched
ENSRNOG00000009225	Liver	Copz2	Group enriched
ENSRNOG00000029571	Heart	Coq10a	Group enriched
ENSRNOG00000029571	Kidney	Coq10a	Group enriched
ENSRNOG00000014456	Kidney	Coq10b	Tissue enriched
ENSRNOG00000002194	Kidney	Coq2	Tissue enriched
ENSRNOG00000009974	Heart	Coq3	Group enriched
ENSRNOG00000009974	Kidney	Coq3	Group enriched
ENSRNOG00000009974	Liver	Coq3	Group enriched
ENSRNOG00000026691	Kidney	Coq4	Group enriched
ENSRNOG00000026691	Liver	Coq4	Group enriched
ENSRNOG00000001171	Heart	Coq5	Group enriched
ENSRNOG00000001171	Kidney	Coq5	Group enriched
ENSRNOG00000001171	Liver	Coq5	Group enriched
ENSRNOG00000011164	Heart	Coq6	Group enriched
ENSRNOG00000011164	Kidney	Coq6	Group enriched
ENSRNOG00000011164	Liver	Coq6	Group enriched
ENSRNOG00000043201	Heart	Coq8a	Group enriched
ENSRNOG00000043201	Liver	Coq8a	Group enriched
ENSRNOG00000020848	Kidney	Coq8b	Group enriched
ENSRNOG00000020848	Liver	Coq8b	Group enriched
ENSRNOG00000016190	Heart	Coq9	Group enriched
ENSRNOG00000016190	Kidney	Coq9	Group enriched
ENSRNOG00000016190	Liver	Coq9	Group enriched
ENSRNOG00000019430	Brain	Coro1a	Group enriched
ENSRNOG00000019430	Lung	Coro1a	Group enriched
ENSRNOG00000015257	Brain	Coro2b	Group enriched
ENSRNOG00000015257	Lung	Coro2b	Group enriched
ENSRNOG00000014496	Heart	Coro6	Tissue enriched
ENSRNOG00000034234	Heart	COX1	Group enriched
ENSRNOG00000034234	Liver	COX1	Group enriched
ENSRNOG00000052096	Kidney	Cox11	Tissue enriched
ENSRNOG00000017230	Kidney	Cox15	Group enriched
ENSRNOG00000017230	Liver	Cox15	Group enriched
ENSRNOG00000047115	Kidney	Cox16	Tissue enriched
ENSRNOG00000038951	Heart	Cox17	Group enriched
ENSRNOG00000038951	Liver	Cox17	Group enriched
ENSRNOG00000038951	SpinalCord	Cox17	Group enriched
ENSRNOG00000004553	Heart	Cox20	Group enriched
ENSRNOG00000004553	Kidney	Cox20	Group enriched
ENSRNOG00000019851	Heart	Cox6a2	Tissue enriched
ENSRNOG00000050015	Heart	Cox7a1	Tissue enriched
ENSRNOG00000004526	Heart	Cox7a2l	Group enriched
ENSRNOG00000004526	Kidney	Cox7a2l	Group enriched
ENSRNOG00000004526	Liver	Cox7a2l	Group enriched
ENSRNOG00000054689	Heart	Cox7b	Tissue enriched
ENSRNOG00000030237	Liver	Cox7c	Tissue enriched
ENSRNOG00000014656	Heart	Cox8b	Tissue enriched
ENSRNOG00000011181	Liver	Cpa3	Group enriched
ENSRNOG00000011181	Tendon	Cpa3	Group enriched
ENSRNOG00000010935	Liver	Cpb2	Tissue enriched
ENSRNOG00000003873	Kidney	Cpd	Group enriched
ENSRNOG00000003873	Liver	Cpd	Group enriched
ENSRNOG00000043387	Brain	Cpe	Group enriched
ENSRNOG00000043387	SpinalCord	Cpe	Group enriched
ENSRNOG00000020689	Kidney	Cpeb3	Tissue enriched
ENSRNOG00000033169	Kidney	Cpeb4	Tissue enriched
ENSRNOG00000000060	Brain	Cplx1	Group enriched
ENSRNOG00000000060	SpinalCord	Cplx1	Group enriched
ENSRNOG00000000105	Brain	Cplx2	Group enriched
ENSRNOG00000000105	SpinalCord	Cplx2	Group enriched
ENSRNOG00000034134	Kidney	Cpm	Group enriched
ENSRNOG00000034134	Lung	Cpm	Group enriched
ENSRNOG00000013439	Liver	Cpn1	Tissue enriched
ENSRNOG00000006298	Kidney	Cpne3	Group enriched
ENSRNOG00000006298	Liver	Cpne3	Group enriched
ENSRNOG00000015397	Brain	Cpne7	Group enriched
ENSRNOG00000015397	Kidney	Cpne7	Group enriched
ENSRNOG00000026128	Kidney	Cpne8	Tissue enriched
ENSRNOG00000001654	Kidney	Cpox	Group enriched
ENSRNOG00000001654	Liver	Cpox	Group enriched
ENSRNOG00000015118	Kidney	Cpped1	Group enriched
ENSRNOG00000015118	Liver	Cpped1	Group enriched
ENSRNOG00000013704	Liver	Cps1	Tissue enriched
ENSRNOG00000030705	Kidney	Cpsf1	Group enriched
ENSRNOG00000030705	Liver	Cpsf1	Group enriched
ENSRNOG00000030705	Testis	Cpsf1	Group enriched
ENSRNOG00000005733	Kidney	Cpsf2	Group enriched
ENSRNOG00000005733	Liver	Cpsf2	Group enriched
ENSRNOG00000000985	Kidney	Cpsf4	Tissue enriched
ENSRNOG00000005927	Kidney	Cpsf6	Group enriched
ENSRNOG00000005927	Liver	Cpsf6	Group enriched
ENSRNOG00000020668	Kidney	Cpsf7	Group enriched
ENSRNOG00000020668	Liver	Cpsf7	Group enriched
ENSRNOG00000014254	Kidney	Cpt1a	Group enriched
ENSRNOG00000014254	Liver	Cpt1a	Group enriched
ENSRNOG00000010438	Heart	Cpt1b	Group enriched
ENSRNOG00000010438	Kidney	Cpt1b	Group enriched
ENSRNOG00000012443	Heart	Cpt2	Group enriched
ENSRNOG00000012443	Testis	Cpt2	Group enriched
ENSRNOG00000008193	Kidney	Cr1l	Group enriched
ENSRNOG00000008193	Liver	Cr1l	Group enriched
ENSRNOG00000023633	SpinalCord	Crabp1	Group enriched
ENSRNOG00000023633	Testis	Crabp1	Group enriched
ENSRNOG00000048421	Kidney	Crabp2	Tissue enriched
ENSRNOG00000019199	Kidney	Cracr2b	Tissue enriched
ENSRNOG00000025498	Heart	Crb2	Tissue enriched
ENSRNOG00000006534	Kidney	Crbn	Tissue enriched
ENSRNOG00000005330	Kidney	Crebbp	Tissue enriched
ENSRNOG00000003291	Liver	Creg1	Tissue enriched
ENSRNOG00000009414	Liver	Creld1	Tissue enriched
ENSRNOG00000004659	Kidney	Creld2	Group enriched
ENSRNOG00000004659	Liver	Creld2	Group enriched
ENSRNOG00000004659	Testis	Creld2	Group enriched
ENSRNOG00000014900	Kidney	Crem	Tissue enriched
ENSRNOG00000027990	Liver	Crip1	Group enriched
ENSRNOG00000027990	SpinalCord	Crip1	Group enriched
ENSRNOG00000013225	Testis	Crisp2	Tissue enriched
ENSRNOG00000050657	Kidney	Crlf3	Tissue enriched
ENSRNOG00000021273	Kidney	Crls1	Tissue enriched
ENSRNOG00000004781	Brain	Crmp1	Group enriched
ENSRNOG00000004781	SpinalCord	Crmp1	Group enriched
ENSRNOG00000040045	Kidney	Crnkl1	Group enriched
ENSRNOG00000040045	Liver	Crnkl1	Group enriched
ENSRNOG00000008334	Kidney	Crocc	Tissue enriched
ENSRNOG00000006779	Kidney	Crot	Group enriched
ENSRNOG00000006779	Liver	Crot	Group enriched
ENSRNOG00000006199	Kidney	Crppa	Tissue enriched
ENSRNOG00000015220	SpinalCord	Crtac1	Tissue enriched
ENSRNOG00000048343	Kidney	Crtapl1	Tissue enriched
ENSRNOG00000022421	Kidney	Crtc1	Tissue enriched
ENSRNOG00000056337	Kidney	Crtc2	Tissue enriched
ENSRNOG00000010524	Heart	Cryab	Group enriched
ENSRNOG00000010524	Kidney	Cryab	Group enriched
ENSRNOG00000010524	Lung	Cryab	Group enriched
ENSRNOG00000028319	Kidney	Cryz	Group enriched
ENSRNOG00000028319	Liver	Cryz	Group enriched
ENSRNOG00000028014	Kidney	Cryzl1	Tissue enriched
ENSRNOG00000011573	Kidney	Csad	Group enriched
ENSRNOG00000011573	Liver	Csad	Group enriched
ENSRNOG00000018659	Kidney	Csf1	Tissue enriched
ENSRNOG00000018414	SpinalCord	Csf1r	Tissue enriched
ENSRNOG00000019374	Kidney	Csk	Group enriched
ENSRNOG00000019374	Liver	Csk	Group enriched
ENSRNOG00000017106	Kidney	Csnk1a1	Group enriched
ENSRNOG00000017106	Liver	Csnk1a1	Group enriched
ENSRNOG00000017106	Testis	Csnk1a1	Group enriched
ENSRNOG00000013076	Kidney	Csnk1e	Tissue enriched
ENSRNOG00000016620	Kidney	Csnk1g1	Tissue enriched
ENSRNOG00000005276	Kidney	Csnk2a1	Tissue enriched
ENSRNOG00000011933	Kidney	Csnk2a2	Tissue enriched
ENSRNOG00000000847	Brain	Csnk2b	Group enriched
ENSRNOG00000000847	Kidney	Csnk2b	Group enriched
ENSRNOG00000000847	Liver	Csnk2b	Group enriched
ENSRNOG00000017208	Lung	Cspg4	Group enriched
ENSRNOG00000017208	SpinalCord	Cspg4	Group enriched
ENSRNOG00000039582	Kidney	Cspg4b	Tissue enriched
ENSRNOG00000020833	Brain	Cspg5	Tissue enriched
ENSRNOG00000003772	Kidney	Csrp2	Group enriched
ENSRNOG00000003772	Liver	Csrp2	Group enriched
ENSRNOG00000014327	Heart	Csrp3	Tissue enriched
ENSRNOG00000005195	Brain	Cst3	Group enriched
ENSRNOG00000005195	SpinalCord	Cst3	Group enriched
ENSRNOG00000004775	Kidney	Cstf1	Group enriched
ENSRNOG00000004775	Liver	Cstf1	Group enriched
ENSRNOG00000048025	Kidney	Cstf2	Group enriched
ENSRNOG00000048025	Liver	Cstf2	Group enriched
ENSRNOG00000050289	Kidney	Cstf2t	Group enriched
ENSRNOG00000050289	Testis	Cstf2t	Group enriched
ENSRNOG00000017326	Kidney	Ctbp2	Tissue enriched
ENSRNOG00000015573	Kidney	Ctbs	Group enriched
ENSRNOG00000015573	Liver	Ctbs	Group enriched
ENSRNOG00000005357	Kidney	Ctc1	Tissue enriched
ENSRNOG00000017674	Kidney	Ctcf	Group enriched
ENSRNOG00000017674	Liver	Ctcf	Group enriched
ENSRNOG00000061474	Kidney	Ctdp1	Tissue enriched
ENSRNOG00000015295	Kidney	Ctdsp1	Group enriched
ENSRNOG00000015295	Liver	Ctdsp1	Group enriched
ENSRNOG00000022141	Kidney	Ctdspl2	Tissue enriched
ENSRNOG00000018962	Kidney	Ctf1	Tissue enriched
ENSRNOG00000010658	Kidney	Cth	Group enriched
ENSRNOG00000010658	Liver	Cth	Group enriched
ENSRNOG00000018342	Liver	Ctif	Tissue enriched
ENSRNOG00000039971	Kidney	Ctla2a	Tissue enriched
ENSRNOG00000010593	Kidney	Ctnnal1	Tissue enriched
ENSRNOG00000012021	Kidney	Ctnnbl1	Group enriched
ENSRNOG00000012021	Liver	Ctnnbl1	Group enriched
ENSRNOG00000030790	Kidney	Ctnnd1	Group enriched
ENSRNOG00000030790	Liver	Ctnnd1	Group enriched
ENSRNOG00000030790	Lung	Ctnnd1	Group enriched
ENSRNOG00000010649	Brain	Ctnnd2	Group enriched
ENSRNOG00000010649	Kidney	Ctnnd2	Group enriched
ENSRNOG00000009963	Kidney	Ctps1	Group enriched
ENSRNOG00000009963	Testis	Ctps1	Group enriched
ENSRNOG00000004257	Kidney	Ctps2	Group enriched
ENSRNOG00000004257	Liver	Ctps2	Group enriched
ENSRNOG00000017195	Kidney	Ctr9	Group enriched
ENSRNOG00000017195	Liver	Ctr9	Group enriched
ENSRNOG00000016496	Liver	Ctsc	Tissue enriched
ENSRNOG00000019708	Liver	Ctsf	Tissue enriched
ENSRNOG00000014064	Kidney	Ctsh	Group enriched
ENSRNOG00000014064	Liver	Ctsh	Group enriched
ENSRNOG00000018566	Kidney	Ctsl	Group enriched
ENSRNOG00000018566	Liver	Ctsl	Group enriched
[truncated: 7,534 more rows]
