# Supplementary material for: Integrated view and comparative analysis of baseline protein expression in mouse and rat tissues
Source: PLoS Comput Biol. 2022 Jun 17;18(6):e1010174. doi: 10.1371/journal.pcbi.1010174 (PMC9246241; doi:10.1371/journal.pcbi.1010174)
Supplement: S7 File — (XLSX) [file pcbi.1010174.s007.xlsx]

## Sheet: homologs_mouse_rat_human-bins
mouse_ensg	human_ensg	rat_ensg	GeneName_mouse	GeneName_human	GeneName_rat	UniProt_ID_human	AdiposeTissue_human	AdrenalGland_human	BoneMarrow_human	Brain_human	Breast_human	Colon_human	Duodenum_human	Esophagus_human	FallopianTubeOviduct_human	GallBladder_human	Heart_human	Kidney_human	Liver_human	Lung_human	LymphNode_human	Ovary_human	Pancreas_human	Placenta_human	Prostate_human	Rectum_human	SalivaryGland_human	SmallIntestine_human	SmoothMuscle_human	Spleen_human	Stomach_human	Testis_human	Thyroid_human	Tonsil_human	UmblicalArtery_human	UrinaryBladder_human	UterineEndometrium_human	VermiformAppendix_human	ArticularCartilage_mouse	Brain_mouse	Eye_mouse	Heart_mouse	Kidney_mouse	Liver_mouse	Lung_mouse	Pancreas_mouse	Spleen_mouse	Tendon_mouse	Testis_mouse
ENSMUSG00000020831	ENSG00000258315	ENSRNOG00000018829	0610010K14Rik	C17orf49	RGD1308134	Q8IXM2	5	4	5	3		5	5	5	5	5	4	5	2	3	5	5	5	5	5	5	4	2	5	5	5	5	5	4		5	5	3		2	4	3	2	3	4		3		3
ENSMUSG00000030663	ENSG00000110696	ENSRNOG00000053659	1110004F10Rik	C11orf58	RGD1311703	O00193	5	5	5	3		5	5	5	5	5	4	4	3	5	5	1	1	5	5	5	5	5	5	5	5	5	5	5		5	5	5	3	4	5	4	4	4	4		4		4
ENSMUSG00000063236	ENSG00000182307	ENSRNOG00000034107	1110038F14Rik	C8orf33	LOC681282	Q9H7E9	3	4		2		3	3	3	3	3	2	3	3	4	4	3	4	3	4	4	4	3	3	3	3	4	4	3		2	4	4						2.5
ENSMUSG00000054676	ENSG00000131943	ENSRNOG00000014966	1600014C10Rik	C19orf12	LOC690000	Q9NSK7	4	4	4	1		4	4	4	4	4	2	4	4	4	4	4	3	4	4	4	4	4	4	4	3	3		1		4	4			1		4	5	4	3		3		3
ENSMUSG00000027327	ENSG00000101220	ENSRNOG00000021245	1700037H04Rik	C20orf27	RGD1311739	Q9GZN8	5	5	3	2		3	4	5	5	5	3	4	1	5	5	3	4	4	4	5	5	5	5	5	5	4	4	4		5	5	5		3		3.5	3	3	4	3	5		5
ENSMUSG00000044148	ENSG00000185753	ENSRNOG00000023187	1810030O07Rik	CXorf38	RGD1565685	Q8TB03	3	3	2	2		3	3	3	3	3	2	3	4	3	4	4		3	2	4	2	3	3	3	2	3	3	4		3	2	3				3		3	2		3
ENSMUSG00000021550	ENSG00000165118	ENSRNOG00000019232	2210016F16Rik	C9orf64	RGD1311345	Q5T6V5	4	5	3	1	2	3	5	4	5	5	4	5	3	4	4	1	4	4	4	4	4	5	4	4	4	5	5	5		4	5	4	2	3	3.5	4	4	3	4	3	5		5
ENSMUSG00000029559	ENSG00000157895	ENSRNOG00000001185	2210016L21Rik	C12orf43	RGD1311899	Q96C57	2	3	4	2		4	3		3	3	3		3	4	4	4		3	3	3	3	3	4	3	2	3	3	3		4	3	2		3	3	2		3.5
ENSMUSG00000020133	ENSG00000119559	ENSRNOG00000016399	2310011J03Rik	C19orf25	RGD1359127	Q9UFG5	4	4	4	1		4	4	4	4	4	3	3	4	4	4	4	3	4	4	4	4	5	4	4	4	4	4	4		4	4	3		4	3.5	4		4	2	3
ENSMUSG00000049643	ENSG00000160392	ENSRNOG00000018408	2310022A10Rik	C19orf47	RGD1307554	Q8N9M1		2		2		2	2		2		1	2		3	3	2				2		2			3	2	2	3			2	4				3		2	2
ENSMUSG00000031983	ENSG00000119280	ENSRNOG00000018836	2310022B05Rik	C1orf198	RGD1559896	Q9H425	4	4	3	2		4	4	4	4	5	4	4	4	5	4	4	4	4	4	4	4	4	5	4	5	3	3	3		4	5	4		4	3	4		2.5	4		4		3
ENSMUSG00000032062	ENSG00000149300	ENSRNOG00000051792	2310030G06Rik	C11orf52	LOC689959	Q96A22	3	1		3					3			4	4	2	3			5	4						2		4	1			3							3
ENSMUSG00000020441	ENSG00000143793	ENSRNOG00000002944	2310033P09Rik	C1orf35	RGD1304587	Q9BU76	3	3	3	2.5		4	4	4	3	3		3	4	4	4	2	2	4	5	3		4	3	2	4	3	3	3		3	5	4		2		2		2
ENSMUSG00000036873	ENSG00000162642	ENSRNOG00000014857	2410004B18Rik	C1orf52	RGD1560065	Q8N6N3	5	2	3	2		3	2	2	3	2	2	2	4	2	3	2	3	2		2	2	3	4	3	2	4	2	4		3	3					3		2
ENSMUSG00000044496	ENSG00000116685	ENSRNOG00000007968	2510039O18Rik	KIAA2013	RGD1305350	Q8IYS2	2	3	2	2		3	4	2	3	3	2	3	4	3	3	2	2	4	4	3	4	4	3	3	3	3	4	3		3	3	3		2		2	3	3	2		2		4
ENSMUSG00000026227	ENSG00000204128	ENSRNOG00000017557	2810459M11Rik	C2orf72	LOC100362216	A6NCS6	2	2		3		3	5	3	2	3	3	3	3	4	2		4	5	3	4	3	3	3		2	5	3	2			5	3		3				4
ENSMUSG00000051339	ENSG00000197077	ENSRNOG00000052424	2900026A02Rik	KIAA1671	RGD1306556	Q9BY89	3	3	3	1		3	4	2	3	4	2	3	4	4	4	1	3	2	4	3	3	4	2	2	3	2	3	3		2	4	3		2	5	2		2.5	3
ENSMUSG00000053553	ENSG00000146540	ENSRNOG00000001289	3110082I17Rik	C7orf50	LOC498154	Q9BRJ6	4	3	3	3		3	4	4	4	3	3	4	4	4	5	5	5	4	2	3	4	4	4	4	4	4	4	4		4	4	4			4	3	2	3	4		3		3
ENSMUSG00000025871	ENSG00000122203	ENSRNOG00000017133	4833439L19Rik	KIAA1191	LOC306766	Q96A73	3	4	3	1		3	3	4	4	3	2	4	3	3	4	3	4	4	4	3	3	3	4	3	4	3	4	4		4	4	3		3	3	2	2	2	2				3
ENSMUSG00000031938	ENSG00000182919	ENSRNOG00000010887	4931406C07Rik	C11orf54	RGD1309534	Q9H0W9	4	5	5	2		5	5	5	5	5	5	5	5	5	5	3	5	4	5	5	5	5	5	5	5	4	5	5		5	5	4	3.5	4	4	4	5	5	4	4	4		5
ENSMUSG00000037270	ENSG00000138688	ENSRNOG00000038436	4932438A13Rik	KIAA1109	RGD1307100	Q2LD37	2	3	2	2		2	2	2	3	2	1.5	2	2	2	2	2	2	2	2	3	3	2	2	2	2	2	2	2			2	2		2		2		2	2		2		2
ENSMUSG00000027942	ENSG00000143612	ENSRNOG00000017758	4933434E20Rik	C1orf43	LOC361985	Q9BWL3		3		3		3	3	3	2	4		3	2		2	3	3	3	3		3	2	2	3	2	3	2	2		2				1		3		1.5
ENSMUSG00000036046	ENSG00000100364	ENSRNOG00000031269	5031439G07Rik	KIAA0930	RGD1304694	Q6ICG6		3	2	1		3	2	3	2	4	2	3	3	4	3	3	2	2		3	2	2	2	3	3	2	3	3		3	3	3		3		2		3
ENSMUSG00000057181	ENSG00000108666	ENSRNOG00000000237	5730455P16Rik	C17orf75	RGD1310429	Q9HAS0	4	4	5	2		2	3	4	4	3	2	4	4	4	3	5	4	4	4	3	4	4	3	3	4	4	4	4		4	4	3		2	3	2	2	3	2	4	2		3
ENSMUSG00000031824	ENSG00000135709	ENSRNOG00000017431	6430548M08Rik	KIAA0513	RGD1304884	O60268	3	4	4	5		4	4	3	3	4	1	2	3	3	4	4	1	3	4	3	4	4	3	4	4	4	3	4		3	3	4		4	5	3		2	3	3	2
ENSMUSG00000047466	ENSG00000152242	ENSRNOG00000017215	8030462N17Rik	C18orf25	RGD1308601	Q96B23	3	2	4	2		2	4	4	3	3	1	3	3	3	4	4	2	3	3	4	5	3	4	3	2	4	3	3		2	3	2		3	4	3		2					3
ENSMUSG00000036275	ENSG00000113583	ENSRNOG00000006148	9530068E07Rik	C5orf15	RGD1310352	Q8NC54	2	2		2		2	3		2			2	2	3				3	2			2			2	2	3	3						1	3	2		3
ENSMUSG00000052595	ENSG00000148584	ENSRNOG00000033195	A1cf	A1CF	A1cf	Q9NQ94	3	4	3	2		3	5	3	4	4	3	4	4	4	2	1	5	4	4	4	4	5	3	3	4	3	4	3		2	3	2					3	4		3			2
ENSMUSG00000030111	ENSG00000175899	ENSRNOG00000028896	A2m	A2M	A2m	P01023	5	5	5	4	5	5	5	5	5	5	5	5	4	5	5	5	3	5	5	5	5	5	5	5	5	5	5	5	2.5	5	5	5		1	2.5	2			1.5
ENSMUSG00000047613	ENSG00000198912	ENSRNOG00000025034	A430005L14Rik	C1orf174	RGD1304567	Q8IYL3		3	2	2		2		3	3			4	3	3	4	3	3			3	3			2	3			4								3		4
ENSMUSG00000033213	ENSG00000166920	ENSRNOG00000050251	AA467197	C15orf48	MGC105649	Q9C002	3	1	3	3		5	5	4	3	5		4	2	5	3	5	4	5	4	5	4	5	2	2	5	5	4	5		5	3	4						3	3				5
ENSMUSG00000042510	ENSG00000182795	ENSRNOG00000004341	AA986860	C1orf116	LOC498222	Q9BW04	3	2	3	2		4	4	2	2	4	2	3	2	5	2	4	1	3	5	3	4	5	2	3	5	2	2	3		4	3	3						2	4
ENSMUSG00000036678	ENSG00000094914	ENSRNOG00000013445	Aaas	AAAS	Aaas	Q9NRG9	4	4	3	2		2	4	3	3	3	3	3	1	4	4	1	3	4	3	3	3	4	3	3	3	4	3	4		3	3	3		2		2		3	3		3		2
ENSMUSG00000029482	ENSG00000081760	ENSRNOG00000000967	Aacs	AACS	Aacs	Q86V21	3	3	3	1		3	4	3	3	3	2	3	3	3	3	3	4	3	3	3	4	3	2	2	4	3	3	3		4	3	3		2	2	2	5	4	3	4	3
ENSMUSG00000027761	ENSG00000114771	ENSRNOG00000013950	Aadac	AADAC	Aadac	P22760	3	5	5	2		3	5		2	4	3	4	5	2	3	1	4	3	2	3	3	5	2	3	4	2	2	3		3	4	4					5	5
ENSMUSG00000057228	ENSG00000109576	ENSRNOG00000011861	Aadat	AADAT	Aadat	Q8N5Z0	3	3	3	2		2	2	2	2	2	2	3	4	3	2	2	4	3	2	2	2	2	4	2	3	3	3	2			3	2					5	4
ENSMUSG00000037257	ENSG00000103591	ENSRNOG00000008424	Aagab	AAGAB	Aagab	Q6PD74	3	3	5	2		3	4	3	3	3	2	3	3	3	3	3	3	3	4	3	3	3	3	4	4	4	3	3		3	3	3			4	2		3	2		3		3
ENSMUSG00000057230	ENSG00000115977	ENSRNOG00000018317	Aak1	AAK1	Aak1	Q2M2I8	4	4	4	4		2	4	4	4	5	3	4	1	4	4	1	2	5	4	4	4	4	5	4	4	4	4	4		5	5	4		5	5	5	4	4	4	4	4		3
ENSMUSG00000035642	ENSG00000087884	ENSRNOG00000012584	Aamdc	AAMDC	Aamdc	Q9H7C9	5	5	4	1	4	4	4	5	5	4	5	5	4	5	5	4	1	4	4	5	5	5	5	5	5	5	5	5		5	5	3		3		5	3	4	3	2	2		5
ENSMUSG00000006299	ENSG00000127837	ENSRNOG00000014399	Aamp	AAMP	Aamp	Q13685	4	4	2	1		3	4	4	4	4	2	4	5	4	4	4	4	3	2	4	5	4	4	4	4	4	4	4		4	4	4		2		3	3	2	3	4	4		5
ENSMUSG00000027628	ENSG00000131043	ENSRNOG00000020086	Aar2	AAR2	Aar2	Q9Y312	4	3	4	2		2	3	3	4	3	3	2	4	3	3	4	3	4	4	3	3	3	3	3	3	4	3	3		3	3	3		2	3			3			2		2
ENSMUSG00000031960	ENSG00000090861	ENSRNOG00000018404	Aars	AARS1	Aars1	P49588	5	5	5	5	2	4	5	5	5	5	4	5	4	5	5	3	4	5	5	5	5	5	5	5	5	5	5	5	2	5	5	2	3	5	4.5	4	4	4	4	5	5		5
ENSMUSG00000023938	ENSG00000124608	ENSRNOG00000025808	Aars2	AARS2	Aars2	Q5JTZ9	4	4	2	1		3	4	4	4	4	3	4	1	4	4	1	1	4	3	4	4	4	4	3	4	4	4	4		4	4	4		2	2	3	3	4			2		3
ENSMUSG00000025894	ENSG00000149313	ENSRNOG00000005795	Aasdhppt	AASDHPPT	Aasdhppt	Q9NRN7	4	5	3	3		3	4	5	5	4	4	5	2	5	4	1	1	4	4	4	4	5	5	4	5	5	5	4		4	4	4		2		2		3.5			3		4
ENSMUSG00000029695	ENSG00000008311	ENSRNOG00000039494	Aass	AASS	Aass	Q9UDR5	4	4	4	2		4	5	4	4	5	4	5	4	5	4	2	1	4	5	4	5	4	4	4	4	4	5	4		4	4	4		2		2	5	5	2	4			4
ENSMUSG00000057880	ENSG00000183044	ENSRNOG00000002636	Abat	ABAT	Abat	P80404	4	5	4	5		3	5	4	4	4	4	5	5	4	4	2	5	5	5	5	4	5	4	4	4	5	5	4		5	3	4	2	5	4.5	5	5	5	2	2	3		5
ENSMUSG00000015243	ENSG00000165029	ENSRNOG00000018126	Abca1	ABCA1	Abca1	O95477	2	3		2		3	2	3	3	3	2	2	3	3	2	2	2	4	2	2	2	2	2	2	2	2		2		2	2	2		1		2	2	2	2	4	2		3
ENSMUSG00000026944	ENSG00000107331	ENSRNOG00000014268	Abca2	ABCA2	Abca2	Q9BZC7	2	2		2		2	2	2	2	2	1.5	2	2	3			1	4	2	2	2	2	2		2	3	2	2			3			2		2	2	2					2
ENSMUSG00000024130	ENSG00000167972	ENSRNOG00000050057	Abca3	ABCA3	Abca3	Q99758	2	3	4	2		2	2	2	2	3	2	2	3	5	2	2	2	2	2		3	2	2	2	2	2	2	2		2	2	2		2			3	2	3		2		2
ENSMUSG00000018800	ENSG00000154265	ENSRNOG00000004378	Abca5	ABCA5	Abca5	Q8WWZ7	2	2		1		2	2		2	2	2		2	2	2		2	2		2		2	2	4	2		2	1			3	2		2	2		2	2	3				3
ENSMUSG00000044749	ENSG00000154262	ENSRNOG00000046890	Abca6	ABCA6	Abca6	Q8N139	3	4	2	2		2	3	3	3	3	2	3	5	3	2	3	3	3	3	3	3	3	3	2	3	3	3	2		4	3	2		1		2	3	3	3	2	2		2
ENSMUSG00000031974	ENSG00000135776	ENSRNOG00000017993	Abcb10	ABCB10	Abcb10	Q9NRK6	2	4	3	2		3	4	3	3	2	2	3	4	3	3	3	3	3	2	3	4	4	3	3	3	3	4	3		2	2	2		3	2	4	3	2	2		4		2
ENSMUSG00000026198	ENSG00000115657	ENSRNOG00000018697	Abcb6	ABCB6	Abcb6	Q9NP58	3	4	5	1		4	2	2	4	3	2	4	4	4	4	3	3	3	4	3	3	4	3	3	3	4	4	3		3	3	3		2	2	3	3	2	2	2	3		4
ENSMUSG00000031333	ENSG00000131269	ENSRNOG00000002790	Abcb7	ABCB7	Abcb7	O75027	4	4	4	2		3	4	4	4	4	3.5	4	4	4	5	1	1	4	3	4	4	4	3	4	4	4	4	4		4	4	4		3	3	4	4	3	2	4	3		2
ENSMUSG00000028973	ENSG00000197150	ENSRNOG00000008557	Abcb8	ABCB8	Abcb8	Q9NUT2	3	5	3	1		2	4	3	3	3	3	5	2	3	3	1	3	4	3	3	4	5	5	2	4	3	4	3		2	3	4		4		5	4	2	2	2	2		3
ENSMUSG00000032842	ENSG00000124574	ENSRNOG00000018863	Abcc10	ABCC10	Abcc10	Q5T3U5	2	2	2	2		2	2	2	2	2	2		2	3	2		2	2	2	2	2	2	2		2	2	2	2		2	3						2	2	2				2
ENSMUSG00000025194	ENSG00000023839	ENSRNOG00000046727	Abcc2	ABCC2	Abcc2	Q92887	3	2	2	2		3	3	2	3	3	2	4	5	3	3	2	4	3	3	3	3	4	2	3	2	2	2	2		2	2	2					3	3
ENSMUSG00000020865	ENSG00000108846	ENSRNOG00000002948	Abcc3	ABCC3	Abcc3	O15438	2	5	3	2		3	4	3	2	5	2	3	4	4	3	3	3	3	3	5	4	4	3	4	4	3	2	3		4	2	3		1		2	2	2	3	3	2		2
ENSMUSG00000032849	ENSG00000125257	ENSRNOG00000010064	Abcc4	ABCC4	Abcc4	O15439	3	3	2	2		2	4	3	4	3	2	4	4	3	3	3	2	3	5	3	3	4	4	3	3	4	3	3		4	3	2		2		2	3	2.5	2		2
ENSMUSG00000022822	ENSG00000114770	ENSRNOG00000029178	Abcc5	ABCC5	Abcc5	O15440		2	2	2		2		2			2		2	3			3	2	3		2	3	2		2	2	2	1		2		2						2
ENSMUSG00000031378	ENSG00000101986	ENSRNOG00000056524	Abcd1	ABCD1	Abcd1	P33897	5	5	3	2		2	4	3	4	4	3	3	4	4	4	4	3	4	3	3	3	5	3	4	3	5	3	3		4	3	3		1		3	2	4	2		4
ENSMUSG00000028127	ENSG00000117528	ENSRNOG00000011929	Abcd3	ABCD3	Abcd3	P28288	4	5	4	2		4	5	4	4	5	3	5	4	5	4	2	1	4	5	5	4	5	4	4	5	5	5	4		4	5	4		3	3	2	5	5	5	3	3		5
ENSMUSG00000058355	ENSG00000164163	ENSRNOG00000018345	Abce1	ABCE1	Abce1	P61221	5	5	5	1		4	5	5	5	5	4	5	3	5	5	1	4	5	5	5	5	5	5	5	5	5	5	5	3	5	5	1.5	2	3	4	4	4	3	4	5	5		5
ENSMUSG00000003234	ENSG00000161204	ENSRNOG00000001710	Abcf3	ABCF3	Abcf3	Q9NUQ8	4	5	4	1		3	4	4	4	4	3	4	4	5	4	1	2	4	4	4	5	5	4	4	4	5	4	4		5	4	4		3	3	4	2	4	2	4	4		5
ENSMUSG00000033157	ENSG00000144827	ENSRNOG00000054334	Abhd10	ABHD10	Abhd10	Q9NUJ1	5	5	4	5	3	4	5	5	5	5	5	5	4	5	5	2	3	5	5	5	5	5	5	5	5	5	5	5		5	5	3		4	3	4	4	3.5	3		3		4
ENSMUSG00000040532	ENSG00000106077	ENSRNOG00000018910	Abhd11	ABHD11	Abhd11	Q8NFV4	5	5	3	3	2	5	5	4	5	5	4	5	2	5	4	2	1	5	5	5	5	5	4	4	4	5	5	5		4	4	3		3		5	5	4	4		3		4
ENSMUSG00000032046	ENSG00000100997	ENSRNOG00000036934	Abhd12	ABHD12	Abhd12	Q8N2K0	4	4	3	3		3	4	5	4	3	3	4	1	4	3	1	2	5	5	4	4	4	3	3	4	3	5	4		4	3	2		5	4	4	3	4	3	3	4		5
ENSMUSG00000042210	ENSG00000248487	ENSRNOG00000011936	Abhd14a	ABHD14A	Abhd14a	Q9BUJ0		3		2.5				2	2		1			2											4	2	3																3
ENSMUSG00000042073	ENSG00000114779	ENSRNOG00000012073	Abhd14b	ABHD14B	Abhd14b	Q96IU4	5	5	5	3	5	5	5	5	5	5	5	5	5	5	5	5	1	5	5	5	5	5	5	5	5	5	5	5		5	5	5	3.5	2.5	5	5	5	5	5	4	3		3
ENSMUSG00000000686	ENSG00000168792	ENSRNOG00000015002	Abhd15	ABHD15	Abhd15	Q6UXT9	4	2		3		2	2		2		2		4	2			3	2		2	2	2		2	2			2		4	2							2
ENSMUSG00000003346	ENSG00000129968	ENSRNOG00000018212	Abhd17a	ABHD17A	Abhd17a	Q96GS6		2		2										2				2							2			2						1				2
ENSMUSG00000047368	ENSG00000107362	ENSRNOG00000012514	Abhd17b	ABHD17B	Abhd17b	Q5VST6	3	3	2	2		2	3	2	3	3	3	3	3	3	3		2	3	3	3	3	3	2	3	3	3	3	4		2	2			2				2.5			3		3
ENSMUSG00000038459	ENSG00000136379	ENSRNOG00000012683	Abhd17c	ABHD17C	Abhd17c	Q6PCB6		2	2	2		2	2		2		4	2	2	2	2	3	2	3	3	2	2	2	3		2		2	4		2				3				2	3				2
ENSMUSG00000039202	ENSG00000140526	ENSRNOG00000017120	Abhd2	ABHD2	Abhd2	P08910		2	2	2		2	2		2		2	2	5	2	2	3	3		2		2	3	2		3	2	3	2		2		2					2	2	2	2			2
ENSMUSG00000002475	ENSG00000158201	ENSRNOG00000029370	Abhd3	ABHD3	Abhd3	Q8WU67	3	3	2	3		2	4	2	2	3		3	4	3	3	2	2	2	2	3	3	4		3	2	3	4	3		2	2	2		3				3					3
ENSMUSG00000040997	ENSG00000100439	ENSRNOG00000009244	Abhd4	ABHD4	Abhd4	Q8TB40	2	3		2.5		2	3	3	2	3	2	2	3	3	2	2	3	3	2	2	3	3	3	2	2	3	3	3		2	3	3		4	4	2		4	3		2		5
ENSMUSG00000032540	ENSG00000011198	ENSRNOG00000000221	Abhd5	ABHD5	Abhd5	Q8WTS1	5	4	2	2	3	3	3	2	3	3	2	3	4	3	2	4	3	3	2	3	3	2		3	2	3	3	2		2	2	4		2		3	3	4	2	3	2		4
ENSMUSG00000025277	ENSG00000163686	ENSRNOG00000008167	Abhd6	ABHD6	Abhd6	Q9BV23	3	4		1		2	5	4	4	3	2	5	5	3	4	4	4	3	4	4	2	5	3	4	4	4	4	4		3	3	3		3	4	3	3	2	3	3	3		5
ENSMUSG00000058835	ENSG00000136754	ENSRNOG00000031325	Abi1	ABI1	Abi1	Q8IZP0	5	5	4	4		4	5	5	5	5	4	5	2	5	5	1	1	5	5	5	5	5	5	5	5	5	4	5		5	5	1.5		5	2	4	4	2	4	4	4		3
ENSMUSG00000026842	ENSG00000097007	ENSRNOG00000047356	Abl1	ABL1	Abl1	P00519	3	3	2	2		3	3	3	3	3	1	3	2	3	3	2	3	3	3	3	3	3	4	3	3	3	3	3		3	3	3		2		2		2
ENSMUSG00000026596	ENSG00000143322	ENSRNOG00000004305	Abl2	ABL2	Abl2	P42684	2	2	3	1		2	2	2	3	2	2	2	2	3	3		3	2		2	2	2	2	2	2	2	2	2		2	2	2		3	2	2							2
ENSMUSG00000025085	ENSG00000099204	ENSRNOG00000046333	Ablim1	ABLIM1	AABR07007032.1	O14639	4	5	3	3		2	4	4	4	4	4	4	2	4	4	2	1	4	4	4	5	5	4	4	4	4	4	4		4	4	4		4	3.5	4		1.5	5		3
ENSMUSG00000029095	ENSG00000163995	ENSRNOG00000007882	Ablim2	ABLIM2	Ablim2	Q6H8Q1	4	4	4	4		3	3	3	3	3	3	3	1	3	2	1	1	2	3	4	3	3	2	4	2	3	3	3		3	2	3		4	3	4		2	3
ENSMUSG00000078453	ENSG00000146386	ENSRNOG00000051450	Abracl	ABRACL	Abracl	Q9P1F3	5	5	4	4		5	5	5	5	5	5	5	5	5	5	4	1	5	5	5	5	5	5	5	5	5	5	5		5	5	4		4		5	5	5	5	5	5		5
ENSMUSG00000036880	ENSG00000167315	ENSRNOG00000013766	Acaa2	ACAA2	Acaa2	P42765	5	5	5	4	5	5	5	5	5	5	5	5	5	5	3	4.5	2	5	5	5	5	5	5	5	5	5	5	5	1	5	5	5	3	5	4	5	5	5	5	5	5	3	5
ENSMUSG00000042010	ENSG00000076555	ENSRNOG00000000658	Acacb	ACACB	Acacb	O00763	5	4	3	2	2	4	3	3	3	3	2	2	3	3	3	2	1	3	3	4	3	3	2	3	3	2	3	3		3	3	3		1		3	2	2	2	4	2		2
ENSMUSG00000090150	ENSG00000240303	ENSRNOG00000010940	Acad11	ACAD11	Acad11	Q709F0	3	4	2	2		4	4	3	2	4	2	5	4	2	2	1.5	4	3	3	3	3	5	3	2	3	4	3	3		3	3	3		2		4	4	4	4	2			2
ENSMUSG00000027710	ENSG00000177646	ENSRNOG00000014178	Acad9	ACAD9	Acad9	Q9H845	4	5	5	3	2	4	5	4	5	4	4	5	4	5	5	4.5	2	4	4	4	5	5	5	5	5	4	5	5		4	5	5		4	4	5	5	4	5	4	4		4
ENSMUSG00000026003	ENSG00000115361	ENSRNOG00000012966	Acadl	ACADL	Acadl	P28330	5	3	2	3		3	3	4	3	4	3	5	3	4	3	4	5	3	5	3	5	2	3	2	4	5	5	2		3	3	4	4	5	3.5	5	5	5	5	5	5		5
ENSMUSG00000062908	ENSG00000117054	ENSRNOG00000009845	Acadm	ACADM	Acadm	P11310	5	5	5	3	5	5	5	5	5	5	5	5	5	5	5	4	4	5	5	5	5	5	5	5	5	5	5	5		5	5	4	2	4	4.5	5	5	5	5	4	5		5
ENSMUSG00000029545	ENSG00000122971	ENSRNOG00000001177	Acads	ACADS	Acads	P16219	5	5	4	2	5	5	5	5	5	5	5	5	5	5	5	4	1	5	5	5	5	5	4	5	5	5	5	5		4	5	2	2	3	3	5	5	5	5	5	5		5
ENSMUSG00000018574	ENSG00000072778	ENSRNOG00000018114	Acadvl	ACADVL	Acadvl	P49748	5	5	5	4	5	5	5	5	5	5	5	5	5	5	5	5	4	5	5	5	5	5	5	5	5	5	5	5		5	5	2.5	2	4	3.5	5	5	5	5	5	4	2	5
ENSMUSG00000030607	ENSG00000157766	ENSRNOG00000028992	Acan	ACAN	Acan	P16112	2	3	5	2		3	3	3	3	3	3	4	2	3	3	1	1	2	2	3	3	2	4	3	2	2	2	2	4	3	4	2	5	3				2	2			1
ENSMUSG00000049076	ENSG00000114331	ENSRNOG00000001730	Acap2	ACAP2	Acap2	Q15057	4	4	4	1		3	4	4	4	4	2	4	4	4	4	2	3	4	4	4	4	4	5	4	4	4	4	5		4	4	4		2		3	2	4	4	2	4		2
ENSMUSG00000032047	ENSG00000075239	ENSRNOG00000007862	Acat1	ACAT1	Acat1	P24752	5	5	5	5	5	5	5	5	5	5	5	5	5	5	5	5	5	5	5	5	5	5	5	5	5	5	5	5		5	5	5	4	5	4.5	5	5	5	5	5	5	3	5
ENSMUSG00000026499	ENSG00000182827	ENSRNOG00000003185	Acbd3	ACBD3	Acbd3	Q9H3P7	4	5	5	1		4	5	5	5	5	4	5	3	5	5	1.5	2	5	5	5	5	5	4	5	5	5	5	5		5	5	5	3	3	3	4	4	3	4	5	4		5
ENSMUSG00000033701	ENSG00000230124	ENSRNOG00000003550	Acbd6	ACBD6	Acbd6	Q9BR61	3	3	4	1		2	3	3	2		2	3	3	4	3	3	3	4	3	3	3	3	3	3	5	4	4	4		3	4	3		3	2	3		3			2		3
ENSMUSG00000040272	ENSG00000110455	ENSRNOG00000009199	Accs	ACCS	Accs	Q96QU6		2					2	4				2	3				2		3		2						3	2			2			2		2		2
ENSMUSG00000020681	ENSG00000159640	ENSRNOG00000062101	Ace	ACE	Ace	P12821	4	3	3	2		2	5	4	3	4	3	4	4	3	3	3	3	4	4	3	3	5	4	3	4	4	3	3		3	4	3		2	2	3	5	2	5	3	2		4
ENSMUSG00000015405	ENSG00000130234	ENSRNOG00000031665	Ace2	ACE2	Ace2	Q9BYF1	3	3	3	2		2	5	2	2	3	2	5	3	2	2	2	3	2	2	3	2	5	2	2	2	5	3	2		2	3	2		1			5				3
ENSMUSG00000023328	ENSG00000087085	ENSRNOG00000050841	Ache	ACHE	Ache	P22303		3		1		2	2	2		2	2		2	2	3	2	2	2		3	3	2	2		2	2	2	2		2	2	3		2	2	2
ENSMUSG00000022185	ENSG00000100813	ENSRNOG00000013533	Acin1	ACIN1	Acin1	Q9UKV3	4	4	5	1		3	5	5	5	4	3	4	2	5	5	2	1	4	5	5	5	5	5	5	4	4	5	5		5	4	5		2	3.5	4	2	2	5	2	2		2
ENSMUSG00000020917	ENSG00000131473	ENSRNOG00000016924	Acly	ACLY	Acly	P53396	5	5	5	4	2	4	5	5	5	5	4	5	4	5	5	3	4	5	5	5	5	5	5	5	5	5	5	5		5	5	2	4	5	4.5	4	4	5	5	5	5		5
ENSMUSG00000026348	ENSG00000153086	ENSRNOG00000003884	Acmsd	ACMSD	Acmsd	Q8TDX5		1	3	2.5		2	3	2		2	2	5	5	2		2	4		2	2	2	2	3	2	2	3	2	2		2	3	3					5	3
ENSMUSG00000028405	ENSG00000122729	ENSRNOG00000005849	Aco1	ACO1	Aco1	P21399	5	5	5	3	5	5	5	5	5	5	5	5	5	5	5	4	4	5	5	5	5	5	5	5	5	5	5	5	4	5	5	5	4	4	4	5	5	5	5	5	5		5
ENSMUSG00000022477	ENSG00000100412	ENSRNOG00000024128	Aco2	ACO2	Aco2	Q99798	5	5	5	5	5	5	5	5	5	5	5	5	5	5	5	5	5	5	5	5	5	5	5	5	5	5	5	5	4	5	5	5	5	5	5	5	5	5	5	5	5	4	5
ENSMUSG00000034853	ENSG00000162390	ENSRNOG00000007837	Acot11	ACOT11	Acot11	Q8WXI4	3	3	3	2		4	5	2	3	3	2	4	3	3	2	3	3	3	2	4	4	5	4	2	4	3	4	3		4	3	3		3.5	2	3	4	2	3	2
ENSMUSG00000021620	ENSG00000172497	ENSRNOG00000061414	Acot12	ACOT12	Acot12	Q8WYK0	3	1	2	2		3	4	2	2	4	2	3	5	2	2	2	2	2	2	3	2	3	2		3	2	2	2									4	4
ENSMUSG00000006717	ENSG00000112304	ENSRNOG00000018415	Acot13	ACOT13	Acot13	Q9NPJ3	5	5	4	5	1	5	5	5	5	5	5	5	5	5	5	3.5	4	5	5	5	5	5	5	5	5	5	5	5		5	5	3		5	4	5	5	5	5	5	4		4
ENSMUSG00000052392	ENSG00000177465	ENSRNOG00000046864	Acot4	ACOT4	Acot4	Q8N9L9	2	3	3	2		2	3	3		2		3	4	2		2						2	4		4	2	2	1									5	3
ENSMUSG00000028937	ENSG00000097021	ENSRNOG00000010580	Acot7	ACOT7	Acot7	O00154	4	5	5	5		4	3	5	4	5	3	5	2	5	5	1	2	5	4	5	4	4	4	5	5	5	4	5		5	5	2.5		5	4.5	5	4	3	5	3	4		5
ENSMUSG00000017307	ENSG00000101473	ENSRNOG00000015187	Acot8	ACOT8	Acot8	O14734	3	4	3	1		3	4	4	3	4	2	4	3	4	5	1	2	3	4	4	4	4	3	3	4	4	4	3		4	3	3		3	2	3	4	4	3		3		3
ENSMUSG00000025287	ENSG00000123130	ENSRNOG00000003782	Acot9	ACOT9	Acot9	Q9Y305	5	5	5	4		4	4	4	4	4	5	5	3	4	4	2.5	1	4	4	4	4	4	5	5	5	5	5	5		5	5	2						3.5	5
ENSMUSG00000020777	ENSG00000161533	ENSRNOG00000008755	Acox1	ACOX1	Acox1	Q15067	4	4	4	2	2	4	4	4	2	2	3	5	5	4	4	1	1	4	4	5	4	5	3	4	4	3	4	4		5	4	4		3	2	4	5	5	4	3	3		4
ENSMUSG00000021751	ENSG00000168306	ENSRNOG00000007378	Acox2	ACOX2	Acox2	Q99424	4	4	5	2		2	5	4	3	4	3	5	5	4	4	2	5	3	5	4	3	5	5	4	4	5	4	3		4	4	4					5	4	2
ENSMUSG00000029098	ENSG00000087008	ENSRNOG00000008474	Acox3	ACOX3	Acox3	O15254	4	4	3	2		2	4	3	3	4	4	4	3	4	3	4	4	4	5	4	4	4	3	3	4	4	4	4		3	3	3		3	2	2	5	4	2		3		2
ENSMUSG00000002103	ENSG00000134575	ENSRNOG00000013594	Acp2	ACP2	Acp2	P11117	4	5	4	1		4	4	3	4	4	3	4	2	4	4	1	4	4	4	4	5	4	4	4	4	5	5	4		4	3	4		3.5	2	3	3	4	2	3	3		3
ENSMUSG00000001348	ENSG00000102575	ENSRNOG00000046261	Acp5	ACP5	Acp5	P13686	3	3	4	2.5		4	4	3	3	4	2	3	4	4	3	3	3	2	3	4	3	4	3	3	3	2		3		3	2	3	5				2	4	3		4
ENSMUSG00000028093	ENSG00000162836	ENSRNOG00000017494	Acp6	ACP6	Acp6	Q9NPH0	3	4	2	2		2	4	3	4	3	2	4	2	3	4	2	4	3	4	3	4	4	2	2	3	2	5	2		3	2	2		2.5	3	5	5	3	3	4	5		4
ENSMUSG00000072770	ENSG00000111644	ENSRNOG00000017399	Acrbp	ACRBP	Acrbp	Q8NEB7	2	2	2			2	2					2	2	2	2			2		2					2	5	2	1		2	2	2											5
ENSMUSG00000032110	ENSG00000134940	ENSRNOG00000008508	Acrv1	ACRV1	Acrv1	P26436		1																								4																	5
ENSMUSG00000032281	ENSG00000103740	ENSRNOG00000011381	Acsbg1	ACSBG1	Acsbg1	Q96GR2	3	3	3	2		2	2	2				2	2	2		2	2	2	2	2	2	2	2			3	2	1			3	2		5		2		1					5
ENSMUSG00000076435	ENSG00000167107	ENSRNOG00000003330	Acsf2	ACSF2	Acsf2	Q96CM8	5	5	4	1	4	5	5	4	4	5	4	5	4	5	5	2	1	4	5	5	5	5	5	4	5	5	5	5		5	4	4		4	2.5	4	5	5	4	5	5		5
ENSMUSG00000015016	ENSG00000176715	ENSRNOG00000015077	Acsf3	ACSF3	Acsf3	Q4G176	5	5	4	2		3	5	4	5	4	3	5	3	5	4	1	2	4	4	4	4	5	4	5	5	4	5	4		4	4	5		4		4	4	3	2		3		2
ENSMUSG00000018796	ENSG00000151726	ENSRNOG00000010633	Acsl1	ACSL1	Acsl1	P33121	5	5	5	2	5	3	5	5	4	5	5	5	5	5	5	4.5	3	4	5	5	5	5	5	5	5	5	5	5		4	5	2.5		3	4	5	5	5	5	4	4		4
ENSMUSG00000032883	ENSG00000123983	ENSRNOG00000014718	Acsl3	ACSL3	Acsl3	O95573	5	5	5	3		4	5	4	5	5	4	4	3	5	5	2	1	5	5	5	5	5	4	5	5	5	5	5		5	4	4		4	3.5	2	3	2	2		2		5
ENSMUSG00000031278	ENSG00000068366	ENSRNOG00000019180	Acsl4	ACSL4	Acsl4	O60488	5	5	4	1		2	5	4	5	4	4	4	2	5	5	1	4	5	5	4	4	4	4	5	5	5	4	5		5	4	5		3		3	3	5	4	3	4		4
ENSMUSG00000024981	ENSG00000197142	ENSRNOG00000016265	Acsl5	ACSL5	Acsl5	Q9ULC5	4	4	4	2		5	5	4	5	5	2	4	5	4	3	1	1	4	4	5	3	5	4	4	4	4	3	4		5	4	4		2	3	2	3	5	5	3	4
ENSMUSG00000020333	ENSG00000164398	ENSRNOG00000026745	Acsl6	ACSL6	Acsl6	Q9UKU0	4	3	3	4		3	3	2	3	3	2	3	3	4	2	2	1	3	4	3	2	3		2	3	4	3	2		3	3	2		4	5	3		2			3		5
ENSMUSG00000033533	ENSG00000166743	ENSRNOG00000042084	Acsm1	ACSM1	Acsm2	Q08AH1	3	1		3		3	2	3	2		2		3	2		3	2						3		5		3	1		3	2				4		5	5	3	2	3
ENSMUSG00000030935	ENSG00000005187	ENSRNOG00000032246	Acsm3	ACSM3	Acsm3	Q53FZ2	4	2	5	3		3	4	3	4	3	3	5	4	3	3	1	1	2	5	4	3	4	4	3	4	3	2	4		3	3	3		1			5	3
ENSMUSG00000030972	ENSG00000183549	ENSRNOG00000031211	Acsm5	ACSM5	Acsm5	Q6NUN0	4	3	3	2		3	3	2	2	2	1	4	4	3	2	1	3	2	3	2	2	2	2	3	3	2	2	3		2	2	2		2		2	5	4
ENSMUSG00000027452	ENSG00000154930	ENSRNOG00000007102	Acss1	ACSS1	Acss1	Q9NUB1	4	4	4	3		4	5	4	5	4	5	5	1	5	5	1	1	5	5	5	5	5	4	4	5	5	5	5		5	4	4		3		5	5	2	4		5		5
ENSMUSG00000027605	ENSG00000131069	ENSRNOG00000018755	Acss2	ACSS2	Acss2	Q9NR19	5	5	5	1	3	4	5	5	5	4	4	4	4	5	4	2	5	4	4	5	5	5	5	4	5	5	4	4		4	5	5		3	3	4	5	5	3		4		5
ENSMUSG00000035948	ENSG00000111058	ENSRNOG00000004448	Acss3	ACSS3	Acss3	Q9H6R3	5	5	3	2		4	3	3	4	4	4	5	4	4	4	2	4	3	4	4	5	3	5	4	4	4	5	4		3	4	4				2	4	4	2		4
ENSMUSG00000031972	ENSG00000143632	ENSRNOG00000017786	Acta1	ACTA1	Acta1	P68133		2	4	1		2	3	4	2	2	4	2	1	3	2	1	1		3	2	3	3	4	2	3	2	3	5	1		3	4	5	2		4		1	5			5
ENSMUSG00000035783	ENSG00000107796	ENSRNOG00000058039	Acta2	ACTA2	Acta2	P62736	3	5	3	4		5	5	5	5	3	5	4	1	4	4	2	2	5	5	3	5	5	5	4	5	3	4	4	5	5	4	4.5						5
ENSMUSG00000029580	ENSG00000075624	ENSRNOG00000034254	Actb	ACTB	Actb	P60709	4	5	5	5	3	5	5	5	5	5	3	5	5	5	5	4.5	5	5	5	5	3	4	5	5	5	4	5	5	1	5	5	4		4		5		5	5		4
ENSMUSG00000055194	ENSG00000169067	ENSRNOG00000043292	Actbl2	ACTBL2	Actbl2	Q562R1	3	2		1	2	3	2	3	2	3	4	3	4	2	4	1	1	3		3	2	2	2	3	3	2	3	3	2	2	2	1.5	2	3	4	3	4	1	5	3	5		5
ENSMUSG00000068614	ENSG00000159251	ENSRNOG00000008536	Actc1	ACTC1	Actc1	P68032	5	5	5	5		5	5	5	5	5	5	5	5	5	5	5	5	5	5	5	5	5	5	5	5	5	5	5	2	5	5	5		5		5		5	5
ENSMUSG00000059430	ENSG00000163017	ENSRNOG00000029401	Actg2	ACTG2	Actg2	P63267	2	1		1		4	4	4		4	2		3			1	3		3	4	2	2	4	5	4		2	1	1	3	4	3.5				1.5			3.5
ENSMUSG00000027671	ENSG00000136518	ENSRNOG00000011553	Actl6a	ACTL6A	Actl6a	O96019	4	5	5	2		4	5	5	5	5	4	4	2	5	5	3	4	5	5	5	5	5	5	5	5	5	5	5		5	5	5	3	1	4.5	4	4	2	5	3	5		5
ENSMUSG00000070980	ENSG00000148156	ENSRNOG00000016621	Actl7b	ACTL7B	Actl7b	Q9Y614		1						2					2		2											5		2			2												5
ENSMUSG00000015143	ENSG00000072110	ENSRNOG00000056756	Actn1	ACTN1	Actn1	P12814	3	3	5	5	5	5	4	3	2	4	5	2	5	3	3	5	5	3	4	3	2	3	4	2	3	3	3	3	5	4	4	5	4	5	5	5	3	4	5	4	4	2	3
ENSMUSG00000052374	ENSG00000077522	ENSRNOG00000017833	Actn2	ACTN2	Actn2	P35609	5	4	4	4		2	3	4	4	4	5	4	1	4	3	3	1	3	5	4	3	4	4	3	4	4	4	5		3	4	4	2	4	4	5		1	5			4.5
ENSMUSG00000006457	ENSG00000248746	ENSRNOG00000019745	Actn3	ACTN3	Actn3	Q08043		1		1				2	2		2	2	2	2		2.5	1	2							2			2			2	3	2	1		3			4			4.5
ENSMUSG00000021076	ENSG00000131966	ENSRNOG00000007504	Actr10	ACTR10	Actr10	Q9NZ32	4	5	4	3		3	5	4	5	4	4	4	1	4	4	2	1	5	4	5	4	4	5	4	4	4	5	4		4	5	4		3	3.5	4	4	3.5	4	3	4		4
ENSMUSG00000025228	ENSG00000138107	ENSRNOG00000019725	Actr1a	ACTR1A	Actr1a	P61163	5	5	5	5		5	5	5	5	5	5	5	4	5	5	4	5	5	5	5	5	5	5	5	5	5	5	5	4	5	5	3.5		4	5	4	5	3	5	5	5		5
ENSMUSG00000037351	ENSG00000115073	ENSRNOG00000016789	Actr1b	ACTR1B	Actr1b	P42025	4	5	2	4		4	4	4	5	5	5	5	3	5	5	1	4	5	5	5	5	5	5	5	5	4	5	5	3	4	5	1.5		5	5	5	5	2	5	5	5		4
ENSMUSG00000020152	ENSG00000138071	ENSRNOG00000004959	Actr2	ACTR2	Actr2	P61160	5	5	5	5	4	5	5	5	5	5	5	5	5	5	5	5	3	5	5	5	5	5	5	5	5	5	5	5	5	5	5	4.5	4	4.5	5	5	5	5	5	5	5		5
ENSMUSG00000026341	ENSG00000115091	ENSRNOG00000003206	Actr3	ACTR3	Actr3	P61158	5	5	5	5	4	5	5	5	5	5	5	5	5	5	5	5	4	5	5	5	5	5	5	5	5	5	5	5	5	5	5	4	5	5	5	5	5	4	5	5	5		5
ENSMUSG00000051276	ENSG00000169717	ENSRNOG00000012586	Actrt2	ACTRT2	Actrt2	Q8TDY3		2							2				2													4																	4
ENSMUSG00000037737	ENSG00000184378	ENSRNOG00000027908	Actrt3	ACTRT3	Actrt3	Q9BYD9		1					3						2	2						3			4			4		1															4
ENSMUSG00000023262	ENSG00000243989	ENSRNOG00000011189	Acy1	ACY1	Acy1	Q03154	3	4	3	2	3	4	5	4	3	2	2	5	5	3		3	1		2	3	2	5	2	3	3	2	3	3		3	3	3		4	4	4	5	4	2	5	4		4
ENSMUSG00000024866	ENSG00000132744	ENSRNOG00000017901	Acy3	ACY3	Acy3	Q96HD9	3	3	3	3		2	5	2		3	2	5	5	2	3	3	4	3	3	3	4	5			3	2	4	3		2	3	2		2		5	5	5	2	2	3		3
ENSMUSG00000060923	ENSG00000170634	ENSRNOG00000042419	Acyp2	ACYP2	Acyp2	P14621	5	5	4	3		1	4	5	4	4	4.5	4	2	5	5	1	1	4	5	4	4	4	4	4	4	4	4	4		5	4	4	2	3		5	4	4	4		5		4
ENSMUSG00000017697	ENSG00000196839	ENSRNOG00000010265	Ada	ADA	Ada	P00813	5	5	5	1		3	5	5	4	5	4	3	2	5	5	2.5	4	5	4	4	4	5	5	5	5	5	4	5		5	4	5		2		3	3	2	4	4	5		3
ENSMUSG00000027719	ENSG00000164113	ENSRNOG00000017246	Adad1	ADAD1	Adad1	Q96M93		1				2		2			3								2							3		1								2							4
ENSMUSG00000027259	ENSG00000168803	ENSRNOG00000012166	Adal	ADAL	Adal	Q6DHV7	4	3	2	3		2	4	3	2	4	4	3	4	2	2	3	4	3	3	3	3	2	4	2	2	4	3	3		2	3	2		2	3.5			2.5
ENSMUSG00000054693	ENSG00000137845	ENSRNOG00000054257	Adam10	ADAM10	Adam10	O14672	4	4	5	2		3	5	4	5	5	2.5	5	2	5	4	1	2	5	5	5	4	4	5	5	5	4	4	4		5	5	4		3	3	3	3	3	4	3	4		3
ENSMUSG00000020926	ENSG00000073670	ENSRNOG00000002753	Adam11	ADAM11	Adam11	O75078		4		2							2		2						2		3				3		4				2			4		2
ENSMUSG00000028041	ENSG00000143537	ENSRNOG00000020590	Adam15	ADAM15	Adam15	Q13444	2	3	2	2		2	3	2	2	2	2		2	2	2	3	2	3	2	2	2	3	2	2	3	2	2	2		2	3	4		1		2		2
ENSMUSG00000052593	ENSG00000151694	ENSRNOG00000060694	Adam17	ADAM17	Adam17	P78536	3	3	2	2		3	3	3	4	3	2	2	4	4	3	4	3	4	3	3	3	3	2	2	3	4	3	4		3	3	2				3	2	2.5	3		2		2
ENSMUSG00000025964	ENSG00000114948	ENSRNOG00000012424	Adam23	ADAM23	Adam23	O75077	2	2	2	3		2			2	3	2		2	3			2	2	2		3	3	2		2	2	2	2						3				2
ENSMUSG00000015850	ENSG00000143382	ENSRNOG00000049385	Adamtsl4	ADAMTSL4	Adamtsl4	Q6UY14	3	3	2	1		3	3	4	3	4	3	3	2	3	2	2	3	5	3	3	2	2	3	2	4	3	3	2		4	3	3				2.5		1.5	2
ENSMUSG00000056413	ENSG00000105963	ENSRNOG00000054033	Adap1	ADAP1	Adap1	O75689	4	3	2	3		3	4	3	3	4	3	3	3	3	3			2	3	4	3	3	3	3	5	2	3	3		3	2	3		4		2	2	3			3
ENSMUSG00000020709	ENSG00000184060	ENSRNOG00000037148	Adap2	ADAP2	Adap2	Q9NPF8	3	3		2		2	2	2	2	2	2	2	3	3	2	2		2		2	2	2	2	2	2	3	3	2		3	2							4	2		3
ENSMUSG00000027951	ENSG00000160710	ENSRNOG00000020744	Adar	ADAR	Adar	P55265	5	4	4	2		3	4	5	4	4	3	4	2	5	5	2	2	4	4	4	4	4	4	4	5	4	5	5		4	2	5		2		2	2	3			2		3
ENSMUSG00000021044	ENSG00000063761	ENSRNOG00000012685	Adck1	ADCK1	Adck1	Q86TW2	2	4	4	1		2	3	2	4	2	3	4	3	3	3	2	2	3	3	3	3	3	2	3	3	3	4	2		2	2	3		4		3	4	3	2				3
ENSMUSG00000022840	ENSG00000173175	ENSRNOG00000002229	Adcy5	ADCY5	Adcy5	O95622	2	1	2	1		2	2	2	2	2	3	2	2	2	2	2	1		2	2	2		2	2	3	2		1			2			3		2	2	2
ENSMUSG00000022994	ENSG00000174233	ENSRNOG00000054757	Adcy6	ADCY6	Adcy6	O43306	3	2	2	2		2	2	2	2	2	2	2	2	2	2	2	4	2		3	3		2	2	2	2	2	2		2	2	2		1		3	2	2.5	2		2
ENSMUSG00000005580	ENSG00000162104	ENSRNOG00000049768	Adcy9	ADCY9	Adcy9	O60503	2	2	2	2		3	3	2	3	2	2	3	2	2	2	2	1	3	2	2	3	3	2	2	2	3	3	2		2	2	2		3		2		3	2	2			2
ENSMUSG00000029106	ENSG00000087274	ENSRNOG00000013039	Add1	ADD1	Add1	P35611	5	5	5	5	2	5	5	5	5	5	5	5	3	5	5	4	4	5	5	5	5	5	5	5	5	5	5	5		5	5	3		5	5	5	4	2	5	3	5		5
ENSMUSG00000030000	ENSG00000075340	ENSRNOG00000015903	Add2	ADD2	Add2	P35612	4	5	4	5		1	4	4	4	4	3	2	2	4	4	2.5	2	5	3	5	5	4	3	4	4	3	3	4		5	3	5		5	4	3		2.5	3.5		3
ENSMUSG00000025026	ENSG00000148700	ENSRNOG00000012820	Add3	ADD3	Add3	Q9UEY8	5	5	5	5		4	5	5	5	5	5	5	2	5	5	4	3	4	5	5	5	5	5	5	5	5	5	5		5	5	5		5	3.5	5	4	1.5	5		4		4
ENSMUSG00000056492	ENSG00000069122	ENSRNOG00000011154	Adgrf5	ADGRF5	Adgrf5	Q8IZF2	2	2		3		3	2	2	3	2	2	4	4	3	2		2	3		2	3	2	2	2	2	2	4	2		2	3	4		3		3	2	3	3
ENSMUSG00000031785	ENSG00000205336	ENSRNOG00000014963	Adgrg1	ADGRG1	Adgrg1	Q9Y653	2	3		1		3	3	2	3	3		4	2	3		3	2	4	3		4	2	2	3	3	4	5	2			4			3		2	3						2
ENSMUSG00000028184	ENSG00000117114	ENSRNOG00000032660	Adgrl2	ADGRL2	Adgrl2	O95490	3	3	3	1		2	3	2	3	3	2	2	3	3	3	3	2	3	3	3	3	2	2	3	3	2	3	2		2	2	3		2		2	2	3	2
ENSMUSG00000037605	ENSG00000150471	ENSRNOG00000030149	Adgrl3	ADGRL3	Adgrl3	Q9HAR2	3	2		2		2	2	2	2	2	2	2	3	5	2		3	2	2	2	2	2		2	2	2		2		2	2	2		3	2				2
ENSMUSG00000028138	ENSG00000197894	ENSRNOG00000046357	Adh5	ADH5	Adh5	P11766	5	5	5	5	5	5	5	5	5	5	5	5	5	5	5	5	4	5	5	5	5	5	5	5	5	5	5	5	2.5	5	5	5	4	4	5	5	5	5	5	5	5		5
ENSMUSG00000074206	ENSG00000172955	ENSRNOG00000012436	Adh6b	ADH6	Adh6	P28332	4	3		3.5		2	5	4	4	4	4	5	5	4	3	1	4	4	3	4	3	5	3	3	4	4	3	4		3	4	4				2.5		2
ENSMUSG00000022878	ENSG00000181092	ENSRNOG00000001821	Adipoq	ADIPOQ	Adipoq	Q15848	5	4	3	2	4	3	3		4	4	5	3	3	4	4	2	4	3	2	4		4	5	2	4	2	4	3		4	5	4	3	2		5		3	5
ENSMUSG00000026457	ENSG00000159346	ENSRNOG00000004143	Adipor1	ADIPOR1	Adipor1	Q96A54	5	1		2		4	5	4	4	5	4			4	4	5	3	4	5	5	2	2		3	5	3	2	1		5	4	5			3			2
ENSMUSG00000039197	ENSG00000156110	ENSRNOG00000012325	Adk	ADK	Adk	P55263	5	5	4	3	2	4	5	5	5	5	4	5	5	5	5	3	1	5	5	4	5	5	5	5	5	5	5	5		5	5	5	5	4	4.5	5	5	5	5	5	5		5
ENSMUSG00000051149	ENSG00000101126	ENSRNOG00000010975	Adnp	ADNP	Adnp	Q9H2P0	3	4	3	2		2	4	3	4	4	2	4	4	4	4	1	3	4	4	3	4	4	4	3	4	4	4	4		4	4	3		3	2.5	2		3	3		2		2
ENSMUSG00000025236	ENSG00000159322	ENSRNOG00000026178	Adpgk	ADPGK	Adpgk	Q9BRR6	4	5	4	1		4	4	4	4	4	3	4	1	4	4	1	4	5	4	4	4	4	4	4	4	4	4	5		4	4	4	3	3	3.5	3	2	2	4	5	4		4
ENSMUSG00000002844	ENSG00000144843	ENSRNOG00000027260	Adprh	ADPRH	Adprh	P54922	5	4	5	2		2	4	4	3	4	3	3	4	4	4	4	4	4	3	3	3	4	4	4	3	4	4	5		4	4	3		4	3	4	4	4	4	2	5		5
ENSMUSG00000042558	ENSG00000116863	ENSRNOG00000010849	Adprs	ADPRS	Adprs	Q9NX46	5	5	5	2	3	4	5	5	5	5	4	5	3	5	5	2.5	1	5	5	5	5	5	5	5	5	5	5	5		5	5	2	3	4	4	4	4	2	4	2	4		4
ENSMUSG00000022407	ENSG00000239900	ENSRNOG00000018655	Adsl	ADSL	Adsl	P30566	5	5	5	2		4	5	5	5	4	4	5	3	5	5	3	1	5	5	5	5	5	5	5	5	5	5	5	1	5	5	1.5	2	4	5	5	5	3	5	5	5		5
ENSMUSG00000015961	ENSG00000035687	ENSRNOG00000004481	Adss	ADSS2	Adss	P30520	5	5	5	3		4	5	5	5	5	4	5	3	5	5	2	1	5	5	5	5	5	5	5	5	5	5	5	1	5	5	1.5		4	4	3	5	3	4	5	5		5
ENSMUSG00000011148	ENSG00000185100	ENSRNOG00000046763	Adssl1	ADSS1	Adss1	Q8N142	4	3	2	2		3	3	3	4	4	5	5	4	3	2	1	1	4	3	4	3	3	3	2	3	4	3	3		3	3	4		3	4	5	4	3	4		4
ENSMUSG00000020473	ENSG00000106624	ENSRNOG00000013720	Aebp1	AEBP1	Aebp1	Q8IUX7	4	5	3	1		2	4	5	5	5	5	4	2	5	5	4	1	5	5	4	4	4	5	4	5	5	4	4	4	5	5	5	5	1		2.5	2	1.5	3				2
ENSMUSG00000029094	ENSG00000196526	ENSRNOG00000060665	Afap1	AFAP1	Afap1	Q8N556	2	2	3	2		3	2	3	3	3	2	2	3	4	2	2	2	3	3	3	3	2	4	2	3	2	3	2		2	4	2				2		3	3
ENSMUSG00000033032	ENSG00000157510	ENSRNOG00000019403	Afap1l1	AFAP1L1	Afap1l1	Q8TED9	4	3	2	2		4	3	3	4	2	2	4	3	4	4	2	2	4	3	3		4	5	4	5	4	3	2		2	4	5		4		3	3	2	4	3	3		3
ENSMUSG00000068036	ENSG00000130396	ENSRNOG00000023753	Afdn	AFDN	Afdn	P55196	4	2	5	2		3	2	2	2	2	3	2	2	2	2	2	1	2	3	2	2	2	2	2	2	2	3	2		2	2	2		3	3	4	3	2	5	3	2		3
ENSMUSG00000024527	ENSG00000141385	ENSRNOG00000017965	Afg3l2	AFG3L2	Afg3l2	Q9Y4W6	4	5	4	4		4	5	4	5	4	4.5	5	3	5	4	2	2	4	5	5	5	5	5	4	5	5	5	5		5	4	5		4	2.5	5	4	4	3	3	4		5
ENSMUSG00000029369	ENSG00000079557	ENSRNOG00000002878	Afm	AFM	Afm	P43652	5	5	3	2		3	5	5	5	5	5	5	2	5	5	5	1	5	5	5	4	5	5	4	5	5	5	4		5	5	5				4	3	3	3	2	3		4
ENSMUSG00000017718	ENSG00000183077	ENSRNOG00000050205	Afmid	AFMID	Afmid	Q63HM1	2	3		2		2	4	3	3	4	2	5	3	3	4	1	4	4	4		4	3	4		4	2	2	2		3	3	4					4	4			2
ENSMUSG00000049659	ENSG00000119844	ENSRNOG00000005411	Aftph	AFTPH	Aftph	Q6ULP2	3	4	2	1		2	3	3	4	3	2	4	3	4	4	3	3	3	4	4	4	4	3	4	3	3	3	4		4	3	4		1	2	3		3	2	2			2
ENSMUSG00000031521	ENSG00000038002	ENSRNOG00000000108	Aga	AGA	Aga	P20933	3	4		2		2	2	4	3	3	2	3	3	3			3		5		4	3		2	3	5	4	1		3	2	2	2	2		5	3	4	3	4	4		4
ENSMUSG00000055013	ENSG00000157985	ENSRNOG00000019476	Agap1	AGAP1	Agap1	Q9UPQ3	2	2	2	2		2	3	2	2	2	2	3	2	2	2	1	2	3	2	2	2	2	2	2	3	2	3	2		2	2	3		3	3	2	2	2	3.5				2
ENSMUSG00000025422	ENSG00000135439	ENSRNOG00000025584	Agap2	AGAP2	Agap2	Q99490	2	2	4	2		3	3	3	2	3	2	2	4	4	3	4	1	3	2	3	2	2	3	2	4	3	2	3		3	3	3		4				1			2
ENSMUSG00000023353	ENSG00000133612	ENSRNOG00000012764	Agap3	AGAP3	Agap3	Q96P47	3	3	3	3		3	5	4	4	3	2	2	2	3	3	1	3	3	3	3	3	4	3	3	3	3	3	3		3	3	3		5	2	3	2	2.5	3	2	2
ENSMUSG00000026159	ENSG00000173744	ENSRNOG00000015619	Agfg1	AGFG1	Agfg1	P52594	5	5	4	3		2	5	5	5	5	4	5	1	5	5	4	1	5	5	5	4	5	5	5	5	5	5	5		5	5	5		3	4	4	3	2.5	5	3	4		5
ENSMUSG00000029722	ENSG00000106351	ENSRNOG00000001404	Agfg2	AGFG2	Agfg2	O95081	2	4		2		2	3	3	4	3	2	4	5	4	4	2	3	3	4	3	5	4	3	4	3	4	3	3		3	3	3		4		3	4	3	2		4		4
ENSMUSG00000033400	ENSG00000162688	ENSRNOG00000016214	Agl	AGL	Agl	P35573	4	5	4	3		3	5	5	5	5	5	5	5	5	5	2.5	1	5	5	5	5	5	4	5	5	5	4	4	3	5	5	2	2	3	2.5	5	4	5	2	2	2		2
ENSMUSG00000040706	ENSG00000116771	ENSRNOG00000012315	Agmat	AGMAT	Agmat	Q9BSE5	4	2	5	2		4	5	3	3	3	3	5	5	3	4	4	4	3	3	5	4	5	2	3	4	4	2	4		2	3	3						5
ENSMUSG00000050103	ENSG00000187546	ENSRNOG00000023116	Agmo	AGMO	Agmo	Q6ZNB7	2	1		2		2	3		2	3			4	2		2		4	2	3	2	3	2	3	2			2										2
ENSMUSG00000041530	ENSG00000092847	ENSRNOG00000055915	Ago1	AGO1	Ago1	Q9UL18	4	4	2	2		3	4	4	4	4	3	4	4	4	4	3	4	4	4	4	4	4	5	5	4	4	4	4		4	4	4		3	3	3	2	3	3		2
ENSMUSG00000036698	ENSG00000123908	ENSRNOG00000008533	Ago2	AGO2	Ago2	Q9UKV8	5	5	4	1		3	4	5	5	4	4	4	1	5	4	3	1	5	5	5	5	4	5	5	5	4	4	4		4	5	4	2	2.5	4	4	2	2	4	3	4
ENSMUSG00000028842	ENSG00000126070	ENSRNOG00000034269	Ago3	AGO3	Ago3	Q9H9G7	3	4	4	3		2	3	4	3	3	3	3	4	4	3	3	3	4	3	3	4	3	4	3	4	5	3	3		3	4	3		2	2	3		2	2
ENSMUSG00000001211	ENSG00000160216	ENSRNOG00000001205	Agpat3	AGPAT3	Agpat3	Q9NRZ7	4	4	4	2		3	5	3	4	4	4	5	2	4	4	1	5	4	4	3	4	4	4	4	5	5	4	4		3	4	3		4	5	4	4	3	4	2	2		4
ENSMUSG00000023827	ENSG00000026652	ENSRNOG00000017731	Agpat4	AGPAT4	Agpat4	Q9NRZ5	3	3	2	1		2	3	3	4	3	3	3	1	3	2	2	3	3	3	2	3	2	3	2	2	2	3	2		2	3	2		3.5		2		4	4				4
ENSMUSG00000042410	ENSG00000018510	ENSRNOG00000001547	Agps	AGPS	Agps	O00116	5	5	5	2		4	4	4	4	5	3	5	3	5	4	2	1	4	4	5	4	4	5	4	4	5	4	5		5	4	4		3	2	3	5	3	3		4		4
ENSMUSG00000041936	ENSG00000188157	ENSRNOG00000020205	Agrn	AGRN	Agrn	O00468	4	5	5	2		3	5	5	5	5	4	5	2	5	4	3	1	5	5	5	5	4	5	4	5	5	5	4		4	5	4		3	3	4	2	3	5		2
ENSMUSG00000031980	ENSG00000135744	ENSRNOG00000018445	Agt	AGT	Agt	P01019	5	5	3	3		4	5	5	5	5	5	5	4	5	5	5	1	5	5	5	5	5	5	4	5	5	5	5		5	5	4.5	3	3		3	4	4	4		3		3
ENSMUSG00000021557	ENSG00000135049	ENSRNOG00000018651	Agtpbp1	AGTPBP1	Agtpbp1	Q9UPW5	2	2	2	1		2	2	2	3	2	2	2	2	3	2	2	4	2	2	2	2	2	2	2	2	3		2		2	2	3		2	2	2		1.5	2	3			2
ENSMUSG00000029007	ENSG00000177674	ENSRNOG00000008619	Agtrap	AGTRAP	Agtrap	Q6RW13	4	4		3		3	4	4	3	3	3	4	4	4	4	4		4	4	4	4	3		3	3	5	4	4		4	4	4				3
ENSMUSG00000026272	ENSG00000172482	ENSRNOG00000023856	Agxt	AGXT	Agxt	P21549	4	4	4	3		4	3	4	3	5	3	4	5	4	3	2.5	4	4	3	3	4	4	5	3	4	4	3	4		3	4	4		2				5
ENSMUSG00000089678	ENSG00000113492	ENSRNOG00000017821	Agxt2	AGXT2	Agxt2	Q9BYV1	3	2	3	2		3	3	3	2	3	2	5	4	4	3	1	5	3	2	3	3	3	4	3	3	3	2	3		4	3	3					5	4
ENSMUSG00000026491	ENSG00000153207	ENSRNOG00000023541	Ahctf1	AHCTF1	Ahctf1	Q8WYP5	3	3	3	2		2	3	4	4	3	2	3	3	4	4	3	4	4	3	3	4	3	3	3	3	4	3	4		3	3	3		2	2	2	2	3	4				2
ENSMUSG00000027893	ENSG00000168710	ENSRNOG00000018569	Ahcyl1	AHCYL1	Ahcyl1	O43865	5	5	4	5		2	5	5	5	5	4	5	4	5	5	3	3	5	5	5	5	5	5	5	5	5	5	5		5	5	2	3	5	3.5	4	5	3	4	4	4		5
ENSMUSG00000029772	ENSG00000158467	ENSRNOG00000039300	Ahcyl2	AHCYL2	Ahcyl2	Q96HN2	3	4	4	3		5	4	4	3	4	2	4	4	4	4	1	1	4	4	5	5	4	4	4	4	3	4	4		4	3	4		3	3.5	3	4	2	3	3	3		4
ENSMUSG00000037692	ENSG00000126705	ENSRNOG00000042855	Ahdc1	AHDC1	Ahdc1	Q5TGY3	2	3	2	2		3	2	3	3	2	2	2	2	3	3	3	3	4	3	2	3	2	3	3	3	2	4	3		2	3	2		2	2	3		2	2				2
ENSMUSG00000069833	ENSG00000124942	ENSRNOG00000057569	Ahnak	AHNAK	Ahnak	Q09666	5	5	5	3	2	5	5	5	5	5	5	5	4	2	5	5	4	5	5	5	5	5	5	5	5	5	5	5	4	5	5	4.5	4	2	2.5	5	3	3	5	4	4	2	4
ENSMUSG00000021037	ENSG00000100591	ENSRNOG00000048981	Ahsa1	AHSA1	Ahsa1	O95433	5	5	5	4		4	5	5	5	5	4.5	4	3	5	5	3	2	5	5	5	5	5	5	5	5	5	5	5		5	5	1.5		4	4.5	4	5	4	4	5	5		5
ENSMUSG00000047423	ENSG00000175573	ENSRNOG00000020551	AI837181	C11orf68	Bles03	Q9H3H3	4	4	4	2		3	4	5	5	4	4	4	4	4	4	1	4	4	5	4	4	4	5	4	4	4	4	4		4	4	3		3		4	3	4	2	2	4		4
ENSMUSG00000042901	ENSG00000186063	ENSRNOG00000058805	Aida	AIDA	Aida	Q96BJ3	4	4	4	1		3	4	5	4	5	4	4	5	5	5	1	4	4	5	5	4	4	5	5	5	5	4	5	1.5	4	5	4		3	4	3		3.5	3		3
ENSMUSG00000001864	ENSG00000126878	ENSRNOG00000009951	Aif1l	AIF1L	Aif1l	Q9BQI0	5	4	4	2		5	4	4	5	4	3	5	4	5	4	1	4	5	4	4	5	4	5	5	4	4	5	3		4	4	4		2		4	3	3	3
ENSMUSG00000036932	ENSG00000156709	ENSRNOG00000006067	Aifm1	AIFM1	Aifm1	O95831	5	5	5	4	2	5	5	5	5	5	5	5	5	5	5	4	4	5	5	5	5	5	5	5	5	5	5	5		5	5	1.5	3	5	3.5	5	5	5	5	5	5		5
ENSMUSG00000020085	ENSG00000042286	ENSRNOG00000059445	Aifm2	AIFM2	Aifm2	Q9BRQ8	5	5	4	2	1	2	4	3	3	4	3	4	4	3	3	2	2	3	4	4	4	3	3	3	4	3	4	3		5	3	4		1		3	2	4	3		3		3
ENSMUSG00000028029	ENSG00000164022	ENSRNOG00000011384	Aimp1	AIMP1	Aimp1	Q12904	5	5	4	3		5	5	5	5	5	4	5	4	5	5	3	4	5	5	5	5	5	5	5	5	5	5	5		5	5	2.5	3	3	4.5	5	4	4	4	5	5		5
ENSMUSG00000029610	ENSG00000106305	ENSRNOG00000001044	Aimp2	AIMP2	Aimp2	Q13155	4	5	4	3		4	5	4	5	5	4	5	4	5	5	1.5	1	5	5	5	5	5	4	5	5	5	5	5		5	5	5		4	4.5	4	5	4	4	4	5		5
ENSMUSG00000024847	ENSG00000110711	ENSRNOG00000022289	Aip	AIP	Aip	O00170	5	5	5	3		4	5	5	5	5	4	5	3	5	5	3	1	5	5	5	5	5	5	5	5	5	5	5		5	5	5		4	4	5	4	2	4	3	5		4
ENSMUSG00000022178	ENSG00000129474	ENSRNOG00000012791	Ajuba	AJUBA	Ajuba	Q96IF1	2	1		2				2	2	2	3	2	3	2		4		2	2		2	2	2		2	2	2	2		2	2							1
ENSMUSG00000028792	ENSG00000004455	ENSRNOG00000000122	Ak2	AK2	Ak2	P54819	5	5	5	2	5	5	5	5	5	5	5	5	5	5	5	5	4	5	5	5	5	5	5	5	5	5	5	5	1	5	5	4	2	3	4.5	5	5	5	5		5		5
ENSMUSG00000024782	ENSG00000147853	ENSRNOG00000052506	Ak3	AK3	Ak3	Q9UIJ7	5	5	4	4	4	5	5	5	5	5	5	5	5	5	5	4	4	5	5	5	5	5	5	5	5	5	5	5		5	5	3		5	3.5	5	5	5	5		4		4
ENSMUSG00000028527	ENSG00000162433	ENSRNOG00000045738	Ak4	AK4	Ak4	P27144	5	5	4	4.5	4	4	5	5	5	5	5	5	5	5	4	4	1	4	5	5	5	5	5	4	5	5	4	4		5	5	5	3	5	4	5	5	4					2
ENSMUSG00000039058	ENSG00000154027	ENSRNOG00000046947	Ak5	AK5	Ak5	Q9Y6K8		2		4		2	4	3	2			2	3	2		4	3	2	2					2	3	2	2	1		2	4	2		4
ENSMUSG00000041323	ENSG00000140057	ENSRNOG00000055714	Ak7	AK7	Ak7	Q96M32		2		2		2		2	5	2	2	2	2	3	2	2	4	2	2		2	2		3		3		2		3	2						4		2.5				4
ENSMUSG00000018428	ENSG00000121057	ENSRNOG00000002373	Akap1	AKAP1	Akap1	Q92667	4	3	4	1		2	4	4	4	3	3	4	5	4	5	1	4	4	4	4	4	4	3	4	4	3	4	3		5	4	5		2	2	4		5		2
ENSMUSG00000047804	ENSG00000108599	ENSRNOG00000002899	Akap10	AKAP10	Akap10	O43572	2	3	2	1		5	4	3	3	5	2	4	1	4	3	1	1	3	3	5	3	3	3	3	4	5	3	3		3	3	2		3	2	3		3	2	2	2		3
ENSMUSG00000022016	ENSG00000023516	ENSRNOG00000009987	Akap11	AKAP11	Akap11	Q9UKA4	3	3	2	2		4	3	5	3	5	2	3	3	3	3	4	2	4	4	4	3	3	5	3	4	4	2	3		2	4	2						2			2		2
ENSMUSG00000038587	ENSG00000131016	ENSRNOG00000019549	Akap12	AKAP12	Akap12	Q02952	5	5	4	4	2	3	5	5	5	5	5	5	2	5	5	4	2	5	5	5	5	5	5	5	5	5	4	4	3	5	5	3.5		2	3	4	3	3	5	4	4		5
ENSMUSG00000066406	ENSG00000170776	ENSRNOG00000010964	Akap13	AKAP13	Akap13	Q12802	4	4	3	2		2	4	4	4	4	3	3	4	4	4	4	5	4	3	4	4	4	4	4	4	4	4	4		3	4	4		2	2	3	2	3	3	2	2		2
ENSMUSG00000030344	ENSG00000111254	ENSRNOG00000059227	Akap3	AKAP3	Akap3	O75969	2	1	3						2	2	3		2	2					2							4		2		2											2		5
ENSMUSG00000050089	ENSG00000147081	ENSRNOG00000002921	Akap4	AKAP4	Akap4	Q5JQC9	2	1		2		2	2		2		2	3	2	2		2	3	3	2	2	2	2		2	2	4		1				5		2					2				2
ENSMUSG00000021057	ENSG00000179841	ENSRNOG00000006410	Akap5	AKAP5	Akap5	P24588	2	3		3		4	2	2	2	2	2	3	3	2	3	2	2	2	2	2	4	3	3	3	3		2	2		2	3			2		2		2	5		2
ENSMUSG00000039166	ENSG00000118507	ENSRNOG00000013202	Akap7	AKAP7	Akap7	Q9P0M2	2	4		3		2	3	3	3	3	3		3	2	2	2	3	3	3			4	3	2	3	4	3	2		3	2	3		2		3		1.5	3
ENSMUSG00000024045	ENSG00000105127	ENSRNOG00000006559	Akap8	AKAP8	Akap8	O43823	5	3	4	1		2	4	3	4	4	2	3	3	4	4	1	3	4	3	4	3	4	3	3	4	4	4	4		4	3	4		1	3	4	2	4	4	2	4		4
ENSMUSG00000002625	ENSG00000011243	ENSRNOG00000006355	Akap8l	AKAP8L	Akap8l	Q9ULX6	4	4	5	1		2	4	4	5	4	2	3	4	4	4	1	3	4	4	3	4	4	4	4	5	5	4	4		4	4	4		2		2		2.5	2.5				3
ENSMUSG00000040407	ENSG00000127914	ENSRNOG00000026319	Akap9	AKAP9	Akap9	Q99996	3	4	3	1		2	4	4	2	4	2	4	4	3	3	4	4	3	4	4	4	2	3	3	2	4	3	4		4	4	4		2	2	3	2	3	2	2	2		2
ENSMUSG00000028692	ENSG00000117448	ENSRNOG00000016727	Akr1a1	AKR1A1	Akr1a1	P14550	5	5	5	4	5	5	5	5	5	5	5	5	5	5	5	5	4	5	5	5	5	5	5	5	5	5	5	5	2	5	5	5	5	5	5	5	5	5	5	5	5		5
ENSMUSG00000001642	ENSG00000085662	ENSRNOG00000009513	Akr1b3	AKR1B1	Akr1b1	P15121	5	5	4	5	5	5	5	5	5	5	5	5	4	5	5	4	4	5	5	5	5	5	5	5	5	5	5	5		5	5	4	4	5	5	5	5	3	5	5	5		5
ENSMUSG00000038641	ENSG00000122787	ENSRNOG00000013004	Akr1d1	AKR1D1	Akr1d1	P51857	3	3	3	1		5	3	4	3	3	4	5	5	5	3	2	4	3	3	4	2	5	3	3	4	3	3	3		3	3	3						5					4
ENSMUSG00000028743	ENSG00000211454	ENSRNOG00000017780	Akr7a5	AKR7L	Akr7a2	A0A499FJT0				1																													3	5	4.5	5	5	5	4	4	5		5
ENSMUSG00000001729	ENSG00000142208	ENSRNOG00000028629	Akt1	AKT1	Akt1	P31749	4	5	5	2		2	4	4	4	4	3	4	5	5	4	4	4	4	4	4	4	4	4	4	4	4	4	4		4	5	4		3	3	4	3	3	3	4	4		3
ENSMUSG00000011096	ENSG00000204673	ENSRNOG00000020289	Akt1s1	AKT1S1	Akt1s1	Q96B36	4	4		2		3	4	3	4	2	3	4	5	4	4	4	4	3	4	4	3	3	4	2	4	4	4	4		2	4	2		3	4	4	3	3	4	3	3		4
ENSMUSG00000004056	ENSG00000105221	ENSRNOG00000018677	Akt2	AKT2	Akt2	P31751	4	4	4	2	2	4	3	3	4	4	3	3	4	4	4	1	4	3	3	3	4	3	4	3	3	3	4	4		4	4	4		3	2	3		2	2	4	4		3
ENSMUSG00000031667	ENSG00000166971	ENSRNOG00000011956	Aktip	AKTIP	Aktip	Q9H8T0	3	4		2		3	4	3	4	4	3	4	4	3	3	4	2	4	3	4	4	4	3	3	3	4	4	3		3	4	3		2	3	3	4	3	3	2	2		3
ENSMUSG00000028393	ENSG00000148218	ENSRNOG00000015206	Alad	ALAD	Alad	P13716	5	5	4	4	5	5	5	5	5	5	5	5	5	5	5	5	3	5	5	5	5	5	5	5	5	5	5	5		5	5	5	2	4	5	4	5	5	4	4	5		5
ENSMUSG00000032786	ENSG00000023330	ENSRNOG00000056596	Alas1	ALAS1	Alas1	P13196		3	2	1		2	3	2	2	2	2	2	4	2	2	2	3				2	2		2	2	2	2	2		2				1		3		2
ENSMUSG00000029368	ENSG00000163631	ENSRNOG00000002911	Alb	ALB	Alb	P02768	2	2		1		1	2	3	2	2	2	2	2	2		1	3	2	3	2	2	3	2	3	3	2	2	2		3	3	2	5	5	5	5	5	5	5	5	5	4	5
ENSMUSG00000022636	ENSG00000170017	ENSRNOG00000001989	Alcam	ALCAM	Alcam	Q13740	3	5	5	3	2	3	5	4	5	5	4	5	3	5	4	2	2	4	5	5	5	5	4	3	5	4	5	4	1	4	4	1.5		4	2.5	3	4	4	5	5	2		3
ENSMUSG00000007833	ENSG00000161618	ENSRNOG00000020623	Aldh16a1	ALDH16A1	Aldh16a1	Q8IZ83	5	5	5	1.5		4	5	5	5	5	4	5	4	5	5	3	1	5	4	5	5	5	5	5	5	5	5	5	1	5	5	2.5		2	3	3	5	4	2	3	5		5
ENSMUSG00000013584	ENSG00000128918	ENSRNOG00000055049	Aldh1a2	ALDH1A2	Aldh1a2	O94788	4	4	3	1		5	5	5	5	5	4	5	3	4	4	4	1	5	5	5	4	4	5	4	5	5	4	3		4	5	3		2		4		1.5	3	3			5
ENSMUSG00000015134	ENSG00000184254	ENSRNOG00000052070	Aldh1a3	ALDH1A3	Aldh1a3	P47895	5	4	2	1		3	5	5	3	5	2	4	1	4	3	2	4	4	5	4	5	5	4	3	4	5	3	4		5	4	2.5				2	2	1.5		2			2
ENSMUSG00000035561	ENSG00000137124	ENSRNOG00000011497	Aldh1b1	ALDH1B1	Aldh1b1	P30837	5	5	5	3	3	5	5	5	5	5	5	5	5	5	5	4	1	5	5	5	5	5	5	4	5	5	5	5	5	5	5	5		4		5	3	5	4	3	3		5
ENSMUSG00000030088	ENSG00000144908	ENSRNOG00000047023	Aldh1l1	ALDH1L1	Aldh1l1	O75891	5	5	4	4	4	2	4	4	4	4	4	5	5	4	4	3	3	3	4	4	5	4	3	3	4	5	4	4		5	4	3		5	3.5	3	5	5	4	5	3		5
ENSMUSG00000029455	ENSG00000111275	ENSRNOG00000001344	Aldh2	ALDH2	Aldh2	P05091	5	5	5	5	5	5	5	5	5	5	5	5	5	5	5	5	4	5	5	5	5	5	5	5	5	5	5	5		5	5	5	5	5	5	5	5	5	5	5	5		5
ENSMUSG00000010025	ENSG00000072210	ENSRNOG00000002342	Aldh3a2	ALDH3A2	Aldh3a2	P51648	5	5	5	3	2	5	5	5	5	5	5	5	5	5	4	4	3	5	5	5	5	5	5	5	5	5	5	4		5	5	4		3	3.5	4	5	5	5	5	4		5
ENSMUSG00000024885	ENSG00000006534	ENSRNOG00000017512	Aldh3b1	ALDH3B1	Aldh3b1	P43353	4	4	4	2		2	3	3	5	3	2	3	3	4	2	2	3	4		3	4	3	3	4	3	2		2		4	2	3		3		2		2.5	4		4
ENSMUSG00000035936	ENSG00000112294	ENSRNOG00000023538	Aldh5a1	ALDH5A1	Aldh5a1	P51649	5	5	4	5	2	4	4	4	5	4	5	5	5	4	5	2	3	4	4	5	4	5	4	4	4	4	5	5		4	4	1.5		5	5	5	5	4	4	5			4
ENSMUSG00000021238	ENSG00000119711	ENSRNOG00000011419	Aldh6a1	ALDH6A1	Aldh6a1	Q02252	5	5	5	5	4	5	5	5	5	5	5	5	5	5	5	4	3	5	5	5	5	5	5	5	5	5	5	5		5	5	2	4	5	4	5	5	5	5	5	3	1	5
ENSMUSG00000053644	ENSG00000164904	ENSRNOG00000014645	Aldh7a1	ALDH7A1	Aldh7a1	P49419	5	5	5	5	5	5	5	5	5	5	5	5	5	5	5	4	4	5	5	5	5	5	5	5	5	5	5	5	3	4	5	4	4	5	5	5	5	5	5	5	4		5
ENSMUSG00000037542	ENSG00000118514	ENSRNOG00000014907	Aldh8a1	ALDH8A1	Aldh8a1	Q9H2A2	4	3	3	4		2	2	3	3	3	2	5	5	3	2	1	3	3	2	3	3	3	4	2	2	2	2	3		2	3	4		2			5	5
ENSMUSG00000026687	ENSG00000143149	ENSRNOG00000004027	Aldh9a1	ALDH9A1	Aldh9a1	P49189	5	5	5	5	5	5	5	5	5	5	5	5	5	5	5	5	5	5	5	5	5	5	5	5	5	5	5	5	1	5	5	5	4	3	3.5	4	5	5	4	5	5		5
ENSMUSG00000028307	ENSG00000136872	ENSRNOG00000006807	Aldob	ALDOB	Aldob	P05062	4	4	5	1		5	5	4	4	5	5	5	5	5	4	1	5	5	4	4	4	5	5	4	5	4	5	4		5	5	3.5		2		3	5	5	2	4
ENSMUSG00000017390	ENSG00000109107	ENSRNOG00000011452	Aldoc	ALDOC	Aldoc	P09972	5	5	5	5	5	5	5	5	5	5	5	5	5	5	5	4	2	5	5	5	5	5	5	5	5	5	5	5	2.5	5	5	4.5	4	5	5	5	4	5			2		4
ENSMUSG00000039427	ENSG00000033011	ENSRNOG00000002883	Alg1	ALG1	Alg1	Q9BT22	4	4	4	1		4	4	4	4	4	3	4	5	5	4	3	5	4	4	4	4	4	3	4	4	4	4	4		4	4	5		2	2	2		3.5			2		3
ENSMUSG00000063362	ENSG00000253710	ENSRNOG00000012841	Alg11	ALG11	Alg11	Q2TAA5	2	4		1		3	3	2	3		3	4	4	4	3	3	4	4	4	3	4	3	3	3	3	3	4	3		2	3	3		2		2.5		3		4	3		3
ENSMUSG00000039887	ENSG00000172339	ENSRNOG00000011528	Alg14	ALG14	Alg14	Q96F25	3	3	2	2		2	3	5	3	5	3	3	4	2	2	2	4	5	4	5	3	4	4	3	3	4	3	3		3	4	3		1.5	3	4	2	4	2	2
ENSMUSG00000039740	ENSG00000119523	ENSRNOG00000006369	Alg2	ALG2	Alg2	Q9H553	4	5	5	1		3	5	5	5	4	3	4	5	5	4	5	1	5	5	4	5	5	4	4	5	5	5	4		4	4	4		4	4.5	2	3	2	3	5	4		4
ENSMUSG00000033809	ENSG00000214160	ENSRNOG00000001712	Alg3	ALG3	Alg3	Q92685	3	1		2		2		3		2	2	2	3	3				3	2		3	2	3	4	3	2	3	1		3	3									3			2
ENSMUSG00000036632	ENSG00000120697	ENSRNOG00000058694	Alg5	ALG5	Alg5	Q9Y673	4	5	4	3		4	5	4	4	5	3	4	3	5	5	1	4	5	4	4	5	5	4	5	5	5	5	5		4	4	4		3		4	4	3	4	4	4		3
ENSMUSG00000040174	ENSG00000166199	ENSRNOG00000021678	Alkbh3	ALKBH3	Alkbh3	Q96Q83	3	3		2		2	3	2	3	3	1		3	3	3		5	2	3	3	3	3	3		3	3	2	3		5	4	3			3	4		3	2	2	3
ENSMUSG00000042650	ENSG00000091542	ENSRNOG00000028341	Alkbh5	ALKBH5	Alkbh5	Q6P6C2	3	4	5	3		4	4	3	5	3	2	4	4	4	4	4	4	4	4	3	4	4	4	3	4	4	4	4		4	4	4		3	3	3	3	3.5	2	3	2		3
ENSMUSG00000002661	ENSG00000125652	ENSRNOG00000047089	Alkbh7	ALKBH7	Alkbh7	Q9BT30	2	4	4	2		2	4	3	3	2	3	4	4	3	2	2	3	3	3	4	3	4	2	2	3	3	4	3		4	4	2		4		4	4	3			2		3
ENSMUSG00000018924	ENSG00000161905	ENSRNOG00000019183	Alox15	ALOX15	Alox15	P16050	3	3	5	2.5		2	5	4	2	3	2		4	4	2	4	3	2	2	3	2	4	2	3	3	2	2	3		5	2	5			2	2		2.5	3		2
ENSMUSG00000028766	ENSG00000162551	ENSRNOG00000013954	Alpl	ALPL	Alpl	P05186	5	5	3	1		5	3	3	4	4	3	4	2	4	4	1	1	3	3	2	3	3	2	4	3	4	5	4		4	4	4	5	1	2	2.5	5	1	2		2		4
ENSMUSG00000026024	ENSG00000003393	ENSRNOG00000023280	Als2	ALS2	Als2	Q96Q42	2	3	2	1		2	2	3	3	2	2	3	3	2	2	2	2	3	3	2	2	3	3	2	2	3	2	2		3	2	2		2	2	2	2	3	2		2		2
ENSMUSG00000022244	ENSG00000242110	ENSRNOG00000018662	Amacr	AMACR	Amacr	Q9UHK6	4	4	3	3		3	4	4	2	4	2	5	4	3	4	4	4	3	5	4	5	4	3	3	4	4	3	3		4	3	3		3	3	4	5	4		2			4
ENSMUSG00000028356	ENSG00000106927	ENSRNOG00000006889	Ambp	AMBP	Ambp	P02760	5	5	4	1	3	4	5	5	5	5	5	5	4	5	5	5	2	5	5	5	5	5	5	5	5	5	5	5		5	5	4				4	4	5	4	2	3		2
ENSMUSG00000040506	ENSG00000110497	ENSRNOG00000017422	Ambra1	AMBRA1	Ambra1	Q9C0C7	2	2	3	2		2	2		3	2		2	3	3	2	5	2	2		2	2	2	2	2	2	3	2	2		2	2	3		1				2.5	2		2		2
ENSMUSG00000015890	ENSG00000139344	ENSRNOG00000005266	Amdhd1	AMDHD1	Amdhd1	Q96NU7	3	4	2	4		3	3	3	2	2	2	4	5	3	3	1	3	4	3	3	3	3	3	3	3	3	4	3		3	3	3						5
ENSMUSG00000041915	ENSG00000144233	ENSRNOG00000016250	Ammecr1l	AMMECR1L	Ammecr1l	Q6DCA0		2		2				2						2												2		1										1.5
ENSMUSG00000021278	ENSG00000166126	ENSRNOG00000009050	Amn	AMN	Amn	Q9BXJ7	2	3		2		4	4	4	4	4	2	5	3	2	5	4	2		4	3	2	4	2	4	2	4		2			5	2					4
ENSMUSG00000027889	ENSG00000116337	ENSRNOG00000019240	Ampd2	AMPD2	Ampd2	Q01433	4	4	4	3		2	4	4	4	4	3	4	2	4	4	1.5	2	4	4	4	4	4	4	4	4	4	4	4		4	4	4	2	4	2.5	2.5	2	3	2	4	3		2
ENSMUSG00000005686	ENSG00000133805	ENSRNOG00000018262	Ampd3	AMPD3	Ampd3	Q01432	4	5	4	2		3	3	4	4	4	2	3	2	4	4	1	4	4	4	3	4	4	3	5	4	3	5	5		5	3	5		2		4	3	2	4		4
ENSMUSG00000020610	ENSG00000196704	ENSRNOG00000000246	Amz2	AMZ2	Amz2	Q86W34	2	3	2	3		2	2	3	3	2	2	3	4	4	2	3	4	3	3	2	2	3	3	3	2	3	2	2		2	4	2						2
ENSMUSG00000014355	ENSG00000153107	ENSRNOG00000016965	Anapc1	ANAPC1	Anapc1	Q9H1A4	3	3	3	2		2	3	2	3	3	2	2	3	4	3	3	3	3	3	3	3	3	3	3	3	4	3	3		3	3	2		2	2	3	3	2	2	2	3		3
ENSMUSG00000026965	ENSG00000176248	ENSRNOG00000011295	Anapc2	ANAPC2	Anapc2	Q9UJX6	3	3	3	2		4	4	3	3	3	2	2	3	3	3	3	4	2	3	2	3	2	5	3	4	4	2	3		3	3	2		3	2	2	3	2	3	2	3		3
ENSMUSG00000029176	ENSG00000053900	ENSRNOG00000004130	Anapc4	ANAPC4	Anapc4	Q9UJX5	2	3	2	2		2	3	3	4	3	2	2	3	3	4	3	3	3	3	3	3	3	3	3	3	4	3	3		3	3	2		2		2	3	2	2	2	3		4
ENSMUSG00000029472	ENSG00000089053	ENSRNOG00000001316	Anapc5	ANAPC5	Anapc5	Q9UJX4	3	3	3	2		3	4	3	3	3	2	3	3	3	3	4	3	3	4	3	3	3	3	3	3	3	3	3		3	3	3		2	2	2	2	3	3		3		3
ENSMUSG00000029466	ENSG00000196510	ENSRNOG00000001283	Anapc7	ANAPC7	Anapc7	Q9UJX3	4	4	4	1		2	3	4	4	3	2	4	4	4	4	3	4	4	4	4	4	4	4	4	4	3	4	4		3	4	4		2		2		3	2
ENSMUSG00000072115	ENSG00000214274	ENSRNOG00000025562	Ang	ANG	Ang2	P03950	5	5	4	4		4	5	5	5	5	5	5	2	5	4	1	4	5	5	5	5	5	5	5	5	5	5	4		5	5	5	5			3		2.5
ENSMUSG00000026634	ENSG00000174606	ENSRNOG00000003795	Angel2	ANGEL2	Angel2	Q5VTE6	2	2		1			2	4	3	2	2	2	2	3	2	2	2	2	3	2	2	3	3	2	2	3	2	3		2		2		2		2		3	2		3		3
ENSMUSG00000028553	ENSG00000132855	ENSRNOG00000008638	Angptl3	ANGPTL3	Angptl3	Q9Y5C1	3	3	4	2			2	4	2	2	2	2	4	2		3	3	3	2	3	3	2	3	2	4	3	2	1		5	3	3						4
ENSMUSG00000028989	ENSG00000171819	ENSRNOG00000009589	Angptl7	ANGPTL7	Angptl7	O43827		1		2							2			2																			4									5
ENSMUSG00000031543	ENSG00000029534	ENSRNOG00000018241	Ank1	ANK1	Ank1	P16157	5	5	5	2	2	3	5	5	5	5	4	4	2	5	5	4	1	5	5	5	5	4	3	5	5	4	4	4		5	4	5		4	3	5	3	2	5	2	5
ENSMUSG00000020790	ENSG00000185722	ENSRNOG00000016212	Ankfy1	ANKFY1	Ankfy1	Q9P2R3	5	5	4	3	2	3	5	4	5	5	4	5	2	5	5	2	1	5	5	5	5	5	4	5	5	5	5	4		5	5	4		3	2.5	3	3	2	3	4	4		3
ENSMUSG00000040351	ENSG00000001629	ENSRNOG00000005502	Ankib1	ANKIB1	Ankib1	Q9P2G1	3	3	2	1		3	3	3	3	3	2	4	2	3	2	2	3	3	3	3	3	3	3	2	3	3	2	3		3	2	3		1		2	2	2	2	2	2		2
ENSMUSG00000029501	ENSG00000176915	ENSRNOG00000060144	Ankle2	ANKLE2	Ankle2	Q86XL3	2	3	4	2.5		3	3	3	3	3	2	2	3	4	3	3	3	3	2	3	3	3	2	3	3	4	3	3		3	3	3		2	2	3		3	2	2	2		3
ENSMUSG00000036188	ENSG00000106524	ENSRNOG00000005623	Ankmy2	ANKMY2	Ankmy2	Q8IV38	3	4	2	3		3	4	4	4	4	3	4	4	4	4	1	4	4	4	4	4	4	4	4	4	4	4	4		3	4	3		1	2	3	2	3	3		3
ENSMUSG00000024803	ENSG00000148677	ENSRNOG00000018598	Ankrd1	ANKRD1	Ankrd1	Q15327	3	2	4	3		2	2	2	3	2	4	2	4	2	2	1	4	2	3	3	2		3		2	2	3	3		2	2					5		1
ENSMUSG00000041870	ENSG00000076513	ENSRNOG00000001204	Ankrd13a	ANKRD13A	Ankrd13a	Q8IZ07	4	4	5	1		3	4	4	4	4	3	3	4	4	5	4	4	5	4	4	4	4	4	5	4	4	4	4		4	4	4		2		3	2	2.5	3		4		5
ENSMUSG00000039988	ENSG00000118454	ENSRNOG00000011340	Ankrd13c	ANKRD13C	Ankrd13c	Q8N6S4											1																											1
ENSMUSG00000005986	ENSG00000172932	ENSRNOG00000028247	Ankrd13d	ANKRD13D	Ankrd13d	Q6ZTN6	2	3	2	2		2	2	3	2	3	2	2	2	2	3	2	3	2	2	2	2	2	3	3	3	3	3	2		2	2			3				1
ENSMUSG00000055204	ENSG00000132466	ENSRNOG00000002940	Ankrd17	ANKRD17	Ankrd17	O75179	2	3	2	2		2	3	3	3	2	2	3	3	3	3	3	3	3	2	2	3	3	2	2	3	3	3	3		2	3	2		2	2	3		3	2	2	2		2
ENSMUSG00000052331	ENSG00000065413	ENSRNOG00000021384	Ankrd44	ANKRD44	Ankrd44	Q8N8A2	4	3	5	3		2	4	4	3	4	2	3	4	4	5	4	4	3	3	4	4	4	4	4	4	4	3	5		4	3	5		2		2	2	3	4		4		2
ENSMUSG00000048307	ENSG00000186106	ENSRNOG00000025504	Ankrd46	ANKRD46	Ankrd46	Q86W74		4		3.5		3	2				3		3					2			3	2		3	2	3	3	1		2				2		3	3	3	3				2
ENSMUSG00000033055	ENSG00000100124	ENSRNOG00000010821	Ankrd54	ANKRD54	Ankrd54	Q6NXT1	3	4		2		3	4	3	4	4	2	4	4	4	4	2		4	4	4	4	4	4	3	4	4	4	4		3	4	3						2.5
ENSMUSG00000024219	ENSG00000064999	ENSRNOG00000000498	Anks1	ANKS1A	Anks1a	Q92625	3	4	3	2		2	4	4	4	3	3	4	4	4	4	4	4	4	4	4	4	4	3	4	4	4	3	3	1.5	3	3	4		2	2	3		3.5	2	2	2		2
ENSMUSG00000022515	ENSG00000168096	ENSRNOG00000003186	Anks3	ANKS3	Anks3	Q6ZW76	3	2		3		2			2				2	2				2			3		3		2	2		1										2.5
ENSMUSG00000037949	ENSG00000160746	ENSRNOG00000000219	Ano10	ANO10	Ano10	Q9NW15	4	4	4	1		3	5	4	3	4	3	4	4	4	3	4	5	4	4	4	4	5	4	4	3	4	4	4		4	4	3		2	2	3		3.5	3	2			3
ENSMUSG00000064210	ENSG00000177119	ENSRNOG00000006995	Ano6	ANO6	Ano6	Q4KMQ2	4	4	3	1	2	2	4	4	4	4	4	4	4	4	4	1	2	5	4	4	4	4	5	4	4	4	3	4		4	4	4				3	3	2	4	2	3
ENSMUSG00000032249	ENSG00000140350	ENSRNOG00000014846	Anp32a	ANP32A	Anp32a	P39687	5	5	5	4	3	5	5	5	5	5	5	5	5	5	5	4	5	5	5	5	5	5	5	5	5	5	5	5		5	5	5	5	5	5	5	5	5	5	4	5		5
ENSMUSG00000028333	ENSG00000136938	ENSRNOG00000009266	Anp32b	ANP32B	Anp32b	Q92688	5	5	4	1		5	5	5	5	5	5	5	4	5	5	4.5	1	5	5	5	5	5	5	5	5	5	5	5		5	5	4	4	3	5	5	5	3	5	4	5		5
ENSMUSG00000015749	ENSG00000143401	ENSRNOG00000021168	Anp32e	ANP32E	Anp32e	Q9BTT0	5	5	5	3		4	5	5	5	5	4	5	4	5	5	4	1	5	5	5	5	5	5	5	5	5	5	5		5	5	5	5	4	5	5	5	4	5	4	5		5
ENSMUSG00000039062	ENSG00000166825	ENSRNOG00000014610	Anpep	ANPEP	Anpep	P15144	5	4	5	2	2	4	5	4	3	5	4	5	5	4	5	3	1	5	5	4	4	5	4	4	4	4	4	4		5	4	5		3		4	5	4	4	5	3		2
ENSMUSG00000024659	ENSG00000135046	ENSRNOG00000017469	Anxa1	ANXA1	Anxa1	P04083	5	5	5	3	5	5	5	5	5	5	5	5	5	5	5	5	4	5	5	5	5	5	5	5	5	5	5	5	5	5	5	5	5	2	5	5	5	3	5	4	5	2	5
ENSMUSG00000021866	ENSG00000122359	ENSRNOG00000010984	Anxa11	ANXA11	Anxa11	P50995	5	5	5	4	5	5	5	5	5	5	5	5	4	5	5	5	3	5	5	5	5	5	5	5	5	5	5	5	4	5	5	5	5	3	2.5	5	5	3	5	5	5		5
ENSMUSG00000055114	ENSG00000104537	ENSRNOG00000007980	Anxa13	ANXA13	Anxa13	P27216	4	4	4	2.5		4	5	4	5	5	3	5	1	3	3	1	1	3	3	4	3	5	2	4	3	3	3	3		3	3	5						3.5
ENSMUSG00000032231	ENSG00000182718	ENSRNOG00000010362	Anxa2	ANXA2	Anxa2	P07355	5	5	5	4	5	5	5	5	2	3	5	5	5	2	5	5	5	4	3	3	5	2	5	3	5	3	5	3	4.5	5	5	5	5	3	4.5	5	5	4	5	5	5	4	5
ENSMUSG00000029484	ENSG00000138772	ENSRNOG00000002045	Anxa3	ANXA3	Anxa3	P12429	5	5	5	2	5	5	5	5	5	5	5	5	3	5	3	4	3	5	5	5	5	5	5	5	5	5	5	5	1.5	5	5	4.5	2	3	4	5	5	3	5	4	5		5
ENSMUSG00000029994	ENSG00000196975	ENSRNOG00000018159	Anxa4	ANXA4	Anxa4	P09525	5	5	5	3	5	5	5	5	5	5	5	5	5	5	5	5	5	5	5	5	5	5	5	5	5	5	5	5	2.5	5	5	4.5	5	3	2.5	5	5	4	5	5	5		4
ENSMUSG00000027712	ENSG00000164111	ENSRNOG00000014453	Anxa5	ANXA5	Anxa5	P08758	5	5	5	5	5	5	5	5	5	5	5	5	5	5	5	5	5	5	5	5	5	5	5	5	5	5	5	5	3.5	5	5	5	5	5	5	5	5	5	5	5	5	2	5
ENSMUSG00000018340	ENSG00000197043	ENSRNOG00000010668	Anxa6	ANXA6	Anxa6	P08133	5	3	5	5	5	5	5	4	5	4	5	5	5	4	5	5	5	5	5	5	4	4	5	5	4	4	5	4	4.5	5	5	5	5	5	4.5	5	5	5	5	5	5	1	5
ENSMUSG00000021814	ENSG00000138279	ENSRNOG00000007136	Anxa7	ANXA7	Anxa7	P20073	5	5	5	4	5	5	5	5	5	5	5	5	4	5	5	5	2	5	5	5	5	5	5	5	5	5	5	5	1	5	5	3	4	5	4	5	5	4	5	4	5		4
ENSMUSG00000021950	ENSG00000264230	ENSRNOG00000060949	Anxa8	ANXA8L1	Anxa8	Q5VT79	5	3	4	3.5		3	3	5	4	4	2	2	4	5	3	5	4	5	3	2	3	3	3	3	5	2	3	5		5	3	4	5			2.5		2.5	3
ENSMUSG00000015702	ENSG00000143412	ENSRNOG00000021134	Anxa9	ANXA9	Anxa9	O76027	3	3	4	3.5		3	4	2	5	4	2	4	5	3	3	1	3	4	4	2	3	4	4	2	3	2	4	4		3	3	3				2.5		3.5	4.5
ENSMUSG00000019326	ENSG00000131471	ENSRNOG00000053448	Aoc3	AOC3	AC123346.1	Q16853	5	5	5	1	5	5	5	5	5	5	5	5	4	5	5	5	4	5	5	4	5	5	5	5	5	5	4	4	5	4	5	5		2		4	3	3.5	4	3	2	1	4
ENSMUSG00000063558	ENSG00000138356	ENSRNOG00000015354	Aox1	AOX1	Aox1	Q06278	4	5	4	1		4	3	4	4	4	4	5	5	4	4	2.5	3	4	5	4	4	3	3	3	4	5	4	4		4	4	1.5				3	2	2	2
ENSMUSG00000009090	ENSG00000100280	ENSRNOG00000008786	Ap1b1	AP1B1	Ap1b1	Q10567	5	5	5	4	3	4	5	5	5	5	4	5	4	5	5	3	1	5	5	5	5	5	5	5	5	5	5	5	2	5	5	5	2	5	5	4	5	3	5	4	5		5
ENSMUSG00000040701	ENSG00000213983	ENSRNOG00000025619	Ap1g2	AP1G2	Ap1g2	O75843	2	3	3	2.5		2	4	3	3	4	1	4	4	3	4	3	4	4	4	5	2	4	2	4	4	3	3	4		4	4	5				2	2	2	3	3	4
ENSMUSG00000003033	ENSG00000072958	ENSRNOG00000014454	Ap1m1	AP1M1	Ap1m1	Q9BXS5	5	5	5	4		3	5	5	5	4	4	5	3	5	5	3	4	5	5	5	5	5	5	5	5	5	5	5		5	5	5	2.5	4	3.5	4	5	3	4	4	5		5
ENSMUSG00000004849	ENSG00000106367	ENSRNOG00000001415	Ap1s1	AP1S1	Ap1s1	P61966	4	5	2	3		4	5	3	4	4	2	4	5	4	4	4	1	5	5	4	5	5	4	3	4	5	4	4		4	3	4		3		3	4	3	3	4	4		5
ENSMUSG00000031367	ENSG00000182287	ENSRNOG00000038686	Ap1s2	AP1S2	Ap1s2	P56377	4	4	4	1		3	4	4	3	4	3	3	4	3	4	4	3	4	4	4	3	3	4	4	3	4	4	4		3	4	3		3	3	2.5		3	3		3		3
ENSMUSG00000060279	ENSG00000196961	ENSRNOG00000026243	Ap2a1	AP2A1	Ap2a1	O95782	5	5	5	5		4	5	5	5	5	4	5	4	5	5	4	3	5	5	5	5	5	5	5	5	5	5	5	2	5	5	5	2	5	4.5	4	4	2	5	4	5		5
ENSMUSG00000035152	ENSG00000006125	ENSRNOG00000061543	Ap2b1	AP2B1	Ap2b1	P63010	5	5	5	5	2	5	5	5	5	5	5	5	4	5	5	4	2	5	5	5	5	5	5	5	5	5	5	5	3	5	5	2	3.5	5	5	4	5	4	5	5	5		5
ENSMUSG00000022841	ENSG00000161203	ENSRNOG00000001709	Ap2m1	AP2M1	Ap2m1	Q96CW1	5	5	4	5		4	5	5	5	5	4	5	4	2	5	4	3	5	5	5	5	2	5	5	5	5	5	4	1	5	5	2	4	5	4	5	3	4	5	4	5		5
ENSMUSG00000008036	ENSG00000042753	ENSRNOG00000015865	Ap2s1	AP2S1	Ap2s1	P53680	5	5	2	5		4	5	5	5	5	4	5	4	5	5	4	1	5	5	5	5	5	5	5	5	5	5	4		5	5	5		4.5	5	4	4	4	5	4	4		5
ENSMUSG00000021686	ENSG00000132842	ENSRNOG00000010624	Ap3b1	AP3B1	Ap3b1	O00203	5	5	4	2		3	5	5	5	5	4	5	4	5	5	1	1	5	5	5	5	5	5	5	5	5	5	5		5	5	5	2	2	4	3	4	3	4	4	4		3
ENSMUSG00000062444	ENSG00000103723	ENSRNOG00000019249	Ap3b2	AP3B2	Ap3b2	Q13367	3	3	4	4		2	2	2	2	2	2	2	3	2	3	2	1	3		2	2		2	2	2	2		2		2	2	3		5	3.5	1.5	2	2	3	3	2		2
ENSMUSG00000020198	ENSG00000065000	ENSRNOG00000018977	Ap3d1	AP3D1	Ap3d1	O14617	4	5	5	4		3	5	4	5	5	4	5	2	5	4	2	4	5	4	5	5	5	4	4	5	5	4	5	1	5	5	4	4	4	4	4	4	2	4	4	3		3
ENSMUSG00000021824	ENSG00000185009	ENSRNOG00000011461	Ap3m1	AP3M1	Ap3m1	Q9Y2T2	5	5	4	2		3	5	5	5	5	4	5	4	5	5	5	1	5	5	5	5	5	5	5	5	5	5	4		5	5	4		3	2	4	4	2	4	5	4		4
ENSMUSG00000031539	ENSG00000070718	ENSRNOG00000018650	Ap3m2	AP3M2	Ap3m2	P53677	3	4	4	4		4	4	4	4	4	2	4	1	3	4	1	1	4	4	3	3	3	4	3	3	4	4	3		3	4	2		4	4	2		1	2.5
ENSMUSG00000024480	ENSG00000177879	ENSRNOG00000003829	Ap3s1	AP3S1	Ap3s1	Q92572	5	5	5	3		3	5	4	5	4	4	5	2	5	4	2	1	5	4	5	5	5	5	5	5	5	5	5		4	4	5		3	3	3	4	3	3	5	4		4
ENSMUSG00000001998	ENSG00000081014	ENSRNOG00000022938	Ap4e1	AP4E1	Ap4e1	Q9UPM8	3	2	2	2		3	2	2	2	2	2	2	3	2	2	2	5	2	2	4	2	2	2	2	2	3	2	2		3	2	2		2	2	2		2.5	2	2	2		2
ENSMUSG00000019518	ENSG00000221838	ENSRNOG00000001353	Ap4m1	AP4M1	Ap4m1	O00189	3	3		2		3	5	3	3		2	2	2	3	4		2	3	2	3	2	2	3	3	4	3	3	3		4	2	2		2		2		2
ENSMUSG00000049562	ENSG00000254470	ENSRNOG00000026114	Ap5b1	AP5B1	Ap5b1	Q2VPB7	2	2	3	2		2	2	2	3	3	2	2	3	3	3	3		3	2	2	2	3	2	2	2	2	3	2		2	2	3						2			2		2
ENSMUSG00000039623	ENSG00000242802	ENSRNOG00000001107	Ap5z1	AP5Z1	AABR07035428.1	O43299	2	4	3	2		3	3	3	3	3	2	3	5	3	4	2	4	3	3	3	3	4	3	2	3	2	3	3		2	3	2		2				2.5	2		2		2
ENSMUSG00000004931	ENSG00000011132	ENSRNOG00000020466	Apba3	APBA3	Apba3	O96018		2	2	3		2	2	3	2	3	2	2	2	3	3	2		3	3	3	3	3	2	2	2	2	2	2		3		2		1		2		2
ENSMUSG00000037032	ENSG00000166313	ENSRNOG00000018020	Apbb1	APBB1	Apbb1	O00213	2	4	2	2		3	3	3	4	3	3	3	3	3	5	2	3	3	3	3	3	2	4	2	3	3	2	3		2	4	2		3	3	3		1.5	2
ENSMUSG00000029207	ENSG00000163697	ENSRNOG00000025509	Apbb2	APBB2	Apbb2	Q92870	3	2		3		2	2	3	2	2	2	2	2	2	2	2	2	3	3	2	2	2	2	2	3	3	3	2			2			2		3		2					2
ENSMUSG00000005871	ENSG00000134982	ENSRNOG00000020423	Apc	APC	Apc	P25054	2	2	2	1		2	2	4	2	2	2	2	2	3	2	2	3	2	2	2	2	3	2	2	2	2	2	2		2	2	2		2	2	2		2	2
ENSMUSG00000026542	ENSG00000132703	ENSRNOG00000009086	Apcs	APCS	Apcs	P02743	5	5	5	1	5	4	5	5	5	5	5	5	3	5	5	5	3	5	5	5	5	5	5	5	5	5	5	5		5	5	5				3.5	3	2	1.5		3		3
ENSMUSG00000032590	ENSG00000164062	ENSRNOG00000029572	Apeh	APEH	Apeh	P13798	4	4	4	3	3	5	4	5	4	5	5	5	4	5	4	3	1	5	5	4	5	4	5	4	5	4	5	5		5	4	3.5	3	3	4.5	5	5	4	4	5	5		5
ENSMUSG00000035960	ENSG00000100823	ENSRNOG00000009663	Apex1	APEX1	Apex1	P27695	5	5	5	4		5	5	5	5	5	5	5	5	5	5	5	3	5	5	5	5	5	5	5	5	5	5	5	3	5	5	2	2	4	5	4	5	4	4	4	5		5
ENSMUSG00000027193	ENSG00000166181	ENSRNOG00000009689	Api5	API5	Api5	Q9BZZ5	5	5	5	2		4	5	5	5	5	4	5	3	5	5	3	3	5	5	5	5	5	5	5	5	5	5	5		5	5	1.5	2	4	5	4	4	3	5	4	5		5
ENSMUSG00000010911	ENSG00000149089	ENSRNOG00000007446	Apip	APIP	Apip	Q96GX9	4	4	4	1		3	4	3	5	4	3	5	4	5	5	3	5	4	4	5	5	4	4	4	4	5	4	4		4	4	4		2	3	5	4	3	4	2	4		4
ENSMUSG00000030051	ENSG00000169621	ENSRNOG00000043059	Aplf	APLF	Aplf	Q8IW19	5	3		2		4	3	4	2	5	4		2	3	3	4	2		2	4	3	3	3	4	5	4		2		3	3	3						2
ENSMUSG00000033096	ENSG00000101474	ENSRNOG00000006795	Apmap	APMAP	Apmap	Q9HDC9	5	5	5	4	5	5	5	5	5	5	5	5	5	5	5	5	1	5	5	5	5	5	5	5	5	5	5	5	2	5	5	2	3	4	3	5	5	4	5	5	5		5
ENSMUSG00000032083	ENSG00000118137	ENSRNOG00000045679	Apoa1	APOA1	Apoa1	P02647	5	5	5	5	5	5	5	5	5	5	5	5	5	5	5	5	4	5	5	5	5	5	5	5	5	5	5	5	1.5	5	5	5	4	5	4	5	5	5	5	5	5		5
ENSMUSG00000005681	ENSG00000158874	ENSRNOG00000003500	Apoa2	APOA2	Apoa2	P02652	5	5	4	3	2	5	5	5	5	5	5	5	4	5	5	5	4	5	5	5	5	5	5	5	5	5	5	5	1	5	5	5		5		5	4	5	5				4
ENSMUSG00000032080	ENSG00000110244	ENSRNOG00000055909	Apoa4	APOA4	Apoa4	P06727	5	5	5	4		5	5	5	5	5	5	5	5	5	5	5	5	5	5	5	5	5	5	5	5	5	5	5		5	5	5		3	3	5	5	4	5	5	5		5
ENSMUSG00000032079	ENSG00000110243	ENSRNOG00000018436	Apoa5	APOA5	Apoa5	Q6Q788	2	2		3		3	3	2	2	3	2	3	4	2	3	2	2	4	2	2	3	2	3	3	2	2	2	2		2	2							3
ENSMUSG00000020609	ENSG00000084674	ENSRNOG00000005542	Apob	APOB	Apob	P04114	5	5	4	1		3	5	5	5	5	5	5	4	5	5	5	1	5	5	5	5	5	5	5	5	5	4	5	2	5	5	2		1		2	3	3	2	2	2		2
ENSMUSG00000040694	ENSG00000124701	ENSRNOG00000012303	Apobec2	APOBEC2	Apobec2	Q9Y235	2	3		1		2	2	2			4	4	1	2	2	4	1		3		2	3	2		2	2		3		2		2				5			4
ENSMUSG00000032081	ENSG00000110245	ENSRNOG00000047503	Apoc3	APOC3	Apoc3	P02656	5	5	5	3	5	5	5	5	5	5	5	5	5	5	5	5	1	5	5	5	5	5	5	5	5	5	5	5		5	5	5		3		5	4	5	4	4	4		4
ENSMUSG00000074336	ENSG00000267467	ENSRNOG00000018405	Apoc4	APOC4	Apoc4	P55056	4	4		2			2		2	2	3	3	4	3	3			4	3	2	2		2		2		2	2		3		3				4		4	4
ENSMUSG00000022548	ENSG00000189058	ENSRNOG00000048273	Apod	APOD	Apod	P05090	5	5	5	5	5	5	5	5	5	5	5	5	5	5	5	5	4	5	5	5	5	5	5	5	5	5	5	5		5	5	5	3	4		3		3.5
ENSMUSG00000002985	ENSG00000130203	ENSRNOG00000018454	Apoe	APOE	Apoe	P02649	5	5	4	4	4	4	5	5	5	5	5	5	5	5	5	5	3	5	5	5	5	5	5	5	5	5	5	5	1	5	5	4.5	5	5	4	5	5	5	5	4	5		4
ENSMUSG00000000049	ENSG00000091583	ENSRNOG00000003566	Apoh	APOH	Apoh	P02749	5	5	4	3	5	5	5	5	5	5	5	5	4	5	5	5	2	5	5	5	5	5	5	5	5	5	5	5	1	5	5	5	2			5	4	3	4	4	3		4
ENSMUSG00000079508	ENSG00000184831	ENSRNOG00000046918	Apoo	APOO	Apoo	Q9BUR5	4	5	3	4		4	4	4	5	5	5	5	2	5	4	2	5	5	5	4	5	5	4	4	5	5	5	5		5	5	4		5	5	5	5	3	4	5	5		5
ENSMUSG00000025525	ENSG00000155008	ENSRNOG00000004512	Apool	APOOL	Apool	Q6UXV4	5	5	3	3		4	5	5	5	5	5	5	2	5	5	3	1	5	5	5	5	5	5	5	5	5	5	5		5	5	5		4	4	5	5	4	5	3	4		4
ENSMUSG00000022892	ENSG00000142192	ENSRNOG00000006997	App	APP	App	P05067	3	4	4	4		2	4	4	4	4	3	4	4	4	3	1	1	4	5	4	4	4	4	4	4	5	5	3		4	4	4	5	5	2	3	2	2	4	2	2		3
ENSMUSG00000020263	ENSG00000136044	ENSRNOG00000008174	Appl2	APPL2	Appl2	Q8NEU8	4	5	5	1		4	4	4	4	5	3	4	1	4	4	1	3	5	4	4	3	5	4	4	5	3	4	4		5	4	4		3.5	3	4	2	3	3	4			4
ENSMUSG00000006589	ENSG00000198931	ENSRNOG00000014405	Aprt	APRT	Aprt	P07741	5	5	5	2	4	5	5	5	5	5	5	5	5	5	5	4.5	1	5	5	5	5	5	5	5	5	5	5	5		5	5	3.5	3	2	4.5	4	4	3	4	4	5		5
ENSMUSG00000024411	ENSG00000171885	ENSRNOG00000016043	Aqp4	AQP4	Aqp4	P55087		2	5	5			5	5	2		3.5		2	5	2	1	1	3	2	4	2	3		3	4	3	4	2		2	5			5	5
ENSMUSG00000044217	ENSG00000161798	ENSRNOG00000051970	Aqp5	AQP5	Aqp5	P55064		1	2	3			2			2	3		3			5					5			2	3	4		1			2								5
ENSMUSG00000040383	ENSG00000021776	ENSRNOG00000008912	Aqr	AQR	Aqr	O60306	3	4	5	1		2	4	4	4	4	2	4	4	4	4	2	4	4	4	4	3	4	4	4	4	4	4	4		4	4	4		2	2	2	2	3	4	2	3		3
ENSMUSG00000001127	ENSG00000078061	ENSRNOG00000010838	Araf	ARAF	Araf	P10398	4	4	3	2		2	4	4	4	4	2	4	4	4	4	5	4	4	4	4	5	4	4	4	4	4	4	4		4	4	4		4	2	3	2	2	2	3	3
ENSMUSG00000032812	ENSG00000186635	ENSRNOG00000019555	Arap1	ARAP1	Arap1	Q96P48	4	4	5	1		2	4	4	4	4	2	4	1	4	4	1	4	4	4	4	4	4	4	5	4	3	4	4		4	4	4	2	2		2	2	3	3		3		2
ENSMUSG00000032096	ENSG00000095139	ENSRNOG00000061108	Arcn1	ARCN1	Arcn1	P48444	5	5	5	3		5	5	5	5	5	4	5	4	5	5	4	5	5	5	5	5	5	5	5	5	5	5	5	2.5	5	5	5	4	4	4	5	5	4	5	5	5		5
ENSMUSG00000021877	ENSG00000168374	ENSRNOG00000012623	Arf4	ARF4	Arf4	P18085	5	5	5	4	2	5	5	5	5	5	5	5	5	5	5	5	4	5	5	5	5	5	5	5	5	5	5	5	5	5	5	5	4	5	2.5	4	5	5	5	5	5		5
ENSMUSG00000020440	ENSG00000004059	ENSRNOG00000007806	Arf5	ARF5	Arf5	P84085	5	5	5	5		4	5	5	5	5	4	5	4	5	5	3.5	4	5	4	5	5	5	5	5	5	5	5	5		5	5	5		5	4	4	5	4	5	5	5		5
ENSMUSG00000044147	ENSG00000165527	ENSRNOG00000004791	Arf6	ARF6	Arf6	P62330	5	5	5	4		5	5	5	5	5	4	5	5	5	5	4	3	5	5	5	5	5	5	5	5	5	5	5		5	5	5		4	5	4	5	5	5	5	5		5
ENSMUSG00000027575	ENSG00000101199	ENSRNOG00000043150	Arfgap1	ARFGAP1	Arfgap1	Q8N6T3	4	5	4	4		2	4	4	4	5	2	4	2	5	4	1.5	2	4	4	4	4	4	4	4	4	4	4	4		4	4	5		4	4	4	3	2	4	5	4		4
ENSMUSG00000027255	ENSG00000149182	ENSRNOG00000014429	Arfgap2	ARFGAP2	Arfgap2	Q8N6H7	4	4	4	2		3	4	5	5	4	3	4	3	4	4	4	4	4	4	4	5	5	4	4	4	4	4	4		4	4	4		2	3	4	3	4	3	4	4		3
ENSMUSG00000054277	ENSG00000242247	ENSRNOG00000046472	Arfgap3	ARFGAP3	Arfgap3	Q9NP61	5	4	4	1		3	4	4	4	4	2	4	3	4	4	4	3	4	5	4	5	4	4	4	4	4	5	5		5	5	4		2	2	3.5	3	3	3	5	2		3
ENSMUSG00000067851	ENSG00000066777	ENSRNOG00000005703	Arfgef1	ARFGEF1	Arfgef1	Q9Y6D6	4	4	4	1		2	4	4	4	5	2	4	4	4	4	4	4	4	4	4	4	4	3	4	4	4	4	4		4	4	4		2	2	3	3	2	2	4	3		3
ENSMUSG00000074582	ENSG00000124198	ENSRNOG00000007485	Arfgef2	ARFGEF2	Arfgef2	Q9Y6D5	3	4	5	2		2	4	4	4	4	3	4	1	4	4	1	4	4	4	4	4	4	4	4	4	4	4	4		4	4	3		3	2	3	3	2	3	3	3		3
ENSMUSG00000019852	ENSG00000112379	ENSRNOG00000011460	Arfgef3	ARFGEF3	Arfgef3	Q5TH69	2	3	3	2		3	3	2	2	3	2	2	2	2	2	3	1	2	4	3	4	2	2	2	3	2	3	2		2	2	3		3	2		2	2.5	2	4
ENSMUSG00000030881	ENSG00000132254	ENSRNOG00000018440	Arfip2	ARFIP2	Arfip2	P53365	4	4	5	3		4	5	4	5	4	2	4	4	5	4	1	5	4	5	4	5	5	4	5	5	4	5	4		4	4	5		4	4	2	3	3	2	4	2		3
ENSMUSG00000038671	ENSG00000101246	ENSRNOG00000013992	Arfrp1	ARFRP1	Arfrp1	Q13795	3	3	4	2		2	4	3	3	3	3	2	4	3	4	2	3	3	4	3	4	4	3	3	3	4	3	3		3	4	2		2		3	3	4	3	4	2		3
ENSMUSG00000019987	ENSG00000118520	ENSRNOG00000013304	Arg1	ARG1	Arg1	P05089	5	4	5	2	3	5	4	4	4	4	5	4	5	4	5	2.5	1	5	4	4	4	4	4	5	4	4	3	4		5	3	5		5		3	2	5	3	2
ENSMUSG00000021125	ENSG00000081181	ENSRNOG00000053811	Arg2	ARG2	Arg2	P78540	4	2		2		2	2	3	4	3	3	4	3	2	3	3	3	3	5	3	3	4	3	3	3	3	5	3		2	3	3					4	1.5		3
ENSMUSG00000040459	ENSG00000134884	ENSRNOG00000024142	Arglu1	ARGLU1	Arglu1	Q9NWB6	3	4	5	4		3	4	5	4	4	4	4	2	5	5	1	1	4	3	5	4	5	4	4	4	5	4	5		5	5	5				4		4	5
ENSMUSG00000027247	ENSG00000175220	ENSRNOG00000016610	Arhgap1	ARHGAP1	Arhgap1	Q07960	5	5	5	4	4	5	5	5	5	5	5	5	4	5	5	5	3	5	5	5	5	5	5	5	5	5	5	5	4.5	5	5	2.5	2	4	4.5	4	5	2	5	5	5		5
ENSMUSG00000037148	ENSG00000071205	ENSRNOG00000013152	Arhgap10	ARHGAP10	Arhgap10	A1A4S6	4	4	3	2		3	4	4	4	4	3	3	3	3	3	3	2	3	4	4	4	3	3	3	4	4	4	3		3	4	3		1		2		2	2
ENSMUSG00000041225	ENSG00000165322	ENSRNOG00000017791	Arhgap12	ARHGAP12	Arhgap12	Q8IWW6	3	3	2	1		2	4	4	4	3	2	3	4	3	3	3	3	3	3	3	4	4	3	4	3	4	3	3		3	3	3		2	2	2		3	2	2	2		2
ENSMUSG00000039031	ENSG00000146376	ENSRNOG00000011245	Arhgap18	ARHGAP18	Arhgap18	Q8N392	5	5	4	1.5		3	4	4	5	4	2	4	4	5	4	1	1	4	4	4	4	5	4	4	4	4	4	4		4	4	4				3	2	3	2		3		2
ENSMUSG00000063506	ENSG00000128805	ENSRNOG00000024728	Arhgap22	ARHGAP22	Arhgap22	Q7Z5H3	2	2		2		2	2	2	2	2	1		2												2	2	2	1						1.5				2	2
ENSMUSG00000057315	ENSG00000138639	ENSRNOG00000056944	Arhgap24	ARHGAP24	Arhgap24	Q8N264	2	2	4	2		3	3	3	2	3	2	4	3	3	4	3	4	3	3	3	3	3	3	4	4	2	3	4		3	3	3				2	4	2	2.5
ENSMUSG00000030047	ENSG00000163219	ENSRNOG00000009347	Arhgap25	ARHGAP25	Arhgap25	P42331	4	4	5	1		2	4	4	4	4	3	3	4	2	5	5	4	4	4	4	4	4	4	5	4	4	3	4		5	4	5		2		2		3	3		5
ENSMUSG00000036452	ENSG00000145819	ENSRNOG00000013920	Arhgap26	ARHGAP26	Arhgap26	Q9UNA1	3	3	2	3		2	3	3	4	3	2	3	4	3	3	2	2	4	2	3	3	3	3	2	4	3	3	3		2	3	5		3	3	2	2	3	2		2
ENSMUSG00000039831	ENSG00000137962	ENSRNOG00000012563	Arhgap29	ARHGAP29	Arhgap29	Q52LW3	2	2	4	2		4	2	3	3	2	2	3	3	3	3	4	3	3	2	2	4	2	2	3	3	2	2	2		2	2					2		3	3	2			3
ENSMUSG00000041444	ENSG00000134909	ENSRNOG00000008709	Arhgap32	ARHGAP32	Arhgap32	A7KAX9	2	2	2	1		3	3	2	3	4	4	4	3	3	4	3	2	2	2	2	3	3	2	4	3	3	5	2		2	2	4		3	2		2	2	2				2
ENSMUSG00000058230	ENSG00000160007	ENSRNOG00000015852	Arhgap35	ARHGAP35	Arhgap35	Q9NRY4	5	3	2	2		2	4	4	4	4	3	4	1	4	3	1	1	4	4	4	4	4	4	3	3	4	4	3		4	4	4		3	2	2	2	2	2	2	2		2
ENSMUSG00000033389	ENSG00000006740	ENSRNOG00000003603	Arhgap44	ARHGAP44	Arhgap44	Q17R89	3	2		3		2	2		3	2	2	3	1	3	2	2	1	3	2	3	3	3	2	3	3	2	3	2		3		2		4		2		1.5	2
ENSMUSG00000035697	ENSG00000180448	ENSRNOG00000013220	Arhgap45	ARHGAP45	Arhgap45	Q92619	4	4	5	2		2	4	5	4	4	2	3	2	5	5	1.5	4	4	3	4	4	4	4	5	4	4	3	5		5	3	5		1.5		2		3	4		4
ENSMUSG00000035133	ENSG00000100852	ENSRNOG00000004696	Arhgap5	ARHGAP5	Arhgap5	Q13017	4	3	3	2		2	4	3	4	3	2	4	3	3	3	3	3	3	3	3	3	4	3	4	3	4	3	3		3	4	3		2	2	3	2	3	2	2	2		3
ENSMUSG00000025132	ENSG00000141522	ENSRNOG00000036688	Arhgdia	ARHGDIA	Arhgdia	P52565	5	5	5	5	5	5	5	5	5	5	5	5	5	5	5	5	5	5	5	5	5	5	5	5	5	5	5	5	3	5	5	5	5	5	5	5	5	5	5	3	5		5
ENSMUSG00000030220	ENSG00000111348	ENSRNOG00000005809	Arhgdib	ARHGDIB	Arhgdib	P52566	5	5	5	3	5	5	5	5	5	5	5	5	5	5	5	5	3	5	5	5	5	5	5	5	5	5	5	5		5	5	4.5	4	3.5	3.5	5	5	4	5		5		4
ENSMUSG00000041977	ENSG00000132694	ENSRNOG00000015026	Arhgef11	ARHGEF11	Arhgef11	O15085	3	4	2	1		3	3	4	3	4	2	3	3	3	4	3	3	3	3	3	3	3	3	2	3	4	3	3		2	4	4		3	2	2		2	3		2		2
ENSMUSG00000029032	ENSG00000130762	ENSRNOG00000046803	Arhgef16	ARHGEF16	Arhgef16	Q5VV41	2	2	3	1.5		3	4	3	3	4	1	4	3	3	4	3	4	4	3	4	4	4	2	3	4	3	3	3		3		3		3			3	2	3	2
ENSMUSG00000032875	ENSG00000110237	ENSRNOG00000053502	Arhgef17	ARHGEF17	Arhgef17	Q96PE2	3	3	3	2		4	4	4	4	3	3	3	3	4	3	3	3	3	4	4	3	3	4	3	4	3	3	3		4	4	3		2	2	2.5		2	3		2
ENSMUSG00000028059	ENSG00000116584	ENSRNOG00000020027	Arhgef2	ARHGEF2	Arhgef2	Q92974	4	4	5	3		2	4	5	4	4	3	4	1	5	4	2	1	4	4	4	4	4	4	4	4	4	4	4		5	4	5		4	3	3	2	4	4	2	3		3
ENSMUSG00000021662	ENSG00000214944	ENSRNOG00000016544	Arhgef28	ARHGEF28	Arhgef28	Q8N1W1	3	3	2	2		4	2	2	3	3	2	3	3	4	2	3	4	2	3	2	3	3	2	2	3	2	3	2		2	2	2		2			2		2	2
ENSMUSG00000021895	ENSG00000163947	ENSRNOG00000014363	Arhgef3	ARHGEF3	Arhgef3	Q9NR81		2		2						2		3	3	2	2			2	2		2			2	2	2		2										1	2
ENSMUSG00000045094	ENSG00000183111	ENSRNOG00000025502	Arhgef37	ARHGEF37	Arhgef37	A1IGU5	2	3	3	2		4	4	3	4	3	3	3	4	3	2	4	4	3	4	4	4	3	4	3	4	3	2	3		3	4	2						2
ENSMUSG00000004562	ENSG00000165801	ENSRNOG00000052354	Arhgef40	ARHGEF40	Arhgef40	Q8TER5	3	4	3	2		3	3	3	3	3	2	3	4	3	2	3	4	3	3	3	4	2	3	3	3	4	3	3		3	3	3		2		2		2	2
ENSMUSG00000031133	ENSG00000129675	ENSRNOG00000000869	Arhgef6	ARHGEF6	Arhgef6	Q15052	4	3	5	1		2	4	5	4	4	3	4	3	4	4	1.5	1	4	4	3	3	4	4	5	4	3	4	4		4	4	5		2		3		2.5	3		4
ENSMUSG00000031511	ENSG00000102606	ENSRNOG00000012934	Arhgef7	ARHGEF7	Arhgef7	Q14155	4	5	5	3		3	5	4	4	5	3	4	2	4	4	2	4	2	4	5	4	4	4	4	2	5	4	4		4	5	4		3	2.5	4	3	3.5	4	3	4		4
ENSMUSG00000033237	ENSG00000189079	ENSRNOG00000004831	Arid2	ARID2	Arid2	Q68CP9	2	3	4	2		3	3	3	3	3	3	3	3	4	3	3	2	3	2	3	2	3	3	3	3	3	3	3		3	3	2		1		2		2.5	3				2
ENSMUSG00000039219	ENSG00000054267	ENSRNOG00000049751	Arid4b	ARID4B	Arid4b	Q4LE39	3	3	3	2		3	3	3	4	2	2	3	3	4	3	4	2	3	5	2	3	3	3	3	3	4	2	4		3	3	3				2		1.5
ENSMUSG00000025234	ENSG00000166233	ENSRNOG00000009887	Arih1	ARIH1	Arih1	Q9Y4X5	4	4	4	1		3	4	4	4	4	3	4	4	5	4	4	4	4	4	4	4	4	5	4	4	4	4	4		5	5	4		3	3.5	4	2	4	2	3	4		4
ENSMUSG00000064145	ENSG00000177479	ENSRNOG00000031827	Arih2	ARIH2	Arih2	O95376	4	4	4	3		2	4	4	4	3	3	3	4	4	4	3	4	4	4	4	4	4	4	4	4	4	4	4		5	4	4		2	3	3	3	3	2	3	3		4
ENSMUSG00000060904	ENSG00000120805	ENSRNOG00000005763	Arl1	ARL1	Arl1	P40616	5	5	5	2	2	5	5	5	5	5	4	4	4	5	5	3	1	5	5	5	5	5	5	5	5	5	5	5		5	5	5	3	3	5	4	4	3	4	5	5		5
ENSMUSG00000025870	ENSG00000175414	ENSRNOG00000045948	Arl10	ARL10	Arl10	Q8N8L6	2	2		2										2			4	3						3		3	3	1				3		3			3
ENSMUSG00000042348	ENSG00000185305	ENSRNOG00000011105	Arl15	ARL15	Arl15	Q9NXU5	4	4	4	3		2	5	4	4	4	3	4	4	3	4	5	3	4	4	4	5	4	4	4	4	5	4	4		4	5	3		4	3	2.5		3	4	3			2
ENSMUSG00000024944	ENSG00000213465	ENSRNOG00000021010	Arl2	ARL2	Arl2	P36404				3		2					1		1																					3	4	4	4	3	4	4	5		4
ENSMUSG00000025035	ENSG00000138175	ENSRNOG00000019973	Arl3	ARL3	Arl3	P36405	5	5	5	4		4	5	5	5	5	5	5	3	5	5	3	1	5	5	5	5	5	5	5	5	5	5	5	1.5	5	5	2	3	3	5	4	4	4	4	5	4		5
ENSMUSG00000022722	ENSG00000113966	ENSRNOG00000001689	Arl6	ARL6	Arl6	Q9H0F7	3	4	4	2		2	3	3	4	3	2	4	3	3	4	3	3	4	3	4	4	3	3	3	3	3	4	3		4	4			3	5	3	4	2	3	3	3		5
ENSMUSG00000029404	ENSG00000182196	ENSRNOG00000001080	Arl6ip4	ARL6IP4	Arl6ip4	Q66PJ3	2	4	5	1		3	4	3	4	3	3	4	4	3	3	1	4	2	3	4	4	4	3	3	4	4	4	5		2	3	3				2		3.5
ENSMUSG00000035199	ENSG00000144746	ENSRNOG00000006818	Arl6ip5	ARL6IP5	Arl6ip5	O75915	5	5	5	5	4	5	5	5	5	5	5	5	4	5	5	5	4	5	5	5	5	5	5	5	5	5	5	5	3.5	5	5	5		5	3.5	4	4	3	5	5	5		4
ENSMUSG00000026960	ENSG00000177917	ENSRNOG00000005074	Arl6ip6	ARL6IP6	Arl6ip6	Q8N6S5	4	1	4	3.5		4	4		4	5	3	2	3	4	4	3	4	4	3	3	3	3	3	4	2	3	3	3		4	3			1		4		2	3		3		2
ENSMUSG00000026426	ENSG00000143862	ENSRNOG00000005988	Arl8a	ARL8A	Arl8a	Q96BM9	5	5	5	4	2	4	5	5	5	5	5	5	1	5	5	1	1	5	5	5	5	5	5	5	5	5	5	5		5	5	5		5	5	3	5	3	4	5	5		5
ENSMUSG00000030105	ENSG00000134108	ENSRNOG00000055860	Arl8b	ARL8B	Arl8b	Q9NVJ2	5	5	5	5	3	4	5	5	5	5	4	5	4	5	5	5	4	5	4	5	5	4	5	5	5	5	5	5		5	5	5		3	4	4	4	2	5	2	5		5
ENSMUSG00000027599	ENSG00000104442	ENSRNOG00000013253	Armc1	ARMC1	Armc1	Q9NVT9	4	5	5	3		3	5	5	5	4	4	5	3	5	5	2	5	5	5	5	5	5	5	4	5	4	5	5		4	5	3		4	3	5	4	4	4	3	4		4
ENSMUSG00000042178	ENSG00000140691	ENSRNOG00000019935	Armc5	ARMC5	Armc5	Q96C12		4	3	1		4	5	5	2	3	5	5	4	4	4	5	1	5	3	4	3	4	4		4	5	4	3		5	5	4						1
ENSMUSG00000002343	ENSG00000105676	ENSRNOG00000020280	Armc6	ARMC6	Armc6	Q6NXE6	2	4	3	1		3	4	3	3	3	2	3	4	4	4	4	3	4	4	3	3	4	4	4	3	4	3	4		4	4	4		3	3.5	4	2	3	2	3	4		4
ENSMUSG00000032468	ENSG00000114098	ENSRNOG00000014521	Armc8	ARMC8	Armc8	Q8IUR7	4	4	3	1		2	3	3	3	4	3	3	3	4	3	3	3	4	4	4	3	3	3	4	4	4	3	4		3	3	3		3		2	2	3	3	3	3		4
ENSMUSG00000049047	ENSG00000102401	ENSRNOG00000025730	Armcx3	ARMCX3	Armcx3	Q9UH62	3	4	4	2		2	4	4	4	4	3	4	2	5	3	3	5	4	4	4	4	4	4	4	4	4	4	4		4	4	4		3	2	2		2.5		4
ENSMUSG00000039901	ENSG00000120029	ENSRNOG00000025523	Armh3	ARMH3	Armh3	Q5T2E6	4	3	2	1		2	4	3	3	3	2	2	1	4	4	1	3	4	3	3	4	4	3	3	4	4	3	3		3	3	2		2	2	3	2	2	2		2		3
ENSMUSG00000061759	ENSG00000146476	ENSRNOG00000019489	Armt1	ARMT1	Armt1	Q9H993	5	5	3	3		3	5	5	4	5	4	5	2	5	5	2	4	5	5	5	4	4	4	5	5	5	5	4	1	5	5	4		3		4	2	4	2		4		5
ENSMUSG00000015522	ENSG00000143437	ENSRNOG00000031174	Arnt	ARNT	Arnt	P27540	3	3	2	2		3	3	3	3	3	1	3	3	3	3	4	2	3	2	2	3	3	3	3	3	2	2	4		2	4	4						1
ENSMUSG00000015709	ENSG00000172379	ENSRNOG00000013017	Arnt2	ARNT2	Arnt2	Q9HBZ2	2	1	2	2		2			2		2	2	2					2	2		2	3				2		1			2			1		3		1.5					2
ENSMUSG00000055116	ENSG00000133794	ENSRNOG00000014448	Arntl	ARNTL	Arntl	O00327		2		2			2		2			2	3	2				2		2	2	2			2		3	2						1		2		2	2
ENSMUSG00000029621	ENSG00000284292	ENSRNOG00000000996	Arpc1a	AC004922.1	Arpc1a	F8WFD3	5	5	5	4		5	5	5	5	5	5	5	4	5	5	4	3	5	5	5	5	5	5	5	5	5	5	5		5	5	2.5		5	4	4	4	3	5	2	4		4
ENSMUSG00000029622	ENSG00000130429	ENSRNOG00000000991	Arpc1b	ARPC1B	Arpc1b	O15143	4	3	3	1		5	5	3	4	4	4	4	4	5	5	3.5	2	5	4	5	5	4	5	4	4	5	5	5		4	4	3	5	2	2	5	5	4	5	4	5		4
ENSMUSG00000006304	ENSG00000163466	ENSRNOG00000014289	Arpc2	ARPC2	Arpc2	O15144	5	5	5	5	4	5	5	5	5	5	5	5	5	5	5	5	1	5	5	5	5	5	5	5	5	5	5	5	4	5	5	4	5	4	4	4	5	4	5	4	5		5
ENSMUSG00000029465	ENSG00000111229	ENSRNOG00000008673	Arpc3	ARPC3	Arpc3	O15145	5	5	5	5	3	5	5	5	5	5	5	5	5	5	5	5	3	5	5	5	5	5	5	5	5	5	5	5	4.5	5	5	4.5	4	5	4	5	5	4	5	5	5		5
ENSMUSG00000079426	ENSG00000241553	ENSRNOG00000008994	Arpc4	ARPC4	Arpc4	P59998		1				4	4	3	2	5			3	3		5	4		4	4		2			4	5	3	1			3	3	3	5	5	5	5	5	5	5	5		5
ENSMUSG00000008475	ENSG00000162704	ENSRNOG00000028062	Arpc5	ARPC5	Arpc5	O15511	5	5	5	4		5	5	5	5	5	5	5	5	5	5	5	3	5	5	5	5	5	5	5	5	5	5	5	3	5	5	4.5	4	5	5	5	5	5	5	5	5		5
ENSMUSG00000026755	ENSG00000136950	ENSRNOG00000014317	Arpc5l	ARPC5L	Arpc5l	Q9BPX5	5	5	4	5		4	5	5	5	5	4	5	4	5	5	1	1	5	5	5	5	5	5	5	5	5	5	5		5	5	2		5	4.5	5	4	3	4	5	5		4
ENSMUSG00000039043	ENSG00000242498	ENSRNOG00000014589	Arpin	ARPIN	Arpin	Q7Z6K5		1																										1						3		5	4	4	4		2		2
ENSMUSG00000018909	ENSG00000137486	ENSRNOG00000030404	Arrb1	ARRB1	Arrb1	P49407	5	4	5	4	3	4	5	5	5	4	3	5	2	5	5	1	3	5	5	5	5	5	4	5	5	4	4	4		5	4	2.5	2	4	4	4	4	1.5	5		4		3
ENSMUSG00000060216	ENSG00000141480	ENSRNOG00000019308	Arrb2	ARRB2	Arrb2	P32121	4	4	4	1		3	4	4	4	4	3	3	4	4	5	4	4	4	3	4	4	4	4	5	4	3	3	4		4	4	5		2		2		4	4		2
ENSMUSG00000022620	ENSG00000100299	ENSRNOG00000012953	Arsa	ARSA	Arsa	P15289	4	4	4	1		4	5	4	5	5	3	4	3	4	4	1	1	4	5	5	5	5	4	5	5	5	4	5		4	4	2		3	3	3		3.5	2		3		4
ENSMUSG00000042082	ENSG00000113273	ENSRNOG00000011150	Arsb	ARSB	Arsb	P15848	4	4	2	2		2	4	3	2	4	3	4	3	3	3	1	1	4	3	3	3	3	3	4	5	4	2	3		3	3	4		4		3	4	4	2.5	2	3		3
ENSMUSG00000034842	ENSG00000156219	ENSRNOG00000002256	Art3	ART3	Art3	Q13508		3		2		2			2	2	3	2	2	2			2	2	2		2				2	5	2	1		2	2					5		1	4				5
ENSMUSG00000118669	ENSG00000099889	ENSRNOG00000001888	Arvcf	ARVCF	Arvcf	O00192	2	3		1		3	3	3	3	3	3	4	4	3	3	3	1	2	3	3	3	2	3	4	3	3	5	2		2	4	2		3	4.5	3	2	3	3		3
ENSMUSG00000003559	ENSG00000214435	ENSRNOG00000020081	As3mt	AS3MT	As3mt	Q9HBK9	2	5	3	2		3	3	4	3	4	3	4	5	4	2	4	5	3	4	3	4	3	3	4	4	4	3	3		3	4	3		3	4	5	5	4	4	2	4		4
ENSMUSG00000031591	ENSG00000104763	ENSRNOG00000010034	Asah1	ASAH1	Asah1	Q13510	5	5	4	3	5	5	5	5	5	5	5	5	4	5	5	4	3	5	5	5	5	5	5	5	5	5	5	4		5	4	1.5	2	3	2.5	4	4	4	5	3	5		4
ENSMUSG00000024887	ENSG00000188611	ENSRNOG00000012196	Asah2	ASAH2	Asah2	Q9NR71		2		2			5			3			2	2				2		2		4			2	2		1			3			1			2	2
ENSMUSG00000022377	ENSG00000153317	ENSRNOG00000058733	Asap1	ASAP1	Asap1	Q9ULH1	4	4	4	2		3	4	4	3	4	2	3	4	4	4	1	3	4	3	3	3	3	3	4	4	4	3	4		4	3	4		3	2.5	2	2	3	3	2	3		2
ENSMUSG00000039483	ENSG00000148331	ENSRNOG00000024786	Asb6	ASB6	Asb6	Q9NWX5		2	2	2		2			2	2		2	2	2		2	2	3	2	2	2	2	2			3	2	2		2	2			2	3	2		2.5			3		2
ENSMUSG00000031384	ENSG00000102048	ENSRNOG00000003452	Asb9	ASB9	Asb11	Q96DX5	3	3		3		3	2	3	3	3	3	5	5	3	3	4	3	3	2	3	3	2	3	4	3	5	4	3		2	3	2					4						4
ENSMUSG00000044475	ENSG00000138303	ENSRNOG00000056647	Ascc1	ASCC1	Ascc1	Q8N9N2	3	4	3	3		2	3	4	3	4	2	3	4	4	3	4	5	3	3	3	3	4	3	3	3	4	3	4		4	4	2				2.5		3	2
ENSMUSG00000038774	ENSG00000112249	ENSRNOG00000037604	Ascc3	ASCC3	Ascc3	Q8N3C0	3	3	2	2		2	4	3	3	4	2	3	4	4	3	4	3	4	4	3	4	4	3	3	3	4	4	3		3	3	3		1	2	2	2	3	2	3	3		2
ENSMUSG00000019857	ENSG00000111875	ENSRNOG00000000415	Asf1a	ASF1A	Asf1a	Q9Y294	3	4	5	3		3	4	3	5	4	2	4	4	5	5	4	3	4	4	4	4	4	3	4	4	4	4	4		4	3	5		1	4	2	3	3	3	4	5		4
ENSMUSG00000020884	ENSG00000141505	ENSRNOG00000018693	Asgr1	ASGR1	Asgr1	P07306	2	3	4	2.5		3	2		2	3	4	3	5	3	4	1	3	2	2			2		2	2	2	2	2		2	2	3						5
ENSMUSG00000040963	ENSG00000161944	ENSRNOG00000030726	Asgr2	ASGR2	Asgr2	P07307	4	1	2	2		2	2	2		2	2	2	4	2	2			2	2		2	2	2	2	3	2	2	2		3	2	3					3	3
ENSMUSG00000031575	ENSG00000129691	ENSRNOG00000014875	Ash2l	ASH2L	Ash2l	Q9UBL3	3	4	5	1		2	3	4	4	4	2	4	4	4	4	4	4	4	4	4	4	4	4	4	3	4	4	4		4	4	4		2	3	2		3	4		3		3
ENSMUSG00000029752	ENSG00000070669	ENSRNOG00000007546	Asns	ASNS	Asns	P08243	3	3	3	1		2	3	4	2	3	2	2	1	5	4	1	1	3	3	4	4	3	3	4	4	4	5	4		4	4	4		3	3			4	2	5	5		5
ENSMUSG00000020774	ENSG00000108381	ENSRNOG00000019659	Aspa	ASPA	Aspa	P45381	5	5	3	3		3	5	5	4	5	3	5	2	4	4	2	1	3	4	5	4	5	4	5	5	5	2	3		4	5	2		3		3	5	4	3
ENSMUSG00000038704	ENSG00000204653	ENSRNOG00000019424	Aspdh	ASPDH	Aspdh	A6ND91	2	3	2	2.5		4	4	2	3	4	3	5	5	4	4	1	2	4	3	5	2	4	4	2	4	4	3	3			3	3					5	5
ENSMUSG00000037686	ENSG00000166183	ENSRNOG00000012843	Aspg	ASPG	Aspg	Q86U10		2	4	2		2	2	2	3	2	2	4	5	2		2	3	2	2	2		2	2	2	2	2		3		2	2	2					3	3					2
ENSMUSG00000033952	ENSG00000066279	ENSRNOG00000012318	Aspm	ASPM	Aspm	Q8IZT6				1																																		2
ENSMUSG00000021388	ENSG00000106819	ENSRNOG00000015410	Aspn	ASPN	Aspn	Q9BXN1	5	5	5	1	2	5	5	5	5	5	5	5	3	5	5	5	1	5	5	5	5	5	5	4	5	5	5	5	5	5	5	4	3			4			5	4		5
ENSMUSG00000024654	ENSG00000162174	ENSRNOG00000020202	Asrgl1	ASRGL1	Asrgl1	Q7L266	3	5	4	4		3	4	5	5	4	2	5	1	4	3	1	1	3	4	4	5	3	5	4	5	5	2	3		4	5	3	3	5	3.5	5	3	2	3	3	5		5
ENSMUSG00000076441	ENSG00000130707	ENSRNOG00000008837	Ass1	ASS1	Ass1	P00966	5	5	5	3	5	5	5	5	5	5	5	5	5	5	4	4	1	5	5	5	5	5	5	4	5	5	5	5	2	5	5	4.5		4	5	4	5	5	5	5	5		5
ENSMUSG00000029036	ENSG00000197785	ENSRNOG00000018118	Atad3a	ATAD3A	Atad3a	Q9NVI7	4	5	5	4		1	5	5	5	4	4	5	3	5	5	2	1	5	4	5	5	5	5	4	5	5	5	5		5	5	4		4	2.5	5	5	4	4	4	4		4
ENSMUSG00000034958	ENSG00000167654	ENSRNOG00000020407	Atcay	ATCAY	Atcay	Q86WG3		4		4				5	2				2			1	2									4	3	2			2			4	3
ENSMUSG00000030850	ENSG00000107669	ENSRNOG00000024414	Ate1	ATE1	Ate1	O95260	4	3	4	2		3	4	4	4	3	4	4	2	4	4	4	3	3	4	4	4	4	4	4	4	4	3	4		3	4	4		2	5	4	3	4	4		4		3
ENSMUSG00000027104	ENSG00000115966	ENSRNOG00000001597	Atf2	ATF2	Atf2	P15336	3	3	3	2		4	3	2	4	2	4	3	3	4	4	4	3	3	3	3	3	3	5	3	4	3	4	4		4	4	5						3	2
ENSMUSG00000030213	ENSG00000171681	ENSRNOG00000008870	Atf7ip	ATF7IP	Atf7ip	Q6VMQ6	3	3	3	2		2	2	2	3	2	2	2	3	3	2	3	2	3	2	3	3	3	2	3	3	3	3	3		3	4	2		2		2		3.5	2	2	2		2
ENSMUSG00000024773	ENSG00000110046	ENSRNOG00000060707	Atg2a	ATG2A	Atg2a	Q2TAZ0	3	3	4	1		1	3	2	2	3	2	3	3	2	3	3	2	3	4	3	3	3	3	2	2	3	2	2		2	3	2		2		2	2	3	2	2	2		2
ENSMUSG00000022663	ENSG00000144848	ENSRNOG00000002094	Atg3	ATG3	Atg3	Q9NT62	5	5	5	3		4	5	5	5	5	4	5	3	5	5	3	1	5	5	5	5	5	5	5	5	5	5	5		5	5	5		4	4	4	3	4	4	3	5		4
ENSMUSG00000026280	ENSG00000168397	ENSRNOG00000018403	Atg4b	ATG4B	Atg4b	Q9Y4P1	3	4	4	2		3	4	3	4	3	3	4	4	4	4	3	1	4	4	4	4	4	3	3	4	4	4	4		3	4	4		4	3	2	3	4	3	4	4		4
ENSMUSG00000002820	ENSG00000130734	ENSRNOG00000047625	Atg4d	ATG4D	Atg4d	Q86TL0				2																														2
ENSMUSG00000030314	ENSG00000197548	ENSRNOG00000007486	Atg7	ATG7	Atg7	O95352	4	4	4	2		3	5	4	4	5	3	4	3	4	4	2	1	4	5	4	4	4	4	4	4	4	4	4		4	5	4		3	2.5	2	3	2	3	3	4		4
ENSMUSG00000033124	ENSG00000198925	ENSRNOG00000018975	Atg9a	ATG9A	Atg9a	Q7Z3C6	4	3	4	2		3	3	3	3	3	2	3	3	3	3	3	3	4	3	3	3	3	2	4	3	4	3	3		3	3	5		3		2	2	3			2
ENSMUSG00000026192	ENSG00000138363	ENSRNOG00000015511	Atic	ATIC	Atic	P31939	5	5	5	4	4	5	5	5	5	5	5	5	4	5	5	4	3	5	5	5	5	5	5	5	5	5	5	5	2	5	5	3.5	4	5	5	5	4	4	5	5	5		5
ENSMUSG00000021066	ENSG00000198513	ENSRNOG00000005063	Atl1	ATL1	Atl1	Q8WXF7	3	4	3	5		2	4	4	4	4	3	3	3	3	3	2	1	3	4	4	4	4	4	3	4	4	2	3	1.5	4	4	4		4	3	2		2		3	3		3
ENSMUSG00000059811	ENSG00000119787	ENSRNOG00000006523	Atl2	ATL2	Atl2	Q8NHH9	4	5	5	2		3	5	4	4	4	3.5	4	2	4	3	2	1	4	5	5	5	5	5	4	4	4	4	4		4	5	4		3	3	5	3	4	3	4	4		4
ENSMUSG00000024759	ENSG00000184743	ENSRNOG00000021203	Atl3	ATL3	Atl3	Q6DD88	5	5	5	2	4	4	5	5	5	5	5	5	4	5	5	4	3	5	5	5	5	5	5	5	5	5	5	5	4	5	5	5		3		4	4	4	5	4	5		5
ENSMUSG00000034218	ENSG00000149311	ENSRNOG00000029773	Atm	ATM	Atm	Q13315	3	3	4	2		2	3	3	3	4	2	3	4	3	4	5	3	3	3	4	4	3	3	4	3	3	3	4		3	4	3						2.5	2		2		2
ENSMUSG00000018585	ENSG00000177556	ENSRNOG00000013118	Atox1	ATOX1	Atox1	O00244	5	5	5	5	1	5	5	5	5	5	5	5	5	5	5	4	1	5	5	5	5	5	5	5	5	5	5	5		5	5	2.5		5	5	5	5	5	5	5	5		5
ENSMUSG00000031441	ENSG00000068650	ENSRNOG00000017154	Atp11a	ATP11A	Atp11a	P98196	3	3	3	2		4	3	3	3	3	3	4	4	3	2	5	3	4	3	3	3	3	3	3	3	4	3	2		3	4	4		1		2	4	3	3				2
ENSMUSG00000062949	ENSG00000101974	ENSRNOG00000003472	Atp11c	ATP11C	Atp11c	Q8NB49	3	3	2	2		4	3	3	3	3	2	3	4	3	3	3	4	3	3	3	3	3	3	3	3	3	3	3		3	3	2		1		2	2	4	3				2
ENSMUSG00000022229	ENSG00000075673	ENSRNOG00000020685	Atp12a	ATP12A	Atp12a	P54707	2	1		4		3	2	2	2		3	3	1	3	2	2	2	2	3	2	2		3	4	3		2	2		2				5		1.5	4	3	2		2		2
ENSMUSG00000031862	ENSG00000105726	ENSRNOG00000010776	Atp13a1	ATP13A1	Atp13a1	Q9HD20	4	4	4	1		3	5	4	4	4	3	4	1	5	4	1	1	5	4	4	5	4	4	4	4	5	5	4		4	5	4		2	2	3	5	2	4	4	3		4
ENSMUSG00000033161	ENSG00000163399	ENSRNOG00000030019	Atp1a1	ATP1A1	Atp1a1	P05023	5	5	5	5	2	5	5	5	5	5	5	5	4	5	5	4	4	5	5	5	5	5	5	5	5	5	5	5		5	5	2	4	5	5	5	5	5	5	5	5		5
ENSMUSG00000007097	ENSG00000018625	ENSRNOG00000007290	Atp1a2	ATP1A2	Atp1a2	P50993	3	3	3	5		2	4	4	3	3	5	3	1	3	3	1	3	3	3	4	3	3	4	2	4	4	2	3		3	3	3		5	4	5	5	4	4	5	5		5
ENSMUSG00000040907	ENSG00000105409	ENSRNOG00000020263	Atp1a3	ATP1A3	Atp1a3	P13637	3	4	4	5		3	3	3	2	4	1	3	4	3	4	2	3	2	2	4	4	3	2	3	4	3		3		3	4	4		5	5	2.5		2
ENSMUSG00000007107	ENSG00000132681	ENSRNOG00000032378	Atp1a4	ATP1A4	Atp1a4	Q13733	2	1		2		1							2	2					2						2									2		3		1	3
ENSMUSG00000026576	ENSG00000143153	ENSRNOG00000002934	Atp1b1	ATP1B1	Atp1b1	P05026	4	5	5	5		5	5	5	5	5	5	5	4	5	3	4	5	4	5	5	5	5	5	4	5	5	5	4		5	5	5		5	5	5	5	4	5	3	4		5
ENSMUSG00000041329	ENSG00000129244	ENSRNOG00000011227	Atp1b2	ATP1B2	Atp1b2	P14415		3	2	5		3	2	2	3	3	2	2	3		3	1	1	2	2		2	2	3	4			3	2			3	3		5	5	3		1					2
ENSMUSG00000032412	ENSG00000069849	ENSRNOG00000011501	Atp1b3	ATP1B3	Atp1b3	P54709	5	5	5	4		5	5	5	5	5	5	5	1	5	5	4	1	5	5	5	5	5	5	5	5	5	5	5	1	5	5	5	4	5	5	5	4	3	5	5	5		4
ENSMUSG00000029467	ENSG00000174437	ENSRNOG00000001285	Atp2a2	ATP2A2	Atp2a2	P16615	5	5	5	5	3	5	5	5	5	5	5	5	4	5	5	4	4	5	5	5	5	5	5	5	5	5	5	5	3	5	5	5	2	5	5	5	5	4	5	5	5	2	5
ENSMUSG00000020788	ENSG00000074370	ENSRNOG00000017912	Atp2a3	ATP2A3	Atp2a3	Q93084	4	4	5	1		4	4	4	3	4	2	3	4	4	5	1.5	2	4	3	4	5	5	3	5	5	3	4	5		4	3	5	2	2		4	3	2.5	4		5	4
ENSMUSG00000019943	ENSG00000070961	ENSRNOG00000004026	Atp2b1	ATP2B1	Atp2b1	P20020	4	4	4	5		4	5	4	4	4	2	4	3	5	4	1	2	4	4	4	4	4	4	4	4	4	4	4		4	4	4	4	5	3.5	5	4	2	5	3	3		4
ENSMUSG00000030302	ENSG00000157087	ENSRNOG00000030269	Atp2b2	ATP2B2	Atp2b2	Q01814	2	3	2	5		3	2	3	2	3	1.5	2	2	4	2	3	1	2	2	3	5	3	2	2	4	3	3	2		3	3	2		5	4	2	3	2	4	3	3		4
ENSMUSG00000031376	ENSG00000067842	ENSRNOG00000061304	Atp2b3	ATP2B3	Atp2b3	Q16720	2	3	2	4		3	3	2	3	3	2	2	3	2	2	1	1	2	2	2	3	2	2		2	2	2	2			2	2		5	3	2	2	1	2
ENSMUSG00000026463	ENSG00000058668	ENSRNOG00000003031	Atp2b4	ATP2B4	Atp2b4	P23634	5	5	5	5		3	5	5	5	5	5	5	3	5	5	4	1	5	5	5	5	5	5	5	5	5	4	5	3	5	5	5	2	5	3	4	2	2	4		3		4
ENSMUSG00000025428	ENSG00000152234	ENSRNOG00000054846	Atp5a1	ATP5F1A	AABR07022393.1	P25705	5	5	5	5	5	5	5	5	5	5	5	5	5	5	5	5	5	5	5	5	5	5	5	5	5	5	5	5	5	5	5	5	5	5	5	5	5	5	5	5	5	5	5
ENSMUSG00000025393	ENSG00000110955	ENSRNOG00000002840	Atp5b	ATP5F1B	Atp5f1b	P06576	5	5	5	5	5	5	4	5	5	5	5	5	5	5	5	5	5	5	5	5	5	5	5	5	3	5	5	5	3.5	5	5	5	5	5	5	5	5	5	5	5	5	5	5
ENSMUSG00000003072	ENSG00000099624	ENSRNOG00000014625	Atp5d	ATP5F1D	Atp5f1d	P30049	5	5	5	5	4	5	5	5	5	5	5	5	5	5	5	5	4	5	5	5	5	5	5	5	5	5	5	5		5	5	2.5	4.5	5	5	5	5	5	5	5	5		5
ENSMUSG00000034566	ENSG00000167863	ENSRNOG00000003626	Atp5h	ATP5PD	Atp5pd	O75947	5	5	5	5	4	5	5	5	5	5	5	5	5	5	5	5	3	5	5	5	5	5	5	5	5	5	5	5	1	5	5	5	5	5	5	5	5	5	5	5	5	3	5
ENSMUSG00000022890	ENSG00000154723	ENSRNOG00000001551	Atp5j	ATP5PF	Atp5pf	P18859	5	5	5	5		5	5	5	5	5	5	5	5	5	5	5	5	5	5	5	5	5	5	5	5	5	5	5		5	5	5	3	5	5	5	5	5	5	5	3	1	3
ENSMUSG00000038690	ENSG00000241468	ENSRNOG00000027049	Atp5j2	ATP5MF	Atp5mf	P56134	3	5		5		5	5	4	4	4	3	4	5	4	4	2	4	4	3	4	4	5	4	4	4	4	5	4		4	4	4		5	5	5	5	5	5	5	5		5
ENSMUSG00000050856	ENSG00000169020	ENSRNOG00000000064	Atp5k	ATP5ME	Atp5me	P56385	5	5	5	5	5	5	5	5	5	5	5	5	5	5	5	5	1	5	5	5	5	5	5	5	5	5	5	5		5	5	5		5	5	5	5	5	5	5	5		5
ENSMUSG00000038717	ENSG00000167283	ENSRNOG00000028884	Atp5l	ATP5MG	Atp5mg	O75964				5																														5	5	5	5	5	5	5	5		5
ENSMUSG00000000563	ENSG00000116459	ENSRNOG00000046299	Atp5pb	ATP5PB	Atp5pb	P24539	5	5	4	5	5	5	5	5	5	5	5	5	5	5	5	4	5	5	5	5	5	5	5	5	5	5	5	5	2	5	5	2		5	4.5	5	5	5	5	5	5	1.5	5
ENSMUSG00000064357	ENSG00000198899	ENSRNOG00000031979	ATP6	ATP6	ATP6	P00846	5	5	5	5		5	5	4	5	4	5	5	5	5	4	3	4	5	5	4	5	4	3		5	5	5	1		4	5			4		5	5	4	5	4	3		4
ENSMUSG00000019087	ENSG00000071553	ENSRNOG00000054352	Atp6ap1	ATP6AP1	Atp6ap1	Q15904	4	4	2	4		2	4	4	4	3	3	5	3	4	3	4	3	4	4	4	4	4	3	4	4	5	5	4		4	4	4		5	4	3	3	3.5	2		3		3
ENSMUSG00000031007	ENSG00000182220	ENSRNOG00000003858	Atp6ap2	ATP6AP2	Atp6ap2	O75787	4	4	3	3		3	4	4	4	4	3	3	4	4	3	3	4	4	3	2	4	4	4	4	4	5	5	4		4	3	4		4	3.5		3	4	2.5		2		3
ENSMUSG00000019302	ENSG00000033627	ENSRNOG00000036814	Atp6v0a1	ATP6V0A1	Atp6v0a1	Q93050	5	5	4	5		3	5	4	3	4	4	5	1	5	4	1	3	5	5	4	4	4	4	4	4	5	4	4		4	4	4		5	3.5	4	3	4	3	2	3		4
ENSMUSG00000038023	ENSG00000185344	ENSRNOG00000052704	Atp6v0a2	ATP6V0A2	Atp6v0a2	Q9Y487	3	2	4	2		2	3	3	2	2	2	2	2	3	2	3	4	3	3	4	4	3	2	3	4	3	3	3		3	2	3		2		3	2	2	2	2	2
ENSMUSG00000038600	ENSG00000105929	ENSRNOG00000013428	Atp6v0a4	ATP6V0A4	Atp6v0a4	Q9HBG4	3	2	2	2				2	2			4	2	2		2	2		4	2	5	2	2	2	4	2	4	2		2							5						2
ENSMUSG00000024121	ENSG00000185883	ENSRNOG00000006542	Atp6v0c	ATP6V0C	Atp6v0c	P27449		1		4		4					2			2		4	1	2										1				1		5	5	3	5	1	4.5		3		3
ENSMUSG00000013160	ENSG00000159720	ENSRNOG00000017235	Atp6v0d1	ATP6V0D1	Atp6v0d1	P61421	5	5	5	5	2	4	5	5	5	5	4	5	3	5	5	3	3	5	5	5	5	5	5	5	5	5	5	5		5	5	5		5	5	4	5	3	5	4	5		5
ENSMUSG00000028238	ENSG00000147614	ENSRNOG00000006926	Atp6v0d2	ATP6V0D2	Atp6v0d2	Q8N8Y2	3	4		4		4	3	3	4	4	1	5	3	3	3	2	1	4	3	4	4	3	3	4	3	4	3	2		2	3	2						1
ENSMUSG00000052459	ENSG00000114573	ENSRNOG00000001992	Atp6v1a	ATP6V1A	Atp6v1a	P38606	5	5	5	5	3	5	5	5	5	5	4	5	4	5	5	4	3	5	5	5	5	5	5	5	5	5	5	5		5	5	3	4	5	5	5	5	4	5	5	5		5
ENSMUSG00000006273	ENSG00000147416	ENSRNOG00000011891	Atp6v1b2	ATP6V1B2	Atp6v1b2	P21281	5	5	5	5	3	5	5	5	5	5	4	5	3	5	5	3	3	5	5	5	5	5	5	5	5	5	5	5		5	5	3	4	5	5	5	5	4	5	5	5		5
ENSMUSG00000022295	ENSG00000155097	ENSRNOG00000004846	Atp6v1c1	ATP6V1C1	Atp6v1c1	P21283	4	5	4	5		3	4	4	4	4	4	5	3	5	5	2	2	4	5	4	5	5	4	4	5	5	5	4		4	4	4		5	4.5	4	5	2	4	4	4		4
ENSMUSG00000020566	ENSG00000143882	ENSRNOG00000050553	Atp6v1c2	ATP6V1C2	Atp6v1c2	Q8NEY4		2		2.5		2			2	2	2	3	2	2		2		3		2	4		2	2		2		2									4		2
ENSMUSG00000021114	ENSG00000100554	ENSRNOG00000009080	Atp6v1d	ATP6V1D	Atp6v1d	Q9Y5K8	5	5	4	5		4	5	5	5	5	4	5	1	5	5	1	3	5	5	5	5	5	5	5	5	5	5	5		5	5	4		5	4	4	5	2	4		4		4
ENSMUSG00000019210	ENSG00000131100	ENSRNOG00000011905	Atp6v1e1	ATP6V1E1	Atp6v1e1	P36543	5	5	5	5		5	5	5	5	5	4	5	4	5	5	3	4	5	5	5	5	5	5	5	5	5	5	5		5	5	2		5	5	5	5	3	4		4		4
ENSMUSG00000004285	ENSG00000128524	ENSRNOG00000007392	Atp6v1f	ATP6V1F	Atp6v1f	Q16864	5	5	4	5		4	4	5	5	5	4	5	3	5	5	3	1	5	5	5	5	5	5	5	5	5	5	5		5	5	5		5	5	5	5	3	4	3	3		4
ENSMUSG00000039105	ENSG00000136888	ENSRNOG00000008163	Atp6v1g1	ATP6V1G1	Atp6v1g1	O75348	5	5	5	4		5	5	5	5	5	3	5	4	5	5	1	2	5	5	5	5	5	5	5	5	5	5	5		5	5	5	3	4	5	5	5	4	5	5	5		5
ENSMUSG00000033793	ENSG00000047249	ENSRNOG00000030862	Atp6v1h	ATP6V1H	Atp6v1h	Q9UI12	4	5	4	5		4	5	5	5	5	4	5	2	5	5	2	3	5	4	5	5	5	4	5	5	5	5	5		5	4	5		5	4.5	4	5	3	4	4	4		5
ENSMUSG00000033792	ENSG00000165240	ENSRNOG00000061367	Atp7a	ATP7A	Atp7a	Q04656	2	3	3	2		3	3	2	3	3	2	3	2	4	2	3	3	3	4	3	4	3	5	3	3	3	3	3		3	2	2				2	2	2.5	3	2	2		2
ENSMUSG00000006567	ENSG00000123191	ENSRNOG00000012878	Atp7b	ATP7B	Atp7b	P35670	3	2	2	2		2	2	2	3	2			3		3	2	3	2				3	2	3	2	2		2			2	2						3	2
ENSMUSG00000064356	ENSG00000228253	ENSRNOG00000033299	ATP8	ATP8	ATP8	P03928	5	5	5	5		5	5	5	5	5	5	5	4	5	5	1	1	5	4	5	5	5	5	5	5	5	4	4		5	5	5		5		5	5	5	5	5	5		5
ENSMUSG00000037685	ENSG00000124406	ENSRNOG00000052298	Atp8a1	ATP8A1	AABR07014974.1	Q9Y2Q0	4	4	2	4		2	3	3	2	3	2	2	3	3	3	3	2	3	4	4	3	3	3	4	3	2	4	3		3	2	3		4	2	3	2	3.5	3		3
ENSMUSG00000039529	ENSG00000081923	ENSRNOG00000024952	Atp8b1	ATP8B1	Atp8b1	O43520						3					1																											2.5		2
ENSMUSG00000028710	ENSG00000123472	ENSRNOG00000010169	Atpaf1	ATPAF1	Atpaf1	Q5TC12	5	4	3	3		3	4	5	5	4	4	5	2	5	5	3	1	5	3	4	5	4	5	5	5	4	5	3		5	3	5		3		5	4	3.5	2				2
ENSMUSG00000042709	ENSG00000171953	ENSRNOG00000003719	Atpaf2	ATPAF2	Atpaf2	Q8N5M1	4	4	3	1		3	4	4	4	4	4	4	3	4	3	3	4	4	4	5	5	4	3	4	4	4	5	3		4	4	4		3	3	3	4	4	3		3		3
ENSMUSG00000027312	ENSG00000088812	ENSRNOG00000021240	Atrn	ATRN	Atrn	O75882	5	4	4	2.5		3	4	4	3	4	3	4	1	4	3	2	3	4	4	4	3	3	3	3	4	3	5	3		4	3	4		2	2		2	2	2		2		2
ENSMUSG00000016541	ENSG00000130638	ENSRNOG00000014637	Atxn10	ATXN10	Atxn10	Q9UBB4	4	4	4	3		3	4	5	5	5	3.5	4	2	5	4	2	1	4	4	4	4	4	5	4	4	5	4	4		4	5	4		4	4.5	4	4	2	4	4	4		5
ENSMUSG00000042605	ENSG00000204842	ENSRNOG00000001256	Atxn2	ATXN2	Atxn2	Q99700	3	4	4	1		1	4	4	4	3	2	4	4	4	3	3	4	4	4	4	4	4	4	3	4	4	4	4		4	5	4		3	2.5	4	3	3	2	3	2		2
ENSMUSG00000032637	ENSG00000168488	ENSRNOG00000018686	Atxn2l	ATXN2L	Atxn2l	Q8WWM7	5	4	4	2		2	4	5	5	4	3	4	2	5	4	1	1	5	4	4	4	5	4	4	4	5	4	5		5	5	5		3	2.5	4	2	2	3	4	4		4
ENSMUSG00000074748	ENSG00000253719	ENSRNOG00000059744	Atxn7l3b	ATXN7L3B	Atxn7l3b	Q96GX2		4		3		4	4	4	3	3		4	4	4	4	5	3			4	4	4	4		3	4	3	4		3	4	5		3	4	3	3	4	3	3	4		4
ENSMUSG00000078584	ENSG00000164008	ENSRNOG00000027455	AU022252	C1orf50	RGD1564804	Q9BV19	4	4	3	2		4	4	4	4	4	3	4	5	4	4	4		4	4	5	3	4	4	4	4	5	4	4		4	4	3		3	5	4	4	4	2	3	3		4
ENSMUSG00000028830	ENSG00000142687	ENSRNOG00000012204	AU040320	KIAA0319L	LOC100294508	Q8IZA0	2	3		2		3	3	2	3	3	2	3	4	3	2	2	4	3	3	3	4	4	2	2	3	2	3	2		2				2		2	3	4	2	2	2		2
ENSMUSG00000021460	ENSG00000148090	ENSRNOG00000011684	Auh	AUH	Auh	Q13825	5	5	2	5	1	4	5	4	5	4	4	5	3	4	4	1	1	4	5	5	5	5	4	4	5	5	5	4		4	4	4		5	5	5	5	4	4		3
ENSMUSG00000068328	ENSG00000115307	ENSRNOG00000007842	Aup1	AUP1	Aup1	Q9Y679	3	4	2	3		2	4	4	4	4	3	4	4	4	4	1	5	4	4	4	4	4	4	4	4	3	3	4		4	4	3		3	3	4	3	2	3	4	4		4
ENSMUSG00000003604	ENSG00000169857	ENSRNOG00000006419	Aven	AVEN	Aven	Q9NQS1	4	4	4	2		4	4	3	4	4	2	3	4	4	4	4	4	4	5	4	4	4	4	3	4	4	4	4		4	4	3		1		3		4		4	3		4
ENSMUSG00000025432	ENSG00000135407	ENSRNOG00000050419	Avil	AVIL	Avil	O75366		3	3	2		3	4	3		2	2					2		2	2	2	2	3	2	2	3			2		2		2						1
ENSMUSG00000029787	ENSG00000105778	ENSRNOG00000013314	Avl9	AVL9	Avl9	Q8NBF6	3	3	3	3		2	4	3	3	4	2	4	3	3	3	3	1	4	3	4	3	4	2	3	3	4	3	3		3	4	3		4	2		2	2	2	2	2		2
ENSMUSG00000041935	ENSG00000205765	ENSRNOG00000052775	AW549877	C5orf51	Rimoc1	A6NDU8	3	4	2	1		2	4	4	3	4	3	4	4	4	3	4	3	4	3	4	3	4	4	4	4	4	4	4		4	4	3		3	3.5	4	4	4	4	2	4		4
ENSMUSG00000037053	ENSG00000160862	ENSRNOG00000001333	Azgp1	AZGP1	Azgp1	P25311	5	5	4	3	4	4	5	5	5	5	5	5	4	5	5	5	4	5	5	5	5	5	5	5	5	5	5	5		5	5	5				4	3	3	3		3		3
ENSMUSG00000045767	ENSG00000181904	ENSRNOG00000047934	B230219D22Rik	C5orf24	RGD1566359	Q7Z6I8		4		2		4	2	3	4	3	2	4	4	4	4	5	4	3	3	3	3	4	4	4	4	2	4	3		3	4	4			4	3		1.5	4
ENSMUSG00000043300	ENSG00000169255	ENSRNOG00000012019	B3galnt1	B3GALNT1	B3galnt1	O75752	3	1		2		2				2	2		2	3			4		2		2	2		3		2	4	2										2.5
ENSMUSG00000071649	ENSG00000149541	ENSRNOG00000019804	B3gat3	B3GAT3	B3gat3	O94766	2	4	3	2		2	4		4	4	2	4	4	4	3	3	2	4	3	2	3	4	3	3	3	4	5	4		2	3	3		4		3	3	3		3			2
ENSMUSG00000006731	ENSG00000135454	ENSRNOG00000004839	B4galnt1	B4GALNT1	B4galnt1	Q00973		3		2									3	2				3				2								3				3				3	2		3		2
ENSMUSG00000041372	ENSG00000139044	ENSRNOG00000010344	B4galnt3	B4GALNT3	B4galnt3	Q6L9W6		2		3		2		2	2		2	2	3	2		2	2	2	2	2		2			4	2		2		2	2	2	2
ENSMUSG00000047379	ENSG00000174684	ENSRNOG00000020110	B4gat1	B4GAT1	B4gat1	O43505	4	5	3	2		1	4	2	3	3	2	4	4	2	2	3	5	2	3	3	3	3	3	3	3	3	5	3		3	3	3		1		3	3	3
ENSMUSG00000031820	ENSG00000105393	ENSRNOG00000017071	Babam1	BABAM1	Babam1	Q9NWV8	3	3	5	2		3	3	4	4	5	3	4	4	3	4	3	3	3	3	4	4	4	3	3	4	4	3	4		4	4	3		4	3.5	4	3	4	2	3	4		3
ENSMUSG00000052139	ENSG00000158019	ENSRNOG00000004364	Babam2	BABAM2	Babam2	Q9NXR7	4	4	4	1		3	4	4	5	4	3	4	4	5	4	3	5	4	4	4	4	4	4	5	4	4	4	5		5	4	4		2		4	4	4	3	4	4		4
ENSMUSG00000028416	ENSG00000107262	ENSRNOG00000008277	Bag1	BAG1	Bag1	Q99933	4	4	2	3		3	4	3	4	5	3	4	4	5	4	4	4	5	3	4	4	4	4	4	5	5	4	5		5	4	3		3	2	3	4	4	4		3		4
ENSMUSG00000030847	ENSG00000151929	ENSRNOG00000020298	Bag3	BAG3	Bag3	O95817	5	5	3	3		3	5	5	5	5	5	5	2	5	5	3	4	5	5	5	5	5	5	5	5	5	4	5	1	5	5	5	2	2		5		4	4	3
ENSMUSG00000037316	ENSG00000156735	ENSRNOG00000042560	Bag4	BAG4	Bag4	O95429	2	3	4	1		3	3	3	3	2	2	2	3	4	3	3	3	3	2	2	3	3	3	3	3	2	3	3		3	3	3		3	2			3					2
ENSMUSG00000049792	ENSG00000166170	ENSRNOG00000058841	Bag5	BAG5	Bag5	Q9UL15	4	4	4	2		3	4	4	5	4	3	4	2	5	4	2	4	4	4	4	4	4	4	5	4	4	4	4		4	4	4		3	3.5	4		2	4	2	2		4
ENSMUSG00000025372	ENSG00000175866	ENSRNOG00000004049	Baiap2	BAIAP2	Baiap2	Q9UQB8	4	4	4	4		2	3	4	5	4	2	5	2	4	3	4	1	5	5	4	4	4	4	5	4	4	4	4		4	4	5		4		2	3	2	4
ENSMUSG00000038859	ENSG00000006453	ENSRNOG00000001007	Baiap2l1	BAIAP2L1	Baiap2l1	Q9UHR4	2	3	3	3.5		3	4	3	4	4	2	3	4	4	3	3	4	4	4	4	4	5	2	3	5	3	4	3		4	3	4				2		4	4	4			2
ENSMUSG00000057789	ENSG00000030110	ENSRNOG00000000485	Bak1	BAK1	Bak1	Q16611	4	4		2.5		4	4	4	2	4	3	4	3	4	3	4	2	3	3	3	3	4	5	3	3	4	4	2		4	4			1		3	2	3	3		4		2
ENSMUSG00000025316	ENSG00000172530	ENSRNOG00000019140	Banp	BANP	Banp	Q8N9N5	3	4	3	2		3	3	4	3	3			2	3	3	2	2	3	2	2	2	2	3	2	2	3	2	3		3	3	3						3
ENSMUSG00000045763	ENSG00000176788	ENSRNOG00000046313	Basp1	BASP1	Basp1	P80723	5	5	5	5	4	4	5	5	5	5	4	5	4	5	5	4	4	5	4	5	5	5	5	5	5	4	5	5	1.5	5	5	4	2	5	5	4		2	5		5		5
ENSMUSG00000003873	ENSG00000087088	ENSRNOG00000020876	Bax	BAX	Bax	Q07812	5	5	5	2		5	5	5	4	4	4	4	4	5	5	3	1	5	5	5	4	5	5	5	5	5	5	5		5	4	5		5	3	4	4	2	2	4	5		5
ENSMUSG00000002748	ENSG00000009954	ENSRNOG00000001453	Baz1b	BAZ1B	Baz1b	Q9UIG0	3	4	4	1		2	4	4	4	4	3	3	4	5	4	1	4	5	4	3	4	4	4	4	5	4	4	4		4	4	4		2	2.5	2		3	4.5
ENSMUSG00000041660	ENSG00000129151	ENSRNOG00000059519	Bbox1	BBOX1	Bbox1	O75936	4	2	3	1		3	2	3	2	3	2	5	3	5	3	4	1	4	3	4	3	2	2	3	3	3	3	3		3	3	2		3				4
ENSMUSG00000006464	ENSG00000174483	ENSRNOG00000019832	Bbs1	BBS1	Bbs1	Q8NFJ9	3	3	2	2		2	3	3	4	3	2	3	3	4	3	4	3	3	3	3	3	3	3	3	3	4	3	2		4	3	4		2	4			1	2.5				3
ENSMUSG00000031755	ENSG00000125124	ENSRNOG00000019020	Bbs2	BBS2	Bbs2	Q9BXC9	3	3	2	3		2		2	4	2	2	3	2	2	2	3	2	2	2	2	2	2	3	3	2	3	3	2		3	3	2		1	3	2.5			2				4
ENSMUSG00000025235	ENSG00000140463	ENSRNOG00000026171	Bbs4	BBS4	Bbs4	Q96RK4	2	3		3			2	4	4	3	1	3	2	2	3	3		2	3	2	2	3	2	2	2	3	3	2		3	4	2			4			1.5	2.5
ENSMUSG00000063145	ENSG00000163093	ENSRNOG00000007127	Bbs5	BBS5	Bbs5	Q8N3I7		1					2	2	3	2		3														3		1		2					3								4
ENSMUSG00000067722	ENSG00000174109	ENSRNOG00000029415	BC003965	C16orf91	RGD1565784	Q4G0I0	3	4	3	3		3	3	3	4	3	3	3	4	3	2		2	3	2	2	2	4	2	2	3		2	3			3	2		1	3	4	3	4	3	4	4		3
ENSMUSG00000026851	ENSG00000136819	ENSRNOG00000007532	BC005624	C9orf78	RGD1305178	Q9NZ63	2	4	2	2		4	4	4	4	4	2	4	4	4	4	3	3	3	4	3	3	4	4	4	3	3	3	4		4	4	3		1		3.5		4			3
ENSMUSG00000064063	ENSG00000088986	ENSRNOG00000011222	BC048507	DYNLL1	Dynll1	P63167	5	5	3	5		5	5	5	5	5	5	4	5	5	5	5	4	5	4	5	4	5	5	5	5	5	5	5		5	5	3											3
ENSMUSG00000002980	ENSG00000187244	ENSRNOG00000029399	Bcam	BCAM	Bcam	P50895	5	5	5	2		3	5	5	5	5	5	5	3	5	5	4.5	1	5	5	5	5	5	5	5	5	5	5	5	1	5	5	4		3	2.5	5	5	3	5		3
ENSMUSG00000004892	ENSG00000132692	ENSRNOG00000018798	Bcan	BCAN	Bcan	Q96GW7	2	4	4	5		3	2	3	3	2	3	2	2	3	2	1	1	2		2	2	3	3	2	2	3	2	2		2	3	2		5	2				3
ENSMUSG00000002015	ENSG00000185825	ENSRNOG00000055756	Bcap31	BCAP31	Bcap31	P51572	5	5	5	5	4	5	5	5	5	5	5	5	5	5	5	5	4	5	5	5	5	5	5	5	5	5	5	5		5	5	5		3	3.5	5	5	5	5		4		3
ENSMUSG00000028121	ENSG00000137936	ENSRNOG00000013737	Bcar3	BCAR3	Bcar3	O75815	2	3		1		2	3	3	2	3	3	2	2	2	2	2	2	2	3	2	2	3	2	2	2	2	2	2		2	3	2		2	2			2
ENSMUSG00000013523	ENSG00000064787	ENSRNOG00000012906	Bcas1	BCAS1	Bcas1	O75363	3	2	3	4		4	4	2	3	4	4	4	3	3	3	3	1	3	5	4	4	5	2	2	3	2	3	4		5	2	3		4				1
ENSMUSG00000005687	ENSG00000116752	ENSRNOG00000018783	Bcas2	BCAS2	Bcas2	O75934	4	5	5	1		4	5	4	5	5	3	4	5	5	5	1	4	5	5	5	5	5	4	5	4	5	5	5		5	5	5		2	4	4	4	2	4		3		3
ENSMUSG00000030268	ENSG00000060982	ENSRNOG00000015514	Bcat1	BCAT1	Bcat1	P54687	4	4	2	3		2	4	3	3	4	2	2	2	4	4	1.5	3	5	3	4	3	3	4	2	3	5	3	3		4	4	4	4	4	4		4	1
ENSMUSG00000030826	ENSG00000105552	ENSRNOG00000020956	Bcat2	BCAT2	Bcat2	O15382	5	5	4	1	3	5	5	5	5	5	5	5	2	5	5	2	4	5	5	5	5	5	5	5	5	5	5	5		5	5	4		3		5	5	3	4	5	5		5
ENSMUSG00000060376	ENSG00000248098	ENSRNOG00000020607	Bckdha	BCKDHA	Bckdha	P12694				1																														3	3	5	5	5	3	5	5		4
ENSMUSG00000032263	ENSG00000083123	ENSRNOG00000009928	Bckdhb	BCKDHB	Bckdhb	P21953	5	5	5	3		4	5	4	4	4	4	5	5	4	4	2	1	5	5	5	5	4	4	4	5	5	5	4		5	5	4		3	4	4	5	4	3	5	4		4
ENSMUSG00000030802	ENSG00000103507	ENSRNOG00000019485	Bckdk	BCKDK	Bckdk	O14874	4	4	2	1		3	4	3	4	3	3	5	4	4	3	1	4	4	4	4	4	4	4	3	4	3	5	4		3	4	3		3		5	4	4	3	4	3		2
ENSMUSG00000028191	ENSG00000142867	ENSRNOG00000042389	Bcl10	BCL10	Bcl10	O95999	3	4	4	2		3	5	5	4	5	2	4	4	5	5	5	4	4	4	4	3	4	4	4	4	4	4	5		3	5	5				2	2	2.5			3
ENSMUSG00000057329	ENSG00000171791	ENSRNOG00000002791	Bcl2	BCL2	Bcl2	P10415	4	4	2	3		2	4	3	4	3	2	4	3	3	5	5		5	4	4	3	4	4	4	4	2	4	4		3	5	4				2	3	4.5	3		3
ENSMUSG00000003190	ENSG00000126453	ENSRNOG00000020486	Bcl2l12	BCL2L12	Bcl2l12	Q9HB09		1											2										2					2										1
ENSMUSG00000009112	ENSG00000099968	ENSRNOG00000012394	Bcl2l13	BCL2L13	Bcl2l13	Q9BXK5	5	5	5	4		4	4	4	5	4	4	5	3	5	5	2	5	5	4	5	5	5	4	4	5	5	5	5		4	4	4		3	4	5	4	4	4	4	5		4
ENSMUSG00000022508	ENSG00000113916	ENSRNOG00000001843	Bcl6	BCL6	Bcl6	P41182		1		2		3	3	4		3			2					3	3		2	3						2				2						2.5
ENSMUSG00000030814	ENSG00000099385	ENSRNOG00000018916	Bcl7c	BCL7C	Bcl7c	Q8WUZ0	2	3	5	2.5		4	3	4	4	4	1.5	2	3	3	4	3	3	3	3	3	3	4	2	3	3	3	3	4		4	4							2
ENSMUSG00000031845	ENSG00000135697	ENSRNOG00000012027	Bco1	BCO1	Bco1	Q9HAY6	2	2	5	2			2				2				2			2		3		2						1										2.5
ENSMUSG00000032066	ENSG00000197580	ENSRNOG00000038746	Bco2	BCO2	Bco2	Q9BYV7	2	4	4	1.5		2	4	2	4	2	3	2	3	3	3	1	3	2	2	3		3	3	3	2	4	2	3		2	2	2						4
ENSMUSG00000026172	ENSG00000074582	ENSRNOG00000016754	Bcs1l	BCS1L	Bcs1l	Q9Y276	4	5	2	3		3	4	4	5	3	4	5	3	4	4	2	4	4	5	4	5	4	4	4	4	4	5	4		4	4	3		3	2	2	3	2	3	3	3		3
ENSMUSG00000028167	ENSG00000164039	ENSRNOG00000014490	Bdh2	BDH2	Bdh2	Q9BUT1	5	5	4	4	4	4	5	5	5	5	4	5	5	5	5	4	4	5	5	5	5	5	5	5	5	5	5	5		5	5	4		2.5		3	5	2.5
ENSMUSG00000035086	ENSG00000126581	ENSRNOG00000020513	Becn1	BECN1	Becn1	Q14457	4	4	3	2		1	4	4	4	4	3	3	4	4	4	4	4	4	4	5	4	4	4	3	4	2	4	4		5	4	3		2	2	3		3.5	3		4		3
ENSMUSG00000031375	ENSG00000182492	ENSRNOG00000055962	Bgn	BGN	Bgn	P21810	5	5	5	3	3	5	5	5	5	5	5	5	5	5	5	5	1	5	5	5	5	5	5	5	5	5	5	5	5	5	5	5	5			5	3	3	5	3	3	5	2
ENSMUSG00000074768	ENSG00000145692	ENSRNOG00000011200	Bhmt	BHMT	Bhmt	Q93088	4	5	4	2		4	4	5	4	4	4	5	5	4	4	1.5	5	4	5	4	3	4	4	4	4	3	4	4		4	4	4				2	2	5					5
ENSMUSG00000042118	ENSG00000132840	ENSRNOG00000040120	Bhmt2	BHMT2	Bhmt2	Q9H2M3	3	3	3	2		4	3	4	3	3	3	5	5	3	3	1	4	4	3	3	4	3	2	2	3	3	3	4		4	3	3					4	3
ENSMUSG00000014329	ENSG00000122870	ENSRNOG00000000614	Bicc1	BICC1	Bicc1	Q9H694		2		2		2		2	2	2	2	3	3	3	2	2				2			2			2		2			3					2		1.5
ENSMUSG00000037933	ENSG00000185963	ENSRNOG00000016031	Bicd2	BICD2	Bicd2	Q8TD16	3	4	4	2		3	3	4	3	3	3	3	3	4	4	4	4	4	3	3	4	3	4	4	3	4	4	4		4	4	4		4		4	2	4	3		3		3
ENSMUSG00000004446	ENSG00000015475	ENSRNOG00000012439	Bid	BID	Bid	P55957	5	5	5	2		4	5	5	4	5	4	4	4	5	5	2.5	3	4	4	4	4	4	4	5	5	4	4	4		5	4	5		3	4	2.5	4	3	3		5		3
ENSMUSG00000024381	ENSG00000136717	ENSRNOG00000012852	Bin1	BIN1	Bin1	O00499	5	5	4	5	2	4	5	5	5	5	4	5	3	5	5	3	3	4	5	5	4	5	5	5	5	5	4	5		5	5	2.5		5	4.5	3.5	3	1.5	4	4	5	1.5	2
ENSMUSG00000098112	ENSG00000110934	ENSRNOG00000031930	Bin2	BIN2	Bin2	Q9UBW5	5	4	5	2		3	3	3	5	5	2	3	4	4	5	4	2	4	3	3	3	3	2	5	5	2	3	5		5	3	5		2		4		2	4		5		4
ENSMUSG00000022089	ENSG00000147439	ENSRNOG00000018023	Bin3	BIN3	Bin3	Q9NQY0	5	4	3	3		2	4	4	4	5	3	4	4	4	3	5	4	4	5	5	5	5	4	4	5	4	3	4		4	5	4				2		2	2		2		2
ENSMUSG00000020840	ENSG00000108578	ENSRNOG00000003563	Blmh	BLMH	Blmh	Q13867	5	4	3	3	3	4	5	5	5	5	4	5	3	5	4	2	1	5	5	5	5	5	5	5	4	5	5	5	1	5	5	2.5	4	4	5	4	5	4	4	4	5		5
ENSMUSG00000061132	ENSG00000095585	ENSRNOG00000013967	Blnk	BLNK	Blnk	Q8WV28	2	2	3	1.5		3	2	3	3	2	2	3	3	3	4			2	2	2	4	3	2	4	3	2	3	4		3	2	3						2.5
ENSMUSG00000057506	ENSG00000196072	ENSRNOG00000012684	Bloc1s2	BLOC1S2	Bloc1s2	Q6QNY1	4	4	4	4		3	4	2	3	4	3	3	4	3	4	4	4	2	4	4	2	4	3	4	3	5	3	5		3	2	3		4		4		4	3		3		4
ENSMUSG00000057667	ENSG00000189114	ENSRNOG00000017463	Bloc1s3	BLOC1S3	Bloc1s3	Q6QNY0	5	4	4	2		2	4	4	4	4	2	4	4	4	5	4	4	4	3	4	4	4	4	4	4	4	4	5		4	4	4		1	3	4	3	3			2		2
ENSMUSG00000060708	ENSG00000186222	ENSRNOG00000054224	Bloc1s4	BLOC1S4	Bloc1s4	Q9NUP1	3	4	5	3		1	5	4	4	4	3	4	5	4	4	4	4	4	4	5	4	5	4	5	5	4	5	5		4	4	5		2		3	3	3	2		3		3
ENSMUSG00000005804	ENSG00000104164	ENSRNOG00000037160	Bloc1s6	BLOC1S6	Bloc1s6	Q9UL45	3	4		3		3	4	3	3	4	3	4	4	4	4	4		3	3	3	4	4	3	4	3	4	3	4		4	4	4		3	3	2	4	1	3	3	3		3
ENSMUSG00000001999	ENSG00000106605	ENSRNOG00000011778	Blvra	BLVRA	Blvra	P53004	5	5	5	4	4	4	5	5	5	5	5	5	3	5	5	4	3	5	5	5	5	5	5	5	5	5	5	5	2	5	5	4	3	4	4	5	5	4	4	4	5		5
ENSMUSG00000040466	ENSG00000090013	ENSRNOG00000024410	Blvrb	BLVRB	Blvrb	P30043	5	5	5	5	5	5	5	5	5	5	5	5	5	5	5	5	3	5	5	5	5	5	5	5	5	5	5	5		5	5	5	4	4	3	5	5	5	5	3	5		4
ENSMUSG00000024191	ENSG00000113734	ENSRNOG00000020753	Bnip1	BNIP1	Bnip1	Q12981	4	4	4	1		3	5	4	4	4	3	4	4	4	4	4	4	4	4	4	4	4	4	4	4	5	4	4		5	4	3		1		4	3	3	3		2		3
ENSMUSG00000078566	ENSG00000176171	ENSRNOG00000017243	Bnip3	BNIP3	Bnip3	Q12983		2		1		2	2	2	3		3	4	4	4	2			3	2		3	3	4		2	3	3	2			3			3		3.5		4
ENSMUSG00000022051	ENSG00000104765	ENSRNOG00000009820	Bnip3l	BNIP3L	Bnip3l	O60238	4	4	4	1		2	3	3	4	3	2	3	3	4	2	4	2	3	4	2	3	3	4	2	3	4	3	3		3	4			1	3	3		4	2		3		2
ENSMUSG00000026278	ENSG00000176720	ENSRNOG00000018214	Bok	BOK	Bok	Q9UMX3	3	3	4	3		2	3	4	3	3	2		4	3	3	3	4	3	3	4	3	3	4	3	2	4		2		3	4	3		3.5			2	2		2	3		2
ENSMUSG00000015943	ENSG00000178096	ENSRNOG00000021185	Bola1	BOLA1	Bola1	Q9Y3E2	3	5	4	3		1	4	4	5	4	3	4	5	5	4	4	2	3	5	4	4	4	4	4	4	4	4	3		4	4	2	3	4	3.5	5	4	4	3	5	4		4
ENSMUSG00000045160	ENSG00000163170	ENSRNOG00000021866	Bola3	BOLA3	Bola3	Q53S33	4	4	3	1		3	3	2	4	4	3	4	4	5	4	3	4	4	4	3	3	4		3	4	3	3	4		3	3	5		1		5	3	4					3
ENSMUSG00000045176	ENSG00000196544	ENSRNOG00000006513	Borcs6	BORCS6	Borcs6	Q96GS4	4	5	5	1		4	4	4	4	4	3	4	2	4	4	4	1	4	4	4	5	4	4	4	4	4	4	4		4	4	5		4	3	4		3
ENSMUSG00000062376	ENSG00000166275	ENSRNOG00000020076	Borcs7	BORCS7	Borcs7	Q96B45	5	4	5	2		4	5	5	4	5	3	4	5	4	5	5	3	3	4	5	5	4	5	5	5	5	4	5		4	5	5		4		3.5		4	3				3
ENSMUSG00000038871	ENSG00000172331	ENSRNOG00000010133	Bpgm	BPGM	Bpgm	P07738	5	5	5	1	4	4	5	5	5	5	5	5	1	5	5	4	1	5	5	5	5	4	5	5	5	5	5	5		5	5	3.5		3	3	5	4	4	4		5		4
ENSMUSG00000038286	ENSG00000137274	ENSRNOG00000017577	Bphl	BPHL	Bphl	Q86W56	5	5	3	3		3	5	4	5	4	4	5	5	5	4	1	1	4	5	5	5	5	5	5	5	4	5	4		4	5	5	2	4	4	5	5	5	5		4		3
ENSMUSG00000026617	ENSG00000162813	ENSRNOG00000002378	Bpnt1	BPNT1	Bpnt1	O95861	4	5	4	3	3	4	5	5	5	5	4	5	4	5	5	3	1	5	5	5	5	5	5	5	5	5	5	5		5	5	5	5	5	4.5	5	5	5	4	4	4		5
ENSMUSG00000066324	ENSG00000104331	ENSRNOG00000046647	Bpnt2	BPNT2	Bpnt2	Q9NX62	3	4	4	2		3	4	3	4	3	4	4	4	4	2	3	4	4	5	4	4	4	4	3	3	4	5	4		4	3	3		2	3	3	4	3	2	4	3		4
ENSMUSG00000000148	ENSG00000106009	ENSRNOG00000001236	Brat1	BRAT1	Brat1	Q6PJG6	4	3	3	2		3	3	3	3	3	2	3	3	4	3	2	2	3	3	3	3	3	3	3	3	4	2	3		3	3	2		1				2	2		3		4
ENSMUSG00000031201	ENSG00000185515	ENSRNOG00000048061	Brcc3	BRCC3	Brcc3	P46736	5	5	5	2		3	5	5	5	5	4	5	4	5	5	1	1	5	5	4	5	2	5	5	4	4	5	5		5	5	5		3	2	4	4	5	3	3	4		3
ENSMUSG00000026918	ENSG00000169925	ENSRNOG00000007681	Brd3	BRD3	Brd3	Q15059	4	3	5	2		4	3	4	4	3	2	3	3	3	4	3	4	3	3	3	3	3	3	3	4	3	3	3		4	3	4		1	2.5	2		3	3.5
ENSMUSG00000031660	ENSG00000166164	ENSRNOG00000014419	Brd7	BRD7	Brd7	Q9NPI1	2	3	3	2		3	3	2	4	2	4	3	3	4	3	3	2	3	3	3	2	4	3	2	4	3	3	4		3	3	3		2		2		2	2				3
ENSMUSG00000037905	ENSG00000184992	ENSRNOG00000000979	Bri3bp	BRI3BP	Bri3bp	Q8WY22	4	4	5	1		4	3	3	4	3	3	3	4	4	5	1	3	3		4	4	5	3	4	4	3	3	1		4	4	5		5	4	3	3	4	4	4	5		4
ENSMUSG00000022247	ENSG00000113460	ENSRNOG00000018021	Brix1	BRIX1	Brix1	Q8TDN6	3	4	5	3		3	5	5	4	4	3	4	2	5	5	1.5	1	4	4	4	4	4	4	4	4	5	5	4		5	4	4				2		3.5	4	2	3
ENSMUSG00000033940	ENSG00000254999	ENSRNOG00000010184	Brk1	BRK1	Brk1	Q8WUW1	5	5	4	5		4	5	5	5	5	5	5	3	5	5	1	1	5	5	5	5	5	5	5	5	5	5	5		5	5	5		5		5	5	4	4				2
ENSMUSG00000046836	ENSG00000162819	ENSRNOG00000052963	Brox	BROX	Brox	Q5VW32	5	5	5	1		4	4	4	4	5	4	4	3	5	4	3	1	5	5	4	4	5	5	5	5	5	5	4		5	4	5		1.5	2	3	3	4	4	3	4		4
ENSMUSG00000035390	ENSG00000160469	ENSRNOG00000017673	Brsk1	BRSK1	Brsk1	Q8TDC3		2		3		2			2		2		2	2		4	1						2					2			2			4.5	3	2		1
ENSMUSG00000053046	ENSG00000174672	ENSRNOG00000020021	Brsk2	BRSK2	Brsk2	Q8IWQ3		2	2	2		2		2			2		2		2	2	3	2	2	2				2	2	2	2	2		2		2		4	2					2
ENSMUSG00000040859	ENSG00000160058	ENSRNOG00000008338	Bsdc1	BSDC1	Bsdc1	Q9NW68	5	4	3	2		4	4	4	4	3	2	3	4	4	3	5	1	4	4	4	4	4	4	4	4	5	3	4		4	4	4		2	3.5	3		4	2	3	3
ENSMUSG00000023175	ENSG00000172270	ENSRNOG00000008414	Bsg	BSG	Bsg	P35613	5	5	5	5	5	5	5	5	5	5	5	5	4	5	5	4	3	5	5	5	5	5	5	5	5	5	5	5	2	5	5	5	5	5	4.5	5	5	5	5	5	5		5
ENSMUSG00000032589	ENSG00000164061	ENSRNOG00000030714	Bsn	BSN	Bsn	Q9UPA5	2	2	2	4		4	2	2	4	2	2	2	3	3	2	2	1	2	2	2	2	4	2	2	5	2		3		2	3	2		5	3	2		2	2
ENSMUSG00000025418	ENSG00000162399	ENSRNOG00000006543	Bsnd	BSND	Bsnd	Q8WZ55		1				2						4	2	2						2	3	2				2		1		2		2					5	2
ENSMUSG00000028392	ENSG00000119411	ENSRNOG00000015105	Bspry	BSPRY	Bspry	Q5W0U4	2	3	3	2		3	3	3	3	3	3	3	2	2	2	3	1	2	2	3	5	4	2	2	4	3	5	1		2	2	3						2
ENSMUSG00000029082	ENSG00000109743	ENSRNOG00000003064	Bst1	BST1	Bst1	Q10588	4	4		2		2	4	2	3	4	4	3	4	4	3	1	2	4	4	3		2	4	4	4	2	3	3	2	4	3	4				3		1.5	3
ENSMUSG00000040565	ENSG00000095564	ENSRNOG00000017938	Btaf1	BTAF1	Btaf1	O14981	2	3	3	2		2	3	4	3	3	3	3	3	4	3	3	3	3	3	3	3	3	3	3	3	3	2	3		3	3	3		2	2	2	2	3	2	2	3		4
ENSMUSG00000021900	ENSG00000169814	ENSRNOG00000019656	Btd	BTD	Btd	P43251	4	3	3	3		3	4	4	4	4	3	4	4	3	3	4	4	4	4	3	4	4	4	3	4	4	5	3		4	2	4	3	1.5		3	3	2	2				3
ENSMUSG00000066979	ENSG00000154473	ENSRNOG00000020643	Bub3	BUB3	Bub3	O43684	5	5	5	2		5	5	5	5	5	4	5	4	5	5	2	3	5	5	5	5	5	5	5	5	5	5	5		5	5	5	3	4	4	4	4	3	5	4	5		5
ENSMUSG00000005378	ENSG00000071462	ENSRNOG00000033700	Bud23	BUD23	Bud23	O43709	4	3		4		5	3	3	3	2		4	4	4	4	3	4	5	2	3	2	4		3	3	4	4	4		2	3	3						4		3	4
ENSMUSG00000038722	ENSG00000106245	ENSRNOG00000000989	Bud31	BUD31	Bud31	P41223	4	4		1		3	5	4	5	4	2	4	1	5	5	1.5	1	4	5	4	4	5	4	5	4	5	5	4		4	4	4		3	4	4	2	4	4	3	4		3
ENSMUSG00000051223	ENSG00000082153	ENSRNOG00000013977	Bzw1	BZW1	Bzw1	Q7L1Q6	5	5	4	2		4	5	5	5	5	4	4	4	5	5	3	5	5	5	5	5	5	5	5	5	5	4	5	2	5	5	5		2.5	2	4	4	3	4	4	5		5
ENSMUSG00000020547	ENSG00000136261	ENSRNOG00000005096	Bzw2	BZW2	Bzw2	Q9Y6E2	4	4	4	1		3	5	4	4	5	4	4	2	5	4	1	5	5	4	4	4	4	3	4	5	3	4	4		4	4	4		2	3	5	3	4	3	4	4		4
ENSMUSG00000116138	ENSG00000213563	ENSRNOG00000045765	C030006K11Rik	C8orf82	MGC94207	Q6P1X6	3	5		1	2	4	4	4	4	4	4	5	4	4	4	2	4	4	5	4	4	4	4	3	4	4	5	4		3	4	2		3		5	4	4	2	4	4		4
ENSMUSG00000042460	ENSG00000106392	ENSRNOG00000007804	C1galt1	C1GALT1	C1galt1	Q9NS00	3	3	4	2		3	3	2	4	4	3	3	4	4	4	2	2	4		3	4	3	3	3	4	3	3	3		2	3	3						3.5	2	3	3		2
ENSMUSG00000036887	ENSG00000173372	ENSRNOG00000012807	C1qa	C1QA	C1qa	P02745	5	5		1		4	4	5	4	4	4	5	3	4	4	3	2	5	3	4	5	5	4	4	5	2	4	3	3.5	4	3	5		2		2		3			2
ENSMUSG00000036905	ENSG00000173369	ENSRNOG00000012749	C1qb	C1QB	C1qb	P02746	5	5	4	1		5	4	5	5	5	5	5	3	5	5	5	1	5	5	5	5	5	5	5	5	4	4	4	1	5	5	3.5	4	4		4		3	2.5		3
ENSMUSG00000018446	ENSG00000108561	ENSRNOG00000006949	C1qbp	C1QBP	C1qbp	Q07021	5	5	4	5	2	5	5	5	5	5	5	4	5	5	5	4	4	5	5	5	5	5	5	5	5	5	5	5	1.5	5	5	4	3	4	5	5	5	4	5		5		5
ENSMUSG00000036896	ENSG00000159189	ENSRNOG00000012804	C1qc	C1QC	C1qc	P02747	5	5	3	2	2	5	4	5	4	5	5	4	4	4	4	5	1	5	4	4	4	4	4	4	4	4	4	3		4	4	3.5	3	4		4		4	2.5
ENSMUSG00000038521	ENSG00000182326	ENSRNOG00000011971	C1s1	C1S	C1s	P09871	5	5	4	1	2	3	5	5	5	5	5	5	4	5	5	4	1	5	5	5	5	4	5	5	5	5	4	4		5	5	3.5				2		3.5
ENSMUSG00000045975	ENSG00000157617	ENSRNOG00000001621	C2cd2	C2CD2	C2cd2	Q9Y426	3	5		2		3	2	3	3	3	2	3	3	4	3	5	2	4	3	3	3	3	3	4	3	4	2	2		3	2	3				2		2	3
ENSMUSG00000032120	ENSG00000172375	ENSRNOG00000009719	C2cd2l	C2CD2L	C2cd2l	O14523	3	3		3		3	3	3	4	3	2	3	3	3	3	1	1	3	3	3	3	4	3	3	3	2	3	3		2	2	2		4	5	3	3	2	2	3			2
ENSMUSG00000030279	ENSG00000111731	ENSRNOG00000014382	C2cd5	C2CD5	C2cd5	Q86YS7	3	4	5	3		2	3	3	4	3	2	4	3	4	3	3	3	2	2	3	4	4	4	4	4	3	4	3		4	3	3		3	2	2	2	2	3	2	2		2
ENSMUSG00000024164	ENSG00000125730	ENSRNOG00000046834	C3	C3	C3	P01024	5	5	5	3	4	5	5	5	5	5	5	5	5	5	5	5	2	5	5	5	5	5	5	5	5	5	5	5	2.5	5	5	5	2	3	2.5	5	4	5	5	4	5		5
ENSMUSG00000026405	ENSG00000123838	ENSRNOG00000004062	C4bp	C4BPA	C4bpa	P04003	5	5	3	1	2	3	5	5	4	5	4	5	4	5	5	5	1	5	5	5	5	5	5	5	5	5	4	5		5	5	5				3		4	3
ENSMUSG00000022181	ENSG00000039537	ENSRNOG00000024115	C6	C6	C6	P13671	5	5	4	1		2	4	5	5	5	4	5	2	5	4	4	1	5	5	5	4	4	5	5	5	5	4	4		5	5	1.5				3		4	2
ENSMUSG00000050390	ENSG00000162522	ENSRNOG00000008113	C77080	KIAA1522	RGD1561149	Q9P206	3	4	2	1		4	4	3	4	4	3	4	3	4	2	1	1	4	4	4	4	4	3	2	4	3	3	3		3	3	3		2	2			3		2
ENSMUSG00000035031	ENSG00000157131	ENSRNOG00000007697	C8a	C8A	C8a	P07357	5	5	4	2		3	5	5	5	5	5	5	3	5	5	4	1	5	5	5	4	5	5	5	5	5	5	4		5	5	1.5				4	3	4	3	2	2		2
ENSMUSG00000029656	ENSG00000021852	ENSRNOG00000007639	C8b	C8B	C8b	P07358	5	5	5	1		2	4	5	5	5	5	5	2	5	5	4	1	5	5	5	5	4	5	5	5	5	5	4		5	5	5				4	3	4	3		2		3
ENSMUSG00000015083	ENSG00000176919	ENSRNOG00000028701	C8g	C8G	C8g	P07360	5	5	4	2		4	5	5	5	5	5	5	2	5	5	5	1	5	5	5	5	5	5	5	5	5	5	5		5	5	5				4	3	4	3		3		3
ENSMUSG00000022149	ENSG00000113600	ENSRNOG00000013736	C9	C9	C9	P02748	5	5	4	1		3	5	5	5	5	5	5	4	5	5	5	1	5	5	5	5	5	5	5	5	5	5	5		5	5	3.5	2.5	2		4	2	4	3
ENSMUSG00000028578	ENSG00000120159	ENSRNOG00000007299	Caap1	CAAP1	Caap1	Q9H8G2	2	3		2		3	3	3	4		1	2	4	4	3		3		3	3	4	3	3	4	3	3	4	4		3	2	3		1		2		2.5	3
ENSMUSG00000036707	ENSG00000135932	ENSRNOG00000017297	Cab39	CAB39	Cab39	Q9Y376	5	5	3	4		4	5	5	5	5	4	5	3	5	5	3	2	5	5	5	5	5	5	5	5	5	5	5		5	5	5	2	2.5	4	3	5	3	5	3	5		5
ENSMUSG00000021981	ENSG00000102547	ENSRNOG00000011603	Cab39l	CAB39L	Cab39l	Q9H9S4	3	5	2	3		1	4	5	4	5	4	4	2	4	3	1	1	4	5	4	5	3	4	3	4	3	3	3		4	5	5		2	3	3	3	4	3	2	3		5
ENSMUSG00000007907	ENSG00000145309	ENSRNOG00000001950	Cabs1	CABS1	Cabs1	Q96KC9	2	1		2		3	3						3	2	3	2		2	3			2	3	4		4		1		4	4												4
ENSMUSG00000024430	ENSG00000154040	ENSRNOG00000047436	Cabyr	CABYR	Cabyr	O75952		1												2				2	2						2	3		1			2												4
ENSMUSG00000034656	ENSG00000141837	ENSRNOG00000052707	Cacna1a	CACNA1A	Cacna1a	O00555		2		1		2	2		2	2	2	2	4	2	2	3			3		2	2			2	2		2						4
ENSMUSG00000040118	ENSG00000153956	ENSRNOG00000033531	Cacna2d1	CACNA2D1	Cacna2d1	P54289	2	4	3	4	3	2	4	5	3	4	4	4	2	2	4	2	2	4	4	5	4	4	4	4	2	4	5	4	1	4	4	2	2	4	3	4	3	2.5	4		2
ENSMUSG00000010066	ENSG00000007402	ENSRNOG00000015835	Cacna2d2	CACNA2D2	Cacna2d2	Q9NY47	4	2	3	2		3	3	3	2	2	3	2	3	3	2	1	2	3	3	3	2	4	2	2	4	4	3	2		2	3	2		3	4	4
ENSMUSG00000014226	ENSG00000116161	ENSRNOG00000002572	Cacybp	CACYBP	Cacybp	Q9HB71	5	5	5	5		4	5	5	5	5	4	5	4	5	5	4	1	5	5	5	5	5	5	5	5	5	5	5		5	5	3.5		3	5	5	5	3	5		5		5
ENSMUSG00000032076	ENSG00000182985	ENSRNOG00000018778	Cadm1	CADM1	Cadm1	Q9BY67	3	4	2	4		2	4	4	5	4	3	5	4	4	3	1	1	5	4	5	5	4	5	3	4	5	4	4		3	4	3		5	5	2.5		4	5		2		5
ENSMUSG00000064115	ENSG00000175161	ENSRNOG00000030840	Cadm2	CADM2	Cadm2	Q8N3J6		4	3	5		4	3		4	3	2	2	3	2	2	2	2	3		4	3	3	2		2	2	2	2		3		2		5	5
ENSMUSG00000005338	ENSG00000162706	ENSRNOG00000003365	Cadm3	CADM3	Cadm3	Q8N126	3	4	3	5		3	4	4	3	3	4	2	3	2	4	4	1	4	4	5	4	4	2	2	4	2	4	3		3	2	4		5	4	3		1.5
ENSMUSG00000054793	ENSG00000105767	ENSRNOG00000024243	Cadm4	CADM4	Cadm4	Q8NFZ8	2	4	3	5		4	4	3	3	3	3	5	2	3	2	3	4	3	4	4	4	4	4		4		4	3		3	4	3		5		2	4	2			3
ENSMUSG00000028222	ENSG00000104327	ENSRNOG00000007456	Calb1	CALB1	Calb1	P05937	4	2	3	4		3	3	2	4	2	1.5	5	4	4	4	3	1	4		3	2	2	3	2	2	3	4	3		2		4		5	5		5	2
ENSMUSG00000059588	ENSG00000064989	ENSRNOG00000054695	Calcrl	CALCRL	Calcrl	Q16602	4	3	3	2		2	3	2	3	3	3	4	3	4	3	3		3	3	3	3		4	3	3		4	3		3	4	3				3		3.5	5
ENSMUSG00000029761	ENSG00000122786	ENSRNOG00000010233	Cald1	CALD1	Cald1	Q05682	5	4	4	3		4	5	3	3	3	5	4	5	5	4	5	3	4	4	3	3	4	5	4	4	5	3	4	5	5	4	5		3	3.5	5	4	5	5	3	5		5
ENSMUSG00000032246	ENSG00000129007	ENSRNOG00000038202	Calml4	CALML4	Calml4	Q96GE6	3	4	4	3		3	5	2	4	4	2	5	4	3	2	2	3	3	3	4	2	5		2	4	2		2		3	3	4					4	1.5	2	2
ENSMUSG00000003814	ENSG00000179218	ENSRNOG00000003029	Calr	CALR	Calr	P27797	5	5	5	5	5	5	5	5	5	5	5	5	5	5	5	5	5	5	5	5	5	5	5	5	5	5	5	5	5	5	5	4.5	5	4	5	5	5	5	5	5	5		5
ENSMUSG00000029767	ENSG00000128595	ENSRNOG00000006197	Calu	CALU	Calu	O43852	5	5	5	4	4	5	5	5	5	5	5	5	4	5	5	5	2	5	5	5	5	5	5	5	5	5	5	5	3	5	5	3.5	5	4	5	5	5	5	5	5	5		5
ENSMUSG00000030272	ENSG00000134072	ENSRNOG00000021781	Camk1	CAMK1	Camk1	Q14012	5	5	3	3		2	4	5	4	4	3	4	2	4	4	2	1	4	5	5	3	4	5	5	5	5	3	3		4	5	4		1	3	4	3	3	3	4	3		3
ENSMUSG00000024617	ENSG00000070808	ENSRNOG00000018712	Camk2a	CAMK2A	Camk2a	Q9UQM7		2	4	5		3	4	2	3	2	3	3	3	2		3	3	2	2		2	3	2	2	3	3	2	3			3			5	3	3			2		2
ENSMUSG00000057897	ENSG00000058404	ENSRNOG00000052080	Camk2b	CAMK2B	Camk2b	Q13554	2	4	4	5		3	2	3	2	2	5	2	1	2	2	2	2	3	2	2	2	2	3	2	3	3	4	3		3	2	3		5	4	3	3	1	3		4		3
ENSMUSG00000021820	ENSG00000148660	ENSRNOG00000009783	Camk2g	CAMK2G	Camk2g	Q13555	4	4	4	5		3	5	5	4	4	3	4	2	4	4	3	1	3	4	5	4	3	5	4	5	3	4	4	4	4	5	5		5	3.5	5	2	3	4		2
ENSMUSG00000038128	ENSG00000152495	ENSRNOG00000020478	Camk4	CAMK4	Camk4	Q16566	2	3	4	3		3	3	2	2	2	2		4	2	4	1	1	3	3	3	2	3		2	2	3	2	4		2	4	3		5
ENSMUSG00000020785	ENSG00000004660	ENSRNOG00000018242	Camkk1	CAMKK1	Camkk1	Q8N5S9	2	3	3	3		2	2	2	3	2	2	2	3	3			1	4	2	2	4	2	3	2	2	4	2	2		3	3	3		4	2			1.5	2
ENSMUSG00000029471	ENSG00000110931	ENSRNOG00000001309	Camkk2	CAMKK2	Camkk2	Q96RR4	3	3	4	3		2	3	3	3	3	2	3	4	3	3	3	3	3	4	3	3	4	3	4	3	3	3	3		3	4	3		4				2
ENSMUSG00000071037	ENSG00000143919	ENSRNOG00000030629	Camkmt	CAMKMT	Camkmt	Q7Z624		2		2		2			3					2				3			2	2	2		2		2	1				2						1.5
ENSMUSG00000032936	ENSG00000164076	ENSRNOG00000058938	Camkv	CAMKV	Camkv	Q8NCB2		1		5		3	2	2	2	2			2	2	2	2	1	2	2	2		2		2		2	2	2			3	2		5	5			2
ENSMUSG00000021501	ENSG00000164615	ENSRNOG00000021911	Caml	CAMLG	Camlg	P49069	2	4		2		3	3	2	4	3	2	3	1	3	3	1	4	2	3	3	4	4	4	4	4	3	3	3		4	4	2		3		3		2	2				3
ENSMUSG00000026933	ENSG00000130559	ENSRNOG00000017883	Camsap1	CAMSAP1	Camsap1	Q5T5Y3	2	3	2	1		2	3	3	3	3	2	2	2	3	3	2	3	2	3	2	2	3	3	2	2	3	2	3		2	3	3		2	2	2		2					2
ENSMUSG00000041570	ENSG00000118200	ENSRNOG00000008741	Camsap2	CAMSAP2	Camsap2	Q08AD1	2	3	2	2		2	3	3	3	2	2	2	2	3	2	5	3	3	3	2	2	2	3	3	3	2	3	3		2	3	3		3	2	2	2	2.5	2				2
ENSMUSG00000044433	ENSG00000076826	ENSRNOG00000000986	Camsap3	CAMSAP3	Camsap3	Q9P1Y5	2	3	2	2		3	4	3	3	3	5	4	4	3	2	1	1	3	3	3	4	3	2	3	4	3	3	3		4	3	2		4			2	3	3.5	2			2
ENSMUSG00000020114	ENSG00000111530	ENSRNOG00000007834	Cand1	CAND1	Cand1	Q86VP6	5	5	5	5	3	5	5	5	5	5	5	5	4	5	5	4	3	5	5	5	5	5	5	5	5	5	5	5	3	5	5	2	4	5	5	4	4	4	5	5	5		5
ENSMUSG00000030319	ENSG00000144712	ENSRNOG00000010473	Cand2	CAND2	Cand2	O75155	2	3	4	1		1	4	3	3	3	3	2	1	3	4	2	1	3	3	4	3	3	4	3	3	5	2	3		2	4	3		2	4	5	2	2.5	3		2		2
ENSMUSG00000025575	ENSG00000171302	ENSRNOG00000003239	Cant1	CANT1	Cant1	Q8WVQ1	3	3	4	3		4	4	3	3	3	2	3	3	4	4	3	4	4	5	4	4	4	3	2	4	3	4	4		3	3	4				2		3
ENSMUSG00000028656	ENSG00000131236	ENSRNOG00000013492	Cap1	CAP1	Cap1	Q01518	5	2	5	5	5	5	2	5	5	5	5	5	5	4	5	5	4	5	5	5	5	2	5	5	4	5	5	5	4.5	3	5	5	5	5	5	5	5	4	5	5	5		5
ENSMUSG00000021373	ENSG00000112186	ENSRNOG00000043350	Cap2	CAP2	Cap2	P40123	5	5	2	5	2	2	5	5	5	5	5	4	3	4	4	3.5	1	5	5	5	4	4	5	4	5	5	4	4	2	4	5	2		5	4.5	5		1.5	2.5				3
ENSMUSG00000056737	ENSG00000042493	ENSRNOG00000013668	Capg	CAPG	Capg	P40121	5	5	5	3	4	5	5	5	5	5	5	5	3	5	5	5	3	5	5	5	5	5	5	5	5	5	5	5		5	5	4	5	3	4	5	5	2	5	4	5		4
ENSMUSG00000024942	ENSG00000014216	ENSRNOG00000020935	Capn1	CAPN1	Capn1	P07384	5	5	5	4	4	5	5	5	5	5	5	5	4	5	5	5	3	5	5	5	5	5	5	5	5	5	5	5	4	5	5	2		2	2	4	4	2	4	3	5		4
ENSMUSG00000026509	ENSG00000162909	ENSRNOG00000034015	Capn2	CAPN2	Capn2	P17655	5	5	4	4	4	5	5	5	5	5	5	5	3	5	5	5	3	5	5	5	5	5	5	5	5	5	5	5	4.5	5	5	4	4	4	3.5	5	5	3	5	4	5		4
ENSMUSG00000067276	ENSG00000077274	ENSRNOG00000004882	Capn6	CAPN6	Capn6	Q9Y6Q1	3	2	2	2		3	3	2	2	3	3	2	3	3	2	3	3	5	3	2	2	2	4	2	3	2	2	3		2	3	3	3
ENSMUSG00000021893	ENSG00000131375	ENSRNOG00000019273	Capn7	CAPN7	Capn7	Q9Y6W3	3	3	3	2		1	4	4	4	4	2	4	4	4	4	4	4	4	3	3	4	4	4	4	4	4	4	4		4	4	3		1	2	2		3	2		2
ENSMUSG00000027184	ENSG00000135387	ENSRNOG00000009152	Caprin1	CAPRIN1	Caprin1	Q14444	5	5	5	3		4	5	5	5	5	4	5	4	5	5	3	1	5	5	5	5	5	5	5	5	5	5	5		5	5	5		4	5	5	4	4	5	4	5		4
ENSMUSG00000015733	ENSG00000198898	ENSRNOG00000056207	Capza2	CAPZA2	Capza2	P47755	5	5	5	5	4	5	5	5	5	5	5	5	5	5	5	5	4	5	5	5	5	5	5	5	5	5	5	5	5	5	5	4	5	5	5	5	5	4	5	5	5		5
ENSMUSG00000028745	ENSG00000077549	ENSRNOG00000007330	Capzb	CAPZB	Capzb	P47756	5	5	5	5	5	5	5	5	5	5	5	5	5	5	5	5	4	5	5	5	5	5	5	5	5	5	5	5	4	5	5	4	5	5	4.5	5	5	5	5	4	5		5
ENSMUSG00000027556	ENSG00000133742	ENSRNOG00000010698	Car1	CA1	Car1	P00915	5	5	5	5	5	5	5	5	5	5	5	5	4	5	5	5	4	5	5	5	5	5	5	5	5	5	5	5		5	5	5	2	3		5	4	3	5		5		2
ENSMUSG00000032373	ENSG00000074410	ENSRNOG00000017766	Car12	CA12	Ca12	O43570		3	2	1		5	2	5	4	4	2	5	3	4	3	4	5	4	3	5	3	3	3	3	3	2	4	2		4	5	3	3				5
ENSMUSG00000038526	ENSG00000118298	ENSRNOG00000023162	Car14	CA14	Ca14	Q9ULX7		1		1		4	4		3	2	2		5	2	2				3	3		2		3				2		2	2	3		4	4.5	3	5	3	3
ENSMUSG00000027562	ENSG00000104267	ENSRNOG00000009629	Car2	CA2	Car2	P00918	5	5	5	5	5	5	5	5	5	5	5	5	5	5	5	5	5	5	5	5	5	5	5	5	5	5	5	5		5	5	5	2.5	5	4.5	5	5	5	5	2	5		4
ENSMUSG00000027559	ENSG00000164879	ENSRNOG00000010079	Car3	CA3	Ca3	P07451	5	5	4	1	3	3	4	5	5	5	5	3	2	5	4	4	1	4	5	5	5	4	5	5	5	3	4	4		5	5	4.5	2.5	1	4	4	5	5	5	3	3	1	3
ENSMUSG00000000805	ENSG00000167434	ENSRNOG00000002916	Car4	CA4	Ca4	P22748	5	3		3	3	4	4	3	3	3	3.5	5	2	4	2	1	1	4	4	4	4	4	3	3	4	3	3	3		4	3	4		3		3	3		5
ENSMUSG00000025317	ENSG00000174990	ENSRNOG00000019098	Car5a	CA5A	Ca5a	P35218		1	2					3		2	2	4	4				3					2						1									3	4
ENSMUSG00000031373	ENSG00000169239	ENSRNOG00000029330	Car5b	CA5B	Ca5b	Q9Y2D0	4	2		2		4	3	3	3	3	3	3	2	3	4	3	3	2	4	4	4	3	3		4	5	3	4		2	4			1	3	2	4	3	2	2			4
ENSMUSG00000041261	ENSG00000178538	ENSRNOG00000005669	Car8	CA8	Ca8	P35219	2	3	4	1		2	3		3	2	2	4	3	4		3	2	4	3	3	3	3	2	3	4	5		1			3	2	2	2		3		3	4
ENSMUSG00000037960	ENSG00000165233	ENSRNOG00000016560	Card19	CARD19	Card19	Q96LW7	4	4	4	2		3	4	4	3	4	4	4	1	4	4	1	4	4	4	4	5	4	4	3	4	4	4	3		3	4	2		1		4	3	3.5	3		2		2
ENSMUSG00000041849	ENSG00000132357	ENSRNOG00000001271	Card6	CARD6	Card6	Q9BX69	2	2	3	2		2	2	2	2	2	2	2	2	2				2			2	2	2	2	2	2	2	2		2	2	2						2
ENSMUSG00000008393	ENSG00000153048	ENSRNOG00000002610	Carhsp1	CARHSP1	Carhsp1	Q9Y2V2	5	5	4	4	1	4	5	5	5	5	5	5	5	5	5	4	1	5	5	5	5	5	5	5	5	5	5	5		5	5	5		5	5	5	4	4	5	5	5		5
ENSMUSG00000032185	ENSG00000142453	ENSRNOG00000031129	Carm1	CARM1	Carm1	Q86X55	4	4	4	2		3	4	5	5	4	3	4	3	5	4	1	5	5	5	4	4	4	5	5	5	4	4	4		5	5	5		3	4	4		4	3	3	4		3
ENSMUSG00000021338	ENSG00000079691	ENSRNOG00000016576	Carmil1	CARMIL1	Carmil1	Q5VZK9	4	4	4	1		3	5	4	4	4	2	4	4	4	4	5	4	4	4	4	4	5	3	4	4	5	4	4		5	3	4		2			3	2	4	2			2
ENSMUSG00000024726	ENSG00000156017	ENSRNOG00000012872	Carnmt1	CARNMT1	Carnmt1	Q8N4J0		2	5	2		3	3	2	3	3	1	2	3	3	2				2	2	3	4	3		3	3	3	2		2	3	2				3		3
ENSMUSG00000056228	ENSG00000134905	ENSRNOG00000014526	Cars2	CARS2	Cars2	Q9HA77	4	5	4	1		3	4	4	4	4	3	4	1	4	4	4	2	3	3	4	4	4	3	3	4	3	5	4		3	4	4		3	2	4	3	1.5	1.5		3
ENSMUSG00000078676	ENSG00000108349	ENSRNOG00000009716	Casc3	CASC3	Casc3	O15234	3	3	2	2		3	2		3	2		2	3	3	2	3	3	4	3	3	2	3	3	3	3	2	3	3		3	4			1		2.5		2
ENSMUSG00000031012	ENSG00000147044	ENSRNOG00000060946	Cask	CASK	Cask	O14936	4	4	4	3		4	3	5	4	5	3	5	1	4	4	1	1	4	5	4	3	5	5	4	5	4	4	4	1.5	5	5	4	2	4	3	2	3	4	4	3
ENSMUSG00000033597	ENSG00000167971	ENSRNOG00000003195	Caskin1	CASKIN1	Caskin1	Q8WXD9	2	2	2	3		2	2	2	2		1		2	2	2	2	2	3		2	2	2	2	2	3	2	2	2			2	3		5	4						2
ENSMUSG00000034471	ENSG00000177303	ENSRNOG00000004310	Caskin2	CASKIN2	Caskin2	Q8WXE0	3	4		3		4	3	4	3	3	2	3	4	3	3	3	2	4	4	4	4	3	4	3	3	4	3	3		3	4	3		2		3		2.5	3	2
ENSMUSG00000029863	ENSG00000106144	ENSRNOG00000016707	Casp2	CASP2	Casp2	P42575	3	2	3	2		3	3	2	3	2	2		3	4	3	3	2	3	2	3	2	2	3	3	2	3	2	3		3	4	3						2			3		2
ENSMUSG00000031628	ENSG00000164305	ENSRNOG00000010475	Casp3	CASP3	Casp3	P42574	4	4	5	3		4	5	4	4	4	3	3	3	5	5	1	4	5	4	4	4	5	4	4	5	3	4	5		5	4	5		3	2	3	4	5	3	2	5		3
ENSMUSG00000025076	ENSG00000165806	ENSRNOG00000056216	Casp7	CASP7	Casp7	P55210	4	4	4	4		4	5	4	5	4	3	4	4	5	3	4	1	4	4	4	4	5	4	4	5	4	4	4		4	4	5			5	3	2	4	2		3		2
ENSMUSG00000026029	ENSG00000064012	ENSRNOG00000012331	Casp8	CASP8	Casp8	Q14790	3	3	3	3		3	2	4	3	4	1.5	5	4	3	4	3	3	3	4	4	3	3	3	4	4	3	3	4		4	3	4				3	3	2	3		4		2
ENSMUSG00000028914	ENSG00000132906	ENSRNOG00000012944	Casp9	CASP9	Casp9	P55211	3	3		2		4	3	2	3	3	2	3	3	3	2	3		2	3	4	2	3	3	2	3	4	3	3			2	2		1.5		3		3
ENSMUSG00000007122	ENSG00000143318	ENSRNOG00000006930	Casq1	CASQ1	Casq1	P31415	3	3	2	1			4	3	3	3	3		1	3	3	1	1	4	4			3	4	4	3	2		3			2	4	4			4			4			5
ENSMUSG00000027861	ENSG00000118729	ENSRNOG00000016243	Casq2	CASQ2	Casq2	O14958	3	3	4	2.5		3	3	4	3	2	5		3	3	3	1	3	3	4	4	2	2	3	2	3	3	4	3		3	3	3				5	3		5			2	2
ENSMUSG00000051980	ENSG00000036828	ENSRNOG00000002265	Casr	CASR	Casr	P41180	2	1		2.5		3	2			2		4	2	2	2	2	2		2					2	3		2	1									2
ENSMUSG00000021585	ENSG00000153113	ENSRNOG00000010286	Cast	CAST	Cast	P20810	5	5	5	3	3	5	3	3	2	5	5	5	4	3	3	4	2	5	5	3	3	3	3	3	3	3	5	4	1.5	3	3	3	2	2	3	5		4	5	3	4		4
ENSMUSG00000020424	ENSG00000239282	ENSRNOG00000006740	Castor1	CASTOR1	Castor1	Q8WTX7		1		3									2		2			3								2		1								2			2
ENSMUSG00000015944	ENSG00000274070	ENSRNOG00000001484	Castor2	CASTOR2	Castor2	A6NHX0	2	3		2		3	3	3	3	3	2	3	3	4	3	3	2	4	3	3	2	3	4	3	3	4	3	3		3	3	2		2		2	2
ENSMUSG00000027187	ENSG00000121691	ENSRNOG00000008364	Cat	CAT	Cat	P04040	5	5	5	4	5	5	5	5	5	5	5	5	5	5	5	5	4	5	5	5	5	5	5	5	5	5	5	5	1.5	5	5	5	2	4	3.5	5	5	5	5	4	5		4
ENSMUSG00000007655	ENSG00000105974	ENSRNOG00000056836	Cav1	CAV1	Cav1	Q03135	5	5	4	3	5	5	5	5	5	5	5	5	3	5	5	5	1	5	5	5	5	5	5	4	5	5	5	5	5	5	5	4		2		5	4	4	5	5	4	1	5
ENSMUSG00000000058	ENSG00000105971	ENSRNOG00000057713	Cav2	CAV2	Cav2	P51636	4	4		3		4	3	4	4	4	5	3	4	5	4	3		3	4	4	2	3	5	3	5	3	4	4	4	4	4	3				4	3	2	5	3	3		3
ENSMUSG00000062694	ENSG00000182533	ENSRNOG00000005798	Cav3	CAV3	Cav3	P56539											4					1																				5			4
ENSMUSG00000004044	ENSG00000177469	ENSRNOG00000019778	Cavin1	CAVIN1	Cavin1	Q6NZI2	5	5	5	3	5	5	5	5	5	5	5	5	4	5	5	5	2	5	5	5	5	5	5	5	5	5	5	5	5	5	5	5	4	3	2.5	5	4	3	5	5	4	4	5
ENSMUSG00000045954	ENSG00000168497	ENSRNOG00000025895	Cavin2	CAVIN2	Cavin2	O95810	5	5	4	2	4	4	5	5	5	5	5	4	4	5	5	4	2	5	5	5	5	5	5	5	5	5	5	5	4	5	5	3.5		2		5	3	3	5	4	4		2
ENSMUSG00000037060	ENSG00000170955	ENSRNOG00000017914	Cavin3	CAVIN3	Cavin3	Q969G5	5	5	4	1	3	4	5	5	5	5	5	5	2	5	5	5	1	5	5	5	5	5	5	5	5	5	5	5	1	5	5	5	2.5	1		5		3.5	5	2		1	4
ENSMUSG00000028348	ENSG00000170681	ENSRNOG00000008027	Cavin4	CAVIN4	Cavin4	Q5BKX8		1					2		2		4		2	2		1		2	3	2		5	2	2	4		3	1		2	2	2				5			3.5
ENSMUSG00000031885	ENSG00000067955	ENSRNOG00000014647	Cbfb	CBFB	Cbfb	Q13951	2	2	5	4		3	4	2	5	4	3	4	4	4	5	5	4	4	4	5	4	5	5	5	5	4	4	5		5	4	5	3	3		4	3	4	3	4	5		4
ENSMUSG00000034342	ENSG00000110395	ENSRNOG00000008444	Cbl	CBL	Cbl	P22681	4	3	5	1		2	3	3	3	3	2	3	3	4	4	4	4	4	3	3	3	4	4	4	3	4	3	4		4	4	4		3		3		3	3		3		3
ENSMUSG00000020659	ENSG00000105879	ENSRNOG00000007253	Cbll1	CBLL1	Cbll1	Q75N03		3	3	2		4	3	3	4	3	2	3	3	4	4	4	4	4	2	4	3	3	3	4	3	4	3	3		3	3	3		1		2		1
ENSMUSG00000022947	ENSG00000159231	ENSRNOG00000001701	Cbr3	CBR3	Cbr3	O75828	5	5	4	4	4	4	5	5	5	5	4	5	5	5	5	4	1	4	5	5	5	5	5	4	5	5	4	5		5	5	5	2	5	4	4	3	4	5		3		2
ENSMUSG00000031641	ENSG00000145439	ENSRNOG00000024411	Cbr4	CBR4	Cbr4	Q8N4T8	4	5	4	1		4	5	5	5	5	4	5	5	5	4	1	1	4	5	5	5	5	4	5	5	5	5	5		5	5	4		4	4	5	5	4	4		3		4
ENSMUSG00000018666	ENSG00000108468	ENSRNOG00000008689	Cbx1	CBX1	Cbx1	P83916	5	5	5	2		5	5	5	5	5	4	5	5	5	5	1	1	5	5	5	5	5	5	5	5	5	5	5		5	5	2	3	3	5	4	4	4	5		2		3
ENSMUSG00000025578	ENSG00000141570	ENSRNOG00000048113	Cbx8	CBX8	Cbx8	Q9HC52	3	3	2	4		2	3	3	3	2	3	3	3	3	2	3	3	2	3	3	2	3	2	2	3	3	3	3		3	2	4		1	3			2	3
ENSMUSG00000028582	ENSG00000154222	ENSRNOG00000008634	Cc2d1b	CC2D1B	Cc2d1b	Q5T0F9	3	4	3	1		2	3	4	4	4	3	4	4	4	4	4	3	4	4	4	4	4	4	3	4	4	4	4		4	4	4		1	3	3	2	3	3	4	4		4
ENSMUSG00000020074	ENSG00000060339	ENSRNOG00000000397	Ccar1	CCAR1	Ccar1	Q8IX12	4	4	4	1		3	4	4	5	5	3	4	2	5	5	2	1	5	5	5	4	5	4	4	4	5	4	5		5	5	4		3	4	4	2	2	4	2	3		3
ENSMUSG00000033712	ENSG00000158941	ENSRNOG00000018295	Ccar2	CCAR2	Ccar2	Q8N163	4	4	5	2		4	5	4	5	4	3	4	3	5	4	2.5	2	4	5	4	4	5	5	4	4	5	5	5		4	5	4		4	4	4	3	2	4	4	4		4
ENSMUSG00000063605	ENSG00000135736	ENSRNOG00000025843	Ccdc102a	CCDC102A	Ccdc102a	Q96A19	3	4	2	2.5		5	5	5	5	3	2.5	3	3	4	4	4	3	3	5	5	4	4	4	4	4	5	3	4		3	5	5				2		1.5	2
ENSMUSG00000042111	ENSG00000136710	ENSRNOG00000013234	Ccdc115	CCDC115	Ccdc115	Q96NT0	4	5	4	3		2	4	5	5	5	2	4	4	4	4	4	5	4	3	5	4	4	5	4	5	4	3	4		2	4	3		2	4	4	2	4	2	4	4		4
ENSMUSG00000019659	ENSG00000160799	ENSRNOG00000020946	Ccdc12	CCDC12	Ccdc12	Q8WUD4	4	5	4	3		2	5	5	5	5	2	4	5	5	5	5	4	4	5	5	5	5	5	4	5	5	5	5		5	5	5		3	4	4		4	2.5		4		4
ENSMUSG00000007721	ENSG00000007080	ENSRNOG00000018932	Ccdc124	CCDC124	Ccdc124	Q96CT7	5	4	5	1		2	4	5	5	5	3	4	2	5	5	3	1	5	4	4	5	5	5	5	5	5	5	5		5	5	5		4	4	4		3	3		3		2
ENSMUSG00000021578	ENSG00000164366	ENSRNOG00000012775	Ccdc127	CCDC127	Ccdc127	Q96BQ5	3	4	5	1		5	4	3	4	3	4	4	4	4	3	5	5	4	4	5	4	3	4	3	4	3	4	4		4	3	4		3	3	5		2	4
ENSMUSG00000068114	ENSG00000100147	ENSRNOG00000007262	Ccdc134	CCDC134	Ccdc134	Q9H6E4	3	4	3	2		2	4	3	4	3	2	2	4	4	4	3	5	3		3	5	4		3	4	4	4	3		3	3	3		3		3		4	3		4		3
ENSMUSG00000029769	ENSG00000128596	ENSRNOG00000007100	Ccdc136	CCDC136	Ccdc136	Q96JN2	3	2	4	2		2	2	2	4	3		2	3	2	3	2		2		2	2	4		2	2	3	4	2		4	4	3		3	3						2		3
ENSMUSG00000049957	ENSG00000185298	ENSRNOG00000048712	Ccdc137	CCDC137	Ccdc137	Q6PK04		1	4	2.5			2	2	3			2	2	3		2	2	2	2			2			2			3				2				2		3
ENSMUSG00000044033	ENSG00000163492	ENSRNOG00000012580	Ccdc141	CCDC141	Ccdc141	Q6ZP82	2	3	2	2		2	3	2	3	3	3	3	5	3	3	2	3	3	3	2	2	3	2	4	4	2	2	2		3	2	4		2		4	2	2	4	2	3
ENSMUSG00000024018	ENSG00000198937	ENSRNOG00000000531	Ccdc167	CCDC167	Ccdc167	Q9P0B6		3									1		4			3				2			3			3		1		2				3	4	4	3	4		4	3		4
ENSMUSG00000019767	ENSG00000120262	ENSRNOG00000024280	Ccdc170	CCDC170	Ccdc170	Q8IYT3		3		1		2	3	2	5	2	2	3	3	2	2	1	1	2	2		2	3			3	2		2		2	3	2							4
ENSMUSG00000031143	ENSG00000101997	ENSRNOG00000010846	Ccdc22	CCDC22	Ccdc22	O60826	5	5	5	1		3	5	5	4	5	4	5	3	5	5	2	5	5	4	5	5	5	5	5	5	5	5	5		4	5	4		3	3	4	4	2	2	3	4		4
ENSMUSG00000022035	ENSG00000147419	ENSRNOG00000015939	Ccdc25	CCDC25	Ccdc25	Q86WR0	5	4	5	1		4	5	5	5	4	3	4	5	4	5	4	5	4	5	5	4	5	5	4	5	4	4	4		5	4	5		3		4	4	3	3		3		3
ENSMUSG00000059554	ENSG00000024862	ENSRNOG00000053347	Ccdc28a	CCDC28A	Ccdc28a	Q8IWP9	3	3		1		1	3	4	4	3		3	3	3		3	2	3	4	3	4	3	3	4	3	3	3	3		3	3	2		4		2
ENSMUSG00000020925	ENSG00000180329	ENSRNOG00000002748	Ccdc43	CCDC43	Ccdc43	Q96MW1	5	4	5	2		4	4	4	4	4	3	3	3	5	3	3	4	4	4	4	3	3	4	4	4	4	4	4		2	3			3		4		4	2		2		2
ENSMUSG00000078622	ENSG00000108588	ENSRNOG00000009006	Ccdc47	CCDC47	Ccdc47	Q96A33	5	5	5	2		4	5	5	5	5	4	5	3	5	5	2	3	5	5	5	5	5	4	4	5	5	5	5		5	5	5		3	3	4	4	4	4	5	4		4
ENSMUSG00000038127	ENSG00000152492	ENSRNOG00000001930	Ccdc50	CCDC50	Ccdc50	Q8IVM0	4	4	2	1		2	4	4	5	5	4	4	4	4	4	4	4	4	4	4	4	4	5	5	4	4	4	5		4	4	5		4		4		3	2	2	4		3
ENSMUSG00000025645	ENSG00000164051	ENSRNOG00000020688	Ccdc51	CCDC51	Ccdc51	Q96ER9	4	4	4	1		3	4	4	4	4	4	4	4	4	3	3	3	3	3	4	4	4	3	3	4	4	4	4		4	4	4		2	2	4	3	2		3	4		3
ENSMUSG00000048701	ENSG00000108091	ENSRNOG00000024019	Ccdc6	CCDC6	Ccdc6	Q16204	5	5	4	4		4	5	5	5	5	4	4	1	5	5	1.5	1	5	5	5	5	5	5	4	5	5	4	5		5	5	4		3		4		2	2	4	3		2
ENSMUSG00000041117	ENSG00000169515	ENSRNOG00000027936	Ccdc8	CCDC8	Ccdc8	Q9H0W5	2	3	3	2		2	3	3	4	2	2	3	2	2	2	1	3	2	2	2	3	2	3	2	2	3	2	2		2	3	2				2.5		2
ENSMUSG00000024732	ENSG00000110104	ENSRNOG00000020925	Ccdc86	CCDC86	Ccdc86	Q9H6F5	2	2	4	2		4	3	3	4		3	3	4	4	4	4	3	3	3	3	3	2	4	3	3	3	3	4		3	4	2						3	3
ENSMUSG00000047810	ENSG00000168071	ENSRNOG00000024931	Ccdc88b	CCDC88B	Ccdc88b	A6NC98	3	2	4	1		3	3	3	2	3	3	3	3	3	4	4	2	3	3	3	3	2	3	4	3	2	4	4	1	4	2	4						3			2
ENSMUSG00000021182	ENSG00000015133	ENSRNOG00000004482	Ccdc88c	CCDC88C	Ccdc88c	Q9P219	2	2	3	1		3	3	2	4	2	2	2	3	3	3	2	3	2	3	2	2	2	4	3	4	3	2	3		3	2	3		2				2		2	2		2
ENSMUSG00000030613	ENSG00000137500	ENSRNOG00000009462	Ccdc90b	CCDC90B	Ccdc90b	Q9GZT6	4	5	4	3		2	4	4	4	4	5	5	2	4	4	2	4	5	4	4	5	4	4	4	4	5	5	4		4	5	4		2		4	4	3	4		2		3
ENSMUSG00000030301	ENSG00000123106	ENSRNOG00000001847	Ccdc91	CCDC91	Ccdc91	Q7Z6B0	4	4		2		4	4	4	4	3	3	4	4	4	3	4	4	3	4	4	4	4	4	4	4	4	4	4		4	4	5		2		4	3	3	2		2		3
ENSMUSG00000026339	ENSG00000125633	ENSRNOG00000002514	Ccdc93	CCDC93	Ccdc93	Q567U6	5	5	4	2		2	4	4	5	4	3	5	5	5	4	5	4	4	4	4	4	5	4	4	4	4	5	4		4	4	4		3	3	4	4	4	3	3	4		2
ENSMUSG00000002608	ENSG00000142039	ENSRNOG00000020675	Ccdc97	CCDC97	Ccdc97	Q96F63	3	3	4	2		3	3	3	4	3	2	3	3	4	4	3	2	4	4		3	3	3	3	3	3	3	4		3	4	4			3	3		3			2		3
ENSMUSG00000000378	ENSG00000136280	ENSRNOG00000060825	Ccm2	CCM2	Ccm2	Q9BSQ5	4	3	4	1		3	4	3	3	3	2	3	4	4	4	4	3	3	3	3	3	3	4	3	3	4	3	3		3	3	3		2		2		3			4
ENSMUSG00000034165	ENSG00000112576	ENSRNOG00000050258	Ccnd3	CCND3	Ccnd3	P30281	2	1		1.5			2							3				3				2		2				1				3					2	2			3
ENSMUSG00000021258	ENSG00000090061	ENSRNOG00000006985	Ccnk	CCNK	Ccnk	O75909	3	3	5	2		2	4	4	4	3	2	3	4	4	5	4	4	4	4	4	3	4	3	4	4	4	4	4		3	4	4		2	3			3	2.5		4		4
ENSMUSG00000027829	ENSG00000163660	ENSRNOG00000011586	Ccnl1	CCNL1	Ccnl1	Q9UK58	2	3		2		2	2	3	3	2	2	2	3	4	3	4		3	2	3	2	3	2	2	2	2	3	3		2	3							1
ENSMUSG00000011960	ENSG00000129315	ENSRNOG00000053054	Ccnt1	CCNT1	Ccnt1	O60563	2	3	4	2		3	3	3	4	3	1	3	3	4	3	3	3	3	3	3	3	5	3	3	3	3	3	4		3	4	3		1		2		2.5	2.5
ENSMUSG00000024286	ENSG00000108100	ENSRNOG00000018123	Ccny	CCNY	Ccny	Q8ND76	4	4	4	3		3	4	4	4	4	3	4	4	3	3	1	1	5	4	4	3	4	4	4	3	4	4	4		4	4	4		4	3	3	3	3	3		3		3
ENSMUSG00000034563	ENSG00000260916	ENSRNOG00000053428	Ccpg1	CCPG1	Ccpg1	Q9ULG6	3	3	5	3		5	2	3	2	2	2	2	4	4	2	2	4	5	4	2	4	3	4	4	5	2	3	2		2	3	3		2		3		2		2
ENSMUSG00000034108	ENSG00000173992	ENSRNOG00000047816	Ccs	CCS	Ccs	O14618	5	5	5	3	3	4	5	5	5	5	4	4	4	5	5	3	1	5	4	5	5	5	5	5	5	5	4	5		4	5	2.5		3	3.5	4	4	4	4		3		4
ENSMUSG00000034024	ENSG00000166226	ENSRNOG00000021317	Cct2	CCT2	Cct2	P78371	5	5	5	5	4	5	5	5	5	5	5	5	5	5	5	5	4	5	5	5	5	5	5	5	5	5	5	5	3	5	5	3	4	5	5	5	5	5	5	5	5		5
ENSMUSG00000001416	ENSG00000163468	ENSRNOG00000019090	Cct3	CCT3	Cct3	P49368	5	5	5	5	4	5	5	5	5	5	5	5	5	5	5	5	4	5	5	5	5	5	5	5	5	5	5	5	4	5	5	3.5	5	5	5	5	5	5	5	5	5		5
ENSMUSG00000007739	ENSG00000115484	ENSRNOG00000009642	Cct4	CCT4	Cct4	P50991	5	5	5	5	3	5	5	5	5	5	5	5	5	5	5	5	4	5	5	5	5	5	5	5	5	5	5	5	4	5	5	3	4	5	5	5	5	5	5	5	5		5
ENSMUSG00000022234	ENSG00000150753	ENSRNOG00000011632	Cct5	CCT5	Cct5	P48643	5	5	5	5	3	5	5	5	5	5	5	5	5	5	5	5	4	5	5	5	5	5	5	5	5	5	5	5	4	5	5	3	4	5	5	5	5	5	5	5	5		5
ENSMUSG00000029447	ENSG00000146731	ENSRNOG00000000923	Cct6a	CCT6A	Cct6a	P40227	5	5	5	5	3	5	5	5	5	5	5	5	5	5	5	5	5	5	5	5	5	5	5	5	5	5	5	5	4	5	5	4	4	5	5	5	5	5	5	5	5		5
ENSMUSG00000020698	ENSG00000132141	ENSRNOG00000007523	Cct6b	CCT6B	Cct6b	Q92526		3	3	1		4	2	4	3	3	2	4	4	4	3	2	2	4	5		3	2	4	4	3	5	4	3		3	3					2		3	2.5				4
ENSMUSG00000030007	ENSG00000135624	ENSRNOG00000015630	Cct7	CCT7	Cct7	Q99832	5	5	5	5	2	5	5	5	5	5	5	5	5	5	5	4	4	5	5	5	5	5	5	5	5	5	5	5	4	5	5	3.5	4	5	5	5	5	4	5	5	5		5
ENSMUSG00000025613	ENSG00000156261	ENSRNOG00000001592	Cct8	CCT8	Cct8	P50990	5	5	5	5	4	5	5	5	5	5	5	5	5	5	5	5	4	5	5	5	5	5	5	5	5	5	5	5	3	5	5	3	4	5	5	5	5	5	5	5	5		5
ENSMUSG00000046186	ENSG00000156535	ENSRNOG00000025332	Cd109	CD109	Cd109	Q6YHK3	4	3	3	1	2	2	4	5	3	3	4	3	1	4	4	2	4	4	4	4	3	4	5	4	4	3	3	3		3	5	3	4	2		2	2	1	2				3
ENSMUSG00000051439	ENSG00000170458	ENSRNOG00000017819	Cd14	CD14	Cd14	P08571	5	5	5	1	4	4	5	5	5	5	4	5	4	5	5	4	1	5	5	5	5	5	5	5	5	5	5	5		5	5	5				2		1.5	3.5
ENSMUSG00000008845	ENSG00000177575	ENSRNOG00000010253	Cd163	CD163	Cd163	Q86VB7	5	5	3	1	3	3	5	4	4	5	3	3	4	5	4	3	1	5	3	4	4	4	4	5	4	5	3	4		5	4	5				4		3	2	3	2
ENSMUSG00000022661	ENSG00000091972	ENSRNOG00000002141	Cd200	CD200	Cd200	P41217	2	4	2	4		4	4	4	5	4	3	3	4	4	4	1	3	5	4	3	5	4	5	4	4	4	4	4		4	5	4	5	4		4	3	2	5		4		4
ENSMUSG00000042502	ENSG00000169217	ENSRNOG00000017201	Cd2bp2	CD2BP2	Cd2bp2	O95400	3	3	3	2		2	4	2	4	3	2	2	4	4	4	4	4	4	3	3	4	4	3	4	4	4	4	5		3	4	3		3	4	3		3	3		4		4
ENSMUSG00000016494	ENSG00000174059	ENSRNOG00000045558	Cd34	CD34	Cd34	P28906	5	5	4	1		5	4	5	5	5	5	4	1	4	5	4	1	5	5	5	5	3	5	5	5	5	2	4		4	5	5		3		5	3	3	5	3			4
ENSMUSG00000029084	ENSG00000004468	ENSRNOG00000003069	Cd38	CD38	Cd38	P28907	4	4	5	1		3	4	5	4	4	3	4	4	5	5	4	3	3	5	4	4	5	2	5	4	2	4	5		4	4	5		3		4	3	4	4	3	5
ENSMUSG00000005087	ENSG00000026508	ENSRNOG00000006094	Cd44	CD44	Cd44	P16070	5	5	5	3	4	5	5	5	5	5	5	4	3	5	5	5	4	5	5	5	5	5	5	5	5	5	5	5		5	5	3.5		2	4	4		1.5	4		5
ENSMUSG00000015355	ENSG00000117091	ENSRNOG00000004737	Cd48	CD48	Cd48	P09326	2	4	4	3		3	4		2	2	3		3	4	5	2	3	2	3	2	2	4	2	4	3	2	3	5		4		4						2	4		4
ENSMUSG00000026399	ENSG00000196352	ENSRNOG00000003927	Cd55	CD55	Cd55	P08174	4	4	4	1		2	4	5	4	4	4	5	1	4	4	4	1	5	3	5	4	4	5	5	5	4	5	4		5	5	4				2		2	3
ENSMUSG00000015854	ENSG00000073754	ENSRNOG00000023068	Cd5l	CD5L	Cd5l	O43866	5	5	4	2		3	4	4	5	5	3	4	2	4	4	4	1	5	3	5	5	4	4	5	5	4	4	4		5	4	5				3		4	2.5
ENSMUSG00000024610	ENSG00000019582	ENSRNOG00000018735	Cd74	CD74	Cd74	P04233	4	5	5	1	2	5	5	5	5	5	4	5	3	5	5	4	1	4	4	5	5	5	4	5	5	5	4	5		5	5	5				2		3	4		5
ENSMUSG00000037706	ENSG00000110651	ENSRNOG00000020451	Cd81	CD81	Cd81	P60033	5	5	5	5	5	5	5	5	5	5	5	5	5	5	5	5	4	5	5	5	5	5	5	5	5	5	5	5	5	5	5	5	4	5	4	5	5	5	4	5	5		5
ENSMUSG00000027215	ENSG00000085117	ENSRNOG00000000047	Cd82	CD82	Cd82	P27701	4	3	3	2		2	5	4	4	4	3	4	4	5	5	4	4	4	4	4	5	4	4	4	5	3	4	3		4	3	4	4	4	3	4	4	3	4	4	5		3
ENSMUSG00000030342	ENSG00000010278	ENSRNOG00000019556	Cd9	CD9	Cd9	P21926	3	5	5	5	5	5	5	5	5	5	5	5	3	5	5	5	5	5	5	5	5	5	5	5	5	5	5	5	4	5	5	5	5	5	4	5	4	4	5	4	5		4
ENSMUSG00000021982	ENSG00000102543	ENSRNOG00000012209	Cdadc1	CDADC1	Cdadc1	Q9BWV3		1										2	2				3	2									3	1										3
ENSMUSG00000039128	ENSG00000151465	ENSRNOG00000017770	Cdc123	CDC123	Cdc123	O75794		3	3	2		3	3	3	3	2	2	2	3	3	4	3	3	3	4	2	2	3	3	3	3	4	2	4		3	3	3			4	2	2	4		4	4		3
ENSMUSG00000038416	ENSG00000130177	ENSRNOG00000017536	Cdc16	CDC16	Cdc16	Q13042	4	4	4	2		4	4	4	4	4	2	3	4	4	4	4	4	4	4	4	4	4	4	3	4	4	4	4		4	4	4		2	2.5	2	3	4	3	2	3		3
ENSMUSG00000024370	ENSG00000094880	ENSRNOG00000024241	Cdc23	CDC23	Cdc23	Q9UJX2	5	4	3	2		2	5	5	5	5	2	5	4	4	4	5	4	5	5	5	4	5	5	4	5	5	5	3		5	5	5		2	2	3	2	3	3		3		3
ENSMUSG00000066149	ENSG00000176386	ENSRNOG00000029785	Cdc26	CDC26	Cdc26	Q8NHZ8	4	4	4	3.5		5	3	4	4	5	2	4	4	4	4	4	4	4	4	5	4	4	4		4	4	4	4		4	4	3	2	3	4	4		4	4
ENSMUSG00000020687	ENSG00000004897	ENSRNOG00000005904	Cdc27	CDC27	Cdc27	P30260	4	3	2	2		3	3	3	3	4	2	4	3	3	3	4	2	3	2	3	4	3	3	3	3	3	3	4		3	4	2		2		2		2	2
ENSMUSG00000020307	ENSG00000099804	ENSRNOG00000060530	Cdc34	CDC34	Cdc34	P49427	4	4	4	3.5		4	4	4	4	4	4	3	4	4	4	4	2	4	3	4	4	4	3	5	4	5	3	3		4	4	3		3		3		4
ENSMUSG00000019471	ENSG00000105401	ENSRNOG00000033426	Cdc37	CDC37	Cdc37	Q16543	5	5	5	5	2	5	5	5	5	5	5	5	4	5	5	4	4	5	5	5	5	5	5	5	5	5	5	5		5	5	3	3	3	5	5	5	3	5	5	5		5
ENSMUSG00000024780	ENSG00000106993	ENSRNOG00000010967	Cdc37l1	CDC37L1	Cdc37l1	Q7L3B6	4	4	4	3		3	4	3	4	4	3	4	4	4	4	3	4	4	4	3	4	4	3	3	4	4	4	4		4	4	3		2		4		3					4
ENSMUSG00000038446	ENSG00000168438	ENSRNOG00000000581	Cdc40	CDC40	Cdc40	O60508	3	4	4	2		2	4	4	4	4	2	4	4	4	4	4	4	3	4	5	4	4	3	5	3	4	4	4		4	4	4		1	2	2		3.5	4
ENSMUSG00000006699	ENSG00000070831	ENSRNOG00000013536	Cdc42	CDC42	Cdc42	P60953	5	5	3	5	4	5	5	5	5	5	5	5	5	5	5	5	5	5	5	5	5	5	5	5	5	5	5	5	4	5	5	4	4	3	5	5	5	4	5	5	5		5
ENSMUSG00000026490	ENSG00000143776	ENSRNOG00000002841	Cdc42bpa	CDC42BPA	Cdc42bpa	Q5VT25	2	4	2	1		3	2	3	3	4	3	3	2	3	3	3	3	3	4	4	2	3	4	3	2	4	2	3	2	3	4	4		3	2	2	2	2	3		2
ENSMUSG00000021279	ENSG00000198752	ENSRNOG00000009675	Cdc42bpb	CDC42BPB	Cdc42bpb	Q9Y5S2	4	4	3	3		3	5	4	4	5	4	4	1	4	4	2	1	5	5	4	4	4	5	4	4	5	4	4	1	4	5	4		3	2	4	2	2	4	3	3		3
ENSMUSG00000024769	ENSG00000171219	ENSRNOG00000027456	Cdc42bpg	CDC42BPG	Cdc42bpg	Q6DT37	2	2	2	3		3	3	3	3	2	3	2	3	2	2	2	2	3	2	3	3	3	3		3	2	2	2		3	2	2		2		2	2	3	4	3	2
ENSMUSG00000049521	ENSG00000128283	ENSRNOG00000008517	Cdc42ep1	CDC42EP1	Cdc42ep1	Q00587	5	4	4	1		3	5	3	3	4	3	3	3	4	4	1	1	4	4	4	5	4	5	4	4	4	3	4		3	4	4		3		4	2	3	4		2
ENSMUSG00000041598	ENSG00000179604	ENSRNOG00000028946	Cdc42ep4	CDC42EP4	Cdc42ep4	Q9H3Q1	5	4	5	3		3	5	4	5	4	3	4	5	4	4	1	2	4	4	5	4	5	5	5	5	5	3	5		4	5	5		4	4	3		2	4	2	3
ENSMUSG00000023932	ENSG00000096401	ENSRNOG00000019975	Cdc5l	CDC5L	Cdc5l	Q99459	4	4	5	1		3	5	5	5	4	3	5	3	5	5	3	2	5	5	4	4	5	4	4	5	5	5	5		5	5	4		3	3.5	4		3.5	5	2	3		4
ENSMUSG00000026361	ENSG00000134371	ENSRNOG00000003258	Cdc73	CDC73	Cdc73	Q6P1J9	3	4	4	2		2	4	4	4	4	2	4	1	4	4	1	4	4	4	4	4	4	4	4	4	5	4	4		4	4	4		2	2.5	3	2	3.5	4		2		2
ENSMUSG00000035498	ENSG00000163814	ENSRNOG00000004743	Cdcp1	CDCP1	Cdcp1	Q9H5V8		2	2	2		2	3	2	2	2		2	2	2	2	3	2	2	2	2	2	3	2	3	3	2	2	2		2	2							1
ENSMUSG00000000303	ENSG00000039068	ENSRNOG00000020151	Cdh1	CDH1	Cdh1	P12830	4	4	4	1.5		5	5	4	5	5	3	5	2	5	3	2	3	5	5	5	5	5	4	4	5	4	5	5		5	4	4	2		4		4	4	5	4	2
ENSMUSG00000031673	ENSG00000140937	ENSRNOG00000013481	Cdh11	CDH11	Cdh11	P55287	4	4	2	1		2	4	4	4	4	4	4	4	4	4	1	1	4	4	4	3	4	5	5	4	3	2	4		4	5	4		3		3	2		3		2
ENSMUSG00000031841	ENSG00000140945	ENSRNOG00000014371	Cdh13	CDH13	Cdh13	P55290	5	4	5	4	2	3	5	5	5	5	5	4	2	5	5	4	1	5	4	5	4	4	5	4	4	4	5	4		4	5	1.5	2	3		5	2	2.5	5
ENSMUSG00000028217	ENSG00000079112	ENSRNOG00000015562	Cdh17	CDH17	Cdh17	Q12864	3	3	2	2.5		5	5	3	2	4	1.5	3	4	3	2	3	4	3	3	5	3	5	3	3	3	2	3	3		3	3	2						2
ENSMUSG00000024304	ENSG00000170558	ENSRNOG00000015602	Cdh2	CDH2	Cdh2	P19022	3	5	3	3		4	3	4	4	4	5	4	3	2	3	1	4	3	3	4	2	3	4	3	3	5	3	3		3	4	2		4	4.5	5	2	4	3		2		4
ENSMUSG00000039385	ENSG00000113361	ENSRNOG00000013535	Cdh6	CDH6	Cdh6	P55285	3	4	2	2		3	3	4	5	4	2	4	2	3		5	4	3	3	2	2	2	3	2	3	2	3	2		3	2	3		1.5
ENSMUSG00000034918	ENSG00000074276	ENSRNOG00000017917	Cdhr2	CDHR2	Cdhr2	Q9BYE9	2	2	2	2		2	4	2	2	4	2	4	3	2	2	2	2	2	2	2	2	5	2	2	2	2	2	3		2	2						4
ENSMUSG00000030682	ENSG00000103502	ENSRNOG00000024144	Cdipt	CDIPT	Cdipt	O14735	5	5	5	3		4	4	4	4	5	4.5	5	3	4	5	4	1	5	5	5	5	4	5	5	4	5	5	4		5	5	5		5	4	2	4	4	5	5	5		4
ENSMUSG00000003119	ENSG00000167258	ENSRNOG00000006000	Cdk12	CDK12	Cdk12	Q9NYV4	3	2	4	2		1	3	2	3	2	3	3	3	4	3	3	3	3	3	3	3	3	2	3	3	3	2	3		3	3	2		2	2			3	2				2
ENSMUSG00000028926	ENSG00000058091	ENSRNOG00000007151	Cdk14	CDK14	Cdk14	O94921		2	2	1			2	2	2	2	1	3	2	2	2	3	3	3	3	4	2	2	3	2	3			2		2	2			3				1.5	2		2		2
ENSMUSG00000026437	ENSG00000117266	ENSRNOG00000008137	Cdk18	CDK18	Cdk18	Q07002		3	3	2		3	3	2	4	2	3	4	3	3	2	2	1	3	3	3	4	3	2	2	3	2	5	2		4	3	2		3		2		2.5
ENSMUSG00000006728	ENSG00000135446	ENSRNOG00000025602	Cdk4	CDK4	Cdk4	P11802	4	5	2	2		1	4	5	5	4	4	4	4	5	4	4	3	4	5	4	4	4	5	4	4	4	4	3		4	5	4			3	3	3	2	3	2	3		2
ENSMUSG00000028969	ENSG00000164885	ENSRNOG00000008017	Cdk5	CDK5	Cdk5	Q00535	4	4	3	4		2	4	4	4	4	3	4	2	4	4	1.5	1	4	4	4	4	4	4	3	4	4	4	4		4	4	3		5	3.5	4	4	4	3	2	4		4
ENSMUSG00000027487	ENSG00000101391	ENSRNOG00000015696	Cdk5rap1	CDK5RAP1	Cdk5rap1	Q96SZ6	2	2		2		2	3	3	2	2	1.5	2	3	3	2	3	2	2		2	2	3	2		2	3	3	2		2	2							2.5
ENSMUSG00000039298	ENSG00000136861	ENSRNOG00000005788	Cdk5rap2	CDK5RAP2	Cdk5rap2	Q96SN8		2	2	2		2	2	2	3	2	2	2	3	2	2	2	2	2	2	2	2	2	3	2	2	2	2	2		2	2				2	2		3	2				2
ENSMUSG00000018669	ENSG00000108465	ENSRNOG00000048747	Cdk5rap3	CDK5RAP3	Cdk5rap3	Q96JB5	5	5	3	2		4	5	5	5	5	4	5	3	5	4	2	2	5	5	5	5	5	5	5	5	5	5	5		5	5	5		2	2.5	3	3	3	3	5	4		4
ENSMUSG00000040274	ENSG00000105810	ENSRNOG00000009258	Cdk6	CDK6	Cdk6	Q00534	4	4	3	2.5		3	4	4	4	4	3	3	4	4	3	4	4	4	4	4	3	4	4	3	4	4	3	4		3	3	2				3	3	4	3	2	5
ENSMUSG00000009555	ENSG00000136807	ENSRNOG00000022586	Cdk9	CDK9	Cdk9	P50750	4	3	4	2		2	3	3	4	4	2	3	2	4	3	1	3	4	4	3	3	4	4	3	3	4	3	3		4	4	4		2	3	2		3.5	3		4		2
ENSMUSG00000003031	ENSG00000111276	ENSRNOG00000007249	Cdkn1b	CDKN1B	Cdkn1b	P46527	4	5	5	2		4	5	4	5	5	3	4	1	4	5	1.5	4	4	4	5	4	5	5	5	4	5	4	5		5	5	5		3	4	4	2	4	3		4		3
ENSMUSG00000038069	ENSG00000168564	ENSRNOG00000022736	Cdkn2aip	CDKN2AIP	Cdkn2aip	Q9NXV6	3	4	4	3		2	4	4	4	4	2	4	2	4	4	1	4	4	3	5	4	4	4	4	4	4	4	5		4	4	4		4	3	3	2	2	3	2	3		4
ENSMUSG00000039496	ENSG00000185267	ENSRNOG00000026493	Cdnf	CDNF	Cdnf	Q49AH0	2	3		2.5		2	3	3	3	5	2	3	4	3	2	2	3	2	3	3	3	3	3	3	2	4	2	2			2	2				4
ENSMUSG00000033022	ENSG00000129596	ENSRNOG00000000158	Cdo1	CDO1	Cdo1	Q16878	5	5	3	3		5	5	5	5	5	4	5	4	5	5	3	1	5	5	5	5	5	5	5	5	5	2	2		5	4	5		3			3	4	2	4	4		5
ENSMUSG00000030878	ENSG00000140743	ENSRNOG00000017260	Cdr2	CDR2	Cdr2	Q01850	2	2	2	3		2	3	2	2			2		2	3	2		2			2	2	4	2	2	2	2	2		2	2	2			3	2					2
ENSMUSG00000029330	ENSG00000163624	ENSRNOG00000002142	Cds1	CDS1	Cds1	Q92903		2		1			3		3	2	2	2	2	2		3		3	2	3	3	3			3	3	3	1						3	4
ENSMUSG00000058793	ENSG00000101290	ENSRNOG00000021265	Cds2	CDS2	Cds2	O95674	5	5	5	4		4	4	4	5	4	4	4	2	4	5	3	2	4	4	4	5	4	4	4	4	5	4	4		4	5	5		5	4.5	4	3	2	4	3	4		4
ENSMUSG00000032803	ENSG00000091527	ENSRNOG00000010186	Cdv3	CDV3	Cdv3	Q9UKY7	5	5	5	3		4	5	5	5	5	4	5	4	5	5	3	1	5	5	5	5	5	5	5	5	5	5	5		5	5	3.5	3	4	4.5	5	3	4	4	4	4		4
ENSMUSG00000059288	ENSG00000153046	ENSRNOG00000032215	Cdyl	CDYL	Cdyl	Q9Y232	4	2	3	2		2	2	2	3	2	3		3	3	3	3	4	4	3	4	2	2	3	3	3	2	2	3		3	3	2				2		3	4
ENSMUSG00000056501	ENSG00000172216	ENSRNOG00000057347	Cebpb	CEBPB	Cebpb	P17676	3	4	5	3.5		4	3	3	4	3	3	2	4	5	4	5	3	5	3	2	3	3	4	3	3	3	4	4		3	4	4						4	4.5
ENSMUSG00000005506	ENSG00000149187	ENSRNOG00000010379	Celf1	CELF1	Celf1	Q92879	3	5	4	1		3	4	4	5	4	3	4	5	5	5	4	4	5	5	4	5	5	4	4	4	4	5	5		4	5	3		2	3	4		3	4		3		3
ENSMUSG00000002107	ENSG00000048740	ENSRNOG00000023661	Celf2	CELF2	Celf2	O95319	4	4		3		4	3	4	4	4	4	3	4	4	5	4	3	4	4	4	4	5	5	5	4	3	3	5		4	5	5		4	4	5		3	4		4		2
ENSMUSG00000068740	ENSG00000143126	ENSRNOG00000020058	Celsr2	CELSR2	Celsr2	Q9HCU4	4	3		2		3	3	3	4	4	2	3	2	3	2	2	1	5	3	3	2	4	3	2	3	3	3	2		4	2	4		2	2		2	2
ENSMUSG00000024754	ENSG00000135048	ENSRNOG00000012782	Cemip2	CEMIP2	Cemip2	Q9UHN6	4	3	3	2		3	3	3	3	4	2	3	4	3	4	3	2	4	3	3	3	3	2	3	3	3	2	3		3	3	3	2	2	2	3	2	4	4		2		2
ENSMUSG00000060240	ENSG00000184524	ENSRNOG00000045680	Cend1	CEND1	Cend1	Q8N111		3		5		3	3	3			2			2		2	1			3	2	3			2		4	1		3		4		5	3	3
ENSMUSG00000039781	ENSG00000141577	ENSRNOG00000004430	Cep131	CEP131	Cep131	Q9UPN4	2	2	3	2		3	2	2	4	2	3	2	2	3	3	3	3	4	2	3	3	2	2	3	3	3	2	3		2	2	2		2	2	2		2	3				2
ENSMUSG00000072825	ENSG00000099814	ENSRNOG00000033688	Cep170b	CEP170B	Cep170b	Q9Y4F5	2	2	3	2		3	3	3	3	3	2	3	3	3	2	3	2	3	3	3	3	3	3	2	3	3	3	3		2	3	2		4	2	2		2	2	2			2
ENSMUSG00000024542	ENSG00000101639	ENSRNOG00000042879	Cep192	CEP192	Cep192	Q8TEP8	2	2	2	2		2	2	2	3	2	2	2	2	2	2	2	2	2	2	2	2	2	2	2	2	2	2	2		2	2	2						2	2		3		2
ENSMUSG00000029790	ENSG00000106477	ENSRNOG00000010950	Cep41	CEP41	Cep41	Q9BYV8	3	3		1		3	2	2	5	4	1	3	4	4	3	1	2	4	4	3	3	3	4	3	3	4	4	4		3	3	3		1	2	2		2	1.5				4
ENSMUSG00000069135	ENSG00000213066	ENSRNOG00000055093	Cep43	CEP43	Cep43	O95684	2	3	2	2		3	3	3	4	3	2	3	4	3	3	3	3	2	2	3	3	3	2	3	3	4	2	3		3	3	3				2.5		3.5	2.5		3		4
ENSMUSG00000022604	ENSG00000182504	ENSRNOG00000001609	Cep97	CEP97	Cep97	Q8IW35	3	3	3	2		3	3	2	4	2	2	2	2	3	2	2	3	2	4	2	2	4	3	2	2	4	2	3		2	3	2		2		2		2
ENSMUSG00000040774	ENSG00000134255	ENSRNOG00000017723	Cept1	CEPT1	Cept1	Q9Y6K0	4	4	2	3		1	4		4	2	3	4	4	4	3	2	3	4	3	3	4	2	4	4	3	3	4	5			4			4		4		4.5
ENSMUSG00000015714	ENSG00000143418	ENSRNOG00000021138	Cers2	CERS2	Cers2	Q96G23	2	5		1		3	3	3	4	2	3	5	5	4	3	4	4	4	4	4	4	4	4	4	4	3	4	3		4	3	3		3		3.5	3	4	4		4		3
ENSMUSG00000021669	ENSG00000113163	ENSRNOG00000015686	Cert1	CERT1	Cert1	Q9Y5P4	4	5	5	1		2	4	4	4	4	2	4	1	4	4	2	2	4	4	4	4	4	4	4	4	4	4	4		4	4	4		2	2	3	3	2.5	3	3	3		3
ENSMUSG00000021537	ENSG00000153140	ENSRNOG00000048563	Cetn3	CETN3	Cetn3	O15182	2	4	4	2		2	3	2	5	2	2	2	3	3	2	2		3		2	2	4	3	4	3	4	3	3		2	3	2		1		2		3	3		4		3
ENSMUSG00000031796	ENSG00000070761	ENSRNOG00000042179	Cfap20	CFAP20	Cfap20	Q9Y6A4	4	4	3	1		3	4	4	5	4	3	2	3	4	4	2.5	4	4	4	4	4	4	3	4	3	5	4	4		4	4	4		4	3.5	2	2	3	4		4		5
ENSMUSG00000022972	ENSG00000159079	ENSRNOG00000021399	Cfap298	CFAP298	Cfap298	P57076	2	3	5	1		4	4	4	5	4	2	4	3	4	4	4	3	4	4	4	4	4	4	4	4	4	3	4		4	4	2				3			3				5
ENSMUSG00000053070	ENSG00000137691	ENSRNOG00000043410	Cfap300	CFAP300	Cfap300	Q9BRQ4		1		3			2	3	4				2	2	3	2		2				5	2	2		3		1			3	2											4
ENSMUSG00000020462	ENSG00000163001	ENSRNOG00000003901	Cfap36	CFAP36	Cfap36	Q96G28	2	3	2	1		3	3	3	4	4	2	3	4	3	3	4	3	2	3	4	2	3	4	2	3	4	2	3		2	4	2		3	3.5	3		2.5	2	3	2		5
ENSMUSG00000020284	ENSG00000160226	ENSRNOG00000001215	Cfap410	CFAP410	Cfap410	O43822	2	3	2	1		3	3	3	4	3	2	3	2	3	3	4	3	2	2	3	3	2	3	2	3	3	2	3		2	4	2		2	2	1.5		1					3
ENSMUSG00000031954	ENSG00000153774	ENSRNOG00000019326	Cfdp1	CFDP1	Cfdp1	Q9UEE9	3	4		1		4	4	4	4	4	3	3	4	4	4	4	5	5	4	3	4	5	4	4	4	4	4	4		4	4	4		3	4.5	4		2	4	4	5		4
ENSMUSG00000062929	ENSG00000165410	ENSRNOG00000045892	Cfl2	CFL2	Cfl2	Q9Y281	5	5	2	5	3	4	5	5	5	5	5	5	5	5	5	3.5	1	5	5	5	5	5	5	5	5	5	5	5	4	5	5	5	3	3	4	5	4	4	5	4	4		5
ENSMUSG00000001128	ENSG00000126759	ENSRNOG00000025811	Cfp	CFP	Cfp	P27918	5	5	4	2		4	3	5	3	4	3	4	1	4	4	2	3	4	2	4	4	4	3	4	3	3	3	4		5	4	5				4		2
ENSMUSG00000054604	ENSG00000163320	ENSRNOG00000000718	Cggbp1	CGGBP1	Cggbp1	Q9UFW8	3	4	4	3		5	5	5	5	2	2	4	5	5	5	4	5	5	4	4	4	4	4	4	5	5	4	5		4	4	5		3	4	3	2	3	4	3	4		2
ENSMUSG00000032232	ENSG00000128849	ENSRNOG00000054080	Cgnl1	CGNL1	Cgnl1	Q0VF96	3	4	3	2		4	3	3	4	3	3	5	2	4	3	1	4	4	5	3	5	4	4	3	4	4	4	3		3	4	3			2	3.5	3	4	4.5
ENSMUSG00000039084	ENSG00000136457	ENSRNOG00000003304	Chad	CHAD	Chad	O15335	2	3		3		2					3		3	2				2	2		2	2						1					5						4			4
ENSMUSG00000047710	ENSG00000198824	ENSRNOG00000000112	Champ1	CHAMP1	Champ1	Q96JM3	3	3	5	2		4	3	3	4	3	2	3	3	4	4	4	3	3	3	3	3	3	4	4	3	3	4	4		4	4	4			2	2		2	3
ENSMUSG00000063787	ENSG00000172586	ENSRNOG00000009297	Chchd1	CHCHD1	Chchd1	Q96BP2		4	3	2		3	4	3	4	3	4	4	4	4	4		4	4	4	4	4	4	3	3	4	4	3	3		4	4	3		3		4	4	5		3			3
ENSMUSG00000053768	ENSG00000106554	ENSRNOG00000013211	Chchd3	CHCHD3	Chchd3	Q9NX63	5	5	5	5	4	5	5	5	5	5	5	5	4	5	5	3	3	5	5	5	5	5	5	5	5	5	5	5		5	5	5	3	5	4.5	5	5	5	5		4		4
ENSMUSG00000030086	ENSG00000159685	ENSRNOG00000060248	Chchd6	CHCHD6	Chchd6	Q9BRQ6	4	5	4	4		3	4	5	5	5	4	5	2	5	3	1	1	4	5	4	5	5	4	4	5	4	5	4		4	5	4		5	4	5	4	3	4	3	2		5
ENSMUSG00000042198	ENSG00000170791	ENSRNOG00000031769	Chchd7	CHCHD7	Chchd7	Q9BUK0	4	4	4	3		5	4	3	4	4	4	4	4	4	4	5	3	2	4	4	4	5	3	4	4	2	4	4		3	4	4		3		5	3	3					3
ENSMUSG00000078671	ENSG00000173575	ENSRNOG00000012716	Chd2	CHD2	Chd2	O14647	3	3	5	2		3	3	2	4	3	2	3	3	4	4	3	3	3	3	3	3	3	2	3	3	3	3	3		3	3	3		1	2	4		4.5	4
ENSMUSG00000053754	ENSG00000100888	ENSRNOG00000025011	Chd8	CHD8	Chd8	Q9HCK8	2	3	3	2		3	3	4	3	4	3	2	3	3	3	4	4	3	4	3	2	3	2	4	3	2	2	3		4	3	4		2	2	2		2	2	2	2		2
ENSMUSG00000015970	ENSG00000016391	ENSRNOG00000015859	Chdh	CHDH	Chdh	Q8NE62	4	3	4	2		4	5	4	4	4	3	5	4	4	3	1	1	3	5	5	5	5	3	4	5	4	4	4		4	4	3		2		2.5	5	5		4	2		3
ENSMUSG00000052488	ENSG00000085872	ENSRNOG00000012323	Cherp	CHERP	Cherp	Q8IWX8	5	4	5	1		3	5	4	5	4	2	5	4	5	5	1	4	5	5	4	4	5	4	5	5	5	5	5		5	5	4		1.5	2.5	3		4	4
ENSMUSG00000027350	ENSG00000089199	ENSRNOG00000021269	Chgb	CHGB	Chgb	P05060	4	5	5	3		2	4	4	3	4	2	3	3	3	3	3	3	3	3	4	3	4	3	3	5	3	3	3		3	3	4		2					3		2
ENSMUSG00000025512	ENSG00000177830	ENSRNOG00000050181	Chid1	CHID1	Chid1	Q9BWS9	5	5	5	2		4	5	5	5	5	4	5	2	5	4	3	3	5	4	4	5	5	4	5	5	5	5	4		4	4	4		2	3.5	3	4	3	3	3	4		4
ENSMUSG00000064246	ENSG00000133048	ENSRNOG00000053272	Chil1	CHI3L1	Chi3l1	P36222	3	2	4	1		3	2	3	2	2	2	2	2	3	2	1	1	2	3	2		2	3	4	3		2	3		4	2	2	4					3	4		3
ENSMUSG00000022617	ENSG00000100288	ENSRNOG00000011404	Chkb	CHKB	Chkb	Q9Y259	4	4	2	3		2	4	4	5	4	3	4	4	4	4	4	4	4	4	4	4	4	4	4	4	5	4	4		4	5	3		3		3	3	4	3	3	3		4
ENSMUSG00000030077	ENSG00000134121	ENSRNOG00000045771	Chl1	CHL1	Chl1	O00533	4	4	3	3		2	4	3	3	3	3	4	5	2	3	4	1	3	3	4	4	4	4	2	4	2	3	2		3	3	3		4	2	3
ENSMUSG00000025531	ENSG00000188419	ENSRNOG00000000161	Chm	CHM	Chm	P24386	3	3	2	2		3	2	2	3	2	3	3	3	3	3	4	2	3	2	3	3	3	3	3	3	2	3	3		3	3	4		2		2	2	4	2	2	4		2
ENSMUSG00000000743	ENSG00000131165	ENSRNOG00000016001	Chmp1a	CHMP1A	Chmp1a	Q9HD42	4	4	3	2.5		4	4	5	5	4	4	3	4	5	4	2	1	3	4	4	4	5	5	3	5	3	4	5		3	3	3	2	4		4	3	3	4		3		3
ENSMUSG00000109901	ENSG00000255112	ENSRNOG00000002323	Chmp1b	CHMP1B	RGD1566265	Q7LBR1	4	1	4	3		4		2	2		4	3	3	3	3			3			3	2		2				5				2		3		4		4
ENSMUSG00000033916	ENSG00000130724	ENSRNOG00000043328	Chmp2a	CHMP2A	Chmp2a	O43633	4	5	3	3		4	4	4	5	4	4	5	3	5	5	1	1	5	3	4	4	4	5	4	5	5	4	5		4	5	5	3	4	4	5	2	3	5		4		4
ENSMUSG00000004843	ENSG00000083937	ENSRNOG00000040257	Chmp2b	CHMP2B	Chmp2b	Q9UQN3	4	4	5	1		2	5	5	5	5	4	5	1	5	5	1	1	4	3	5	5	5	4	4	5	4	4	5		4	5	5		2		4		2	4		3		4
ENSMUSG00000038467	ENSG00000101421	ENSRNOG00000034071	Chmp4b	CHMP4B	Chmp4bl1	Q9H444	5	5	5	4		5	5	5	5	5	5	5	4	5	5	3	1	5	4	5	5	5	5	5	5	5	5	5		5	5	5	3	3	4.5	5	4	3	5	4	5		5
ENSMUSG00000027536	ENSG00000164695	ENSRNOG00000010238	Chmp4c	CHMP4C	Chmp4c	Q96CF2		2		4		4	3		4		1	3	3	3		2		3		3	4	4		4	4		4	2		4	2	2				2		1
ENSMUSG00000028419	ENSG00000086065	ENSRNOG00000008672	Chmp5	CHMP5	Chmp5	Q9NZZ3	5	5	5	3		4	5	5	5	5	4	5	5	5	5	5	5	5	5	5	5	5	5	5	5	5	5	5		5	5	4		4	5	5	2	5	4	2	4		4
ENSMUSG00000025371	ENSG00000176108	ENSRNOG00000004014	Chmp6	CHMP6	Chmp6	Q96FZ7	5	5	5	3		4	5	4	5	5	4	4	4	5	5	1	4	5	5	4	5	5	5	5	5	5	5	4		4	5	4		4	4	4	4	4	4		3		3
ENSMUSG00000034190	ENSG00000147457	ENSRNOG00000016939	Chmp7	CHMP7	Chmp7	Q8WUX9	3	4	3	2		2	4	4	3	3	3	4	2	4	4	1	1	4	3	4	4	4	3	4	3	5	3	4		4	3	4		3	2	3	3	4	2		3		4
ENSMUSG00000014077	ENSG00000187446	ENSRNOG00000004742	Chp1	CHP1	Chp1	Q99653	5	5	5	3		4	5	5	5	5	4	5	1	5	5	3	5	5	5	5	5	5	5	5	5	5	5	5		5	5	5	2	4	2	5	4	4	4	4	4		3
ENSMUSG00000060002	ENSG00000111666	ENSRNOG00000058271	Chpt1	CHPT1	Chpt1	Q8WUD6		3		3		3			2		3	3	3	3	3	2					4	4	3				3	1						3		5	4	2	2
ENSMUSG00000068391	ENSG00000104472	ENSRNOG00000009103	Chrac1	CHRAC1	Chrac1	Q9NRG0	2	1	2	2.5		3			2	4	2	3	3	2	3			3							3			5			2				3	4	3	2.5	2.5				4
ENSMUSG00000025199	ENSG00000213341	ENSRNOG00000022485	Chuk	CHUK	Chuk	O15111	4	4	4	3		4	3	3	4	4	2	4	4	4	3	4	2	4	3	3	3	3	3	3	3	2	3	3		4	2	4		2		2	2	3	2		3		3
ENSMUSG00000090258	ENSG00000258289	ENSRNOG00000007336	Churc1	CHURC1	Churc1	Q8WUH1	3	2		3			3	4			3		3	3	3	4				4	2	3			3		2	2		3	3	4						3
ENSMUSG00000003662	ENSG00000144021	ENSRNOG00000012638	Ciao1	CIAO1	Ciao1	O76071	4	4	4	1		3	4	5	4	5	3	4	5	5	4	4	4	4	4	4	4	5	4	4	4	5	4	4		4	4	4		2	3	3	4	4	2	2	5		5
ENSMUSG00000032381	ENSG00000166797	ENSRNOG00000017119	Ciao2a	CIAO2A	Ciao2a	Q9H5X1	2	4	3	3		4	4	2	4	3	3	4	5	5	4		4	4	3	4	3	4	4	4	4	3	5	4		4	2	3		3	2	3	3	4		3	4		4
ENSMUSG00000031879	ENSG00000166595	ENSRNOG00000011865	Ciao2b	CIAO2B	Ciao2b	Q9Y3D0	5	5		1		3	5	5	5	5	4	4	5	5	5	5	4	5	4	5	5	5	5	4	5	5	5	5		5	5	4		4	3.5	4	3	4	3	4	4		5
ENSMUSG00000002280	ENSG00000103245	ENSRNOG00000019522	Ciao3	CIAO3	Ciao3	Q9H6Q4	4	4	3	2		2	4	4	4	4	3	4	5	4	4	4	3	4	4	4	4	4	4	4	4	4	4	4		4	4	5		2	2.5	3	3	4		3	3
ENSMUSG00000031781	ENSG00000005194	ENSRNOG00000016234	Ciapin1	CIAPIN1	Ciapin1	Q6FI81	4	4	4	2		3	5	5	4	4	3	4	1	5	4	1	1	5	4	4	4	5	4	4	4	5	4	5		5	5	4		2	3.5	4	4	3	3	4	5		5
ENSMUSG00000030538	ENSG00000185043	ENSRNOG00000033498	Cib1	CIB1	Cib1	Q99828	3	3	5	1		4	4	5	4	4	4	4	3	4	4	1	4	4	4	4	4	4	2	4	4	2	4	4		4	3	3					3	3	2	4	4		3
ENSMUSG00000028218	ENSG00000188343	ENSRNOG00000016338	Cibar1	CIBAR1	Cibar1	A1XBS5	2	1		2		2	2		4		1.5		3		2	2			3	2			2			2		1						2	2			2
ENSMUSG00000005442	ENSG00000079432	ENSRNOG00000056118	Cic	CIC	Cic	Q96RK0	3	2	3	2		2	2	2	3	2	2	2	3	3	3	2	3	2	3	2	3	3	3	3	2	3	3	3		2	3	3		2	2	2		2	2	2	2		2
ENSMUSG00000044006	ENSG00000160161	ENSRNOG00000020622	Cilp2	CILP2	Cilp2	Q8IUL8	2	2	2	2		2	2	2	2	2	2	2	2	3	2	2	2	2	4	2		2	2	2	2	5	2	4		2	2	2	5			4			2.5			4
ENSMUSG00000045193	ENSG00000099622	ENSRNOG00000015999	Cirbp	CIRBP	Cirbp	Q14011	5	5	4	4		5	5	5	5	5	5	5	4	5	5	4	4	5	5	5	5	5	5	5	5	5	5	5	1	5	5	2.5		4	5	4	2	3	5	4	4		5
ENSMUSG00000037710	ENSG00000122873	ENSRNOG00000000610	Cisd1	CISD1	Cisd1	Q9NZ45	5	5	5	5		5	5	5	5	5	5	5	5	5	5	4	5	5	5	5	5	5	5	5	5	5	5	5		5	5	5		5	5	5	5	5	5	5	5		5
ENSMUSG00000028165	ENSG00000145354	ENSRNOG00000048258	Cisd2	CISD2	Cisd2	Q8N5K1	5	5	4	3		4	5	5	5	5	5	5	4	5	5	3	1	5	5	5	5	5	5	5	5	5	5	5		5	5	4		4	4	5	4	2	4	5	5		4
ENSMUSG00000029516	ENSG00000122966	ENSRNOG00000001143	Cit	CIT	Cit	O14578	2	3	2	2		3	2	3	3	3	3	2	3	4	3	2	2	3	2	2	2	4	3	4	3	2	2	3		2	3	4		2				2			2		2
ENSMUSG00000039205	ENSG00000148337	ENSRNOG00000013442	Ciz1	CIZ1	Ciz1	Q9ULV3	5	5	4	1		3	2	3	4	2	1	2	4	3	4	2	3	4	3	3	3	3	3	3	4	3	3	4		3	4	3			2			1	3
ENSMUSG00000046841	ENSG00000136026	ENSRNOG00000008016	Ckap4	CKAP4	Ckap4	Q07065	5	5	5	2		5	5	5	5	5	5	5	4	5	5	4	3	5	5	5	5	5	5	5	5	5	5	5	4	5	5	5	4	3	5	5	4	2	5	4	5		4
ENSMUSG00000001270	ENSG00000166165	ENSRNOG00000010872	Ckb	CKB	Ckb	P12277	5	5	4	5	4	5	5	5	5	5	5	5	4	5	5	5	5	5	5	5	5	5	5	5	5	5	5	5	5	5	5	5	5	5	5	5	5	3	5	5	5		5
ENSMUSG00000030399	ENSG00000104879	ENSRNOG00000016837	Ckm	CKM	Ckm	P06732	4	4	5	1		4	4	5	2	4	5	3	2	4	4	3.5	3	4	5	4	3	3	3	4	5	3	4	5		3	3	5	4	2		5	4	3	5			5
ENSMUSG00000021622	ENSG00000131730	ENSRNOG00000055450	Ckmt2	CKMT2	Ckmt2	P17540	4	5	5	3		1	5	5	5	4	5	5	1	3	4	1.5	1	2	4	5	5	4	4	3	5	4	3	4		3	4	4		1		5	4		5			4
ENSMUSG00000033392	ENSG00000163539	ENSRNOG00000009161	Clasp2	CLASP2	Clasp2	O75122	5	2	4	3		2	4	4	4	3	3	3	2	4	4	2	2	2	4	4	3	4	4	4	4	4	4	3		4	4	3		5	3	4	2	2	3	2	2		2
ENSMUSG00000027884	ENSG00000121940	ENSRNOG00000020360	Clcc1	CLCC1	Clcc1	Q96S66	4	4	5	1		3	4	4	4	4	3	4	1	4	4	1	1	4	4	4	5	5	4	4	5	4	4	4		4	4	4		2	3	3	2	2	3	2	3		3
ENSMUSG00000022843	ENSG00000114859	ENSRNOG00000001742	Clcn2	CLCN2	Clcn2	P51788		2		2		2				2	3						2			2	2					3		1			2	2		1				2.5
ENSMUSG00000004319	ENSG00000109572	ENSRNOG00000010682	Clcn3	CLCN3	Clcn3	P51790	2	3	2	2		3	3	2	2	2	2	4	3	4	2	2	3	3		2	4	2	2	3	2	2	5	3		3	2	2		3		2		2
ENSMUSG00000004317	ENSG00000171365	ENSRNOG00000002862	Clcn5	CLCN5	Clcn5	P51795	2	1		2								4	2	2			2	2			2	2			2		2	1						2			3	2
ENSMUSG00000036636	ENSG00000103249	ENSRNOG00000016976	Clcn7	CLCN7	Clcn7	P51798	4	3	4	1		3	3	2	3	3	2	3	4	3	4	3	2	4	3	2	3	3	3	2	3	4	4	4		2	3	2				3		2.5
ENSMUSG00000022132	ENSG00000134873	ENSRNOG00000010085	Cldn10	CLDN10	Cldn10	P78369		3		1					4			4	5	5	2		4				4		2		5			3						2			2			2
ENSMUSG00000008843	ENSG00000189143	ENSRNOG00000001476	Cldn13	CLDN4	Cldn4	O14493		1		2				4		4			4	3							2	2		4				1		5									3		4
ENSMUSG00000070473	ENSG00000165215	ENSRNOG00000046007	Cldn3	CLDN3	Cldn3	O15551		2	3	3		5	5	4	5	4		4	3	3			1	2	3	4	5	5	4	4	2		3	3									4	4	3	4			2
ENSMUSG00000022744	ENSG00000080822	ENSRNOG00000001657	Cldnd1	CLDND1	Cldnd1	Q9NY35	3	2	2	1		3			2	2	2		3	3	2	2	1	3	2	3	4	3				3	2	2						3			3	4	2				2
ENSMUSG00000045930	ENSG00000176435	ENSRNOG00000022697	Clec14a	CLEC14A	Clec14a	Q86T13	2	3		2		3	3	3	3	3	2	3	5	3	3	3	2	3	3	3	3	3	4	3	3	4	4	2		2	3	3				2		1.5	3
ENSMUSG00000025784	ENSG00000163815	ENSRNOG00000004540	Clec3b	CLEC3B	Clec3b	P05452	5	5	3	1	2	3	5	5	5	5	5	5	2	5	5	5	1	5	5	5	5	5	5	5	5	5	5	5		5	5	5	3.5	2		4	3	4	3	4	3		4
ENSMUSG00000002190	ENSG00000153132	ENSRNOG00000003755	Clgn	CLGN	Clgn	O14967	3	4	4	2		2	3		4	2	3	2	2	2	2	1	3	2	4	2	2	2		2	2	5	3	2		2	2			2				1					5
ENSMUSG00000015093	ENSG00000169583	ENSRNOG00000015184	Clic3	CLIC3	Clic3	O95833	4	3	3	3.5		4	4	5	4	4	2	3	4	5	3	2	5	5	4	4	2	4	4	5	5	4	5	5		4	5	5				3		1.5	5
ENSMUSG00000037242	ENSG00000169504	ENSRNOG00000018109	Clic4	CLIC4	Clic4	Q9Y696	5	5	5	4	4	5	5	5	5	5	5	5	4	5	5	4	3	5	5	5	5	5	5	5	5	5	5	5	3	5	5	3.5	4	5		5	5	5	5		5		5
ENSMUSG00000023959	ENSG00000112782	ENSRNOG00000047218	Clic5	CLIC5	Clic5	Q9NZA1	5	3	3	2		3	5	4	4	3	4	5	3	4	3	3	4	5	3	4	3	5	3	4	5	3	3	3		3	4	2				5	4	1.5	5		3
ENSMUSG00000022949	ENSG00000159212	ENSRNOG00000026870	Clic6	CLIC6	Clic6	Q96NY7	3	2	4	2		3	4	4	5	5	3	3	3	5	3	1	4	5	4	4	5	4	3	3	5	3	4	4		4	4	4		2	3	2		2	3
ENSMUSG00000006169	ENSG00000113282	ENSRNOG00000005406	Clint1	CLINT1	Clint1	Q14677	5	5	5	3		4	5	5	5	5	4	5	3	5	5	2.5	1	5	5	5	5	5	5	5	5	5	5	5		5	5	5		3	3	5	4	4	5	4	5		5
ENSMUSG00000049550	ENSG00000130779	ENSRNOG00000001247	Clip1	CLIP1	Clip1	P30622	4	2	5	2		2	4	3	4	2	4	4	2	4	4	2	1	2	4	4	4	4	5	3	2	4	5	4		4	2	4		3	2.5	5	3	2	4	4	3		3
ENSMUSG00000063146	ENSG00000106665	ENSRNOG00000021611	Clip2	CLIP2	Clip2	Q9UDT6	3	4	4	3		2	4	4	3	4	3	3	1	4	4	1	2	4	4	4	4	4	4	4	4	4	3	4		3	4	4		4	2.5	3	2	3	2	3	2		2
ENSMUSG00000021097	ENSG00000165959	ENSRNOG00000011044	Clmn	CLMN	Clmn	Q96JQ2	4	4	4	2		3	4	3	4	4	2	5	2	4	3	1	2	4	4	4	4	4	3	3	4	3	3	3		4	3	3		2		2	2	2		2
ENSMUSG00000032245	ENSG00000128973	ENSRNOG00000007164	Cln6	CLN6	Cln6	Q9NWW5											2																												3		2		3
ENSMUSG00000025439	ENSG00000074201	ENSRNOG00000012788	Clns1a	CLNS1A	Clns1a	P54105	4	5	5	1		4	4	3	5	4	3	4	4	5	5	5	1	5	4	4	4	4	4	4	4	5	4	5		4	4	5	2	4	4	4	4	2	3	3	4		4
ENSMUSG00000029238	ENSG00000134852	ENSRNOG00000002175	Clock	CLOCK	Clock	O15516	3	2		2.5		3	2	2	3		2		2	2	2		2	2	2	2	2	2	3	2	2	4	2	2			3			2		1		2
ENSMUSG00000001829	ENSG00000162129	ENSRNOG00000019693	Clpb	CLPB	Clpb	Q9H078	4	5	5	2		3	4	4	4	4	3.5	5	2	4	4	2	1	5	4	4	5	4	4	4	5	5	5	4		4	4	5		2		5	3	4	2	3	2		3
ENSMUSG00000002981	ENSG00000104853	ENSRNOG00000018255	Clptm1	CLPTM1	Clptm1	O96005	3	5	4	2		4	4	4	4	4	3	5	1	4	3	1	1	4	3	4	4	4	3	4	4	4	4	4		3	4	4		4	3.5	4	4	3	3	3	4		5
ENSMUSG00000015357	ENSG00000166855	ENSRNOG00000030225	Clpx	CLPX	Clpx	O76031	4	4	4	2		2	4	4	4	4	3	4	2	4	5	4	1	4	4	4	4	4	3	3	4	4	4	4		4	5	4		2	2	4	4	3	3	4	3		3
ENSMUSG00000050866	ENSG00000180745	ENSRNOG00000028288	Clrn3	CLRN3	Clrn3	Q8NCR9		1		2.5		2	5			2		4	5	2	4	2			2	4		5	3		4	3	2	1		2		3					5
ENSMUSG00000028478	ENSG00000122705	ENSRNOG00000014635	Clta	CLTA	Clta	P09496	5	5	5	5	3	5	5	5	5	5	5	5	5	5	5	4	4	5	5	5	5	5	5	5	5	5	5	5		5	5	4	4	5	5	5	4	5	5	4	5		5
ENSMUSG00000047547	ENSG00000175416	ENSRNOG00000017506	Cltb	CLTB	Cltb	P09497	5	5	5	5		5	5	5	5	5	5	5	3	5	5	4	1	5	5	5	5	5	5	5	5	5	5	5		5	5	2	4	5	5	5	3	5	5				3
ENSMUSG00000047126	ENSG00000141367	ENSRNOG00000004291	Cltc	CLTC	Cltc	Q00610	5	5	5	5	5	5	5	5	5	5	5	5	5	5	5	5	4	5	5	5	5	5	5	5	5	5	5	5	5	5	5	3.5	5	5	5	5	5	4	5	5	5	2	5
ENSMUSG00000015401	ENSG00000147003	ENSRNOG00000003960	Cltrn	CLTRN	Cltrn	Q9HBJ8	2	1		3		2		2	2		3	5	3	2											3	2	2	1				2					5
ENSMUSG00000022037	ENSG00000120885	ENSRNOG00000016460	Clu	CLU	Clu	P10909	5	5	5	5	5	5	5	5	5	5	5	5	4	3	5	5	4	5	5	5	5	5	5	3	5	5	5	5	4	5	5	4	5	4	4	5	4	3	5	4	4	4	5
ENSMUSG00000020741	ENSG00000132361	ENSRNOG00000002669	Cluh	CLUH	Cluh	O75153	4	4	4	1		3	4	4	3	3	3	4	2	4	3	1	3	3	3	4	3	4	3	3	3	4	3	4		4	3	3		2	2	4	4	3	2	4	4		3
ENSMUSG00000025545	ENSG00000125246	ENSRNOG00000014075	Clybl	CLYBL	Clybl	Q8N0X4	4	4	3	1		4	5	4	5	4	4	5	5	4	4	1	5	3	4	5	5	4	4	4	4	5	5	4		4	4	3		4	2	5	5	4	4	3	4		4
ENSMUSG00000022225	ENSG00000092009	ENSRNOG00000020563	Cma1	CMA1	Cma1	P23946	5	4	2	2	3	5	5	5	5	5	5	4	2	5	5	5	3	3	5	5	4	5	5	3	5	5	2	4		5	5	4				3			4.5			1
ENSMUSG00000030282	ENSG00000111726	ENSRNOG00000013816	Cmas	CMAS	Cmas	Q8NFW8	5	5	4	3		4	5	5	5	5	4	4	3	5	5	2	1	5	5	5	5	5	5	5	5	5	4	5		5	5	5	2	3	4	4		3	4	4	2
ENSMUSG00000022235	ENSG00000164237	ENSRNOG00000011260	Cmbl	CMBL	Cmbl	Q96DG6	5	5	4	4		5	5	5	5	5	5	5	5	5	4	3	1	5	5	5	5	5	4	5	5	5	4	4		5	5	3		2		5	5	5	4		3		3
ENSMUSG00000039163	ENSG00000187118	ENSRNOG00000010149	Cmc1	CMC1	Cmc1	Q7Z7K0	5	5	5	3		4	5	5	5	5	4	5	5	5	4	3	5	5	4	5	5	5	5	5	5	5	4	5		5	5	3		4		5	4	4	3		4		3
ENSMUSG00000090110	ENSG00000182712	ENSRNOG00000056435	Cmc4	CMC4	Cmc4	P56277	4	5	3	3		4	4	4	4	5	4	4	3	4	4	1	5	5	4	4	4	4	4	4	5	3	5	3		4	4	3				3.5		3
ENSMUSG00000034390	ENSG00000153815	ENSRNOG00000013178	Cmip	CMIP	Cmip	Q8IY22	3	3	3	2		2	3	3	3	3		3	2	4	2	3	3	3	2	3	2	4	3	4	4	3	3	2		3	3	2		2				2.5			2
ENSMUSG00000028719	ENSG00000162368	ENSRNOG00000007775	Cmpk1	CMPK1	Cmpk1	P30085	5	5	5	5	4	5	5	5	5	5	5	5	5	5	5	4	5	5	5	5	5	5	5	5	5	5	5	5	2	5	5	2	5	5	5	5	5	5	5	5	5		5
ENSMUSG00000020638	ENSG00000134326	ENSRNOG00000007690	Cmpk2	CMPK2	Cmpk2	Q5EBM0	4	4	3	1		4	4	4	5	4	3	4	1	5	4	1	4	4	4	5	5	4	4	4	4	4	3	4		4	4	4		4	3	4	4	2.5	4	4	5
ENSMUSG00000096188	ENSG00000183723	ENSRNOG00000011009	Cmtm4	CMTM4	Cmtm4	Q8IZR5	4	5		4		5			5	4		5	4	3				4		3	5	5	4	4	5	3	5	1				4		5		3	2	4	4	3	3
ENSMUSG00000024019	ENSG00000137200	ENSRNOG00000000532	Cmtr1	CMTR1	Cmtr1	Q8N1G2	3	4	4	2		2	4	3	4	3	2	4	4	3	4	3	3	4	4	3	3	3	3	4	3	5	3	4		3	4	2		2	2.5	3	3	3	3	2	4		4
ENSMUSG00000047419	ENSG00000164309	ENSRNOG00000023803	Cmya5	CMYA5	Cmya5	Q8N3K9	2	2	2	1.5		2	2		2	2	3	2	2	2	2	1	1	2	3	2	3	2	2	2	2	2	2	2		4	2	2				5			2
ENSMUSG00000030057	ENSG00000169714	ENSRNOG00000010239	Cnbp	CNBP	Cnbp	P62633	4	4	3	2		4	4	5	2	3	3	5	5	5	5	3	1	4	4	4	3	4	5	4	5	5	5	5		5	4	5	2	2	5	5	4	5	4	5	5		5
ENSMUSG00000024644	ENSG00000133313	ENSRNOG00000015591	Cndp2	CNDP2	Cndp2	Q96KP4	5	5	5	5	4	5	3	3	5	5	5	5	5	5	4	5	4	5	5	5	5	5	5	5	5	5	5	5	2	5	5	5	3	5	5	5	5	4	5	5	5		5
ENSMUSG00000015202	ENSG00000153721	ENSRNOG00000018052	Cnksr3	CNKSR3	Cnksr3	Q6P9H4	2	1				2					1	2	2			2							2					1										2
ENSMUSG00000001349	ENSG00000130176	ENSRNOG00000027736	Cnn1	CNN1	Cnn1	P51911	5	5	5	1		5	5	5	5	5	5	5	3	5	5	5	1	5	5	5	5	5	5	5	5	5	5	5	5	5	2	5		2		4	2	3	5		4		4
ENSMUSG00000053931	ENSG00000117519	ENSRNOG00000011559	Cnn3	CNN3	Cnn3	Q15417	5	5	5	3	1	4	5	5	5	5	5	5	4	5	5	5	1	5	5	5	5	5	5	5	5	5	5	5	5	5	5	3.5	3	4	5	5	4	4	5	3	5		3
ENSMUSG00000064105	ENSG00000148842	ENSRNOG00000020113	Cnnm2	CNNM2	Cnnm2	Q9H8M5		2		2		5	2	4	4	3		2	2	4	2	2	2	2	2	3	2	3	3	5	2	2	2	2		2	4			3	2		2
ENSMUSG00000001138	ENSG00000168763	ENSRNOG00000016032	Cnnm3	CNNM3	Cnnm3	Q8NE01	3	4	4	3		2	3	3	4	4	2	3	4	4	3	4	4	3	4	4	4	4	4	3	4	4	3	3		3	3	3		2	2	2		3
ENSMUSG00000037408	ENSG00000158158	ENSRNOG00000015886	Cnnm4	CNNM4	Cnnm4	Q6P4Q7	2	2	2	2		3	4	4	2	4	1.5	2	2	4	2	3	3	3	3	4	2	4	3	2	3	3	3	2		4	3	2		2				2
ENSMUSG00000036550	ENSG00000125107	ENSRNOG00000012271	Cnot1	CNOT1	Cnot1	A5YKK6	4	4	5	1		3	4	4	4	4	3	4	2	4	4	2	2	4	4	4	4	4	4	4	4	4	4	4		4	4	4		3	2.5	3	3	2	3	3	4		3
ENSMUSG00000056167	ENSG00000182973	ENSRNOG00000052305	Cnot10	CNOT10	Cnot10	Q9H9A5	3	3	4	2		2	3	3	4	3	2	3	3	4	3	4	4	3	3	3	4	4	3	4	3	4	3	4		3	3	3		1	2	2	2	3	3		3		3
ENSMUSG00000003135	ENSG00000158435	ENSRNOG00000023220	Cnot11	CNOT11	Cnot11	Q9UKZ1	2	3	3	2		2	3	3	4	3	2	3	3	4	4	4	3	3	3	3	4	4	3	3	3	3	3	4		3	4	3		2		2		3	2		4		4
ENSMUSG00000020166	ENSG00000111596	ENSRNOG00000004909	Cnot2	CNOT2	Cnot2	Q9NZN8	3	4	4	3		3	4	4	4	4	3	3	4	4	4	3	2	4	4	4	4	4	3	4	4	4	3	4		4	4	4		4		3		2.5	3		3		3
ENSMUSG00000038784	ENSG00000080802	ENSRNOG00000010795	Cnot4	CNOT4	Cnot4	O95628	3	4		2		3	3	3	3	3	2	3	4	3	4	3	3	3	2	3	3	3	3	3	3	4	3	3		3	3	5		1		2		3					3
ENSMUSG00000034724	ENSG00000138767	ENSRNOG00000002075	Cnot6l	CNOT6L	Cnot6l	Q96LI5	2	3	3	2.5		2	3	3	3	3	3	3	3	3	3	3	3	4	3	3	3	3	3	3	3	3	2	3		3	3	3		1				1
ENSMUSG00000031601	ENSG00000198791	ENSRNOG00000012263	Cnot7	CNOT7	Cnot7	Q9UIV1	4	4	3	1		3	4	3	4	3	2	3	4	4	4	4	3	4	4	4	4	4	3	4	4	4	4	3		4	4	3		2	3	2	3	4.5	3		3		3
ENSMUSG00000026174	ENSG00000144580	ENSRNOG00000016034	Cnot9	CNOT9	Cnot9	Q92600	4	4	3	3		3	4	4	4	4	2	4	4	4	4	3	4	4	4	4	4	4	3	5	4	5	4	4		3	4	4		2.5		3	3	2	3		4		4
ENSMUSG00000006782	ENSG00000173786	ENSRNOG00000017496	Cnp	CNP	Cnp	P09543	5	5	5	5		4	5	5	5	5	4	5	4	5	5	3.5	4	5	5	5	5	5	5	5	5	5	5	5	1	5	5	5	2	5	3	4	2	2	4	4	5		2
ENSMUSG00000036968	ENSG00000166997	ENSRNOG00000027175	Cnpy4	CNPY4	Cnpy4	Q8N129	5	5	4	2		2	4	5	5	5	4	4	2	5	5	1	3	5	4	5	4	5	5	4	5	5	4	4		5	5	4		1	4	4	3	4	3		3		3
ENSMUSG00000044629	ENSG00000119865	ENSRNOG00000005326	Cnrip1	CNRIP1	Cnrip1	Q96F85	5	5	4	5	4	4	5	5	5	5	5	4	2	5	5	4	1	5	5	5	5	5	5	5	5	5	5	4		5	5	2.5		5	5	3	3	4	4	3	4		3
ENSMUSG00000038949	ENSG00000162852	ENSRNOG00000002710	Cnst	CNST	Cnst	Q6PJW8	3	4		1		3	3	3	3	3	2	2	3	3	4	3	4	3	3	3	3	4	2	4	3	4	3	3		3	3	3		1	2	4		2.5	2				2
ENSMUSG00000079415	ENSG00000242689	ENSRNOG00000012460	Cntf	CNTF	Cntf	P26441				1																															4	3
ENSMUSG00000028444	ENSG00000122756	ENSRNOG00000047307	Cntfr	CNTFR	Cntfr	P26992	5	4	2	2		2	2	2	3	3	4	3	3	4	3	3	3	2	3	3	4	3	3	5	4	3	2	2		3	3	4		3	3.5	3		1					3
ENSMUSG00000055022	ENSG00000018236	ENSRNOG00000004438	Cntn1	CNTN1	Cntn1	Q12860	3	5	3	5		2	4	4	3	4	3	4	4	3	4	2.5	2	3	5	4	4	4	4	4	4	4	3	4	1.5	4	4	1.5		5	4	2			2
ENSMUSG00000053024	ENSG00000184144	ENSRNOG00000009033	Cntn2	CNTN2	Cntn2	Q02246	3	1		3		2	2	2	2		2	3	4	2	2	1	2	3	3	2	3	2	2			2	2	2		2	2			4		2					2
ENSMUSG00000017167	ENSG00000108797	ENSRNOG00000020277	Cntnap1	CNTNAP1	Cntnap1	P78357	2	3	2	4		2	2	3	2	3	1	2	1	2	2	1	2	2	2	2	3	2	3	2	2	2	2	3		3	3	3		5	3			1
ENSMUSG00000057110	ENSG00000119397	ENSRNOG00000022015	Cntrl	CNTRL	Cntrl	Q7Z7A1	3	2	3	2.5		1	3	2	4	2	2	2	4	3	3	3	3	2	2	2	2	2	3	2	3	3	2	4		3	2	3		2		3.5	2	2	3.5				2
ENSMUSG00000032782	ENSG00000170037	ENSRNOG00000008270	Cntrob	CNTROB	Cntrob	Q8N137		2	4	1.5		3	4	2	3	3	3	2	3	3	3	3	3	2	2	3	3	3	3	3	2	2	2	3		2	3	3						1
ENSMUSG00000017188	ENSG00000183978	ENSRNOG00000020487	Coa3	COA3	Coa3	Q9Y2R0	5	5	5	4		5	5	4	5	5	4	5	4	5	5	3	1	5	4	5	5	5	5	5	5	5	5	5		5	4	5		5	4	5	4	4	3	4	4		3
ENSMUSG00000044881	ENSG00000181924	ENSRNOG00000025385	Coa4	COA4	Coa4	Q9NYJ1	4	5	4	3		3	4	2	4	4	3	5	3	3	3	1	2	4	4	5	4	4	3	4	4	5	5	5		4	5	3		2	2	3		3
ENSMUSG00000026112	ENSG00000183513	ENSRNOG00000018102	Coa5	COA5	Coa5	Q86WW8	5	5		1		2	3	4	4	4	3	5	5	4	4	4	5	4	2	4	4	4	4	4	3	4	4	3		4	4	4		3		4		5					3
ENSMUSG00000051671	ENSG00000168275	ENSRNOG00000052701	Coa6	COA6	Coa6	Q5JTJ3	5	5	5	4		4	5	5	5	5	4	5	4	5	5	1	1	5	5	5	5	5	5	5	5	5	5	5		5	5	5		3		5	4	4	3	3	3		4
ENSMUSG00000048351	ENSG00000162377	ENSRNOG00000010636	Coa7	COA7	Coa7	Q96BR5	3	4		1		2	5	4	4	4	3	4	4	4	3	5	4	4	4	4	4	5	4	3	4	4	5	4		4	4	4		4		5	4	2	3				2
ENSMUSG00000001755	ENSG00000068120	ENSRNOG00000019918	Coasy	COASY	Coasy	Q13057	5	5	5	3		4	5	4	5	5	4	5	4	5	4	3.5	3	5	4	5	5	5	5	5	5	5	5	4		5	5	5		4	4	4	5	4	4	5	4		4
ENSMUSG00000020173	ENSG00000106078	ENSRNOG00000004281	Cobl	COBL	Cobl	O75128	3	2	4	3		2	3	3	4	2	3	4	4	3	2	2	3	3	4	3	4	4	2	2	3	3	3	2		2	2	3		2		3		2	3
ENSMUSG00000018661	ENSG00000166685	ENSRNOG00000002795	Cog1	COG1	Cog1	Q8WTW3	4	4	4	2		2	4	4	4	4	2	3	4	4	3	3	4	4	4	4	4	4	3	4	4	4	4	4		4	4	3		2	2	3	2	3	2	3	3		4
ENSMUSG00000031979	ENSG00000135775	ENSRNOG00000018228	Cog2	COG2	Cog2	Q14746	4	4	2	2		3	4	4	4	4	3	3	4	4	4	4	4	4	4	4	5	4	3	3	4	4	4	4		3	4	3		2	2	3	2	3	2	3	3		4
ENSMUSG00000034893	ENSG00000136152	ENSRNOG00000000155	Cog3	COG3	Cog3	Q96JB2	3	4	3	1		3	4	3	4	3	2	4	4	4	4	3	4	4	4	4	4	4	3	4	4	4	4	4		3	4	2		2		2	2	4	2	3	2		4
ENSMUSG00000031753	ENSG00000103051	ENSRNOG00000017745	Cog4	COG4	Cog4	Q9H9E3	4	4	4	3		3	5	4	4	4	3	4	4	4	5	4	4	4	4	4	5	4	3	4	4	4	4	4		4	4	4		2	3	3	3	3	4	3	3		4
ENSMUSG00000027742	ENSG00000133103	ENSRNOG00000013660	Cog6	COG6	Cog6	Q9Y2V7	4	4	4	3		2	4	4	4	4	3	4	4	4	3	4	4	4	4	4	5	4	3	4	4	4	5	4		5	4	3		2		2	2	3	2	3	2		4
ENSMUSG00000034951	ENSG00000168434	ENSRNOG00000060008	Cog7	COG7	Cog7	P83436	3	4	4	2		2	4	3	4	4	2	3	4	4	3	4	4	4	4	3	5	4	3	3	4	4	4	4		4	3	3		2	2	2	3	2	2	3	4		5
ENSMUSG00000031916	ENSG00000213380	ENSRNOG00000020379	Cog8	COG8	Cog8	Q96MW5	3	3	3	1		2	4	4	3	3	2	3	3	4	4	4	5	4	3	4	4	4	3	3	4	4	4	4		3	3	2		1		2		3	3	3	3		5
ENSMUSG00000027966	ENSG00000060718	ENSRNOG00000023148	Col11a1	COL11A1	Col11a1	P12107		1		2		2			2	2	2	2	2	2		2		2		2	2		2				3	1			2		5				2	2	2.5
ENSMUSG00000001435	ENSG00000182871	ENSRNOG00000001229	Col18a1	COL18A1	Col18a1	P39060	5	5	3	2	3	4	5	5	5	5	5	5	4	5	5	4	3	5	5	5	5	5	5	5	5	5	5	4	5	5	5	2.5		2	4	3	4	2	4		2		2
ENSMUSG00000001506	ENSG00000108821	ENSRNOG00000003897	Col1a1	COL1A1	Col1a1	P02452	5	5	5	2		5	4	5	5	5	5	5	3	5	5	5	5	5	5	5	5	5	5	4	5	5	5	5	2.5	5	5	5	5	3		3	3	4	5	2	2	5	3
ENSMUSG00000029661	ENSG00000164692	ENSRNOG00000011292	Col1a2	COL1A2	Col1a2	P08123	5	5	4	3		5	5	5	5	5	5	5	3	5	5	5	5	5	5	5	5	5	5	5	5	5	5	5	3.5	5	5	5	5	3		3	3	4	5	2	2	5	2
ENSMUSG00000022483	ENSG00000139219	ENSRNOG00000058560	Col2a1	COL2A1	Col2a1	P02458		2		1		4					2	2	2	3			2	2	2	2				2		2	2	1		2			5	1.5	2	2		2	3.5			4
ENSMUSG00000031502	ENSG00000187498	ENSRNOG00000016281	Col4a1	COL4A1	Col4a1	P02462	5	5	5	3		4	4	5	5	5	5	5	2	5	5	4.5	2	5	5	5	5	5	5	5	5	4	5	3	5	5	5	5		4	3	4	2	3	5	2	2
ENSMUSG00000079465	ENSG00000169031	ENSRNOG00000015365	Col4a3	COL4A3	Col4a3	Q01955	2	3	2	2		2	2	2	2		2	5	2	3	2	2		2	3				2		2	3	4	1		2	2	2				2.5			4.5
ENSMUSG00000031274	ENSG00000188153	ENSRNOG00000018951	Col4a5	COL4A5	Col4a5	P29400		2		2		2	2	3	2		2	4		2		1		2	2	2	2		4	2	2		3	1		2	2			2	2	3			5
ENSMUSG00000020241	ENSG00000142173	ENSRNOG00000001254	Col6a2	COL6A2	Col6a2	P12110	5	5	4	2	3	5	5	5	5	5	5	5	4	5	5	5	3	5	5	5	5	5	5	5	5	5	5	5	5	5	5	2	5	1.5		5		4	5	2		5	2
ENSMUSG00000036655	ENSG00000118004	ENSRNOG00000008373	Colec11	COLEC11	Colec11	Q9BWP8	4	3				3		2	2	4	3		4	3	3	3		3		3	2		4	3		3		1		3	2	2				2		2
ENSMUSG00000036103	ENSG00000158270	ENSRNOG00000016366	Colec12	COLEC12	Colec12	Q5KU26	4	3	3	3		4	4	4	3	4	3	3	3	4	3	4	3	5	3	4	3	3	4	3	3	3	2	3		4	3	3	2	1		3	2	2.5	4	2	2
ENSMUSG00000034807	ENSG00000130309	ENSRNOG00000023317	Colgalt1	COLGALT1	Colgalt1	Q8NBJ5	5	5	5	1	2	3	5	5	4	5	4	4	5	5	4	4	4	5	4	4	4	4	4	4	4	5	4	4	1	5	5	4	3	1	2.5	3	3	2	4	2	4		5
ENSMUSG00000051355	ENSG00000173163	ENSRNOG00000009281	Commd1	COMMD1	Commd1	Q8N668	5	5	3	2		3	5	5	5	5	4	5	5	4	5	4	5	5	5	5	5	5	5	4	4	5	5	5		4	4	3			3
ENSMUSG00000042705	ENSG00000145781	ENSRNOG00000003958	Commd10	COMMD10	Commd10	Q9Y6G5	5	4		1		2	5	5	4	4	4	4	5	4	4	1	4	4	3	4	4	4	4	4	4	4	4	4		3	5	4		3		4	4	4	3	3	3		2
ENSMUSG00000036513	ENSG00000114744	ENSRNOG00000043386	Commd2	COMMD2	Commd2	Q86X83	4	5	4	1		3	5	4	4	4	4	4	5	5	5	3	5	5	3	4	4	4	5	4	4	5	5	4		4	4	4		3		3	4	2	4	4	4		4
ENSMUSG00000051154	ENSG00000148444	ENSRNOG00000016383	Commd3	COMMD3	Commd3	Q9UBI1				2.5							4																							4	3.5	4	4	5	3	4	5		3
ENSMUSG00000032299	ENSG00000140365	ENSRNOG00000018671	Commd4	COMMD4	Commd4	Q9H0A8	4	5	4	2		3	4	4	4	4	4	4	5	4	5	5	1	4	4	4	4	4	4	5	4	4	4	4		4	4	4		3		3	3	5	3	3	4		3
ENSMUSG00000075486	ENSG00000188243	ENSRNOG00000038012	Commd6	COMMD6	Commd6	Q7Z4G1	4	4	3	1		3	4	4	4	4	3	5	5	4	5	5	5	4	4	4	5	4	5	4	4	4	4	5		4	5	5		4		4	2	4	3		2		2
ENSMUSG00000029213	ENSG00000169019	ENSRNOG00000002320	Commd8	COMMD8	Commd8	Q9NX08	5	5	4	2		4	5	4	5	5	4	5	5	5	5	1	4	5	4	5	4	5	5	5	5	5	5	4		5	5	4		3	3	3	4	4	3	4	4		3
ENSMUSG00000027163	ENSG00000110442	ENSRNOG00000004755	Commd9	COMMD9	Commd9	Q9P000	5	5	3	2	2	4	5	5	4	5	4	5	3	5	5	2	4	5	4	5	5	5	5	5	5	5	5	5		4	5	4		2	4	4	4	4	3	4	5		4
ENSMUSG00000031849	ENSG00000105664	ENSRNOG00000048472	Comp	COMP	Comp	P49747	4	3	2	1		3	3	3	3	5	4	2	2	4	4	1	1	4	3	3	3		5	2	3	3	3	3		4	2	3	5			2		1				5
ENSMUSG00000000326	ENSG00000093010	ENSRNOG00000001889	Comt	COMT	Comt	P21964	5	5	5	4	3	5	5	5	5	5	5	5	5	5	5	5	4	5	5	5	5	5	5	5	5	5	5	5	4	5	5	5		2	4	4	5	5	5	4	5		4
ENSMUSG00000021773	ENSG00000165644	ENSRNOG00000013968	Comtd1	COMTD1	Comtd1	Q86VU5	2	4	3	2		3	5	3	3	4	4	4	3	4	3	4	5	4	3	4	5	5	3	4	4	2	5	4		3	4	2		4	4	4	5	4	3		4		3
ENSMUSG00000040782	ENSG00000143207	ENSRNOG00000042492	Cop1	COP1	Cop1	Q8NHY2		2	3	2		3	2	3	2	2			2	2		2	3	2		3		2	2	4	2	2	2	2		2	3							2
ENSMUSG00000026553	ENSG00000122218	ENSRNOG00000006247	Copa	COPA	Copa	P53621	5	5	5	3		5	5	5	5	5	4	5	4	5	5	4	4	5	5	5	5	5	5	5	5	5	5	5	2.5	5	5	5	4	3	4	4	4	4	5	5	5		4
ENSMUSG00000030754	ENSG00000129083	ENSRNOG00000057623	Copb1	COPB1	Copb1	P53618	5	5	4	3	2	5	5	5	5	5	4	5	4	5	5	4	4	5	5	5	5	5	5	5	5	5	5	5	3	5	5	5	4	3	4	4	5	4	5	5	5		5
ENSMUSG00000032458	ENSG00000184432	ENSRNOG00000060723	Copb2	COPB2	AABR07071244.1	P35606	5	5	5	3	2	5	5	5	5	5	4	5	4	5	5	3	3	5	5	5	5	5	5	5	5	5	5	5	1	5	5	5	4	4	4	4	5	4	5	5	5		5
ENSMUSG00000055681	ENSG00000105669	ENSRNOG00000020178	Cope	COPE	Cope	O14579	5	5	5	2	1	5	5	5	5	5	4	5	5	5	5	3.5	1	5	5	5	5	5	5	5	5	5	5	5	3	5	5	5	3	4	5	4	5	4	5	5	5		5
ENSMUSG00000027206	ENSG00000166200	ENSRNOG00000008744	Cops2	COPS2	Cops2	P61201	5	5	5	4	1	4	5	5	5	5	5	5	3	5	5	2.5	1	5	5	5	5	5	5	5	5	5	5	5		5	5	1.5	3	3	4.5	4	4	3	5	5	5		5
ENSMUSG00000019373	ENSG00000141030	ENSRNOG00000053943	Cops3	COPS3	Cops3	Q9UNS2	5	5	5	4		4	5	5	5	5	4	5	3	5	5	1.5	2	5	5	5	5	5	5	5	5	5	5	5		5	5	1.5		4	4	4	4	4	4	5	5		5
ENSMUSG00000035297	ENSG00000138663	ENSRNOG00000023650	Cops4	COPS4	Cops4	Q9BT78	5	5	5	4	3	4	5	5	5	5	4.5	5	3	5	5	3	2	5	5	5	5	5	5	5	5	5	5	5		5	5	2.5	3	4	5	5	4	3	4	5	5		5
ENSMUSG00000019494	ENSG00000168090	ENSRNOG00000001346	Cops6	COPS6	Cops6	Q7L5N1	5	5	4	4		4	5	5	5	5	4.5	5	3	5	5	2	3	5	5	5	5	5	5	5	5	5	5	5		5	5	3.5		3	4.5	4	5	3	4	4	5		5
ENSMUSG00000030127	ENSG00000111652	ENSRNOG00000016778	Cops7a	COPS7A	Cops7a	Q9UBW8	5	5	5	3	2	3	4	5	5	5	4	5	1	5	4	5	1	5	5	5	5	4	5	4	5	5	5	4	1	5	5	1.5		5	4.5	5	5	4	4		4		5
ENSMUSG00000026240	ENSG00000144524	ENSRNOG00000018723	Cops7b	COPS7B	Cops7b	Q9H9Q2	4	4	5	2	1	3	4	4	4	4	3	4	3	5	5	2	4	5	5	5	5	5	4	5	4	5	4	4		4	4	4		4	3	4	3	4	2		4		4
ENSMUSG00000034432	ENSG00000198612	ENSRNOG00000019635	Cops8	COPS8	Cops8	Q99627	5	5	4	4	1	4	5	5	5	5	4	4	3	5	5	1.5	1	5	5	5	5	4	5	5	5	5	5	5	1	4	5	2.5	3	5	4.5	5	4	3	4	5	5		5
ENSMUSG00000018672	ENSG00000005243	ENSRNOG00000009225	Copz2	COPZ2	Copz2	Q9P299	4	4	3	2		3	4	5	3	5	3	3	4	4	4	4	4	4	4	4	4	3	4	3	4	4	4	4		4	5	3	3			4	4	3	3	5	2		3
ENSMUSG00000025981	ENSG00000115520	ENSRNOG00000014456	Coq10b	COQ10B	Coq10b	Q9H8M1	3	4	2	2		4	4	4	3	3	3	4	3	4	3	3	4	4	3	4	4	4	3	3	4	4	4	2		3	3	3				2.5	3	3	2
ENSMUSG00000028247	ENSG00000132423	ENSRNOG00000009974	Coq3	COQ3	Coq3	Q9NZJ6	4	4	3	3		3	4	4	3	4	4	4	3	4	4	1	1	3	4	4	4	4	3	3	4	3	4	4		4	4	3		1		5	4	3	2	3	2		3
ENSMUSG00000026798	ENSG00000167113	ENSRNOG00000026691	Coq4	COQ4	Coq4	Q9Y3A0	3	1				3	3	2	3	3	2	3	3	2	3			3		3	3	3		2		2	3	1			3	2		3	2	4	4	2					2
ENSMUSG00000041733	ENSG00000110871	ENSRNOG00000001171	Coq5	COQ5	Coq5	Q5HYK3	5	5	5	2	3	4	5	5	5	4	4	5	3	4	5	1	4	4	4	5	5	5	3	5	4	4	4	4		4	4	4		2		5	5	3	2		2		3
ENSMUSG00000021235	ENSG00000119723	ENSRNOG00000011164	Coq6	COQ6	Coq6	Q9Y2Z9	4	5	5	3		3	5	4	4	4	5	5	2	4	5	1	4	4	5	4	5	4	4	4	4	4	4	4		4	4	4		3	5	5	4	3	2	4	3		4
ENSMUSG00000026489	ENSG00000163050	ENSRNOG00000043201	Coq8a	COQ8A	Coq8a	Q8NI60	5	5	3	2	2	4	5	4	5	4	5	5	4	4	4	2	5	4	4	5	5	5	4	4	5	5	4	4		4	4	4		2		5	4	4	2	3	2		2
ENSMUSG00000031782	ENSG00000088682	ENSRNOG00000016190	Coq9	COQ9	Coq9	O75208	5	5	5	2	4	5	5	5	5	5	5	5	4	5	4	2.5	3	4	5	5	5	5	4	4	5	5	4	5		4	5	5		4	3	5	5	5	4		4		4
ENSMUSG00000030707	ENSG00000102879	ENSRNOG00000019430	Coro1a	CORO1A	Coro1a	P31146	3	5	5	5	2	5	4	3	5	3	4	5	4	5	5	4	2	3	3	3	5	4	5	5	2	5	5	4	2	3	2	3.5	2	5	3	5	4	3	5	3	5		4
ENSMUSG00000024835	ENSG00000172725	ENSRNOG00000021828	Coro1b	CORO1B	Coro1b	Q9BR76	5	5	4	3	1	5	5	5	5	5	4	5	4	5	5	4	3	5	5	5	5	5	5	5	5	5	5	5	4	5	5	3.5	3.5	5	4	5	4	4	5	4	5		5
ENSMUSG00000004530	ENSG00000110880	ENSRNOG00000000697	Coro1c	CORO1C	Coro1c	Q9ULV4	5	5	5	4	3	5	5	5	5	5	5	5	4	5	5	4	1	5	5	5	5	5	5	5	5	5	5	5	5	5	5	4.5	3	5	4	5	4	4	5	4	5		4
ENSMUSG00000041729	ENSG00000103647	ENSRNOG00000015257	Coro2b	CORO2B	Coro2b	Q9UQ03	3	4	3	4		4	3	3	4	4	2	4	4	5	3	4	1	3	3	3	3	3	5	3	4	3	3	2		2	4	4		4	4	2		3	4
ENSMUSG00000020836	ENSG00000167549	ENSRNOG00000014496	Coro6	CORO6	Coro6	Q6QEF8	3	3		1		3	3	4	2	3	4	2	1		2	1	1	3	3	3			3		2			2		4	3	4		1		5
ENSMUSG00000031827	ENSG00000103187	ENSRNOG00000016257	Cotl1	COTL1	Cotl1	Q14019	5	5	5	5	4	5	5	5	5	5	5	5	5	5	5	5	2	5	5	5	5	5	5	5	5	5	5	5	2	5	5	3.5	4	5	5	5	5	4	5	5	5		5
ENSMUSG00000064351	ENSG00000198804	ENSRNOG00000034234	COX1	COX1	COX1	P00395	4	5		4		4	5		4	4	5	4	4	4	5	3	1	4	3	4	5	5	4	3	4	4		4		3	2	3		3.5		5	5	5	5		5		5
ENSMUSG00000020544	ENSG00000166260	ENSRNOG00000052096	Cox11	COX11	Cox11	Q9Y6N1	3	3	4	1		2	3	4	3		3	4	4	3				3	2		5	4	3		4	2	4	3		2	2			3		3	3	3			3		2
ENSMUSG00000040018	ENSG00000014919	ENSRNOG00000017230	Cox15	COX15	Cox15	Q7KZN9	3	4	4	1		3	3	2	3	3	4	3	3	4	4	3	4	3	3	4	2	3	3	4	2	3	4	3		3	3	2		4	3	4	4	4	3		2		3
ENSMUSG00000046516	ENSG00000138495	ENSRNOG00000038951	Cox17	COX17	Cox17	Q14061	4	5	5	4		4	5	5	5	4	5	5	4	5	5	2	5	5	5	5	5	5	5	5	5	4	5	5		5	5	5		4		5	4	5	4		3		5
ENSMUSG00000064354	ENSG00000198712	ENSRNOG00000030371	COX2	COX2	COX2	P00403	5	5	4	5	5	5	5	5	5	5	5	5	5	5	5	5	1	5	5	5	5	5	5	5	5	5	5	5	4	5	5	5		5	5	5	5	5	5	5	5	4	5
ENSMUSG00000026500	ENSG00000203667	ENSRNOG00000004553	Cox20	COX20	Cox20	Q5RI15	5	5	4	3		4	5	5	4	5	4	5	5	5	4	1	1	5	5	4	5	5	5	4	5	4	5	3		4	5	3		3		5	4	4	3		3		4
ENSMUSG00000031818	ENSG00000131143	ENSRNOG00000017817	Cox4i1	COX4I1	Cox4i1	P13073	5	5	5	5	3	5	5	5	5	5	5	5	5	5	5	5	1	5	5	5	5	5	5	5	5	5	5	5		5	5	2.5	2	5	5	5	5	5	5	5	5	4	5
ENSMUSG00000000088	ENSG00000178741	ENSRNOG00000018816	Cox5a	COX5A	Cox5a	P20674	5	5	4	5	3	5	5	5	5	5	5	5	5	5	5	5	5	5	5	5	5	5	5	5	5	5	5	5	2	5	5	3		5	4.5	5	5	5	5	5	5	1.5	5
ENSMUSG00000061518	ENSG00000135940	ENSRNOG00000016660	Cox5b	COX5B	Cox5b	P10606	5	5	5	5	5	5	5	5	5	5	5	5	5	5	5	5	5	5	5	5	5	5	5	5	5	5	5	5		5	5	3.5	2.5	5	5	5	5	5	5	5	5	4	5
ENSMUSG00000041697	ENSG00000111775	ENSRNOG00000001170	Cox6a1	COX6A1	Cox6a1	P12074	5	5	3	5		5	5	5	5	5	5	5	5	5	5		2	5	5	5	5	5	3	5	5	4	4	5		5	5	2		5	4.5	5	5	5	5	5	5		5
ENSMUSG00000030785	ENSG00000156885	ENSRNOG00000019851	Cox6a2	COX6A2	Cox6a2	Q02221		1				3					5					1				5	3							1								5			5
ENSMUSG00000036751	ENSG00000126267	ENSRNOG00000024309	Cox6b1	COX6B1	Cox6b1	P14854	5	5	4	5	4	5	5	5	5	5	5	5	5	5	5	5	1	5	5	5	5	5	5	5	5	5	5	5		5	5	5	2	5	5	5	5	5	5	5	5	3	5
ENSMUSG00000074218	ENSG00000161281	ENSRNOG00000050015	Cox7a1	COX7A1	Cox7a1	P24310	5	5		4	1	3	5	5	3	4	5	4	3	4	4	4	5	4	4	5	5	4	3	4	4	4	4	3		4	4	3				5	5		5				4
ENSMUSG00000024248	ENSG00000115944	ENSRNOG00000004526	Cox7a2l	COX7A2L	Cox7a2l	O14548	5	5	4	5		5	5	4	5	4	4	5	3	5	5	1	1	4	4	5	5	5	4	4	5	5	4	5		5	4	5		2	5	4	5	4	4	5	5		5
ENSMUSG00000031231	ENSG00000131174	ENSRNOG00000054689	Cox7b	COX7B	Cox7b	P24311				5																														1		5		4
ENSMUSG00000017778	ENSG00000127184	ENSRNOG00000030237	Cox7c	COX7C	Cox7c	P15954	3	5	3	5		5	5	5	5	5	5	5	5	5	5	4	1	5	5	5	5	5	5	5	5	5	3	5		5	5	5		5		5	5	4.5	5	5			4
ENSMUSG00000003617	ENSG00000047457	ENSRNOG00000011913	Cp	CP	Cp	P00450	5	5	4	2	4	5	5	5	2	5	5	5	4	5	5	5	3	5	5	5	5	5	5	5	5	5	5	4		5	5	5	5	3	4	5	3	4	5	4	4		4
ENSMUSG00000001865	ENSG00000163751	ENSRNOG00000011181	Cpa3	CPA3	Cpa3	P15088	5	4	3	3	1	5	5	5	5	5	5	3	4	5	5	5	1	3	4	5	4	5	5	2	5	5	3	4		5	5	2				3		1	5			1.5
ENSMUSG00000021999	ENSG00000080618	ENSRNOG00000010935	Cpb2	CPB2	Cpb2	Q96IY4	5	4	4	2.5		4	4	4	4	5	5	5	1	4	4	3	4	5	5	4	4	4	5	5	4	4	4	4		5	5	5				4		2	2
ENSMUSG00000020841	ENSG00000108582	ENSRNOG00000003873	Cpd	CPD	Cpd	O75976	3	4	5	1		3	4	3	4	5	1	3	2	4	4	1	1	4	4	4	5	4	3	3	4	4	5	3		4	4	3		3	2	3	3	3	3	3	2		3
ENSMUSG00000037852	ENSG00000109472	ENSRNOG00000043387	Cpe	CPE	Cpe	P16870	3	5	3	4		3	4	3	3	4	3	3	1	3	4	1	2	3	5	4	4	4	3	4	5	4	5	3		3	4	4	5	5	3	4		1.5					2
ENSMUSG00000039652	ENSG00000107864	ENSRNOG00000020689	Cpeb3	CPEB3	Cpeb3	Q8NE35	4	2	3	2		4	2	2	2	2	2	2	3	2		2	3	2	2	2	3	3	2	2	2	2	3	2		2	2	2		3		3
ENSMUSG00000020300	ENSG00000113742	ENSRNOG00000033169	Cpeb4	CPEB4	Cpeb4	Q17RY0	3	4	3	1		2	3	3	3	3	2	4	3	3	2	3	3	4	3	3	3	3	3	2	3	3	3	3		3	3	3		2	2	2		3
ENSMUSG00000033615	ENSG00000168993	ENSRNOG00000000060	Cplx1	CPLX1	Cplx1	O14810		4		5							2.5	2	2				1				3	2					4	1						5	4	2
ENSMUSG00000025867	ENSG00000145920	ENSRNOG00000000105	Cplx2	CPLX2	Cplx2	Q6PUV4		5	2	5		4	3	3	2			4	2	5		3	1	3	3	4	3				4	2		2				3		5	5	4		1.5			2
ENSMUSG00000020183	ENSG00000135678	ENSRNOG00000034134	Cpm	CPM	Cpm	P14384	5	4	3	1	3	3	4	4	4	4	2	4	4	4	3	2	4	5	4	4	4	4	3	4	4	5	4	4		3	5	4	3	2			3	1.5	4
ENSMUSG00000025196	ENSG00000120054	ENSRNOG00000013439	Cpn1	CPN1	Cpn1	P15169	5	5	5	2		2	4	4	4	5	4	4	1	4	4	3	2	5	4	5	4	4	3	4	5	4	3	3		4	4	2				3		3	2		3
ENSMUSG00000028228	ENSG00000085719	ENSRNOG00000006298	Cpne3	CPNE3	Cpne3	O75131	5	5	5	3	4	4	5	5	5	5	5	5	4	5	5	5	2	5	5	5	5	5	5	5	5	5	5	5	2	5	5	2	3	1	3	4	4	3	5	4	5		4
ENSMUSG00000032564	ENSG00000196353	ENSRNOG00000026577	Cpne4	CPNE4	Cpne4	Q96A23		3	2	2							1	2		3				2	4	2	2			2	3		2	1		2				3
ENSMUSG00000034796	ENSG00000178773	ENSRNOG00000015397	Cpne7	CPNE7	Cpne7	Q9UBL6		2		1		2	2		3		2	2	2			3				2	2							2		2				3	3
ENSMUSG00000052560	ENSG00000139117	ENSRNOG00000026128	Cpne8	CPNE8	Cpne8	Q86YQ8	3	3	5	1		1	3	3	3	3	2	3	4	4	3	3	2	3	3	3	2	3	2	3	3	3	2	3		2	3	3		2				2
ENSMUSG00000022742	ENSG00000080819	ENSRNOG00000001654	Cpox	CPOX	Cpox	P36551	4	5	5	1		3	5	4	5	5	4	4	5	5	5	2	1	5	5	5	4	5	4	4	4	5	5	5		5	5	5	2	2	3	5	5	4	3	4	5		3
ENSMUSG00000065979	ENSG00000103381	ENSRNOG00000015118	Cpped1	CPPED1	Cpped1	Q9BRF8	5	5	4	3	4	4	5	5	5	5	4	5	4	5	5	2	1	5	4	5	5	5	5	5	5	5	5	5		5	5	2		3	3.5	5	5	4	4	2	4		4
ENSMUSG00000039007	ENSG00000104324	ENSRNOG00000005931	Cpq	CPQ	Cpq	Q9Y646	4	4	4	2	3	4	4	3	3	4	4	4	1	4	3	1	1	3	4	3	4	3	4	3	4	4	5	3		3	3		4	2	4	4	4	4	4	3	4		5
ENSMUSG00000025991	ENSG00000021826	ENSRNOG00000013704	Cps1	CPS1	Cps1	P31327	5	4	5	1		5	5	4	4	4	5	4	5	4	4	2	1	4	4	4	4	5	4	4	4	4	4	4		4	4	1.5		2		3	4	5	4	4	2		3
ENSMUSG00000041781	ENSG00000165934	ENSRNOG00000005733	Cpsf2	CPSF2	Cpsf2	Q9P2I0	3	4	4	1		2	4	4	4	4	2	4	4	4	4	4	2	4	4	4	4	4	3	4	4	4	4	4		4	4	4		1.5	2.5	2	2	3	4		3		3
ENSMUSG00000029625	ENSG00000160917	ENSRNOG00000000985	Cpsf4	CPSF4	Cpsf4	O95639	3	3	3	2		3	4	3	4	4	1.5	4	4	4	4	4	3	3	4	3	4	4	4	4	3	3	3	4		4	4	3						3	4
ENSMUSG00000055531	ENSG00000111605	ENSRNOG00000005927	Cpsf6	CPSF6	Cpsf6	Q16630	4	5	5	2		4	5	5	5	5	4	5	2	5	5	2	1	5	5	5	5	5	5	5	5	5	5	5		5	5	5	2.5	4	4	4	3	2.5	5		3		2
ENSMUSG00000034820	ENSG00000149532	ENSRNOG00000020668	Cpsf7	CPSF7	Cpsf7	Q8N684	4	5	5	1		3	5	4	5	5	3	5	2	5	5	2	5	4	5	5	5	5	5	5	5	5	4	5	1	5	5	5		3	4	3		1.5	4
ENSMUSG00000024900	ENSG00000110090	ENSRNOG00000014254	Cpt1a	CPT1A	Cpt1a	P50416	4	5	5	2		4	5	4	5	5	3	5	4	5	5	2	1	4	4	5	5	5	4	5	5	4	4	4		4	4	5		2	3.5	4	5	5	4	4	3		4
ENSMUSG00000078937	ENSG00000205560	ENSRNOG00000010438	Cpt1b	CPT1B	Cpt1b	Q92523	2	3	2	2		3	2	2	2	3	5	3	2	2		1	1	2	2	2	3	4	3	2	2	3	2	3		2	2	2		2		5	4	3	3		2	2	3
ENSMUSG00000028607	ENSG00000157184	ENSRNOG00000012443	Cpt2	CPT2	Cpt2	P23786	5	5	4	3	2	5	5	5	5	5	5	5	5	5	4	2.5	2	5	5	5	5	5	4	5	5	5	5	5		5	5	5	2	4	4	5	5	5	4	5	4		5
ENSMUSG00000016481	ENSG00000203710	ENSRNOG00000008193	Cr1l	CR1	Cr1l	P17927	4	2	4	3		2	2	3	2	2	3	3	3	3	5	2	3	3	2	3	2	3	2	4	2	2	2	5		3	3	5	2	2		4	3	4	3	3	4
ENSMUSG00000032291	ENSG00000166426	ENSRNOG00000023633	Crabp1	CRABP1	Crabp1	P29762	2	4	3	3		4	4	4	2	5	2	4	3	4		5	1	4	3	4	2	4		5	4	5	2	3		3	3	5		4	4				3	3			5
ENSMUSG00000004885	ENSG00000143320	ENSRNOG00000048421	Crabp2	CRABP2	Crabp2	P29373	5	4	4	4	3	4	4	5	5	5	3	4	4	4	4	4	3	5	4	4	5	3	5	3	4	3	3	5		5	5	5		2.5
ENSMUSG00000048200	ENSG00000177685	ENSRNOG00000019199	Cracr2b	CRACR2B	Cracr2b	Q8N4Y2	3	1		2		2	2		2	2		3	2	2			3		2	2	4	3			2		2	1			2					1.5		1
ENSMUSG00000026853	ENSG00000095321	ENSRNOG00000018145	Crat	CRAT	Crat	P43155	5	5	5	4		4	5	5	4	5	5	5	4	5	4	2.5	3	4	5	5	5	5	4	4	5	5	4	4		4	4	1.5		4		5	5	3	4		3		5
ENSMUSG00000035403	ENSG00000148204	ENSRNOG00000025498	Crb2	CRB2	Crb2	Q5IJ48	2	1		2		2	2	2	2	2	2	2	2	2						2		2			2	2	2	1			2			1	2
ENSMUSG00000005362	ENSG00000113851	ENSRNOG00000006534	Crbn	CRBN	Crbn	Q96SW2	4	3	2	2		2	3	3	3	3	3	4	4	2	3	2	3	5	2	4	4	3	4	3	3	4	3	3		2	3	3		3	3	2.5	3	3	4		2		3
ENSMUSG00000022521	ENSG00000005339	ENSRNOG00000005330	Crebbp	CREBBP	Crebbp	Q92793	3	3	3	2		3	3	3	4	3	2	3	3	3	4	3	3	3	3	3	3	3	4	3	3	3	3	3		3	3	3		2	2	2		2	3	2	2		2
ENSMUSG00000040713	ENSG00000143162	ENSRNOG00000003291	Creg1	CREG1	Creg1	O75629	4	5	5	2		3	3	3	3	4	3	4	5	4	3	4		2	3	3	4	4	3	4	3	4	4	3		4	3	2.5		3		3	5	4	3		4		4
ENSMUSG00000030284	ENSG00000163703	ENSRNOG00000009414	Creld1	CRELD1	Creld1	Q96HD1	4	4	4	2		1	4	4	4	3	3	4	3	3	3	3	3	4	4	4	4	4	3	4	4	4	4	3		5	3	3		2	3	4	2	4	2				2
ENSMUSG00000023272	ENSG00000184164	ENSRNOG00000004659	Creld2	CRELD2	Creld2	Q6UXH1	4	4	4	2		3	3	4	4	4	2	4	3	5	4	1	5	4	3	3	4	5	4	4	4	4	5	4		4	4	5	3	2		3	4	3	3	5	4		5
ENSMUSG00000006360	ENSG00000213145	ENSRNOG00000027990	Crip1	CRIP1	Crip1	P50238	5	5	5	1		5	5	5	5	5	5	5	5	5	5	5	5	5	5	5	5	5	5	5	5	5	5	5		5	5	5		4		5	3	4.5	5	3	4		3
ENSMUSG00000006356	ENSG00000182809	ENSRNOG00000005041	Crip2	CRIP2	Crip2	P52943	5	5	4	5	3	3	5	5	5	5	5	5	4	5	5	5	5	5	5	5	5	5	5	5	5	5	5	5	5	5	5	4.5		4	4.5	5	5	4	5	3	5		4
ENSMUSG00000017776	ENSG00000167193	ENSRNOG00000025792	Crk	CRK	Crk	P46108	5	5	4	3	3	4	5	5	5	5	4	5	4	5	5	3	1	5	5	5	5	5	5	5	5	5	5	5		5	5	3	3	5	4.5	5	5	3	4	3	4		5
ENSMUSG00000006134	ENSG00000099942	ENSRNOG00000001868	Crkl	CRKL	Crkl	P46109	5	5	4	4		4	5	5	5	5	5	5	2	5	5	3	1	5	5	5	5	5	5	5	5	5	5	5		5	5	1.5		4	4	5	4	2	4	3	5		4
ENSMUSG00000017561	ENSG00000176390	ENSRNOG00000050657	Crlf3	CRLF3	Crlf3	Q8IUI8	4	4	4	1		3	4	4	4	4	2	3	4	4	5	4	4	5	3	4	4	5	4	5	4	4	3	5		4	4	5	3	3	3.5	4		3	3		5		4
ENSMUSG00000029121	ENSG00000072832	ENSRNOG00000004781	Crmp1	CRMP1	Crmp1	Q14194	3	4	5	5		2	3	4	3	4	3	2	3	4	3	1	3	4	4	4	3	4	5	3	3	3	4	3		4	5	3.5		5	3.5	4	4	1	5	3	4		4
ENSMUSG00000001767	ENSG00000101343	ENSRNOG00000040045	Crnkl1	CRNKL1	Crnkl1	Q9BZJ0	3	4	5	2		3	4	4	4	4	2	3	2	4	3	1	1	4	3	3	3	4	4	4	4	3	4	4		4	4	4		3	4.5	2	2	3	4	2	3		3
ENSMUSG00000040860	ENSG00000058453	ENSRNOG00000008334	Crocc	CROCC	Crocc	Q5TZA2	3	4	5	2		3	4	4	5	4	3	4	2	4	4	2	1	4	4	3	5	4	4	4	4	4	4	4		4	4	4		3	4	3	4	4	4	3	4		2
ENSMUSG00000003623	ENSG00000005469	ENSRNOG00000006779	Crot	CROT	Crot	Q9UKG9	3	3	3	2		2	4	3	3	4	2	4	3	3	3	1	2	4	4	3	3	5	2	2	4	3	4	3		4	3	4		1	3	3	5	4	3	3	3		3
ENSMUSG00000043153	ENSG00000214960	ENSRNOG00000006199	Crppa	CRPPA	Crppa	A4D126	2	2	2	1		3	3	2	3	2	2	3	3	2			2	4	3	3	3	2	3	2	3	2	2	2		3	2	2		2		3		2
ENSMUSG00000042401	ENSG00000095713	ENSRNOG00000015220	Crtac1	CRTAC1	Crtac1	Q9NQ79	4	4	4	2		3	3	4	5	3	4	4	3	4	3	1	2	3	4	4	3	2	4	3	3	4	3	3		4	4	4		4
ENSMUSG00000032431	ENSG00000170275	ENSRNOG00000048343	Crtap	CRTAP	Crtapl1	O75718	4	4	5	2.5		2	4	4	3	4	3	4	4	4	4	4	4	4	3	4	4	3	4	3	4	4	3	3		4	5	3	4			3	2	2.5	3				3
ENSMUSG00000003575	ENSG00000105662	ENSRNOG00000022421	Crtc1	CRTC1	Crtc1	Q6UUV9	3	3	3	3		3	3	3	3	3	2	3	4	2	4	4	3	3	4	3	3	3	3	3	3	4	3	4		2	3			4		2
ENSMUSG00000027936	ENSG00000160741	ENSRNOG00000056337	Crtc2	CRTC2	Crtc2	Q53ET0	2	3	4	2		2	3		3	2	2	2	4	3	3		3	3	2	3	3	3	3	3	2	2	3	4		3	3	3		2				2	2		3		2
ENSMUSG00000032060	ENSG00000109846	ENSRNOG00000010524	Cryab	CRYAB	Cryab	P02511	5	5	5	5	5	5	5	5	5	5	5	5	3	5	5	5	4	5	5	5	5	5	5	5	5	5	5	5	5	5	5	4.5		4	5	5	5	2	5			4
ENSMUSG00000021947	ENSG00000165475	ENSRNOG00000008989	Cryl1	CRYL1	Cryl1	Q9Y2S2	5	5	5	4	2	4	5	5	5	5	5	5	5	5	5	4	2	5	5	5	5	5	5	5	5	4	5	5		5	5	2.5	4	4	4	4	5	3	4	2	5		5
ENSMUSG00000030905	ENSG00000103316	ENSRNOG00000061215	Crym	CRYM	Crym	Q14894	3	4	3	5		4	4	3	4	4	5	5	3	4	3	1.5	3	5	5	5	5	3	4	3	3	5	3	3	2.5	5	5	1.5		5	5	2	5	3	3	2	4
ENSMUSG00000028199	ENSG00000116791	ENSRNOG00000028319	Cryz	CRYZ	Cryz	Q08257	5	5	5	5	4	5	5	5	5	5	5	5	5	5	5	4.5	5	5	5	5	5	5	5	5	5	5	5	5	2.5	5	5	4	4	4	5	5	5	5	4	3	4		5
ENSMUSG00000058240	ENSG00000205758	ENSRNOG00000028014	Cryzl1	CRYZL1	Cryzl1	O95825	4	4	2	2		3	4	4	5	4	3	4	2	4	4	1.5	1	4	4	4	4	4	4	4	5	4	4	4		4	3	4		3	3	4	4	2	3	2	4		4
ENSMUSG00000023044	ENSG00000139631	ENSRNOG00000011573	Csad	CSAD	Csad	Q9Y600	4	2	3	3	2	2		2	2	2	2	3	3		2	3	3	2	4	2	2	2			2	2		2			2	3	2	2.5	3	3	5	5	4	4	3
ENSMUSG00000002718	ENSG00000124207	ENSRNOG00000007665	Cse1l	CSE1L	Cse1l	P55060	5	5	5	4	2	4	5	5	5	5	4	5	3	5	5	4	2	5	5	5	5	5	5	5	5	5	5	5	2	5	5	5	2.5	4	4.5	4	4	5	4	4	5		5
ENSMUSG00000014599	ENSG00000184371	ENSRNOG00000018659	Csf1	CSF1	Csf1	P09603	2	2	2	2				2				2	2	3				2		2		2	2	2	2	2	4	1		2	2	2						2.5
ENSMUSG00000024621	ENSG00000182578	ENSRNOG00000018414	Csf1r	CSF1R	Csf1r	P07333	4	3	3	2.5		3	3	3	3	4	2	2	3	3	3	3	2	4	3	3	2	2	2	3	3	2	3	3		2	2	3				3		4	2		3		2
ENSMUSG00000032312	ENSG00000103653	ENSRNOG00000019374	Csk	CSK	Csk	P41240	5	5	5	2		4	5	5	5	5	4	4	3	5	5	1.5	4	5	4	5	5	5	5	5	5	5	4	5		5	5	5		2	3	3	3	2.5	4		5		3
ENSMUSG00000032384	ENSG00000169118	ENSRNOG00000016620	Csnk1g1	CSNK1G1	Csnk1g1	Q9HCP0	2	3		1		3	3	3	3		2	3	2	3	2	3	3	3	2	3	3	2	2	3	2	3	3	2		3	3	3		1		2.5		1.5	2
ENSMUSG00000074698	ENSG00000101266	ENSRNOG00000005276	Csnk2a1	CSNK2A1	Csnk2a1	P68400		1		4			3		2	3				2						3						3		1						5	5	4	4	3	5	5	5		5
ENSMUSG00000046707	ENSG00000070770	ENSRNOG00000011933	Csnk2a2	CSNK2A2	Csnk2a2	P19784	5	5	3	3		4	5	5	5	5	4	5	5	5	5	1	4	5	5	5	5	5	5	5	5	5	5	5		5	5	4		4	4	3	3	4	4	3	4		5
ENSMUSG00000032911	ENSG00000173546	ENSRNOG00000017208	Cspg4	CSPG4	Cspg4	Q6UVK1	5	4	4	2		2	5	5	3	4	4	4	4	4	3	5	4	5	4	5	3	4	5	4	4	3	4	3	2	4	5	2	5	3	2	4	3		3	2			3
ENSMUSG00000032482	ENSG00000114646	ENSRNOG00000020833	Cspg5	CSPG5	Cspg5	O95196		1		3		2			2	2		2	2			2	3	2	3	2		2			2			1			3	2		5	4
ENSMUSG00000026421	ENSG00000159176	ENSRNOG00000008937	Csrp1	CSRP1	Csrp1	P21291	5	5	5	5	4	5	5	5	5	5	5	5	5	5	5	5	5	5	5	5	5	5	5	5	5	5	5	5	5	5	5	5	5	5	3.5	5	5	5	5	5	5		5
ENSMUSG00000020186	ENSG00000175183	ENSRNOG00000003772	Csrp2	CSRP2	Csrp2	Q16527	5	5	5	1		5	5	5	5	5	3	5	3	5	5	4	2	5	5	5	5	5	5	5	5	4	5	5	4.5	5	5	3.5		1		5	4	4	4	3	4		2
ENSMUSG00000030470	ENSG00000129170	ENSRNOG00000014327	Csrp3	CSRP3	Csrp3	P50461	3	2	4	3		4	3	4	3	3	5	4	1	3	5	1	1	2	4	4	4	3	3	2	4	3	3	4		4	4	4			3	5	4	5	5
ENSMUSG00000027447	ENSG00000101439	ENSRNOG00000005195	Cst3	CST3	Cst3	P01034	5	5	2	5	4	5	5	5	5	5	5	5	1	5	5	4	1	5	5	5	5	5	5	5	5	5	5	5		5	5	4	5	3	5	5	4	3	5	5	4		4
ENSMUSG00000005054	ENSG00000160213	ENSRNOG00000001201	Cstb	CSTB	Cstb	P04080	5	5	5	4	5	5	5	5	5	5	5	5	5	5	5	5	1	5	5	5	5	5	5	5	5	5	5	5		5	5	5	4	5	4	5	5	5	5	5	5		5
ENSMUSG00000027498	ENSG00000101138	ENSRNOG00000004775	Cstf1	CSTF1	Cstf1	Q05048	4	4	2	3		3	5	5	5	5	2	4	1	5	5	1	4	4	5	4	5	4	4	5	4	5	5	5		5	4	4		2	3	2.5		4.5	4		4		4
ENSMUSG00000031256	ENSG00000101811	ENSRNOG00000048025	Cstf2	CSTF2	Cstf2	P33240	4	4	5	4		3	4	4	5	4	2	4	1	5	4	1	4	4	4	4	4	4	3	4	4	4	4	5		4	4	4		4	3	4	3	4	4	3	4		3
ENSMUSG00000053536	ENSG00000177613	ENSRNOG00000050289	Cstf2t	CSTF2T	Cstf2t	Q9H0L4	3	3	2	3		4	2	4	4	3	3	3	2	4	4	2	3	3	2	3	4	4	3	3	3	2	3	4		3	3	4		3	2.5	3	3	2	2	2	3		4
ENSMUSG00000037373	ENSG00000159692	ENSRNOG00000005428	Ctbp1	CTBP1	Ctbp1	Q13363	4	5	5	5		4	5	4	5	5	4	5	2	5	5	3	1	5	4	5	5	5	5	5	5	5	5	5		3	4	4		5	4	4	4	4	5	4	5		4
ENSMUSG00000030970	ENSG00000175029	ENSRNOG00000017326	Ctbp2	CTBP2	Ctbp2	P56545	3	4	2	1		4	4	3	4	3	3	4	1	4	3	3	1	4	4	4	4	4	4	4	4	3	4	3		4	4	3		3	4	3	4	4	4	3	3		4
ENSMUSG00000028189	ENSG00000117151	ENSRNOG00000015573	Ctbs	CTBS	Ctbs	Q01459	4	5	5	2		3	4	3	4	4	2	4	5	4	4	3	4	4	5	3	4	4	4	4	4	4	5	4		4	3	4	2			2	4	4			5		2
ENSMUSG00000020898	ENSG00000178971	ENSRNOG00000005357	Ctc1	CTC1	Ctc1	Q2NKJ3	2	1		2					2						2						2	2		2		2		1		2				2	2	2		2	2		2		2
ENSMUSG00000005698	ENSG00000102974	ENSRNOG00000017674	Ctcf	CTCF	Ctcf	P49711	3	4	5	2		3	4	3	4	3	2	4	4	4	4	4	4	4	3	3	4	4	4	4	4	3	4	4		4	4	4		2	3	4		1.5	4	2			2
ENSMUSG00000026176	ENSG00000144579	ENSRNOG00000015295	Ctdsp1	CTDSP1	Ctdsp1	Q9GZU7	4	3	5	2		3		4	3	2	2	3	4	3	3	2	3	4	3	3	4	3	4		3	3	3	3		3	3	4		2		3	2	3.5	2
ENSMUSG00000033411	ENSG00000137770	ENSRNOG00000022141	Ctdspl2	CTDSPL2	Ctdspl2	Q05D32	3	3	4	3		3	4	3	4	3	1	4	3	4	4	5	4	4	3	3	3	4	4	4	4	3	3	3		3	4	4		2	3			2	4
ENSMUSG00000042340	ENSG00000150281	ENSRNOG00000018962	Ctf1	CTF1	Ctf1	Q16619	2	3		2		4	4	4	4	4	3	3	2	3	3	2		2	4	4	3	2	4		3	4		1		3	4	3
ENSMUSG00000028179	ENSG00000116761	ENSRNOG00000010658	Cth	CTH	Cth	P32929	4	5	2	1		3	4	4	5	4	3	5	5	4	4	1	5	5	4	4	4	4	4	4	4	5	4	3		4	3	4		2	3		5	5	2	5
ENSMUSG00000037815	ENSG00000044115	ENSRNOG00000005796	Ctnna1	CTNNA1	Ctnna1	P35221	5	5	4	2	2	5	3	5	5	5	5	5	5	5	5	4	4	5	5	5	5	5	5	5	5	5	5	5	2	5	5	5		3	4.5	5	5	4	5	5	4		4
ENSMUSG00000060843	ENSG00000183230	ENSRNOG00000000373	Ctnna3	CTNNA3	AABR07044900.1	Q9UI47	3	3		1		3	3	4	3	2	4	3	2	2	3	2	1	2	3	3	2	2	3	2	4	2	3	3		2	3	2		1.5	1	5		1	3				2
ENSMUSG00000038816	ENSG00000119326	ENSRNOG00000010593	Ctnnal1	CTNNAL1	Ctnnal1	Q9UBT7	3	4	2	2		5	4	3	4	3	2	3	4	3	2	2	2	3	4	3	4	3	3	3	3	3	4	2		2	3	3			2	2		3	3
ENSMUSG00000006932	ENSG00000168036	ENSRNOG00000054172	Ctnnb1	CTNNB1	Ctnnb1	P35222	5	5	5	4	2	5	5	5	5	5	5	5	4	5	4	3	3	5	5	5	5	5	5	5	5	5	5	5		5	5	1.5		5	5	5	4	3	5	4	4		4
ENSMUSG00000027649	ENSG00000132792	ENSRNOG00000012021	Ctnnbl1	CTNNBL1	Ctnnbl1	Q8WYA6	4	4	5	1		3	4	4	5	4	2	4	3	5	4	2	4	5	4	4	4	5	5	4	4	5	4	4		4	5	4		2	3	3		3	4		4		3
ENSMUSG00000034101	ENSG00000198561	ENSRNOG00000030790	Ctnnd1	CTNND1	Ctnnd1	O60716	5	5	4	3		5	5	5	5	5	4	5	4	5	5	3.5	4	5	5	5	5	5	5	5	5	5	5	5	2	5	5	5		4	3	5	4	3	5	4	3		4
ENSMUSG00000022240	ENSG00000169862	ENSRNOG00000010649	Ctnnd2	CTNND2	Ctnnd2	Q9UQB3	2	2	2	4		3	2	3	2	2	2	2	3	2	2	2	1	2	3	2	2	2	2	3	3	3	2	2		3	2	3		4	3.5
ENSMUSG00000028633	ENSG00000171793	ENSRNOG00000009963	Ctps	CTPS1	Ctps1	P17812	4	5	5	2		2	5	5	4	5	3	4	3	5	5	2	1	5	5	5	5	4	5	4	4	5	5	5	3.5	4	5	4		3	3.5	4	4	3	3	4	5		5
ENSMUSG00000031360	ENSG00000047230	ENSRNOG00000004257	Ctps2	CTPS2	Ctps2	Q9NRF8	4	4	3	1		3	4	4	5	5	3	4	5	4	4	4	5	4	5	5	4	4	4	4	4	5	4	4		4	5	4		2	2.5	3	4	3	3	3	4		2
ENSMUSG00000005609	ENSG00000198730	ENSRNOG00000017195	Ctr9	CTR9	Ctr9	Q6PD62	3	3	4	2		2	4	3	4	3	2	4	3	4	4	3	3	4	3	4	3	4	3	4	4	4	4	4		4	4	4		2	2.5	2		3	3	2	2		2
ENSMUSG00000030560	ENSG00000109861	ENSRNOG00000016496	Ctsc	CTSC	Ctsc	P53634	5	5	3	1	3	5	5	5	5	5	3	5	3	5	5	3	3	5	5	5	5	5	4	5	5	5	5	5		5	5	3.5		2		3	3	4	4	4	5		3
ENSMUSG00000083282	ENSG00000174080	ENSRNOG00000019708	Ctsf	CTSF	Ctsf	Q9UBX1	2	4	3	2		3	3	2	4	3	3	2	4	3	2	3	3	2	4	3	3	2	3	3	4	4	2	3		3	3	2	2	2		3	3	4					3
ENSMUSG00000032359	ENSG00000103811	ENSRNOG00000014064	Ctsh	CTSH	Ctsh	P09668	4	5	4	1	3	4	5	5	4	5	4	5	3	5	5	1	5	4	5	4	4	4	4	5	5	2	4	5		5	5	5				4	5	5	5	3	4		3
ENSMUSG00000028111	ENSG00000143387	ENSRNOG00000021155	Ctsk	CTSK	Ctsk	P43235		3	2	2		2	3		2	2	3		4	3	4				2	3	2		4		2	2		3		2	2		3					2
ENSMUSG00000038642	ENSG00000163131	ENSRNOG00000021157	Ctss	CTSS	Ctss	P25774	5	4	5	2	3	5	5	5	4	5	3	4	5	5	5	4	4	4	4	5	4	5	4	5	5	4	4	5		5	4	5		3		2	3	5	4		5		2
ENSMUSG00000016256	ENSG00000101160	ENSRNOG00000050697	Ctsz	CTSZ	Ctsz	Q9UBR2	5	5	5	1	4	5	5	5	5	5	5	5	5	5	5	4	1	5	5	5	5	5	5	5	5	5	5	5		5	5	2.5	5	3	5	4	5	5	4	2	5		3
ENSMUSG00000000416	ENSG00000077063	ENSRNOG00000061845	Cttnbp2	CTTNBP2	Cttnbp2	Q8WZ74	4	2	2	1		2	2	2	2	2		2	2	2	2	2	2	3	2		2		2		3	2	3	2			2	2		4	3
ENSMUSG00000062127	ENSG00000143079	ENSRNOG00000014479	Cttnbp2nl	CTTNBP2NL	Cttnbp2nl	Q9P2B4	5	3	3	2		2	3	4	4	4	2	4	4	4	3	4	4	4	4	4	3	3	4	4	4	5	3	4		4	4	4		2		2	2	3	3
ENSMUSG00000049482	ENSG00000174177	ENSRNOG00000051531	Ctu2	CTU2	Ctu2	Q2VPK5	3	2		2		3	3	3	3	2	3	2	2	3	3	2	3	3	2	3	3	3	3		4	3	2	3		2	3	2		3		2		3		3	3		2
ENSMUSG00000026726	ENSG00000107611	ENSRNOG00000029047	Cubn	CUBN	Cubn	O60494	3	2	3	1		4	2	3	4	5	2	5	2	4	2	2	3	3	2	3	2	4	4	4	2	2	2	3		3	4	4					5	2
ENSMUSG00000029686	ENSG00000055130	ENSRNOG00000005310	Cul1	CUL1	Cul1	Q13616	5	5	4	3		3	5	5	5	5	4	4	3	5	4	2	1	5	5	5	5	5	5	4	5	5	4	4		5	5	1.5		3	3.5	4	4	2	4	3	4		5
ENSMUSG00000024231	ENSG00000108094	ENSRNOG00000015292	Cul2	CUL2	Cul2	Q13617	5	4	5	3	2	3	4	4	4	4	3	4	2	5	4	2	1	5	4	4	4	4	5	4	4	5	4	5		4	5	4		3	2.5	3	3	2	3	2	4		5
ENSMUSG00000004364	ENSG00000036257	ENSRNOG00000015633	Cul3	CUL3	Cul3	Q13618	5	4	5	3		3	4	5	4	4	4	4	3	4	4	3	1	5	5	5	5	5	5	5	4	5	5	5		5	5	1.5		4	4	4	4	2	4	4	4		5
ENSMUSG00000031446	ENSG00000139842	ENSRNOG00000019649	Cul4a	CUL4A	Cul4a	Q13619	4	4	4	1		3	4	4	4	4	4	4	2	4	4	1	4	4	4	4	4	4	4	4	4	4	4	4		4	4	4		3	3.5	4	3	2	3	2	4		5
ENSMUSG00000032030	ENSG00000166266	ENSRNOG00000008039	Cul5	CUL5	Cul5	Q93034	4	5	4	3		2	4	4	5	4	4	4	2	4	4	2	1	5	5	4	5	4	5	5	5	5	5	4	1	4	5	1.5		4	3.5	4	4	4	4	3	4		5
ENSMUSG00000040327	ENSG00000112659	ENSRNOG00000018372	Cul9	CUL9	Cul9	Q8IWT3	2	2	4	2		2	2	2	3	2	2	2	4	2	2	2	2	2	2	2	2	3	2	2	2	3	2	2		4	2			2	2	2		1.5		2			4
ENSMUSG00000025193	ENSG00000119929	ENSRNOG00000017298	Cutc	CUTC	Cutc	Q9NTM9	4	3	4	2		3	4	4	4	4	3	3	4	5	5	4	4	4	4	5	4	4	4	5	4	4	3	4		4	4	1.5		4	4	4	4	3	3		2		4
ENSMUSG00000029705	ENSG00000257923	ENSRNOG00000001424	Cux1	CUX1	Cux1	P39880	3	4	5	1		2	4	3	3	4	2	3	3	4	3	3	4	3	3	3	3	3	4	3	3	3	3	4		3	4	4		1	2	3	3	3	3	3	3
ENSMUSG00000021715	ENSG00000153015	ENSRNOG00000013252	Cwc27	CWC27	Cwc27	Q6UX04	3	4	3	2		3	4	4	4	3	2	3	4	4	4	4	4	4	4	4	3	4	4	4	3	4	4	4		4	4	3			3	3		3	3		3		2
ENSMUSG00000025200	ENSG00000095485	ENSRNOG00000012763	Cwf19l1	CWF19L1	Cwf19l1	Q69YN2	3	4	3	2		2	4	4	4	3	2	4	4	5	4	4	4	4	4	3	4	4	4	4	4	3	5	5		4	4	4		2	3	2	2	4	2		3		3
ENSMUSG00000025898	ENSG00000152404	ENSRNOG00000024372	Cwf19l2	CWF19L2	Cwf19l2	Q2TBE0	3	2	3	3		3	3	2	3	3	2	3	3	3	3	2	2	2	3	3	2	3	2	2	3	3	2	3		2	3	3				3		2.5
ENSMUSG00000061353	ENSG00000107562	ENSRNOG00000013589	Cxcl12	CXCL12	Cxcl12	P48061	4	5		3		4	4	4	3	5	4	4	3	5	3	2	1	3	5	3	4		4	4	5	4	3	1		4	4	2				2.5		3	4
ENSMUSG00000024560	ENSG00000154832	ENSRNOG00000014614	Cxxc1	CXXC1	Cxxc1	Q9P0U4	2	3	4	2		1	3	2	4	2	3	3	3	4	4	3	3	3	2	3	3	3	3	3	3	3	2	3		2	3	3		1		2		3			2
ENSMUSG00000046668	ENSG00000171604	ENSRNOG00000032878	Cxxc5	CXXC5	Cxxc5	Q7LFL8		1	4	2		2			3				2		3		3					2			4			3				2						1.5
ENSMUSG00000024646	ENSG00000166347	ENSRNOG00000015205	Cyb5a	CYB5A	Cyb5a	P00167	5	5	5	3	5	5	5	5	5	5	5	5	5	5	5	5	5	5	5	5	5	5	5	5	5	5	5	5		5	5	5	4	5	4	5	5	5	5	5	5		5
ENSMUSG00000031924	ENSG00000103018	ENSRNOG00000011142	Cyb5b	CYB5B	Cyb5b	O43169	5	5	4	4	4	5	5	4	5	5	5	5	4	5	5	4	1	5	5	5	5	5	5	5	5	5	5	5	2.5	5	5	2		4	5	5	5	5	5	5	5		5
ENSMUSG00000026456	ENSG00000159348	ENSRNOG00000003973	Cyb5r1	CYB5R1	Cyb5r1	Q9UHQ9	5	5	5	4		5	5	5	5	5	5	5	4	5	5	4	1	5	5	5	5	5	5	5	5	5	5	5		5	5	5		4	5	4	4	3	4	2	3		4
ENSMUSG00000048065	ENSG00000166394	ENSRNOG00000019751	Cyb5r2	CYB5R2	Cyb5r2	Q6BCY4	4	4	4	2		3	4	4	5	4	3	4	2	5	4	2.5	1	5	5	5	5	4	5	4	4	5	3	4		4	5	1.5			3
ENSMUSG00000018042	ENSG00000100243	ENSRNOG00000009592	Cyb5r3	CYB5R3	Cyb5r3	P00387	5	5	5	5	5	5	5	5	5	5	5	5	5	5	5	5	4	5	5	5	5	5	5	5	5	5	5	5	5	5	5	4.5	4	5	5	5	5	5	5	5	5		5
ENSMUSG00000032872	ENSG00000065615	ENSRNOG00000010024	Cyb5r4	CYB5R4	Cyb5r4	Q7L1T6	4	3	4	2		2	3	3	2	3	2	3	3	3	2	2	2	3		2	2	3		3	2	3		3		3	2	2						1
ENSMUSG00000006519	ENSG00000051523	ENSRNOG00000013014	Cyba	CYBA	Cyba	P13498	4	4	5	3		4	4	4		4	1.5	3	4	4	4	4		4	3	4	3	4		5	4	2	3	5		3	3	5				2	3	3	4		5
ENSMUSG00000039294	ENSG00000178927	ENSRNOG00000036666	Cybc1	CYBC1	Cybc1	Q9BQA9	5	4	5	1		3	4	4	5	4	3	4	4	5	5	4	4	5	4	4	5	5	4	5	4	4	4	4		5	4	5		1	2	3	3	4	3	4	5		3
ENSMUSG00000022551	ENSG00000179091	ENSRNOG00000012457	Cyc1	CYC1	Cyc1	P08574	5	5	5	5	4	5	5	5	5	5	5	5	4	5	5	4	1	5	5	5	5	5	5	5	5	5	5	5	1	5	5	5	3	5	5	5	5	5	5	3	5	3	5
ENSMUSG00000020340	ENSG00000055163	ENSRNOG00000006557	Cyfip2	CYFIP2	Cyfip2	Q96F07	4	5	4	4		2	4	4	5	4	2	5	2	5	5	2.5	2	5	4	4	5	5	5	5	5	4	4	5	1	5	5	2		5	2.5	2	3	2	3	4	4		3
ENSMUSG00000020810	ENSG00000161544	ENSRNOG00000011541	Cygb	CYGB	Cygb	Q8WWM9	5	5	3	1	3	5	5	4	4	5	4	4	2	5	4	3	1	3	5	5	4	5	3	5	5	4	5	4		5	5	3		3.5	4	5	3	3	4	3	3		3
ENSMUSG00000053929	ENSG00000187954	ENSRNOG00000014811	Cyhr1	CYHR1	Cyhr1	Q6ZMK1	2	3	2	3		3	2	2	3	2	3	3	3	4	2	2		2	3	2	2	5	3	3	3	4	3	3		2	3					2		3			3		3
ENSMUSG00000036712	ENSG00000083799	ENSRNOG00000014048	Cyld	CYLD	Cyld	Q9NQC7	3	3	4	2		3	4	3	2	3	2	3	4	3	4	3	4	3	3	3	3	3	4	3	4	3	3	3		2	3	3		3		3	2	2.5			2
ENSMUSG00000003555	ENSG00000148795	ENSRNOG00000020035	Cyp17a1	CYP17A1	Cyp17a1	P05093	3	5	4	2.5		4	3	4	2	3	2	4	4	3	3	2	2	4	3	2	4	4	3	2	5	5	3	3		2	4	3						3					5
ENSMUSG00000032310	ENSG00000140505	ENSRNOG00000016173	Cyp1a2	CYP1A2	Cyp1a2	P05177	2	3		4.5		2	2	4	4	3	4	3	4	3	3	1	4	3	3	3	4	3	2	3	3	2	3	3		2	3	3						5	4
ENSMUSG00000024087	ENSG00000138061	ENSRNOG00000040287	Cyp1b1	CYP1B1	Cyp1b1	Q16678	4	3	4	2.5		3	2	5	5	4	2	2	2	4	2	1	1	2	5	2	2	2	3	2	2	4	2	2		4	4	4									3
ENSMUSG00000049439	ENSG00000119004	ENSRNOG00000017631	Cyp20a1	CYP20A1	Cyp20a1	Q6UW02	4	5	4	2		3	5	5	4	4	3	5	2	4	4	1	5	4	4	4	5	4	4	4	5	5	5	4		4	4	4		2		2	3	4	4	5	4		2
ENSMUSG00000026170	ENSG00000135929	ENSRNOG00000017188	Cyp27a1	CYP27A1	Cyp27a1	Q02318	3	5	5	2		3	5	4	4	4	3	5	4	5	4	1.5	1	3	5	4	4	5	4	3	4	4	3	4		4	4	4		2		2		5	2.5				3
ENSMUSG00000025479	ENSG00000130649	ENSRNOG00000012458	Cyp2e1	CYP2E1	Cyp2e1	P05181	4	4	4	3		3	3	3	3	3	1	3	5	3	4	1	4	3	3	3	3	3	3	4	3	3	4	4		3	3	3				2	4	5
ENSMUSG00000040703	ENSG00000167600	ENSRNOG00000020743	Cyp2s1	CYP2S1	Cyp2s1	Q96SQ9	2	3	2	1		3	4	3	3	3	3	5	1	5	4	1	1	3	2	4	5	4	3	5	5	2	4	3		4	2	5		2		2	2	4.5	4				3
ENSMUSG00000023963	ENSG00000146233	ENSRNOG00000010519	Cyp39a1	CYP39A1	Cyp39a1	Q9NYL5		2	2			2	2		2		2		4		2		4	2	2		3							1			2					4		2	2	5	2
ENSMUSG00000028713	ENSG00000142973	ENSRNOG00000055078	Cyp4b1	CYP4B1	Cyp4b1	P13584	2	3					2		2					2								2					2	1		2						2	5	4.5	5
ENSMUSG00000079057	ENSG00000145476	ENSRNOG00000042426	Cyp4v3	CYP4V2	Cyp4v3	Q6ZWL3	2	4	4	1.5		2	2	2	3	3	3	4	2	3	2	3	2	2	2	2	2	3	2	3	3	2	4	2		2		2		2				3
ENSMUSG00000001467	ENSG00000001630	ENSRNOG00000007234	Cyp51	CYP51A1	Cyp51	Q16850	3	5	4	1		3	4	3	5	5	2	4	2	5	3	1.5	1	3	3	3	4	3	2	3	3	5	4	4		3	4	4		2	3	2	5	4	2	3	3		5
ENSMUSG00000028240	ENSG00000167910	ENSRNOG00000009488	Cyp7a1	CYP7A1	Cyp7a1	P22680	5	2	2	3.5		2	3	3	4	2	2	4	3	3	4		2	3	2	2		4	3		2	3	2	2		4								4
ENSMUSG00000039519	ENSG00000172817	ENSRNOG00000009730	Cyp7b1	CYP7B1	Cyp7b1	O75881	3	4	2	1		3	3	3	2	3	2	4	4	3	3	4	4	3	2	3	3	2	3	3	2	3	3	2		3	3	3		1				5
ENSMUSG00000020589	ENSG00000197872	ENSRNOG00000052758	Cyria	CYRIA	Cyria	Q9H0Q0	4	4	4	4		2	4	4	4	4	3	4	4	4	5	1	1	5	3	4	4	5	4	5	4	4	5	5		4	4	4		4	2.5	3	3	1.5	4		5		2
ENSMUSG00000022378	ENSG00000153310	ENSRNOG00000061246	Cyrib	CYRIB	Cyrib	Q9NUQ9	5	5	5	5	2	5	5	5	5	5	4	4	3	5	5	4	2	5	4	5	5	3	5	5	5	5	5	5		5	5	1.5		5	5	4	4	3	4	3	5		5
ENSMUSG00000062563	ENSG00000205795	ENSRNOG00000058891	Cys1	CYS1	Cys1	Q717R9		1		3		3	4		3	3	1.5	4	3	3	3				4	2			4		3			1			4			2		2		2	2
ENSMUSG00000017132	ENSG00000108669	ENSRNOG00000043381	Cyth1	CYTH1	Cyth1	Q15438	4	4	4	2		3	4	3	4	4	2	3	3	3	4	4	3	4	3	4	3	4	3	4	4	4	4	4		4	3	4		1	2	2		2.5	2.5		3
ENSMUSG00000003269	ENSG00000105443	ENSRNOG00000021051	Cyth2	CYTH2	Cyth2	Q99418	2	3	3	1		3	4	4	4	2	3	2	2	3	3	4	3	3	3	3	3	3		3	3	4	4	2		3	3	3		4		2		1.5					3
ENSMUSG00000028608	ENSG00000162384	ENSRNOG00000012724	Czib	CZIB	Czib	Q9NWV4	5	5	5	4	3	5	5	5	5	5	5	5	4	5	5	4.5	5	5	5	5	5	5	5	5	5	5	5	5	1	5	5	4	3	3	4	5	4	3	4	5	5		5
ENSMUSG00000041623	ENSG00000141219	ENSRNOG00000024780	D11Wsu47e	C17orf80	MGC95210	Q9BSJ5		2	2	2		4	3	2	4	4	2	3	4	2	3	3	3	3	4		2	3	4	2	3	3	3	3		2								2					3
ENSMUSG00000073609	ENSG00000180902	ENSRNOG00000019012	D2hgdh	D2HGDH	D2hgdh	Q8N465	3	4	4	2		3	4	3	4	3	3	5	5	3	3	3	1	3	3	3	4	3	3	4	3	4	3	3		3	3	3		2	3	3	4	3	2		3		2
ENSMUSG00000030347	ENSG00000047621	ENSRNOG00000055036	D6Wsu163e	C12orf4	RGD1311164	Q9NQ89	3	3	4	1		3	3	3	3	3	2	3	3	3	3	3	2	3	3	3	3	3	3	3	3	4	3	3		2	3	2		3				3	2		2		2
ENSMUSG00000034574	ENSG00000100592	ENSRNOG00000004345	Daam1	DAAM1	Daam1	Q9Y4D1	3	3	3	2		4	3	4	4	4	3	2	3	3	4	4	3	4	4	4	4	3	4	4	3	4	4	4		4	4	3		2	2	4	2	4	4	2	2
ENSMUSG00000028519	ENSG00000173406	ENSRNOG00000007410	Dab1	DAB1	Dab1	O75553		1		2		2	3	4				2	4			2			3	2		4				2		1						1.5				1
ENSMUSG00000022150	ENSG00000153071	ENSRNOG00000028930	Dab2	DAB2	Dab2	P98082	5	5	5	1		3	4	5	4	5	3	5	2	5	5	1	1	5	4	5	4	4	5	5	4	5	4	4		4	5	4				4	5	4	4	2			3
ENSMUSG00000026883	ENSG00000136848	ENSRNOG00000055226	Dab2ip	DAB2IP	Dab2ip	Q5VWQ8	3	2	2	1		1	3	2	3	4	2	3	3	3	2	2	2	4	2	3	4	3	3	3	3	4	2	3		3	3	3		3	3	2		2	3
ENSMUSG00000022174	ENSG00000129562	ENSRNOG00000009090	Dad1	DAD1	Dad1	P61803	5	5	5	1		5	5	4	5	5	5	4	4	5	5	4	1	5	3	3	5	5	4	5	5	5	4	3		5	5	4		5	5	3	5	4	5	5	5		5
ENSMUSG00000039952	ENSG00000173402	ENSRNOG00000019400	Dag1	DAG1	Dag1	Q14118	4	5	4	2		4	5	5	5	4	5	4	3	4	4	3	3	5	5	5	5	4	5	4	5	4	5	4	2.5	4	5	1.5	3	3	2.5	5	4	2	5	4	3		3
ENSMUSG00000042096	ENSG00000110887	ENSRNOG00000054962	Dao	DAO	Dao	P14920	4	2	3	1		3	3		2	3	2	5	5	3	2	1	4	3	2	2	3	2	2	3	3	2	2	3		2	2	3		3			5
ENSMUSG00000039168	ENSG00000112977	ENSRNOG00000010747	Dap	DAP	Dap	P51397	4	4		2		4	5	4	4	5	4	4	4	4	5	5	1	4	5	4	5	5	4	4	4	4	4	5		4	5	4				4.5		5		5			2
ENSMUSG00000068921	ENSG00000132676	ENSRNOG00000020373	Dap3	DAP3	Dap3	P51398	4	5	5	1		4	5	4	4	4	3	5	5	5	4	4	4	4	4	5	4	5	4	4	4	4	5	5		4	4	5		3	3	4	4	2	2	3	4		4
ENSMUSG00000021559	ENSG00000196730	ENSRNOG00000018198	Dapk1	DAPK1	Dapk1	P53355	2	2		2		2	3	2	2	3		2	3	4	3	2	3	5	2	2	2	2	2	4	3	2	3	2		2	2	2		1.5				2.5	3
ENSMUSG00000034974	ENSG00000167657	ENSRNOG00000020383	Dapk3	DAPK3	Dapk3	O43293	3	3		1		2	5	5	4	4	4	3	3	4	4	4	3	4	4	4	3	4	5	4	4	3	4	3		4	5	4		3		2		3	3.5
ENSMUSG00000026356	ENSG00000115866	ENSRNOG00000003743	Dars	DARS1	Dars1	P14868	5	5	5	4	4	5	5	5	5	5	5	5	4	5	5	4	4	5	5	5	5	5	5	5	5	5	5	5	4	5	5	1.5	4	5	5	5	5	4	5	5	5		5
ENSMUSG00000026709	ENSG00000117593	ENSRNOG00000002813	Dars2	DARS2	Dars2	Q6PI48	5	5	4	2		4	5	4	5	5	4	5	3	5	5	1.5	1	4	4	5	5	5	5	5	5	4	5	5		4	4	4		3		3	3	3	2	2	2		2
ENSMUSG00000069565	ENSG00000071626	ENSRNOG00000031387	Dazap1	DAZAP1	Dazap1	Q96EP5	5	5	5	2		4	5	5	5	5	4	5	3	5	5	3.5	1	5	5	5	5	5	5	5	5	5	5	5		4	5	4		4	5	5	5	4	5	5	5		5
ENSMUSG00000026385	ENSG00000155368	ENSRNOG00000046889	Dbi	DBI	Dbi	P07108	5	5	5	5	5	5	5	5	5	5	5	5	5	5	5	5	5	5	5	5	5	5	5	5	5	5	5	5		5	5	5	5	5	5	5	5	5	5	5	5		5
ENSMUSG00000034675	ENSG00000113758	ENSRNOG00000014170	Dbn1	DBN1	Dbn1	Q16643	4	5	4	5		3	5	5	4	5	5	4	1	4	4	3	1	4	5	5	4	4	5	5	5	5	4	5	4	4	5	1.5		5	4.5	3	2	3	4	2	2		2
ENSMUSG00000020476	ENSG00000136279	ENSRNOG00000012378	Dbnl	DBNL	Dbnl	Q9UJU6	3	5	5	4	3	5	5	5	5	2	4	5	4	4	5	4	3	2	5	5	5	5	5	3	5	5	5	5	2	5	5	2.5	2	5	4.5	5	4	4	4	4	5		5
ENSMUSG00000032469	ENSG00000138231	ENSRNOG00000014588	Dbr1	DBR1	Dbr1	Q9UK59	4	4	5	2		2	4	4	4	4	2	4	4	4	4	4	4	4	5	4	4	4	4	4	4	4	4	4		4	4	4				2	2	3	2		3
ENSMUSG00000000340	ENSG00000137992	ENSRNOG00000015029	Dbt	DBT	Dbt	P11182	5	5	4	3		4	5	5	5	5	5	5	4	5	4	3	3	5	5	5	5	5	5	4	5	5	5	5		5	5	4		3	3	5	5	5	5	5	4		5
ENSMUSG00000049106	ENSG00000139990	ENSRNOG00000004556	Dcaf5	DCAF5	Dcaf5	Q96JK2	2	3	2	2		2	3	2	2	3	2	2	3	3	3		2	4	2	3	2	3	2	2	2	3	2	3		3	2	2		2		2		3	2	2	2		2
ENSMUSG00000026571	ENSG00000143164	ENSRNOG00000003078	Dcaf6	DCAF6	Dcaf6	Q58WW2	2	4	4	2		3	3	2	3	3	2	2	4	3	2	2	3	2	3	3	3	2	3	2	2	3	2	3		2	3	2		2	2	3		2	2				2
ENSMUSG00000049354	ENSG00000136485	ENSRNOG00000042245	Dcaf7	DCAF7	Dcaf7	P61962	3	4	3	1		3	4	4	5	4	4	5	4	5	5	4	4	5	4	4	4	4	4	5	4	4	4	4		5	5	4		4	3	3	2	3.5	3	2	4		4
ENSMUSG00000026554	ENSG00000132716	ENSRNOG00000006785	Dcaf8	DCAF8	Dcaf8	Q5TAQ9		1		3		1					3																	1						2	3	4	3	4	3	4	4		5
ENSMUSG00000020935	ENSG00000172992	ENSRNOG00000021682	Dcakd	DCAKD	Dcakd	Q8WVC6	4	5	4	2		2	4	4	5	4	4	5	1	5	4	1	1	4	4	4	5	4	4	4	4	5	5	4		5	4	5		3	3.5	4	4	3	3	4	3		5
ENSMUSG00000035910	ENSG00000146038	ENSRNOG00000017511	Dcdc2a	DCDC2	Dcdc2	Q9UHG0		1		2		3		2	4	2		3		3			3		2	2	2		3				3	2										1
ENSMUSG00000036862	ENSG00000166341	ENSRNOG00000031643	Dchs1	DCHS1	Dchs1	Q96JQ0	2	2	2	2		2	3	3	3	3	2	2	3	3	2	3	3	3	3	3	2	2	4	2	3	2	2	3		3	4	3		2		2	2	4	2		2		2
ENSMUSG00000027797	ENSG00000133083	ENSRNOG00000032922	Dclk1	DCLK1	Dclk1	O15075	5	4	3	5		2	4	4	3	5	4	2	3	4	4	1	1	3	4	4	3	3	4	4	4	4	3	3		4	5	4		5	3	2		2	2		4
ENSMUSG00000028078	ENSG00000170390	ENSRNOG00000016550	Dclk2	DCLK2	Dclk2	Q8N568	3	3	2	3		2	3	3	2	3	2	2	3	2	2	4	1	3	3	3	2	3	3	2	3	3	3	2		3	3	3		4	3
ENSMUSG00000019929	ENSG00000011465	ENSRNOG00000004554	Dcn	DCN	Dcn	P07585	4	5	3	1	5	5	3	4	3	5	5	5	5	5	5	5	5	5	5	3	4	5	5	5	4	5	5	5	5	5	5	5	5			5		4	5	4		5	3
ENSMUSG00000021962	ENSG00000272886	ENSRNOG00000016015	Dcp1a	DCP1A	Dcp1a	Q9NPI6	4	4	3	3		2	4	4	4	4	2	3	4	4	4	1	4	4	4	4	4	4	4	4	4	4	4	4		4	5	4		2	2	2		2	3		3		3
ENSMUSG00000032040	ENSG00000110063	ENSRNOG00000009993	Dcps	DCPS	Dcps	Q96C86	5	5	5	1		4	5	5	5	5	4	5	2	5	5	3	3	5	5	5	5	5	5	5	5	5	5	5		5	5	2.5	3	3	5	4	5	4	4	4	5		5
ENSMUSG00000031865	ENSG00000204843	ENSRNOG00000010048	Dctn1	DCTN1	Dctn1	Q14203	5	5	5	4	3	4	5	5	5	5	5	5	3	5	5	3.5	2	5	5	5	5	5	5	5	5	5	5	5	2	5	5	1.5	2	5	4	5	4	2	5	4	4		4
ENSMUSG00000025410	ENSG00000175203	ENSRNOG00000025481	Dctn2	DCTN2	Dctn2	Q13561	5	5	5	5	3	5	5	5	5	5	5	5	4	5	5	5	3	5	5	5	5	5	5	5	5	5	5	5	1.5	5	5	3.5	3	5	5	5	5	3	5	5	5		5
ENSMUSG00000028447	ENSG00000137100	ENSRNOG00000014208	Dctn3	DCTN3	Dctn3	O75935	5	5	2	4	2	4	5	5	5	5	4	5	3	5	5	1	1	5	5	5	5	5	5	5	5	5	5	5		5	5	5		5	3	5	4	2	5	4	4		5
ENSMUSG00000024603	ENSG00000132912	ENSRNOG00000019298	Dctn4	DCTN4	Dctn4	Q9UJW0	4	5	4	3		3	4	4	5	4	4	4	2	4	4	1	1	4	5	5	5	4	5	4	5	5	4	4		4	5	1.5		4	4	4	4	1.5	4	3	4		4
ENSMUSG00000031516	ENSG00000104671	ENSRNOG00000013254	Dctn6	DCTN6	Dctn6	O00399	4	5	2	3		3	4	5	5	5	4	5	1	5	5	1	4	5	5	5	5	5	5	5	5	5	5	5		5	5	5		3		4	4	3	4		3		4
ENSMUSG00000031285	ENSG00000077279	ENSRNOG00000047712	Dcx	DCX	Dcx	O43602		1	2	1			2	2	2	2	3	2	2	2	3		3	3	2	2			2	2	2	3		2			3	2		3
ENSMUSG00000039450	ENSG00000169738	ENSRNOG00000050315	Dcxr	DCXR	Dcxr	Q7Z4W1	5	5	5	4	5	5	5	5	5	4	5	5	5	5	5	3	2	5	5	5	5	4	5	5	5	5	5	5		5	5	2.5		3		4	5	5	4		3		2
ENSMUSG00000028194	ENSG00000153904	ENSRNOG00000014613	Ddah1	DDAH1	Ddah1	O94760	5	5	4	5	3	5	5	5	5	5	5	5	5	5	5	4	4	5	5	5	5	5	5	5	5	5	5	5		5	5	4.5	4	5	5	4	5	5	5		3		5
ENSMUSG00000024740	ENSG00000167986	ENSRNOG00000020715	Ddb1	DDB1	Ddb1	Q16531	5	5	5	4	3	4	5	5	5	5	4	5	4	5	5	3	3	5	5	5	5	5	5	5	5	5	5	5	1	5	5	2	3	5	4	4	4	3	5	5	5		5
ENSMUSG00000020182	ENSG00000132437	ENSRNOG00000004327	Ddc	DDC	Ddc	P20711	3	5	3	3		3	5	4	2	4	2	5	5	3	4	4	1	2	3	4	4	5	3	2	5	4		3		2	4	3		1		2	4	4		4
ENSMUSG00000037697	ENSG00000100523	ENSRNOG00000009481	Ddhd1	DDHD1	Ddhd1	Q8NEL9	3	2	4	1		3	3	3	3	3	2		4	3	2	2		2	3	2	2	2	3	2	2	4	2	2		2	2	2		2		2		3	2		2		5
ENSMUSG00000061313	ENSG00000085788	ENSRNOG00000015501	Ddhd2	DDHD2	Ddhd2	O94830	3	3		2		2	4	3	3	3	3	3	3	3	3	3	1	3	3	4	3	3	3	3	3	4	3	3		2	3	3		2.5		2	2	4	2	2	2		3
ENSMUSG00000063428	ENSG00000203797	ENSRNOG00000000582	Ddo	DDO	Ddo	Q99489	2	3		2			3		3	3	3	4	4	2		5	2	4	2	5	2	3	2	4	2	3	2	2			3			3		3	3
ENSMUSG00000028757	ENSG00000244038	ENSRNOG00000015079	Ddost	DDOST	Ddost	P39656	5	5	5	3	3	5	5	5	5	5	5	5	5	5	5	5	4	5	5	5	5	5	5	5	5	5	5	5	4	5	5	5	4	4	4.5	4	5	5	5	5	5		5
ENSMUSG00000068290	ENSG00000198171	ENSRNOG00000021232	Ddrgk1	DDRGK1	Ddrgk1	Q96HY6	5	5	5	2		4	5	4	5	5	4	4	4	5	5	2	5	5	5	5	5	5	5	5	5	5	5	5		5	5	5		4	4	4	4	3	4	5	4		5
ENSMUSG00000037149	ENSG00000079785	ENSRNOG00000006652	Ddx1	DDX1	Ddx1	Q92499	5	5	5	4		5	5	5	5	5	5	5	4	5	5	4	4	5	5	5	5	5	5	5	5	5	5	5	3	5	5	1.5	4	4	4.5	5	5	4	5	5	5		5
ENSMUSG00000053289	ENSG00000178105	ENSRNOG00000012500	Ddx10	DDX10	Ddx10	Q13206		2	4	2		3	3	2	3	3	3	2	3	3	3	3	3	3	3	3	2	3	3	3	3	4	2	3		3	3	3			2			3	2
ENSMUSG00000001674	ENSG00000088205	ENSRNOG00000025430	Ddx18	DDX18	Ddx18	Q9NVP1	4	4	2	1		3	5	4	5	4	3	4	2	5	5	2	4	4	4	4	4	4	4	4	4	5	4	5		4	4	3			2	2		4	4		3
ENSMUSG00000027905	ENSG00000064703	ENSRNOG00000015274	Ddx20	DDX20	Ddx20	Q9UHI6	2	3	3	2		2	3	2	4	3	2	3	3	4	4	3	3	4	3	3	3	3	3	3	3	4	3	4		3	3	3		2	2	2		4		2	2		4
ENSMUSG00000020075	ENSG00000165732	ENSRNOG00000043099	Ddx21	DDX21	Ddx21	Q9NR30	4	4	5	1		4	5	5	5	4	3	4	1	5	5	1	1	4	4	5	4	5	4	5	5	5	4	5		5	5	5	2	2	3	3	3	2	4	4	4		3
ENSMUSG00000003360	ENSG00000174243	ENSRNOG00000060154	Ddx23	DDX23	Ddx23	Q9BUQ8	3	4	4	1		3	5	4	5	4	3	4	2	5	5	1	1	5	4	4	4	5	5	5	4	5	4	5		5	5	5		2	3	3		4.5	5		2		2
ENSMUSG00000017999	ENSG00000124228	ENSRNOG00000008081	Ddx27	DDX27	Ddx27	Q96GQ7	3	4	3	2		2	4	4	4	4	2	3	1	4	4	1	1	4	4	3	4	4	4	3	4	4	4	4		4	4	3		1		2	2	3	3		2
ENSMUSG00000045538	ENSG00000182810	ENSRNOG00000019817	Ddx28	DDX28	Ddx28	Q9NUL7	2	3	3	2		3	4	3	3	2	2	3	3	3	2	3	3	3	2	3	3	3	2	2	2	3	3	3		3	2	2		2		2		3
ENSMUSG00000005481	ENSG00000123136	ENSRNOG00000004373	Ddx39a	DDX39A	Ddx39a	O00148	4	5	4	1		4	5	5	5	5	2	4	2	5	5	1	3	5	4	5	5	5	4	4	4	4	4	5		4	4	3			3	3	4	3	3	4	5		5
ENSMUSG00000000787	ENSG00000215301	ENSRNOG00000023383	Ddx3x	DDX3X	Ddx3x	O00571	5	5	5	3		5	3	5	5	5	5	5	4	5	5	4	4	5	5	5	5	5	5	5	5	5	5	5	3	5	5	5		4		5	4	4	5	5	5		4
ENSMUSG00000021494	ENSG00000183258	ENSRNOG00000012771	Ddx41	DDX41	Ddx41	Q9UJV9	4	3	4	2		2	3	3	4	3	2	4	4	4	4	3	3	4	3	3	4	4	3	4	4	4	4	4		3	3	3		1	2	2		3	3
ENSMUSG00000020705	ENSG00000198231	ENSRNOG00000009474	Ddx42	DDX42	Ddx42	Q86XP3	5	4	4	1		3	4	5	4	4	3	4	4	4	4	1.5	4	4	4	4	5	4	4	4	4	5	4	5		4	5	4		2	3.5	3	3	2	4	2	4		4
ENSMUSG00000021500	ENSG00000145833	ENSRNOG00000021637	Ddx46	DDX46	Ddx46	Q7L014	4	4	4	1		4	4	4	4	4	3	5	1	5	5	2	1	5	4	4	4	4	4	5	5	4	4	5		4	4	4	2	3	2.5	4	3	2	4	2	3		3
ENSMUSG00000030204	ENSG00000213782	ENSRNOG00000007838	Ddx47	DDX47	Ddx47	Q9H0S4	3	3	4	2		2	4	3	4	3	2	4	4	5	4	4	4	4	4	4	3	4	3	4	4	4	4	4		4	3	4						3	4		2
ENSMUSG00000020719	ENSG00000108654	ENSRNOG00000030680	Ddx5	DDX5	Ddx5	P17844	5	5	5	2		4	5	5	5	5	4	5	4	5	5	3	1	5	5	5	5	5	5	5	5	5	5	5		5	5	5	4	5	5	5	4	4	5	5	5		5
ENSMUSG00000020076	ENSG00000107625	ENSRNOG00000000396	Ddx50	DDX50	Ddx50	Q9BQ39	3	3	3	2		2	4	4	4	3	2	3	3	4	3	3	3	4	3	3	3	3	3	3	3	4	4	4		3	4	4		2	2	3		3	3.5		2		2
ENSMUSG00000029389	ENSG00000111364	ENSRNOG00000001043	Ddx55	DDX55	Ddx55	Q8NHQ9	2	3	5	2.5		3	3	3	2	3	2	4	4	4	3	3	3	2	2	3	2	3	2	3	2	3	3	3		3	3	2			2			3
ENSMUSG00000004393	ENSG00000136271	ENSRNOG00000004670	Ddx56	DDX56	Ddx56	Q9NY93	5	3	3	2		3	3	3	4	3	2	3	4	4	3	3	3	3	3	3	4	3	3	3	3	3	3	4		3	4	3		2		2		3	2.5
ENSMUSG00000040296	ENSG00000107201	ENSRNOG00000006384	Ddx58	DDX58	Ddx58	O95786	4	4	4	1		2	4	4	4	4	3	4	1	5	5	1	4	4	4	4	4	4	4	4	4	4	4	4		4	4	4				3	3	2	4	3	4		2
ENSMUSG00000032097	ENSG00000110367	ENSRNOG00000053932	Ddx6	DDX6	Ddx6	P26196	5	5	4	3		4	5	5	5	5	4	5	3	5	5	2	1	5	5	5	5	5	5	5	5	5	5	5	1	5	5	1.5		4	4	4	4	3	5	5	5		5
ENSMUSG00000028223	ENSG00000104325	ENSRNOG00000008236	Decr1	DECR1	Decr1	Q16698	5	5	5	4	4	5	5	5	5	5	5	5	5	5	5	4.5	4	5	5	5	5	5	5	5	5	5	5	5		5	5	3.5	4	4	3.5	5	5	5	5	4	4		5
ENSMUSG00000002257	ENSG00000023892	ENSRNOG00000000502	Def6	DEF6	Def6	Q9H4E7	4	3	5	2		2	4	4	4	4	3	3	4	5	5	4	5	4	4	3	4	4	4	5	4	3	3	5		5	3	5				2		2.5	2		4
ENSMUSG00000038633	ENSG00000143753	ENSRNOG00000003223	Degs1	DEGS1	Degs1	O15121	4	4	2	3		2	4	3	4	3	3	2	3	3	3	2	3	5	5	3	4	4	4	3	3	3	4	3		3	3	4				4	4	4	3		3		3
ENSMUSG00000021377	ENSG00000124795	ENSRNOG00000016152	Dek	DEK	Dek	P35659	4	5	5	1		4	5	5	5	4	4	5	3	5	5	1	2	5	5	4	5	5	5	5	5	4	5	5		5	5	5	3	3	4.5	4	3	2	5	3	4		2
ENSMUSG00000031024	ENSG00000166444	ENSRNOG00000013934	Denn2b	DENND2B	Dennd2b	P78524	3	3	3	2		3	3	4	4	3	2	2	3	3	2	3	4	4	3	3	2	3	5	3	4	4	3	3		4	5	3						2.5	3.5
ENSMUSG00000024993	ENSG00000119979	ENSRNOG00000010230	Dennd10	DENND10	Dennd10	Q8TCE6	4	4	3	1		3	4	5	5	3	3	4	4	4	3	4	3	4	3	4	4	4	3	3	4	4	4	3		4	4	5		3	3	3	3	2	3	2	3		4
ENSMUSG00000035392	ENSG00000119522	ENSRNOG00000010526	Dennd1a	DENND1A	Dennd1a	Q8TEH3	2	3	3	1		3	3	3	3	2	2	3	4	3	3	3	2	3	3	3	3	3	3	3	2	3	3	3		2	2	2		2	2	2		3.5
ENSMUSG00000056268	ENSG00000213047	ENSRNOG00000011063	Dennd1b	DENND1B	Dennd1b	Q6P3S1	2	2	2			2	2	2	2	2	1		2	2	2		2	2	3	2	2	2	2			2	2	2		2	2	2				2		2.5
ENSMUSG00000027901	ENSG00000162777	ENSRNOG00000017680	Dennd2d	DENND2D	Dennd2d	Q9H6A0	4	4	5	4		3	4	2	4	3		4	3	3	4	4	4	3	3	3	4	4	2	4	3	3	3	4		4	3	4						3	2.5	4	2
ENSMUSG00000036661	ENSG00000105339	ENSRNOG00000010794	Dennd3	DENND3	Dennd3	A2RUS2	3	3	3	2		2	2	2	2	2	3	2	2	3	3	2	3	3	2	2	2	2	2	3	2	2	3	3		3	2	2					2	3	3		2
ENSMUSG00000035901	ENSG00000184014	ENSRNOG00000012206	Dennd5a	DENND5A	Dennd5a	Q6IQ26	2	2		2		2	2		2	2	2	2	3	2	2	2	2	2	2	2	3	2	5		2	3	2	2			3	4		2		2		2	2		2
ENSMUSG00000040818	ENSG00000174839	ENSRNOG00000011636	Dennd6a	DENND6A	Dennd6a	Q8IWF6		3		2		3	3	2	3	2	2	3	3	3	3		2	3	3	2	2	2	3	2	2	3	2	2		2	3	3			2	2		2	2		2
ENSMUSG00000027173	ENSG00000121690	ENSRNOG00000012262	Depdc7	DEPDC7	Depdc7	Q96QD5		2	2	2			2						2	4			2					2			3	2		1										3
ENSMUSG00000022419	ENSG00000155792	ENSRNOG00000004328	Deptor	DEPTOR	Deptor	Q8TB45	3	4	3	2		2	4	4	5	4	2	4	4	4	3	1	1	3	4	4	5	4	5	4	5	4	4	3		3	4	3				3	3	3	2	4
ENSMUSG00000030225	ENSG00000023697	ENSRNOG00000007570	Dera	DERA	Dera	Q9Y315	5	5	4	1		4	5	5	5	5	4	5	4	5	5	2	5	5	4	5	4	5	5	5	5	5	5	4		5	5	2			3	3	5	4	2	3	5		4
ENSMUSG00000018442	ENSG00000072849	ENSRNOG00000055466	Derl2	DERL2	Derl2	Q9GZP9	5	4	4	3		4	4	2	5	5	3	4	4	5	5	5	5	5	4	5	5	4	3	3	4	5	4	3		5	5	3			5	3	4	4	4	4	4		4
ENSMUSG00000026208	ENSG00000175084	ENSRNOG00000019810	Des	DES	Des	P17661	5	5	5	1		5	5	5	5	5	5	5	3	5	5	5	2	5	5	5	4	5	5	5	5	5	4	5	5	5	5	5		2	2	5		3.5	5			5
ENSMUSG00000028974	ENSG00000160049	ENSRNOG00000013603	Dffa	DFFA	Dffa	O00273	4	4	2	2		3	5	5	5	5	4	5	3	4	5	3	4	5	4	4	4	5	5	5	5	5	5	5		5	5	4		2	3	4		3	2		4		2
ENSMUSG00000029027	ENSG00000169598	ENSRNOG00000025030	Dffb	DFFB	Dffb	O76075	2	3		2.5		3	4	3	3	3		3	3	3	3	3	2	3	3	3	2	3	2	3	3	3	3	2		3	3	2									4
ENSMUSG00000036095	ENSG00000136267	ENSRNOG00000030771	Dgkb	DGKB	Dgkb	Q9Y6T7	2	2	2	3		2	2	3	2			2	2	2	2	2	2	2	3	2	2	2	2	2	3	2	2	2		2	3	2		3
ENSMUSG00000022861	ENSG00000058866	ENSRNOG00000001796	Dgkg	DGKG	Dgkg	P49619	2	2	4	1		3	2	4	3		1	2	2					3	3	3		2	2	2				2		4	2	2		3.5				1.5
ENSMUSG00000004815	ENSG00000145214	ENSRNOG00000024112	Dgkq	DGKQ	Dgkq	P52824	2	3	2	2		2	2	3	2	3	2	2	2	2	2	3	2	2	2	3	2	3	3	3	3	2	2	2		3	3			3				2
ENSMUSG00000021185	ENSG00000133943	ENSRNOG00000004442	Dglucy	DGLUCY	Dglucy	Q7Z3D6	4	5	4	4		4	5	5	5	5	5	5	2	5	4	3	1	4	5	5	5	5	5	5	5	5	5	4		4	5	1.5		2	3	5	4	4	3		2
ENSMUSG00000014554	ENSG00000114956	ENSRNOG00000011617	Dguok	DGUOK	Dguok	Q16854	4	4		1		3	5	3	5	4	3	4	4	4	4	4	4	4	4	4	4	4	3	3	4	5	4	4		4	4	3		3	4	5	4	4	5		4		4
ENSMUSG00000058454	ENSG00000172893	ENSRNOG00000020776	Dhcr7	DHCR7	Dhcr7	Q9UBM7	4	5		1		4	4	3	3	3	3	4	4	5	4	1	1	5	4	4	5	4	3	4	4	5	3	4		3	3	2		4		2	3	4	3	5	4		5
ENSMUSG00000021707	ENSG00000228716	ENSRNOG00000013521	Dhfr	DHFR	Dhfr	P00374	2	2	5	2.5		2	4	3	2	3		3	5	3	3	4	3	2	2	4	2	4	2	2	4	4	4	4		3	3	3		3		3	5	5	2	5	5		5
ENSMUSG00000031730	ENSG00000102967	ENSRNOG00000015063	Dhodh	DHODH	Dhodh	Q02127	4	5	3	2		3	4	4	4	4	3	5	4	4	4	4	4	4	4	4	4	4	4	3	4	4	5	4		4	4	3		4	2	5	4	2	2		4		3
ENSMUSG00000066026	ENSG00000162496	ENSRNOG00000015736	Dhrs3	DHRS3	Dhrs3	O75911	4	3	5	1.5		4	5	4	4	4	2	4	5	4	3	3	3	4	4	4	4	4	2	2	5	3	3	3		4	4	3				2	4	3	3	2	2
ENSMUSG00000022210	ENSG00000187630	ENSRNOG00000018239	Dhrs4	DHRS4L2	Dhrs4	Q6PKH6		1																	4				3					2						3	3	5	5	5	5		3		3
ENSMUSG00000042569	ENSG00000109016	ENSRNOG00000005360	Dhrs7b	DHRS7B	Dhrs7b	Q6IAN0	5	5	5	1		4	5	4	5	4	3.5	4	2	4	4	2	1	4	4	4	5	4	4	4	4	5	5	4		4	4	4		3	4	4	4	2	4	2	3		4
ENSMUSG00000033044	ENSG00000184544	ENSRNOG00000026548	Dhrs7c	DHRS7C	Dhrs7c	A6NNS2											3					1																				4			2.5
ENSMUSG00000029169	ENSG00000109606	ENSRNOG00000003844	Dhx15	DHX15	Dhx15	O43143	5	5	5	2		4	5	5	5	5	4	5	3	5	5	3	4	5	5	5	5	5	5	5	5	5	5	5		5	5	5	3	3	4.5	4	4	2	5	4	5		5
ENSMUSG00000042426	ENSG00000067248	ENSRNOG00000010369	Dhx29	DHX29	Dhx29	Q7Z478	3	4	3	3		2	4	3	4	4	2	4	4	4	3	3	1	4	4	3	4	4	3	3	4	4	4	3		3	4	3		2	2.5	3	2	4	3	4	4		2
ENSMUSG00000032480	ENSG00000132153	ENSRNOG00000029194	Dhx30	DHX30	Dhx30	Q7L2E3	4	4	5	2		2	3	3	4	4	2	4	2	4	4	1.5	1	4	5	3	3	3	4	4	4	4	4	4		4	4	4		3	2	3	2	2	2	3	2		2
ENSMUSG00000030986	ENSG00000089876	ENSRNOG00000018119	Dhx32	DHX32	Dhx32	Q7L7V1	2	3	2	2.5		2	3	2	3	3	3	3	4	3		2	4	4	3	3	4	3	2	2	4	4	3	2		2	2	2		2	2	2	2	2	2	2			3
ENSMUSG00000027655	ENSG00000101452	ENSRNOG00000015928	Dhx35	DHX35	Dhx35	Q9H5Z1	3	2		2		2	3	2	3	2	2	2	2	3	2	3	2	3	2	2	2	2	3	2	3	3	3	2		2	4	3		1				2
ENSMUSG00000037993	ENSG00000140829	ENSRNOG00000014619	Dhx38	DHX38	Dhx38	Q92620	3	3	4	1		2	4	4	4	4	2	3	2	4	4	1	3	4	5	3	3	4	3	3	4	4	3	4		3	4	4		2	2	2	2	3	2	2	3		2
ENSMUSG00000017830	ENSG00000108771	ENSRNOG00000018247	Dhx58	DHX58	Dhx58	Q96C10	2	2	2	2		2	2		3	2		2	3	2	2	2		2	3	2		2	2	2	2	2	2	3		2	2							3			3		2
ENSMUSG00000034931	ENSG00000067596	ENSRNOG00000020772	Dhx8	DHX8	Dhx8	Q14562	3	3	3	2		2	4	3	3	3	2	3	3	4	3	3	3	4	3	3	3	3	3	3	3	3	3	3		3	3	3		1	2	2		1.5	3
ENSMUSG00000042699	ENSG00000135829	ENSRNOG00000002735	Dhx9	DHX9	Dhx9	Q08211	5	5	5	3		5	5	5	5	5	4	5	4	5	5	4	3	5	5	5	5	5	5	5	5	5	5	5	2	5	5	5	3	4	4.5	4	2	3	5	4	4		2
ENSMUSG00000034480	ENSG00000147202	ENSRNOG00000057826	Diaph2	DIAPH2	AABR07040412.1	O60879	4	3	4	1		3	4	4	4	4	3	4	3	4	4	1	1	5	5	4	4	4	4	4	4	5	4	4		4	4	4		2		3	2	3	3	3	2		3
ENSMUSG00000041415	ENSG00000100697	ENSRNOG00000010711	Dicer1	DICER1	Dicer1	Q9UPY3	2	2	4	2		2	2	2	2	3	2	2	3	3	2	3	2	4	2	2	2	3	2	3	3	3	3	3		3	2	3		2	2	2	2	3	2	2	2		2
ENSMUSG00000038914	ENSG00000101191	ENSRNOG00000009936	Dido1	DIDO1	Dido1	Q9BTC0	3	3	4	2		2	3	3	4	3	3	3	3	4	4	1.5	1	3	3	3	3	4	3	3	3	3	3	4		3	3	4		2	2.5	2		3	3	2	2		2
ENSMUSG00000021692	ENSG00000086189	ENSRNOG00000013596	Dimt1	DIMT1	Dimt1	Q9UNQ2	3	4	4	2		4	4	3	4	4	2	3	3	4	4	4	4	4	4	4	3	4	4	4	4	4	4	4		3	4	4				2		2.5	4	2	3
ENSMUSG00000034785	ENSG00000211452	ENSRNOG00000061237	Dio1	DIO1	Dio1	P49895		2				3		3			3	3	4	2			3		3			2	5	2	2	2	4	1		2							3	4
ENSMUSG00000023026	ENSG00000066084	ENSRNOG00000056106	Dip2b	DIP2B	Dip2b	Q9P265	4	4	4	2		2	4	4	5	3	2	4	4	4	4	5	1	5	4	4	4	3	4	4	4	4	4	4		3	4	3		4	3	3		1.5	3	2	3		2
ENSMUSG00000045414	ENSG00000181744	ENSRNOG00000008519	Dipk2a	DIPK2A	Dipk2a	Q8NDZ4		3		2		3	5	3	4	4	2		3	4	3	4	3	4	3	3	4	3	3	3	4	4	3	3		4	3	2	4	2		2		4	3
ENSMUSG00000043670	ENSG00000176490	ENSRNOG00000029738	Diras1	DIRAS1	Diras1	O95057	2	1		3		2	2	2			2	2	3	2		4	1				5		3		5	3		1			3			4	4
ENSMUSG00000047842	ENSG00000165023	ENSRNOG00000032328	Diras2	DIRAS2	Diras2	Q96HU8		2		4			3			2				2			1					2			2	2	2	1						5	4
ENSMUSG00000053333	ENSG00000144535	ENSRNOG00000018931	Dis3l2	DIS3L2	Dis3l2	Q8IYB7	4	4	3	1		2	4	4	4	3	2	3	4	4	3	3	4	4	4	4	4	4	4	4	4	4	4	4		3	5	3		3	3	3	2	3	2	2	3		3
ENSMUSG00000031403	ENSG00000130826	ENSRNOG00000055562	Dkc1	DKC1	Dkc1	O60832	5	5	5	2		4	5	5	5	5	3	5	1	5	5	3	3	5	5	5	5	5	5	5	5	5	5	5		5	5	5	2	2	3.5	3	2	3	5		5
ENSMUSG00000000168	ENSG00000150768	ENSRNOG00000009994	Dlat	DLAT	Dlat	P10515	5	5	5	5	3	5	5	5	5	5	5	5	4	5	5	4	2	5	5	5	5	5	5	5	5	5	5	5	1	5	5	5	2	5	4.5	5	5	4	5	5	4	2	5
ENSMUSG00000020664	ENSG00000091140	ENSRNOG00000006364	Dld	DLD	Dld	P09622	5	5	5	5	4	5	5	5	5	5	5	5	5	5	5	5	5	5	5	5	5	5	5	5	5	5	5	5	2	5	5	4	4	5	4.5	5	5	5	5	5	5		5
ENSMUSG00000022770	ENSG00000075711	ENSRNOG00000038597	Dlg1	DLG1	Dlg1	Q12959	4	2	4	3		4	5	5	4	5	4	3	2	3	4	2	1	4	4	5	3	5	3	4	5	5	2	4		4	4	4	2	4.5	3.5	4	4	4	5	4	3		3
ENSMUSG00000052572	ENSG00000150672	ENSRNOG00000022635	Dlg2	DLG2	Dlg2	Q15700	3	3		4		1	2	3	3	3	2	2	3	2		2	1	3	4	2	2	3	2	2	3	2	3	2		2	2	2		4	4	2		1	2
ENSMUSG00000000881	ENSG00000082458	ENSRNOG00000002767	Dlg3	DLG3	Dlg3	Q92796	4	3	2	3		3	4	3	4	4	3	4	3	4	3	4	1	4	4	4	4	4	4	4	4	3	4	3		3	4	3		4	3		2	3	3
ENSMUSG00000020886	ENSG00000132535	ENSRNOG00000018526	Dlg4	DLG4	Dlg4	P78352	4	2	2	5		3	2	2	2		2		1	2	2	1	1	2	2	2	2	2	3	2	3	3	2	2		2	3	2		5	3.5						2
ENSMUSG00000061689	ENSG00000080845	ENSRNOG00000020225	Dlgap4	DLGAP4	Dlgap4	Q9Y2H0	3	3	3	1		2	4	4	4	4	2	4	1	4	4	1	4	4	4	4	4	4	4	4	4	4	4	4		4	4	4		4	2.5	3		3	3		3		3
ENSMUSG00000004789	ENSG00000119689	ENSRNOG00000005061	Dlst	DLST	Dlst	P36957	5	5	5	5	4	5	5	5	5	5	5	5	5	5	5	4	4	5	5	5	5	5	5	5	5	5	5	5		5	5	4	2.5	5	4.5	5	5	5	5	5	5	2	5
ENSMUSG00000057229	ENSG00000105341	ENSRNOG00000020596	Dmac2	DMAC2	Dmac2	Q9NW81	3	5		3		4	3		3		3	3	4	3	3	3		2		2	3	3		2	2	3	4	3			2			3		3	3	3			2		2
ENSMUSG00000054894	ENSG00000125375	ENSRNOG00000004893	Dmac2l	DMAC2L	Dmac2l	Q99766	4	5	4	2		3	4	4	4	4	3	5	2	4	4	3	5	5	4	4	5	4	3	5	5	4	5	4		4	4	5		2.5		4	3	4	3		2		4
ENSMUSG00000009640	ENSG00000178028	ENSRNOG00000019407	Dmap1	DMAP1	Dmap1	Q9NPF5	4	4	4	2		2	4	3	4	4	2	3	4	4	4	5	4	4	3	3	4	3	4	4	4	3	3	4		4	4	4			2	2		3	3		3
ENSMUSG00000045103	ENSG00000198947	ENSRNOG00000046366	Dmd	DMD	Dmd	P11532	4	3	3	2		2	5	5	2	5	5	3	2	2	2	2	1	2	4	5	3	4	3	4	3	2	4	2	4	4	2	4		2	2.5	5	2	2	4	3			2
ENSMUSG00000042102	ENSG00000132837	ENSRNOG00000023588	Dmgdh	DMGDH	Dmgdh	Q9UI17	3	4	4	2		3	2	3	3	3	3	5	5	3	3	2	3	3	3	3	3	3	2	3	3	3	3	3		3	3	4					5	5
ENSMUSG00000030409	ENSG00000104936	ENSRNOG00000015085	Dmpk	DMPK	Dmpk	Q09013	4	3	2	2.5		4	4	5	2	3	4	2	4	2	2		2	2	3	4	2	3	3	4	3	3	4	2		2	3	2				3		1
ENSMUSG00000022099	ENSG00000158856	ENSRNOG00000012273	Dmtn	DMTN	Dmtn	Q08495	4	5	5	5		3	4	4	4	4	4	5	2	4	5	3	1	5	5	4	5	5	4	5	5	2	4	4		5	3	5		4	2	3.5	2	3	4		4
ENSMUSG00000041268	ENSG00000104093	ENSRNOG00000009170	Dmxl2	DMXL2	Dmxl2	Q8TDJ6	3	3	3	3		3	3	3	2	3	2	3	2	3	3	3	2	3	3	3	2	3	2	3	3	3	2	2		3	3	3		5	4	2	2	2		2	2		3
ENSMUSG00000031831	ENSG00000154099	ENSRNOG00000015590	Dnaaf1	DNAAF1	Dnaaf1	Q8NEP3	3	1		2		2	2		4	2		2	2	3		3	2		2			2			2	3		1			2	3											5
ENSMUSG00000025857	ENSG00000164818	ENSRNOG00000021312	Dnaaf5	DNAAF5	Dnaaf5	Q86Y56	3	4	3	2		2	3	4	5	3	2	3	3	4	3	4	4	3	3	3	3	3	3	4	4	4	4	3		3	4	2			3	2	2	2	2		2		5
ENSMUSG00000027309	ENSG00000088854	ENSRNOG00000021237	Dnaaf9	C20orf194	Dnaaf9	Q5TEA3	2	2		2		2	2	2	2	2	1		3	2	2			2	2	2	2	2	2	2	2	2	2	2		2	2			2		2	2	2	2				3
ENSMUSG00000028410	ENSG00000086061	ENSRNOG00000007029	Dnaja1	DNAJA1	Dnaja1	P31689	5	5	4	4		4	5	5	5	5	4	5	4	5	5	1.5	2	5	5	5	5	5	5	5	5	5	5	5		5	5	5	2	4	4.5	4	5	4	5	4	5		5
ENSMUSG00000031701	ENSG00000069345	ENSRNOG00000016251	Dnaja2	DNAJA2	Dnaja2	O60884	5	5	5	4		4	5	5	5	5	5	5	4	5	5	3	3	5	5	5	5	5	5	5	5	5	5	5	2.5	5	5	5	2	5	4.5	5	4	4	5	5	5		5
ENSMUSG00000032285	ENSG00000140403	ENSRNOG00000012106	Dnaja4	DNAJA4	Dnaja4	Q8WW22	4	4	3	3		3	4	4	5	4	4	4	1	5	4	1	1	4	4	4	4	4	3	4	4	5	4	3		4	5	4		3	3	5	2	2	4	2	4		5
ENSMUSG00000005483	ENSG00000132002	ENSRNOG00000021824	Dnajb1	DNAJB1	Dnajb1	P25685	5	5	5	4		4	5	5	5	5	4	5	3	5	5	1	2	5	5	5	5	5	5	5	5	5	5	5		5	5	5		3	3.5	4	3	2	3		5		5
ENSMUSG00000020109	ENSG00000148719	ENSRNOG00000030408	Dnajb12	DNAJB12	Dnajb12	Q9NXW2	4	4	2	1		2	5	4	4	3	3	4	4	5	4	4	4	4	4	4	5	5	4	5	4	4	4	4		4	4	4		3		4	3	3	3		3
ENSMUSG00000030708	ENSG00000187726	ENSRNOG00000017975	Dnajb13	DNAJB13	Dnajb13	P59910	4	2	2	1		3		2	5		2		2	3	2	3		2	3	2	2	2	4	2		2	3	2		3	2	3							3.5				5
ENSMUSG00000074212	ENSG00000164031	ENSRNOG00000060107	Dnajb14	DNAJB14	Dnajb14	Q8TBM8	2	3		1		3	3		3	2	2	3	2	4	3	3	3	3	2	2	2	3	2	2	3	3	3	3		2	4	2		2				2.5
ENSMUSG00000026203	ENSG00000135924	ENSRNOG00000019506	Dnajb2	DNAJB2	Dnajb2	P25686	4	4	5	4		4	3	4	3	4	4	4	2	4	4	1.5	1	4	4	4	4	4	4	4	4	4	4	4		4	3	4		5	3	4		3	3		4		4
ENSMUSG00000028035	ENSG00000162616	ENSRNOG00000013011	Dnajb4	DNAJB4	Dnajb4	Q9UDY4	4	5	3	4		2	5	5	5	5	5	4	1	5	4	1.5	1	4	5	5	4	4	5	5	5	4	5	4	4	5	5	4		4	3	5	3	2	5	3	5		4
ENSMUSG00000029131	ENSG00000105993	ENSRNOG00000010353	Dnajb6	DNAJB6	Dnajb6	O75190	4	4	4	4		3	4	5	5	4	4.5	4	4	5	5	5	5	4	4	4	4	5	5	4	4	5	4	4		5	5	5		4	4	4	3	2	5		2		4
ENSMUSG00000026740	ENSG00000136770	ENSRNOG00000000150	Dnajc1	DNAJC1	Dnajc1	Q96KC8	3	4	4	2		3	4	4	3	3	2	4	4	4	3	4	2	4	3	4	5	4	3	3	4	3	4	4		4	4	3				4	2	3	3	4	2		2
ENSMUSG00000027006	ENSG00000077232	ENSRNOG00000006803	Dnajc10	DNAJC10	Dnajc10	Q8IXB1	4	4	5	1		3	4	4	4	4	3	4	2	4	4	1	1	5	4	4	4	4	4	3	4	3	5	4		4	5	3	2	2	2.5	3	3	3	3	3	4		5
ENSMUSG00000039768	ENSG00000007923	ENSRNOG00000008802	Dnajc11	DNAJC11	Dnajc11	Q9NVH1	4	5	5	3		4	4	4	5	4	4	5	3	4	4	2	1	5	4	5	5	5	4	4	4	4	5	4		4	4	4		4	3.5	4	3	3	4	3	3		4
ENSMUSG00000036764	ENSG00000108176	ENSRNOG00000051960	Dnajc12	DNAJC12	Dnajc12	Q9UKB3		4		1		3			2		4	4	2	2		1		2		2	3	3	2		3	3	3	2		2	2						4	1.5
ENSMUSG00000032560	ENSG00000138246	ENSRNOG00000011491	Dnajc13	DNAJC13	Dnajc13	O75165	5	4	4	1		3	4	4	4	4	3	4	4	4	4	2	1	4	4	4	4	4	4	4	4	5	4	4		4	4	4		3	2.5	3	4	2	3	3	3		4
ENSMUSG00000040697	ENSG00000116138	ENSRNOG00000012503	Dnajc16	DNAJC16	Dnajc16	Q9Y2G8	2	3	3	1		2	2	2	3	2	2	2	2	3	2	2	2	3	3	3	3	2	2	2	3	3	2	2		2	3	3		2	2	2		2.5	2
ENSMUSG00000034278	ENSG00000104129	ENSRNOG00000012368	Dnajc17	DNAJC17	Dnajc17	Q9NVM6	2	3	4	2		3	3	3	4	3	2	3	1	3	3	1	1	4	3	3	3	4	4	3	4	3	3	4		3	3	3		1	3	2		4	2.5
ENSMUSG00000027679	ENSG00000205981	ENSRNOG00000049819	Dnajc19	DNAJC19	Dnajc19	Q96DA6	4	5	4	3		3	4	4	4	4	3	4	2	5	4	1	1	4	5	4	4	4	4	5	3	5	5	4		4	4	4		2		5	4	3	3	4	2		3
ENSMUSG00000029014	ENSG00000105821	ENSRNOG00000012392	Dnajc2	DNAJC2	Dnajc2	Q99543	4	4	3	2		2	4	3	4	4	2	5	4	4	4	3	4	4	4	3	4	4	4	4	4	4	4	4		4	4	3		2	3	3	2	4	2	2	4		4
ENSMUSG00000044224	ENSG00000168724	ENSRNOG00000017876	Dnajc21	DNAJC21	Dnajc21	Q5F1R6	2	3	4	2		1	3	3	3	3	2	3	4	3	3	3	2	3	4	3	3	3	4	2	3	4	3	4		3	4	3				2		3.5		2	2		3
ENSMUSG00000022136	ENSG00000102580	ENSRNOG00000010352	Dnajc3	DNAJC3	Dnajc3	Q13217	5	5	5	1	2	4	5	5	5	5	4	5	3	5	4	1	5	5	5	5	5	5	5	5	5	5	5	5		5	5	5	4	1	2.5	5	5	4	5	5	5		5
ENSMUSG00000061118	ENSG00000176410	ENSRNOG00000031721	Dnajc30	DNAJC30	Dnajc30	Q96LL9		3	2	3		3	3		2	2	3	3	3	3	2		2	2	2	3	3	3	2		5	2	4	2		2	4	2		1		3		2.5
ENSMUSG00000000826	ENSG00000101152	ENSRNOG00000015202	Dnajc5	DNAJC5	Dnajc5	Q9H3Z4	5	5	5	5	4	5	4	5	5	5	4	5	1	5	4	1	3	5	5	5	5	5	5	5	5	5	5	5		5	5	5	2	5	4.5	4	5	4	5		4		4
ENSMUSG00000028528	ENSG00000116675	ENSRNOG00000052887	Dnajc6	DNAJC6	Dnajc6	O75061	2	3	2	5		2	3	2	2	3	2	2	3	2	2	2	2	3	3	2		2	4	2	3	2	2	2		3	2	3		5	4		2	2	2	2	2		2
ENSMUSG00000014195	ENSG00000168259	ENSRNOG00000017781	Dnajc7	DNAJC7	Dnajc7	Q99615	4	4	4	1		3	4	4	5	4	3	4	2	5	4	1	5	4	3	4	4	4	5	5	4	5	4	5		4	4	5		3	3.5	4	3	2	3	3	4		5
ENSMUSG00000021811	ENSG00000213551	ENSRNOG00000006619	Dnajc9	DNAJC9	Dnajc9	Q8WXX5	5	4	5	2		4	5	5	5	4	3	4	1	5	5	1.5	5	5	4	4	4	5	4	5	4	4	4	5		5	5	5			4	3	3	3	5	2	5		4
ENSMUSG00000042523	ENSG00000119661	ENSRNOG00000042333	Dnal1	DNAL1	Dnal1	Q4LDG9	4	3		1		2	3	3	5	4	3	3	2	3	2		2	3	3	3	3	3	2		2	4	3	1			3	3		4			3		3				4
ENSMUSG00000042707	ENSG00000163879	ENSRNOG00000024957	Dnali1	DNALI1	Dnali1	O14645		3		3		3		2	5	2			3	2		3	3	2		2	2	3	2		2	2		2						2					3.5				5
ENSMUSG00000005980	ENSG00000213918	ENSRNOG00000006873	Dnase1	DNASE1	Dnase1	P24855		1		3			4				2			2					3			3	3		2			1										1.5
ENSMUSG00000003812	ENSG00000105612	ENSRNOG00000023830	Dnase2a	DNASE2	Dnase2	O00115	4	4	4	1		4	4	5	4	5	3	4	5	5	4	4	4	4	5	5	4	4	5	5	5	4	4	5		4	4	5						3.5	3		3
ENSMUSG00000026825	ENSG00000106976	ENSRNOG00000033835	Dnm1	DNM1	Dnm1	Q05193	3	3	2	5		3	4	4	4	4	2	4	2	3	5	3	3	3	3	3	3	3	3	3	3	4	2	3		3	4	3	3	5	5	3	4	1	2	3	4		4
ENSMUSG00000022789	ENSG00000087470	ENSRNOG00000001813	Dnm1l	DNM1L	Dnm1l	O00429	4	2	5	5	2	4	5	5	2	2	4	5	3	2	4	3	2	5	5	5	2	5	2	2	2	5	5	4	2	5	5	1.5		5	4.5	5	4	3	5	4	5		5
ENSMUSG00000033335	ENSG00000079805	ENSRNOG00000007649	Dnm2	DNM2	Dnm2	P50570	4	3	5	4		5	3	2	5	5	5	5	3	3	5	3	1	3	2	5	5	3	5	4	5	5	5	3	2.5	3	5	3		4	4	4	5	3	5	4	5		5
ENSMUSG00000040265	ENSG00000197959	ENSRNOG00000026490	Dnm3	DNM3	Dnm3	Q9UQ16	2	3	2	4		2	2	3	2	2	2	3	2	2	2	2	1	2	3	3	2	3	2	2	3	3	2	2		3	3	3		5	5	2	3	2	3		2		4
ENSMUSG00000004099	ENSG00000130816	ENSRNOG00000039859	Dnmt1	DNMT1	Dnmt1	P26358	4	3	4	1		2	4	4	4	4	2	3	4	4	4	4	3	4	3	3	4	4	3	4	4	4	3	4		4	4	4		2	2	2	3	3	3	2	3		2
ENSMUSG00000020661	ENSG00000119772	ENSRNOG00000026649	Dnmt3a	DNMT3A	Dnmt3a	Q9Y6K1	2	2	4	2		3	2	2	2			2	2	3	2	3	2	3	2	2	2	2	2	3	3		2	2		2	3	2			2.5			2.5	2
ENSMUSG00000026209	ENSG00000123992	ENSRNOG00000019772	Dnpep	DNPEP	Dnpep	Q9ULA0	5	5	4	3		5	5	5	5	5	5	5	4	5	5	4	1	5	5	5	5	5	5	5	5	5	5	5	1.5	5	5	4	4	5	5	5	5	4	4	5	5		5
ENSMUSG00000040658	ENSG00000112667	ENSRNOG00000018397	Dnph1	DNPH1	Dnph1	O43598	4	5	4	4	4	5	5	5	5	5	5	5	5	5	5	4	1	5	5	5	5	5	5	5	5	5	5	5		5	5	4		3		2	4	4	2	4	4		5
ENSMUSG00000039756	ENSG00000067334	ENSRNOG00000025025	Dnttip2	DNTTIP2	Dnttip2	Q5QJE6	2	3	4	2		3	3	3	4	3	2	3	4	4	4	3	4	3	3	3	3	4	4	4	3	3	5	4		3	3	3			2	2		3	3.5
ENSMUSG00000058325	ENSG00000150760	ENSRNOG00000018683	Dock1	DOCK1	Dock1	Q14185				1		2					2		1			2	1																	2		2	4	3	3	3	2		3
ENSMUSG00000031093	ENSG00000147251	ENSRNOG00000013321	Dock11	DOCK11	Dock11	Q5JSL3	4	4	5	2		2	3	3	3	4	2	3	4	3	4	2	3	3	3	3	3	4	3	3	3	2	3	4		3	4	4		2				2.5	2	2	3
ENSMUSG00000044447	ENSG00000147459	ENSRNOG00000024703	Dock5	DOCK5	Dock5	Q9H7D0	3	3	4	1		2	4	3	4	3	2	4	3	3	4	3	4	4	4	4	3	4	2	4	4	4	3	2		3	3	3		2	3		3	2	2	3	2		2
ENSMUSG00000032198	ENSG00000130158	ENSRNOG00000010652	Dock6	DOCK6	Dock6	Q96HP0	3	3	2	2		2	4	3	3	3	2.5	3	3	3	2	2	2	4	3	3	2	3	3	2	3	3	3	2		3	3	2		1	3	2	2	2	3				2
ENSMUSG00000052085	ENSG00000107099	ENSRNOG00000015894	Dock8	DOCK8	Dock8	Q8NF50	4	4	5	2.5		2	5	4	3	4	2	3	4	4	5	4	5	4	4	3	3	4	3	5	4	4	3	5		4	4	4					2	3	3		3
ENSMUSG00000025558	ENSG00000088387	ENSRNOG00000011969	Dock9	DOCK9	Dock9	Q9BZ29	3	3	4	2		3	3	3	3	3	2	3	2	2	3	3	2	4	3	3	4	2	3	3	3	3	3	3		3	3	3		3	2	2	2	2	4	2	2		2
ENSMUSG00000078440	ENSG00000129932	ENSRNOG00000004259	Dohh	DOHH	Dohh	Q9BU89	4	3	3	1		2	4	4	4	4	3	3	4	4	4	4	3	3	4	4	4	4	4	4	4	4	3	4		3	4	4		2	3	4	3	3	2	3	4		4
ENSMUSG00000068335	ENSG00000115325	ENSRNOG00000007412	Dok1	DOK1	Dok1	Q99704	4	3	5	2		3	3	3	3	4	2	3	3	3	4	3		3	2	4	2	3	4	4	3	4	3	4		4	3	3				3		3	2		3
ENSMUSG00000041035	ENSG00000166171	ENSRNOG00000017241	Dpcd	DPCD	Dpcd	Q9BVM2	3	4	3	3		3	2	2	5	4	2		3	4	2	5	3	3	2	3	3	3	3	4	3	4	4	3		4	2	2		3			2	2	3		2		4
ENSMUSG00000019278	ENSG00000015413	ENSRNOG00000015880	Dpep1	DPEP1	Dpep1	P16444	3	4	3	2		2	4	3	3	3	2	5	4	3	3	4	3	3	3	3	5	5	3	4	4	5	3	4		3	2	2				5	5	3	5	3			4
ENSMUSG00000031898	ENSG00000141096	ENSRNOG00000019757	Dpep3	DPEP3	Dpep3	Q9H4B8	3	1				2	3			2			2	2					2			2			2	5	2	1		2	2												5
ENSMUSG00000024826	ENSG00000133884	ENSRNOG00000020892	Dpf2	DPF2	Dpf2	Q92785	3	4	3	2		2	4	3	4	4	2	4	4	4	4	4	4	4	4	3	4	4	4	4	4	4	4	5		4	4	4		1	3.5	2	2	3	4		4
ENSMUSG00000078789	ENSG00000108963	ENSRNOG00000003116	Dph1	DPH1	Dph1	Q9BZG8	2	2	4	1		3	2	3	2	4	1.5	2	2	3	3	3	2	2	2	2	3	2	2	3	2	2	2	3		2	2			2	2	2.5		3			2		2
ENSMUSG00000028540	ENSG00000132768	ENSRNOG00000019735	Dph2	DPH2	Dph2	Q9BQC3	2	3		1		2	3	2	3	3	2	2	3	3	3	2	2	3	2	3	3	3	2	2	2	3	3	3		2	3					2		3			3		2
ENSMUSG00000033554	ENSG00000117543	ENSRNOG00000013719	Dph5	DPH5	Dph5	Q9H2P9	3	4	3	3		3	4	4	4	3	3	3	4	3	3	3	2	2	3	3	3	3	3	3	3	4	4	3		4	3	3			3	2	3	3		2	4		2
ENSMUSG00000057147	ENSG00000134146	ENSRNOG00000037356	Dph6	DPH6	Dph6	Q7L8W6	3	3		2		3	4	3	4	4	2	3	3	4	3	2	2	3	3	3	3	3	3	3	3	4	2	2		3	4	2		2	4	2	3	2	2		3		3
ENSMUSG00000078919	ENSG00000000419	ENSRNOG00000010993	Dpm1	DPM1	Dpm1	O60762	5	5	5	2		4	5	5	5	4	4	5	3	5	5	3	3	5	5	5	5	5	4	5	5	5	5	5		4	5	4		2	4	3	4	3	4		4		4
ENSMUSG00000042737	ENSG00000179085	ENSRNOG00000029077	Dpm3	DPM3	Dpm3	Q9P2X0	5	5		1		4	4	4	5	3	4	5	4	5	5	4	1	5		5	5	5	5	5	5	3	5	2		4	5	5		5			4	5	4	4	4		5
ENSMUSG00000036815	ENSG00000175497	ENSRNOG00000002595	Dpp10	DPP10	Dpp10	Q8N608		3	2	4		4			2				2	2	2		1		2	2	3		2	2		2	2	1		2	2	2		4							3
ENSMUSG00000063904	ENSG00000254986	ENSRNOG00000031485	Dpp3	DPP3	Dpp3	Q9NY33	3	5	3	2	3	5	5	5	5	5	4	5	4	5	5	3	1	5	5	5	5	5	5	5	5	5	4	5	1	5	5	2.5	3	4	4.5	4	5	4	4	5	5		5
ENSMUSG00000035000	ENSG00000197635	ENSRNOG00000030763	Dpp4	DPP4	Dpp4	P27487	4	3	4	2.5	3	2	4	3	4	4	2	5	4	4	4	5	4	5	5	4	5	5	4	4	4	3	5	3	1.5	4	4	4		2		3	5	4	5	3	4
ENSMUSG00000061576	ENSG00000130226	ENSRNOG00000030547	Dpp6	DPP6	Dpp6	P42658	2	3	3	5		4	3	3	3	3	2	2	2	3	3	1	2	2	3	4	3	3	4	3	3	3	3	2		2	4	3		5	3	2		1
ENSMUSG00000026958	ENSG00000176978	ENSRNOG00000012640	Dpp7	DPP7	Dpp7	Q9UHL4	5	5	5	2	3	4	4	5	5	5	4	5	4	5	4	2.5	4	4	5	5	5	5	4	5	4	4	5	5		5	5	2	2	2	2.5	3	5	5	3	4	3		2
ENSMUSG00000032393	ENSG00000074603	ENSRNOG00000019105	Dpp8	DPP8	Dpp8	Q6V1X1	3	3	3	2		4	3	3	3	3	2	3	2	3	3	3	4	3	3	3	3	3	3	3	3	3	4	3		3	3	3		2		2	2	2	2	2	3		2
ENSMUSG00000001229	ENSG00000142002	ENSRNOG00000050748	Dpp9	DPP9	Dpp9	Q86TI2	4	4	5	2		2	4	4	4	4	3	4	5	4	4	4	4	4	4	4	4	4	4	4	4	4	4	4		4	4	4		2	2	3	2	4	2	3	3		2
ENSMUSG00000026574	ENSG00000143196	ENSRNOG00000002947	Dpt	DPT	Dpt	Q07507	5	5	4	1	5	5	5	5	5	5	5	5	4	5	5	5	1	5	5	5	5	5	5	5	5	5	5	5	5	5	5	5	5			4		3.5	5			4
ENSMUSG00000043067	ENSG00000173852	ENSRNOG00000026589	Dpy19l1	DPY19L1	Dpy19l1	Q2PZI1	4	4	4	1		2	3	3	4	4	3	2	4	4	4	1	1	4	3	3	4	3	4	4	3	4	4	4		3	4	3		3				4.5
ENSMUSG00000085576	ENSG00000177990	ENSRNOG00000045585	Dpy19l2	DPY19L2	Dpy19l2	Q6NUT2	3	1		2			2						2	2				2				3				4		2						2									3
ENSMUSG00000043671	ENSG00000178904	ENSRNOG00000021573	Dpy19l3	DPY19L3	Dpy19l3	Q6ZPD9	3	3	3	2		3	2	3	3	3	2	2	2	3	4	2	4	3	4	3	4	2	3	4	3	4	3	2		3	3	3		1				1
ENSMUSG00000024067	ENSG00000162961	ENSRNOG00000027126	Dpy30	DPY30	Dpy30	Q9C005	4	5		3		5	5	5	5	5	4	5	4	5	5	3.5	1	5	5	3	5	5	5	5	5	4	5	5		5	5	3		4	5	5	3	2	5				3
ENSMUSG00000033308	ENSG00000188641	ENSRNOG00000017105	Dpyd	DPYD	Dpyd	Q12882	5	4	3	2		2	5	4	4	5	3	4	3	4	5	2	4	4	4	4	4	5	4	4	4	4	4	4		4	4	1.5				2	3	4
ENSMUSG00000022304	ENSG00000147647	ENSRNOG00000004298	Dpys	DPYS	Dpys	Q14117	4	3	4	3		3	3	4	3	4	3	5	5	3	4	1	4	3	4	4	3	3	3	4	3	4	3	4		3	3	5						5
ENSMUSG00000022048	ENSG00000092964	ENSRNOG00000009625	Dpysl2	DPYSL2	Dpysl2	Q16555	5	5	5	5	5	5	5	5	5	5	5	5	5	5	5	5	5	5	5	5	5	5	5	5	5	5	5	5	5	5	5	5	5	5	5	5	5	4	5	5	5		5
ENSMUSG00000024501	ENSG00000113657	ENSRNOG00000018992	Dpysl3	DPYSL3	Dpysl3	Q14195	5	5	5	5	3	5	5	5	5	5	5	5	4	5	5	5	3	5	5	5	5	5	5	5	5	5	5	5	5	5	5	5	4	5	4	5	4	4	5	3	5		5
ENSMUSG00000025478	ENSG00000151640	ENSRNOG00000027582	Dpysl4	DPYSL4	Dpysl4	O14531	2	3	3	4		2	3	4	2	3	3	2	1	2	2	1	3	3	4	3	3	2	3	2	2	4		3		3	4	4		5	5	3		2	2				5
ENSMUSG00000029168	ENSG00000157851	ENSRNOG00000008996	Dpysl5	DPYSL5	Dpysl5	Q9BPU6	5	4	4	5		4	3	3	2	2	3	3	4	4	3	1	3	3	4	4	3	3	2	2	3	3	2	3		4	2	4		5	4	3		2	3				4
ENSMUSG00000029265	ENSG00000117505	ENSRNOG00000048308	Dr1	DR1	Dr1	Q01658	4	4	5	2		4	5	5	4	5	3	4	2	5	5	2	4	5	4	5	4	5	5	5	5	5	4	5		5	5	4		4	4	4		4	4	4	5		5
ENSMUSG00000024914	ENSG00000175550	ENSRNOG00000020527	Drap1	DRAP1	Drap1	Q14919	3	4	3	2		4	4	4	5	3	3	4	4	4	4	4	4	4	2	4	4	4	4	3	4	4	4	4		4	5	3		4	4	4	3	4	4		3		5
ENSMUSG00000020457	ENSG00000185721	ENSRNOG00000018590	Drg1	DRG1	Drg1	Q9Y295	4	4	4	2		4	5	4	5	5	4	4	3	5	5	2	1	5	4	5	5	5	4	5	4	5	4	5		4	5	4		3	4.5	4	4	3	4	5	5		4
ENSMUSG00000000223	ENSG00000102385	ENSRNOG00000026704	Drp2	DRP2	Drp2	Q13474	2	1		2									2	2												2								1		2			1.5
ENSMUSG00000054889	ENSG00000096696	ENSRNOG00000013928	Dsp	DSP	Dsp	P15924	4	4	5	1	2	5	5	5	5	5	4	5	4	5	4	4	3	5	5	5	5	5	4	4	5	4	5	5		4	4	2	2	2		5	2	3	5	3	2		2
ENSMUSG00000015932	ENSG00000125868	ENSRNOG00000005924	Dstn	DSTN	Dstn	P60981	5	5	4	5	5	5	5	5	5	5	5	5	4	5	5	5	3	5	5	5	5	5	5	5	5	5	5	5	5	5	5	4.5	5	4	5	5	5	5	5	5	5		5
ENSMUSG00000027430	ENSG00000125821	ENSRNOG00000008746	Dtd1	DTD1	Dtd1	Q8TEA8	4	4	5	4		4	4	4	5	4	4	4	4	5	4	1	4	4	3	3	4	4	4	4	4	3	5	5		4	4	5		5	4	4	3	4	4		3		3
ENSMUSG00000020956	ENSG00000129480	ENSRNOG00000006727	Dtd2	DTD2	Dtd2	Q96FN9	3	2		3		2	2	3	2	2	2	2	3	3	3	3	3	2	2	2	3	2	2	2	3	3		3		2	2	2		3	3	3	4	4	3	4	4		5
ENSMUSG00000049502	ENSG00000163840	ENSRNOG00000023400	Dtx3l	DTX3L	Dtx3l	Q8TDB6	4	4	3	1		3	4	4	4	4	2	3	2	5	4	2	4	4	4	4	4	4	4	5	4	3	4	5		5	4	4				3		3	4	2	3
ENSMUSG00000026281	ENSG00000168393	ENSRNOG00000018904	Dtymk	DTYMK	Dtymk	P23919	5	5	4	1		4	5	5	5	5	4	5	5	5	5	2	5	5	5	5	5	5	5	5	5	5	5	5		5	5	5		4		4	4	4	3	4	5		5
ENSMUSG00000031901	ENSG00000167264	ENSRNOG00000019819	Dus2	DUS2	Dus2	Q9NX74	2	2	3	2		1	3	3	2	2	3	3	3	3	3	3	3	3	2	3	2	2	3	3	2	5	3	3		3	3	2			2			2.5
ENSMUSG00000007603	ENSG00000141994	ENSRNOG00000050381	Dus3l	DUS3L	Dus3l	Q96G46	4	3	3	4		2	4	3	3	3	3	3	4	3	3	3	4	3	3	3	3	4	3	3	3	4	3	4		3	4	3		2	2.5	3		3	2	3	3		4
ENSMUSG00000030002	ENSG00000144048	ENSRNOG00000045539	Dusp11	DUSP11	Dusp11	O75319	2	2	3	2.5		2	3		4	3	3	2	3	4	2	2	2	2	2	2	2	3	2	3	2	3	3	3		2	3	2						1
ENSMUSG00000026659	ENSG00000081721	ENSRNOG00000003100	Dusp12	DUSP12	Dusp12	Q9UNI6	3	3	3	2		2	4	3	3	4	2	3	3	3	3	3	3	4	2	4	4	5	3	4	4	4	3	4		4	3	4				2		3.5
ENSMUSG00000026544	ENSG00000158716	ENSRNOG00000022143	Dusp23	DUSP23	Dusp23	Q9BVJ7	5	5	4	2		4	5	5	5	5	3	5	3	5	5	2.5	1	4	5	5	4	5	5	4	5	4	5	5		5	5	4		3		4	3	4	3	3	3
ENSMUSG00000031383	ENSG00000130829	ENSRNOG00000055185	Dusp9	DUSP9	Dusp9	Q99956		1		2.5			2	2	2		4	4	4	2	2		2	4			2	2				2		2		2								3.5					3
ENSMUSG00000027203	ENSG00000128951	ENSRNOG00000007221	Dut	DUT	Dut	P33316	5	5	5	3	2	4	4	5	5	4	4	4	2	4	5	3	1	4	5	4	5	4	5	4	4	5	5	5		4	4	5		3	4	5	3	4	3	3	5		5
ENSMUSG00000029071	ENSG00000107404	ENSRNOG00000019423	Dvl1	DVL1	Dvl1	O14640	3	3		1		3	3	3	3	2	2	3	3	3		2	2	2	3	3	3	3	3	2	2	4	3	2		2	3	2		1		2		2.5
ENSMUSG00000020888	ENSG00000004975	ENSRNOG00000017915	Dvl2	DVL2	Dvl2	O14641	3	3	3	2		3	3	4	4	4	2	3	4	3	3	4	3	3	3	4	3	3	4	3	4	3	2	3		3	4	3			2	2		2					4
ENSMUSG00000035765	ENSG00000141627	ENSRNOG00000018425	Dym	DYM	Dym	Q7RTS9	2	3	3	2		3	4	2	2	2	2	4	4	3	2	2	3	3	2	2	4	4	3	3	2	2	3	2		3	4	2		3		3		3	2		2		3
ENSMUSG00000018707	ENSG00000197102	ENSRNOG00000006178	Dync1h1	DYNC1H1	Dync1h1	Q14204	5	5	5	5		4	5	5	5	5	5	5	3	5	5	4	4	5	5	5	5	5	5	5	5	5	5	5	4	5	5	1.5	3	5	5	5	5	3	5	4	4		5
ENSMUSG00000029757	ENSG00000158560	ENSRNOG00000009700	Dync1i1	DYNC1I1	Dync1i1	O14576	3	4	3	4		3	4	4	3	3	3	2	3	4	4	3	4	3	4	4	3	4	3	4	4	5	3	3		3	4	4		4	3	2		1	3		3		5
ENSMUSG00000027012	ENSG00000077380	ENSRNOG00000009781	Dync1i2	DYNC1I2	Dync1i2	Q13409	5	5	5	3	3	5	5	5	5	5	5	5	3	5	5	4	4	5	5	5	5	5	5	5	5	5	5	5	1.5	5	5	1.5	2.5	3	5	5	5	4	5	5	5		5
ENSMUSG00000032435	ENSG00000144635	ENSRNOG00000010434	Dync1li1	DYNC1LI1	Dync1li1	Q9Y6G9	5	5	5	4		4	5	5	5	5	4	5	2	5	5	2	3	5	5	5	5	5	5	5	5	5	5	5		5	5	5		5	4.5	5	4	3	5	5	4		4
ENSMUSG00000035770	ENSG00000135720	ENSRNOG00000025791	Dync1li2	DYNC1LI2	Dync1li2	O43237	5	5	4	4	2	4	5	5	5	5	4	5	3	5	5	3	3	5	5	5	5	5	5	5	5	5	5	5	2.5	5	5	1.5		4	3.5	4	3	2	4	4	4		5
ENSMUSG00000047193	ENSG00000187240	ENSRNOG00000032070	Dync2h1	DYNC2H1	Dync2h1	Q8NCM8	3	2	3	2		2	2	3	4	2	2	2	1	2	2	1.5	1	2	3	3	2	3	2	2	2	4	2	2		3	3	3		2	2		2	2.5	2		2		4
ENSMUSG00000024253	ENSG00000138036	ENSRNOG00000005151	Dync2li1	DYNC2LI1	Dync2li1	Q8TCX1	2	2	2	2		2	3	2	4	2	2	2	2	2	2	3	4	2	2	2	2	2	2	2	2	4	2	2		2	3	2							2				4
ENSMUSG00000020483	ENSG00000264364	ENSRNOG00000008921	Dynll2	DYNLL2	Dynll2	Q96FJ2	5	5	5	5		5	5	5	5	5	4	5	5	5	5	5	4	5	5	5	5	5	5	5	5	5	5	5		5	5	5		5	5	5	5	3	5	4	5		5
ENSMUSG00000047459	ENSG00000125971	ENSRNOG00000025715	Dynlrb1	DYNLRB1	Dynlrb1	Q9NP97	5	5	5	5		5	5	5	5	5	5	5	5	5	5	5	5	5	5	5	5	5	5	5	5	5	5	5		5	5	5		5	5	5	4	4	5	4	5		4
ENSMUSG00000034467	ENSG00000168589	ENSRNOG00000012450	Dynlrb2	DYNLRB2	Dynlrb2	Q8TF09		1		2			3		5		4	3	3	3			2	3	3			3			2	5		1		2		3							4.5				5
ENSMUSG00000031176	ENSG00000165169	ENSRNOG00000003611	Dynlt3	DYNLT3	Dynlt3	P51808	5	5	2	4		4	5	5	5	5	5	5	3	5	5	1		5	5	5	4	5	5	5	5	5	5	4		5	5	5		4		4	4	4	5	4	3		3
ENSMUSG00000022897	ENSG00000157540	ENSRNOG00000001662	Dyrk1a	DYRK1A	Dyrk1a	Q13627	3	3	3	2		3	3	4	3	3	3	3	3	3	3	3	3	4	3	3	3	3	4	3	3	4	3	4		3	4	3		2		3		2	2.5
ENSMUSG00000033788	ENSG00000135636	ENSRNOG00000032788	Dysf	DYSF	Dysf	O75923	5	4	5	2		2	4	5	4	4	4	5	2	4	4	2	4	5	5	5	5	4	4	5	4	4	5	3		4	4	4		2	2	4	4	3	3	2	3		2
ENSMUSG00000030871	ENSG00000103356	ENSRNOG00000025353	Ears2	EARS2	Ears2	Q5JPH6	4	4	2	2		2	4	4	3	3	3	5	2	4	4	4	4	3	4	4	4	4	4	4	4	4	4	4		3	4	3		3	3	4	3	4		3			3
ENSMUSG00000022339	ENSG00000147654	ENSRNOG00000004220	Ebag9	EBAG9	Ebag9	O00559	2	4		3		3	3	2	2	3	3		4	3	3	3	3		2	3	4	4		2	3	3	4	3								3	2	3	3	2	3		3
ENSMUSG00000031168	ENSG00000147155	ENSRNOG00000004903	Ebp	EBP	Ebp	Q15125	5	5	5	3		5	5	4	4	4	4	4	3	4	4		3	4	5	5	4	5			3	5	3	4		3	2	3		5		4	5	5	5	5	5		5
ENSMUSG00000057530	ENSG00000117298	ENSRNOG00000014241	Ece1	ECE1	Ece1	P42892	4	5	4	2		3	4	4	3	4	3	3	4	4	3	4	4	4	3	4	3	4	4	4	4	4	4	4		4	4	4		2		4	2	4	4	2			2
ENSMUSG00000019883	ENSG00000093144	ENSRNOG00000011622	Echdc1	ECHDC1	Echdc1	Q9NTX5	5	5	5	3	3	4	5	5	5	5	4	5	5	5	5	4	3	5	5	5	5	5	5	5	5	5	5	5		5	5	5		4	4	3	5	4	4	4	4		2
ENSMUSG00000028601	ENSG00000121310	ENSRNOG00000029333	Echdc2	ECHDC2	Echdc2	Q86YB7	5	5	4	1		3	5	4	5	5	4	5	5	4	4	1	4	5	5	4	5	5	5	4	4	4	5	4		4	4	1.5		2		5	5	4	3				3
ENSMUSG00000039063	ENSG00000134463	ENSRNOG00000048114	Echdc3	ECHDC3	Echdc3	Q96DC8	5	4	3	2	4	2	4	4	5	3	5	5	5	4	4	3	1	4	4	5	5	5	4	4	5	5	5	5		3	4	3.5		3		5	5	5	4				2
ENSMUSG00000025465	ENSG00000127884	ENSRNOG00000018522	Echs1	ECHS1	Echs1	P30084	5	5	5	5	5	5	5	5	5	5	5	5	5	5	5	5	5	5	5	5	5	5	5	5	5	5	5	5		5	5	5	3	5	4.5	5	5	5	5		4		5
ENSMUSG00000024132	ENSG00000167969	ENSRNOG00000008843	Eci1	ECI1	Eci1	P42126	5	5	4	4	5	5	5	5	5	5	5	5	5	5	5	4	1	5	5	5	5	5	5	5	5	5	5	4	1.5	5	5	4	3	3.5	5	5	5	5	5		5		4
ENSMUSG00000028108	ENSG00000143369	ENSRNOG00000021166	Ecm1	ECM1	Ecm1	Q16610	5	5	5	2		2	4	5	5	5	4	4	2	4	4	4	1	5	4	5	4	4	5	4	4	4	4	4	1	5	5	5	2			4		2	4		2
ENSMUSG00000066839	ENSG00000130159	ENSRNOG00000014128	Ecsit	ECSIT	Ecsit	Q9BQ95		4	3	1		2	3	2	3	2	3	4	4	3	2	4	3	2	3	3	4	3	3	2	3	3	4	3		2	3	2		3	3	4	3	2	2		3		3
ENSMUSG00000038957	ENSG00000179151	ENSRNOG00000019579	Edc3	EDC3	Edc3	Q96F86	3	3	3	1		2	4	3	4	4	2	3	3	4	4	4	2	4	4	3	3	4	4	3	4	4	3	4		3	4	3		1	3	2	2	2.5	2		3		3
ENSMUSG00000036270	ENSG00000038358	ENSRNOG00000024025	Edc4	EDC4	Edc4	Q6P2E9	4	4	5	1		3	5	4	4	4	3	4	1	5	5	2	4	4	4	4	4	4	5	4	4	5	4	4		4	4	5		3	3.5	4	2	3	4	3	4		5
ENSMUSG00000015092	ENSG00000107223	ENSRNOG00000016272	Edf1	EDF1	Edf1	O60869	5	4	4	3		4	5	5	5	4	4	5	2	5	5	1	3	5	5	5	5	5	5	5	5	5	5	5		5	5	3		4	4	4.5	3	4	4	5	5		4
ENSMUSG00000030619	ENSG00000074266	ENSRNOG00000017509	Eed	EED	Eed	O75530	3	3	5	2		3	4	3	4	3	2	3	3	4	4	3	3	3	4	3	3	3	3	3	3	3	4	4		3	3	4		1				2.5	3
ENSMUSG00000016349	ENSG00000101210	ENSRNOG00000012477	Eef1a2	EEF1A2	Eef1a2	Q05639	3	5	2	5		1	4	4	3	5	5	3	1	3	3	1	2	3	4	4	5	3	3	2	5	4	4	4		4	2	4		5	5	5	4	1	4			4	3
ENSMUSG00000001707	ENSG00000124802	ENSRNOG00000016390	Eef1e1	EEF1E1	Eef1e1	O43324		3								2		3		2																				4		4	4	3	3	5	5		5
ENSMUSG00000071644	ENSG00000254772	ENSRNOG00000020075	Eef1g	EEF1G	Eef1g	P26641	5	5	5	5	4	5	5	5	5	5	5	5	5	5	5	5	5	5	5	5	5	5	5	5	5	5	5	5	3	5	5	4.5	5	5	5	5	5	5	5	5	5		5
ENSMUSG00000034994	ENSG00000167658	ENSRNOG00000020266	Eef2	EEF2	Eef2	P13639	5	5	5	5	4	5	5	5	5	5	5	5	5	5	5	5	5	5	5	5	5	5	5	5	5	5	5	5	4	5	5	4	5	5	5	5	5	5	5	5	5	2	5
ENSMUSG00000036611	ENSG00000122547	ENSRNOG00000006931	Eepd1	EEPD1	Eepd1	Q7L9B9	3	3	2	2		3	3	3	3	3	2	2	3	3	2	2	2	2	3	2	2	4	2	2	3	3		3		2	2	2			2	2		3.5	3
ENSMUSG00000034210	ENSG00000159658	ENSRNOG00000010091	Efcab14	EFCAB14	Efcab14	O75071	2	3		2		3	3	3	2	4	2	3	2	2	2	3	3	3	4	3	4	3	3	2	3	3	4	2		3	3	5						1
ENSMUSG00000020467	ENSG00000115380	ENSRNOG00000003553	Efemp1	EFEMP1	Efemp1	Q12805	5	5	3	1	1	3	5	5	5	5	5	5	3	5	5	5	1	5	5	5	5	4	5	4	5	5	5	4	5	5	5	3.5	4			5	2	2.5	4		3		3
ENSMUSG00000024909	ENSG00000172638	ENSRNOG00000020587	Efemp2	EFEMP2	Efemp2	O95967	4	4	2	2		2	4	5	5	5	4	4	3	5	4	2	4	4	5	4	3	4	5	3	5	4	5	3	3	5	5	4	5			3		1.5	2
ENSMUSG00000041809	ENSG00000096093	ENSRNOG00000042729	Efhc1	EFHC1	Efhc1	Q5JVL4	2	2		2		2	2	2	5	2				2			2	2		2	2	2		2	2	3		2			2			3					3.5				4
ENSMUSG00000026255	ENSG00000115468	ENSRNOG00000015596	Efhd1	EFHD1	Efhd1	Q9BUP0	4	4	3	1		4	4	4	4	4	4	5	3	4	5	1	1	5	4	4	4	3	5	5	4	4	4	3		3	5	4		2.5		2	3	2	2.5				4
ENSMUSG00000040659	ENSG00000142634	ENSRNOG00000013783	Efhd2	EFHD2	Efhd2	Q96C19	5	5	5	4	3	5	5	5	5	5	4	5	3	5	5	3	5	5	5	5	5	5	5	5	5	5	5	5		5	5	4	2	5	4.5	5	4	5	5	4	5		5
ENSMUSG00000038563	ENSG00000140598	ENSRNOG00000032723	Efl1	EFL1	Efl1	Q7Z2Z2	3	4	4	1		3	4	3	4	4	3	3	2	4	4	1	4	4	4	4	4	4	4	4	4	4	4	4		3	4	4		3	3.5	3	2	3	3	4	3		3
ENSMUSG00000031217	ENSG00000090776	ENSRNOG00000006877	Efnb1	EFNB1	Efnb1	P98172	4	4	4	2		3	4	4	5	4	3	4	4	4	4	4	4	5	4	5	4	5	4	5	4	5	3	3		4	4	4		1		3	2	3	3		3		3
ENSMUSG00000015002	ENSG00000132294	ENSRNOG00000025528	Efr3a	EFR3A	Efr3a	Q14156	5	3	3	1		3	4	4	4	4	3	4	4	4	4	4	3	5	4	3	4	3	4	3	4	3	4	4		3	4	4		2	3	3	3	3	4	2	3		3
ENSMUSG00000020658	ENSG00000084710	ENSRNOG00000012950	Efr3b	EFR3B	Efr3b	Q9Y2G0	2	2		2						2	1.5			2			1	2	2				2		2	3	2	2			2	2		3	2	2
ENSMUSG00000020929	ENSG00000108883	ENSRNOG00000002818	Eftud2	EFTUD2	Eftud2	Q15029	5	5	5	2		4	5	5	5	5	4	4	3	5	5	3	2	5	5	5	5	5	5	5	5	5	5	5		5	5	5	3	3	4.5	4	2	2	5	3	4		4
ENSMUSG00000028017	ENSG00000138798	ENSRNOG00000051964	Egf	EGF	Egf	P01133		2		2		2	2		2	2	2	3	2	2	2		2	2			2	2	2	2	2		5	2		2	2	2				2
ENSMUSG00000031987	ENSG00000135766	ENSRNOG00000019773	Egln1	EGLN1	Egln1	Q9GZT9	4	5	2	1		2	3	3	4	4	3	4	4	4	4	4	4	4	4	4	4	4	4	4	4	4	4	4		4	4	4		3		4	2	2	2				2
ENSMUSG00000042302	ENSG00000115504	ENSRNOG00000008917	Ehbp1	EHBP1	Ehbp1	Q8NDI1	3	3	3	2		4	3	4	4	3	2	3	4	4	3	3	2	4	3	3	3	3	4	3	3	3	3	3		3	3	3		2		4		2	2	2			2
ENSMUSG00000024772	ENSG00000110047	ENSRNOG00000043503	Ehd1	EHD1	Ehd1	Q9H4M9	5	5	5	3		5	5	5	5	5	5	5	4	5	5	5	1	5	5	5	5	5	5	5	5	5	5	5	4	5	5	2	2	4	3.5	5	5	3	5	4	5		5
ENSMUSG00000074364	ENSG00000024422	ENSRNOG00000011346	Ehd2	EHD2	Ehd2	Q9NZN4	5	5	5	2	5	5	5	5	5	5	5	5	4	5	5	5	4	5	5	5	5	5	5	5	5	5	5	5	5	5	5	5	3	3	2	5	4	1.5	5	5	4	2	4
ENSMUSG00000024065	ENSG00000013016	ENSRNOG00000007744	Ehd3	EHD3	Ehd3	Q9NZN3	5	5	4	5		5	5	5	5	5	5	5	4	5	5	3	1	5	5	5	4	4	5	5	5	4	4	5	3	5	5	1.5	3	5	4	4	4	4	4		4		2
ENSMUSG00000027293	ENSG00000103966	ENSRNOG00000007584	Ehd4	EHD4	Ehd4	Q9H223	5	5	5	1	2	5	5	5	5	5	5	5	3	5	5	4	3	5	5	5	5	5	5	5	5	5	5	5		5	5	5	2	4	3	5	5	4	5	4	5		4
ENSMUSG00000022853	ENSG00000113790	ENSRNOG00000001770	Ehhadh	EHHADH	Ehhadh	Q08426	4	4	3	2		3	5	4	4	4	4	5	5	4	3	1	1	4	4	4	4	5	4	4	4	4	3	4		4	4	4		2		3	5	5	2	3	2
ENSMUSG00000062762	ENSG00000149547	ENSRNOG00000030391	Ei24	EI24	Ei24	O14681	2	1	4	2		3	3	3	3	3	3		5	3		2	2	2	2	3	3		4			2	3	3		3	3	2				4		3	3				2
ENSMUSG00000024841	ENSG00000175376	ENSRNOG00000020463	Eif1ad	EIF1AD	Eif1ad	Q8N9N8	4	4		3		4	4	4	4	4	2	4	4	4	4	4	4	4	4	4	3	4	4	4	4	4	4	4		4	5	4		2		2.5		3		3	4		3
ENSMUSG00000067194	ENSG00000173674	ENSRNOG00000005736	Eif1ax	EIF1AX	Eif1ax	P47813	4	4	4	5		5	4		5	3	2	4	5	5	3	2	3	4	5		5	4	5	4	3	2	4	3		4	3	3		5		4	4	5	5	5	5		5
ENSMUSG00000006941	ENSG00000114784	ENSRNOG00000018848	Eif1b	EIF1B	Eif1b	O60739	4	4	2	2		2	3	3	4	3	3	4	4	4	3			4	4	4	4	4	4	3	3	4	4	4		3	3	2		3	4	4	5	4	5	5	5		5
ENSMUSG00000027810	ENSG00000144895	ENSRNOG00000013393	Eif2a	EIF2A	Eif2a	Q9BY44	4	5	5	1		4	5	5	5	5	4	5	5	5	4	5	4	5	5	5	5	5	5	5	5	5	5	5		5	5	4	2	2	3.5	4	4	3	4	5	4		4
ENSMUSG00000024079	ENSG00000055332	ENSRNOG00000048315	Eif2ak2	EIF2AK2	Eif2ak2	P19525	5	5	4	3		3	5	5	5	5	4	5	3	5	5	2.5	5	5	5	5	5	5	5	5	5	5	5	5		5	5	5				3		4	2		4
ENSMUSG00000029388	ENSG00000111361	ENSRNOG00000001039	Eif2b1	EIF2B1	Eif2b1	Q14232	4	5	4	2		4	4	5	5	5	3	4	1	5	5	1	1	5	5	5	5	5	4	5	5	5	5	4		5	5	4		4	3	2	3	4	4	4	3		3
ENSMUSG00000028683	ENSG00000070785	ENSRNOG00000018375	Eif2b3	EIF2B3	Eif2b3	Q9NR50	4	5	4	1		3	4	5	5	4	4	4	5	5	4	2	1	4	5	4	5	5	4	4	4	5	5	5		4	4	4		2	2.5	3	3	4	2	5	4		4
ENSMUSG00000029145	ENSG00000115211	ENSRNOG00000005301	Eif2b4	EIF2B4	Eif2b4	Q9UI10	3	4	3	1		2	4	4	4	4	3	4	4	4	4	4	4	4	4	4	5	4	3	3	3	4	4	4		4	4	4		3	4	4	3	3	3	5	4		4
ENSMUSG00000003235	ENSG00000145191	ENSRNOG00000038160	Eif2b5	EIF2B5	Eif2b5	Q13144	3	4	4	1		2	4	4	4	4	3	4	2	4	4	1	1	4	4	4	5	4	4	4	4	4	4	4		4	4	3		3	3.5	3	3	2	2	4	4		5
ENSMUSG00000026427	ENSG00000143486	ENSRNOG00000004910	Eif2d	EIF2D	Eif2d	P41214	4	3	4	2		2	4	4	4	4	2	3	1	4	4	1	4	4	3	4	4	4	4	3	3	4	3	4		4	4	3		2	2	2	3	4	2	4	3		2
ENSMUSG00000021116	ENSG00000134001	ENSRNOG00000009432	Eif2s1	EIF2S1	Eif2s1	P05198	5	5	5	3	2	5	5	5	5	5	5	5	4	5	5	4	4	5	5	5	5	5	5	5	5	5	5	5	1	5	5	5	3	4	5	5	5	4	5	5	5		5
ENSMUSG00000074656	ENSG00000125977	ENSRNOG00000017447	Eif2s2	EIF2S2	Eif2s2	P20042	5	5	5	3		4	5	5	5	5	4	4	4	5	5	1.5	3	5	5	5	5	5	5	4	5	5	5	5		5	5	5	3	4	4.5	5	4	4	5	5	5		5
ENSMUSG00000024991	ENSG00000107581	ENSRNOG00000010117	Eif3a	EIF3A	Eif3a	Q14152	5	5	5	2		4	5	5	5	5	4	5	4	5	5	3	2	5	5	5	5	5	5	5	5	5	5	5	2	5	5	2	3	4	4.5	5	4	4	5	5	5		5
ENSMUSG00000056076	ENSG00000106263	ENSRNOG00000001253	Eif3b	EIF3B	Eif3b	P55884	5	5	5	3		5	5	5	5	5	4	5	4	5	5	2.5	4	5	5	5	5	5	5	5	5	5	5	5	2	5	5	5	3	4	4.5	4	5	4	5	5	5		5
ENSMUSG00000030738	ENSG00000184110	ENSRNOG00000018761	Eif3c	EIF3C	Eif3c	Q99613		1									1																	1					2.5	3	4.5	5	4	4	5	5	5		5
ENSMUSG00000016554	ENSG00000100353	ENSRNOG00000005804	Eif3d	EIF3D	Eif3d	O15371	5	5	4	2		4	5	5	5	5	4	5	3	5	5	3	2	5	5	5	5	5	5	5	5	5	5	5		5	5	1.5	3	4	4.5	5	4	4	5	5	5		5
ENSMUSG00000022336	ENSG00000104408	ENSRNOG00000027690	Eif3e	EIF3E	Eif3el1	P60228	4	5	5	2		4	5	5	5	5	4	5	4	5	4	3	3	5	5	5	5	4	5	5	5	5	5	5		5	5	5	2.5	4	4.5	4	5	4	5	5	5		5
ENSMUSG00000031029	ENSG00000175390	ENSRNOG00000015221	Eif3f	EIF3F	Eif3f	O00303	5	5	4	3	2	5	5	5	5	5	4	5	4	5	5	3	5	5	5	5	5	5	5	5	5	5	5	5	2.5	5	5	1.5	3	5	4.5	4	5	3	5	5	5		5
ENSMUSG00000070319	ENSG00000130811	ENSRNOG00000020619	Eif3g	EIF3G	Eif3g	O75821	4	5	5	2		4	5	5	5	5	4	4	4	3	5	3	1	5	4	5	5	5	5	5	5	5	5	5		5	5	1.5	3	4	4.5	5	4	4	5	5	5		5
ENSMUSG00000033047	ENSG00000100129	ENSRNOG00000011020	Eif3l	EIF3L	Eif3l	Q9Y262	5	5	5	2		4	5	5	5	5	4	5	4	5	5	4	3	5	5	5	5	5	5	5	5	5	5	5	1	5	5	1.5	2	4	4.5	4	5	3	5	5	5		5
ENSMUSG00000027170	ENSG00000149100	ENSRNOG00000012738	Eif3m	EIF3M	Eif3m	Q7L2H7	5	5	4	2		5	5	5	5	5	4	5	4	5	5	3	1	5	5	5	5	5	5	5	5	5	5	5		5	5	4	2	3	4.5	4	5	3	5	5	5		5
ENSMUSG00000059796	ENSG00000161960	ENSRNOG00000030628	Eif4a1	EIF4A1	Eif4a1	P60842	5	4	5	3	5	5	4	4	3	3	5	5	5	3	4	5	5	2	5	4	5	4	5	5	5	5	5	4	3	5	4	5	5	4	5	5	5	5	5	5	5		5
ENSMUSG00000022884	ENSG00000156976	ENSRNOG00000001815	Eif4a2	EIF4A2	Eif4a2	Q14240	5	5	4	5	4	5	5	5	5	5	5	5	4	5	5	4	4	5	5	5	5	5	5	5	5	5	5	5	1	5	5	5	3	5	4.5	5	5	4	5	5	5		5
ENSMUSG00000058655	ENSG00000063046	ENSRNOG00000010103	Eif4b	EIF4B	Eif4b	P23588	5	5	5	4		4	4	5	5	5	4	5	4	5	4	3	4	5	4	5	5	5	5	5	5	4	5	5		5	5	2	3	4	4.5	5	3	4	4	5	4		4
ENSMUSG00000028156	ENSG00000151247	ENSRNOG00000052343	Eif4e	EIF4E	Eif4e	P06730	5	5	3	4		5	5	5	5	5	4	5	4	5	5	3	1	5	5	5	5	5	5	4	5	5	5	5		5	5	4		3	4.5	4	5	4	5	3	5		5
ENSMUSG00000026254	ENSG00000135930	ENSRNOG00000019634	Eif4e2	EIF4E2	Eif4e2	O60573	4	4	3	2		3	5	3	3	3	2	4	4	4	3	3	4	4	3	3	4	4	4	4	4	4	4	3		3	4	3		3		2	3	3	3		4		3
ENSMUSG00000020091	ENSG00000148730	ENSRNOG00000055391	Eif4ebp2	EIF4EBP2	Eif4ebp2	Q13542	5	5	3	1		4	5	5	4	5	4	5	2	4	5	4	5	5	4	4	5	4	4	5	5	5	4	5		4	5	4		4		4	3	5	4	3	4		3
ENSMUSG00000020454	ENSG00000184708	ENSRNOG00000018475	Eif4enif1	EIF4ENIF1	Eif4enif1	Q9NRA8	3	3	2	1		3	3	3	3	3	2	3	3	3	4	4	3	3	3	3	3	3	3	3	3	4	3	4		3	3	2		2		2		2.5	2		2		2
ENSMUSG00000045983	ENSG00000114867	ENSRNOG00000001738	Eif4g1	EIF4G1	Eif4g1	Q04637	5	5	5	2		4	5	5	5	5	4	5	4	5	5	3	2	5	5	5	5	5	5	5	5	5	5	5	2	5	5	5		4	4	5	4	4	4	5	5		4
ENSMUSG00000028760	ENSG00000075151	ENSRNOG00000014368	Eif4g3	EIF4G3	Eif4g3	O43432	3	4	4	2		2	4	4	4	4	2	3	3	4	4	1	4	3	4	4	4	4	4	3	3	4	4	3		4	4	3		4	3.5	3	3	2	2	3	2		4
ENSMUSG00000040731	ENSG00000106682	ENSRNOG00000001454	Eif4h	EIF4H	Eif4h	Q15056	4	5	5	5		5	5	5	5	5	5	5	4	5	5	3	4	5	5	5	5	5	5	5	5	4	5	5	3.5	5	5	3.5	4	5	5	5	4	4	5	4	5		5
ENSMUSG00000021282	ENSG00000100664	ENSRNOG00000010218	Eif5	EIF5	Eif5	P55010	5	5	5	3		4	5	5	5	5	4	5	4	5	5	3	4	5	5	5	5	5	5	5	5	5	5	5		5	5	1.5	3	3	4.5	5	4	3	4	5	5		5
ENSMUSG00000078812	ENSG00000253626	ENSRNOG00000016478	Eif5a	EIF5AL1	Eif5a	Q6IS14				1																													5	5	5	5	5	5	5	5	5		5
ENSMUSG00000050192	ENSG00000163577	ENSRNOG00000011859	Eif5a2	EIF5A2	Eif5a2	Q9GZV4	4	4	5	1		4	4	4	3	4	3	4	3	4	4	4	4	2	4	4	4	4	4	4	4	4	3	4		4	5	4		3	3	2
ENSMUSG00000027613	ENSG00000242372	ENSRNOG00000049497	Eif6	EIF6	Eif6	P56537	5	5	5	3	4	5	5	5	5	5	5	5	5	5	5	4	4	5	5	5	5	5	5	5	5	5	5	5		5	5	5	3.5	5	4.5	4	5	4	4		5		5
ENSMUSG00000036613	ENSG00000032389	ENSRNOG00000009285	Eipr1	EIPR1	Eipr1	Q53HC9	4	4	4	3		3	5	4	4	5	3	4	4	5	4	4	4	5	5	4	4	4	4	5	4	5	5	5		5	4	4		3	4	3	3	2	4	3	4		4
ENSMUSG00000020549	ENSG00000006744	ENSRNOG00000003424	Elac2	ELAC2	Elac2	Q9BQ52	5	4	4	2		2	4	4	4	3	2	4	1	4	4	1.5	4	3	3	4	3	4	4	3	4	4	4	4		3	4	3		2.5	2	3	3	3	2	3	4		4
ENSMUSG00000040028	ENSG00000066044	ENSRNOG00000001069	Elavl1	ELAVL1	Elavl1	Q15717	5	5	4	3		5	5	5	5	5	4	5	4	5	5	4	1	5	5	5	5	5	5	5	5	5	5	5		5	5	5	4	4	5	5	4	4	5	4	5		4
ENSMUSG00000008489	ENSG00000107105	ENSRNOG00000006853	Elavl2	ELAVL2	Elavl2	Q12926	3	3	2	3		3	3	3	2	3	2		4	2	2	3	1		3	2	2	4	3	3	3	5	2	3		2	4	2		4	4
ENSMUSG00000003410	ENSG00000196361	ENSRNOG00000013752	Elavl3	ELAVL3	Elavl3	Q14576		1		2		3	2			2					4		2			3	2	2			2	3		1				2		4	3		4
ENSMUSG00000028546	ENSG00000162374	ENSRNOG00000023601	Elavl4	ELAVL4	Elavl4	P26378		5		4		2								2							2	2				2		1						5	2
ENSMUSG00000036461	ENSG00000120690	ENSRNOG00000011762	Elf1	ELF1	Elf1	P32519	3	2	5	3		4	4	5	4	4	1	4	3	4	4	4	3	4	4	3	3	4	4	4	4	3	4	4		3	5	3						2.5			4
ENSMUSG00000037174	ENSG00000109381	ENSRNOG00000010815	Elf2	ELF2	Elf2	Q15723		2		2		3	3	2	3	2	2		4	3	3	3	3	3	2	2	3	2	3	2	3	2	4	3		2	3	2		1	3	2		2
ENSMUSG00000041112	ENSG00000155849	ENSRNOG00000059705	Elmo1	ELMO1	Elmo1	Q92556	4	4	4	2		3	4	5	4	4	3	4	2	5	5	1	1	4	4	4	4	4	5	5	5	4	4	5		5	5	5		2		3	2	3	4		5		4
ENSMUSG00000017670	ENSG00000062598	ENSRNOG00000018747	Elmo2	ELMO2	Elmo2	Q96JJ3	3	4	4	1		2	3	4	4	4	3	3	4	4	4	4	4	4	4	3	3	4	4	4	3	4	3	4		3	4	4		4	2.5	2	3	3	3		4		3
ENSMUSG00000014791	ENSG00000102890	ENSRNOG00000015800	Elmo3	ELMO3	Elmo3	Q96BJ8	3	2	3	4.5		2	4	3	4	3	5	4	3	3	2	4	3	4	3	3	4	4	3	3	4	3	3	2		2	3	4					3	3	2	4
ENSMUSG00000029675	ENSG00000049540	ENSRNOG00000001469	Eln	ELN	Eln	P15502	4	4	3	1		3	5	4	4	4	5	3	1	4	5	5	1	3	5	4	3	4	5	4	4	4	4	4	3	4	3	4		1		3		3	5		2		3
ENSMUSG00000028668	ENSG00000011007	ENSRNOG00000010902	Eloa	ELOA	Eloa	Q14241	4	3	4	2		2	3	3	4	3	2	3	4	4	3	3	3	3	4	4	3	3	3	3	4	4	4	3		3	3	3			2.5	2		3	3
ENSMUSG00000032349	ENSG00000012660	ENSRNOG00000006331	Elovl5	ELOVL5	Elovl5	Q9NYP7	3	4	2	3			2	3	4		2	3	5	3	2	2	2	3	5	3	4	3		3	2	3		3		2	3	4		2			3	4	3		2		3
ENSMUSG00000028431	ENSG00000070061	ENSRNOG00000016725	Elp1	ELP1	Elp1	O95163	4	4	3	1		2	4	4	4	4	3	4	4	4	4	3	4	4	4	4	4	4	3	4	4	4	4	4		4	4	3		3	3.5	2	2	4	3	4	3		3
ENSMUSG00000024271	ENSG00000134759	ENSRNOG00000015301	Elp2	ELP2	Elp2	Q6IA86	3	4	2	1		2	4	3	4	4	2	4	4	4	4	4	4	4	4	3	4	4	4	4	3	4	4	4		3	4	3		2	3	2	2	4		2	3		3
ENSMUSG00000022031	ENSG00000134014	ENSRNOG00000014291	Elp3	ELP3	Elp3	Q9H9T3	5	4	3	1		2	4	4	3	4	3	4	4	3	3	1	4	4	4	3	3	3	3	4	4	4	4	4		3	3	3		2	2.5	3		3	2	2	3		3
ENSMUSG00000027167	ENSG00000109911	ENSRNOG00000004787	Elp4	ELP4	AABR07053185.1	Q96EB1	4	4		1		3	3	4	4	3	2	4	4	4	3	3	3	3	3	3	3	4	4	4	4	3	3	3		4	4	3		2	2.5	3	2	3		3	3
ENSMUSG00000054836	ENSG00000163832	ENSRNOG00000020847	Elp6	ELP6	Elp6	Q0PNE2	3	4	2	2.5		3	4	3	4	3	2	3	4	3	4	3	4	3	3	3	3	4	3	3	3	3	4	2		3	3	3		2				2.5	2		2
ENSMUSG00000021728	ENSG00000170571	ENSRNOG00000060329	Emb	EMB	Emb	Q6PCB8	2	3	3	1.5		3	4	2	2	3	4	2	3	3	2	2	2	3	4	4	2	4		2	3	3	2	3		3		3		3	3		3	2	3				4
ENSMUSG00000078517	ENSG00000127463	ENSRNOG00000018097	Emc1	EMC1	Emc1	Q8N766	4	5	5	2		3	4	4	4	4	4	4	1	5	4	2	2	5	4	5	5	4	4	5	4	5	5	4		4	4	5	2	3	3	4	4	3	4	4	4		5
ENSMUSG00000008140	ENSG00000161671	ENSRNOG00000019532	Emc10	EMC10	Emc10	Q5UCC4	4	4		1		2	4	4	4	3	3	4	4	4	4	4	3	4	4	4	5	3	4	2	4	4	4	4		4	4	2		2		4		3
ENSMUSG00000022337	ENSG00000104412	ENSRNOG00000005123	Emc2	EMC2	Emc2	Q15006	5	4	4	1		4	4	4	5	4	4	4	2	5	4	1.5	1	5	4	5	5	5	4	4	4	4	5	4		4	5	5		4	4	4	4	3	4	4	4		4
ENSMUSG00000030286	ENSG00000125037	ENSRNOG00000009934	Emc3	EMC3	Emc3	Q9P0I2	4	4	5	1		3	5	4	4	4	4	5	4	4	4	4	5	4	4	4	4	4	4	4	4	4	4	4		4	4	4		3	3.5	4	4	3	2		3		4
ENSMUSG00000047260	ENSG00000127774	ENSRNOG00000019352	Emc6	EMC6	Emc6	Q9BV81		3	4	4		2	3	4	4	4	2	4	3	5	3	4	5	4	4	4	5	4	4	3	4	4	4	4			3	3		4		4	3		3				3
ENSMUSG00000055943	ENSG00000134153	ENSRNOG00000005884	Emc7	EMC7	Emc7	Q9NPA0	5	4	3	2		4	5	5	4	5	4	4	4	5	4	5	5	5	4	5	5	4	4	4	5	5	4	4		5	5	4		4		4	5	3	4	4	4		4
ENSMUSG00000031819	ENSG00000131148	ENSRNOG00000017654	Emc8	EMC8	Emc8	O43402	4	4	4	3		3	5	4	4	4	4	4	4	5	4	3	2	5	4	4	5	4	4	4	5	4	4	4		4	4	4		3	4	4	4	4	4	4	5		4
ENSMUSG00000054690	ENSG00000164035	ENSRNOG00000022910	Emcn	EMCN	Emcn	Q9ULC0		1		2							2							2										1			2					5		2.5
ENSMUSG00000001964	ENSG00000102119	ENSRNOG00000058882	Emd	EMD	Emd	P50402	5	5	5	4		4	5	5	5	5	5	5	1	5	5	4	1	5	5	5	5	5	5	5	5	5	5	5		5	5	5		3	4	5	3	3	4	2	5		4
ENSMUSG00000004268	ENSG00000126749	ENSRNOG00000012828	Emg1	EMG1	Emg1	Q92979	3	4	5	1		2	4	3	4	3	1	4	4	5	4	1	4	4	4	4	3	4	4	4	4	4	4	5		3	4	4						3	3.5		2
ENSMUSG00000029163	ENSG00000138080	ENSRNOG00000008246	Emilin1	EMILIN1	Emilin1	Q9Y6C2	5	5	5	1.5		5	5	5	5	5	5	5	3	5	5	5	2	5	5	5	5	5	5	5	5	5	4	5	5	5	5	1.5	5	1	2	4		2	5		2
ENSMUSG00000058070	ENSG00000066629	ENSRNOG00000043143	Eml1	EML1	Eml1	O00423	4	4	3	1		3	5	5	4	5	4	4	4	4	4	1	4	5	4	5	3	4	4	4	5	4	4	4		4	4	2.5		3	3	5	2	3	4	2	2
ENSMUSG00000040811	ENSG00000125746	ENSRNOG00000030127	Eml2	EML2	Eml2	O95834	4	5	5	2	2	4	4	5	5	5	4	5	2	5	5	1.5	1	5	5	5	5	5	5	5	5	5	5	4	1	4	5	3	4	4	4.5	4	4	3	4	3	3		3
ENSMUSG00000071647	ENSG00000149499	ENSRNOG00000019873	Eml3	EML3	Eml3	Q32P44	5	4	4	2		3	3	4	4	4	2	4	1	4	5	1	4	4	4	4	4	4	4	4	4	4	4	4		5	4	4		2	2	2	2	3	2	2	3
ENSMUSG00000032624	ENSG00000143924	ENSRNOG00000030294	Eml4	EML4	Eml4	Q9HC35	5	5	4	1		4	5	5	5	5	3	5	4	5	5	1.5	4	5	5	5	5	5	4	5	5	5	5	5	2	5	4	1.5		3	3	3	4	2	2	2	4		4
ENSMUSG00000044072	ENSG00000214595	ENSRNOG00000037462	Eml6	EML6	Eml6	Q6ZMW3				2																														2
ENSMUSG00000022995	ENSG00000154380	ENSRNOG00000031934	Enah	ENAH	Enah	Q8N8S7	4	4	4	2		4	5	5	5	5	4	4	2	5	5	2	5	4	4	5	5	5	5	5	5	5	4	4	2	2	5	1.5	2	3	3	4	2	2.5	3				4
ENSMUSG00000037419	ENSG00000149218	ENSRNOG00000024757	Endod1	ENDOD1	AABR07069219.1	O94919	4	4	3	3		4	4	4	4	4	4	4	4	4	4	1	1	5	4	5	4	4	4	4	4	4	5	4	2	4	4	3		4	4	4	3	3	4		4
ENSMUSG00000015337	ENSG00000167136	ENSRNOG00000016033	Endog	ENDOG	Endog	Q14249	3	4	4	2		3	4	3	4	3	3	4	5	4	3	4	4	3	4	4	3	4	3	3	4	3	4	3		4	3	4		4	3	5	4	4	2		2		3
ENSMUSG00000033857	ENSG00000167280	ENSRNOG00000027498	Engase	ENGASE	Engase	Q8NFI3	3	3	2	2		2	4	2	4	3	2	4	3	3	4	3	3	3	3	3	3	3	3	3	3	3	4	3		4	4	2		2	2	2	2	3	2	4	3		2
ENSMUSG00000004267	ENSG00000111674	ENSRNOG00000013141	Eno2	ENO2	Eno2	P09104	4	5	4	5		4	5	5	5	5	5	5	4	5	5	4	4	5	5	5	5	5	5	5	5	5	5	5	2	5	5	5		5	4	4		2	3				2
ENSMUSG00000060600	ENSG00000108515	ENSRNOG00000004078	Eno3	ENO3	Eno3	P13929	4	4	5	1		3	4	4	3	3	5	5	5	3	4	2.5	1	3	4	4	4	3	4	4	4	4	3	5		3	3	4		1	4	5	3	2	5		4	4	2
ENSMUSG00000029326	ENSG00000145293	ENSRNOG00000002262	Enoph1	ENOPH1	Enoph1	Q9UHY7	4	5	5	5		4	5	4	5	5	4	4	3	5	5	3	1	5	5	5	5	5	5	5	5	5	5	5	1	5	5	2.5		4	5	3	4	4	4		4		5
ENSMUSG00000028024	ENSG00000138792	ENSRNOG00000051854	Enpep	ENPEP	Enpep	Q07075	4	3	4	3		3	4	4	2	4	2	5	5	5	3	4	3	4	3	3	3	5	5	4	4	3	4	3	1	3	4	4		1		3	4	3	5	2	2
ENSMUSG00000037370	ENSG00000197594	ENSRNOG00000013994	Enpp1	ENPP1	Enpp1	P22413	4	5	3	1		3	3	4	4	3	4	4	2	3	3	2	3	5	4	3	4	3	5	3	3	4	5	3		3	5	3	5	2		2	2	3		4	2
ENSMUSG00000022425	ENSG00000136960	ENSRNOG00000004089	Enpp2	ENPP2	Enpp2	Q13822	4	3	3	1		3	4	3	3	3	2	3	3	3	3	3	4	4	2	4	2	3	4	3	3	3	2	4		3	3	2	3	2				1.5
ENSMUSG00000019989	ENSG00000154269	ENSRNOG00000013791	Enpp3	ENPP3	Enpp3	O14638	2	2		2		2	3	2	2		2	4	2	2		2	2	2	2	2	3	4			2	2	2	2		2	2	2		2		3	3	2	2				2
ENSMUSG00000023961	ENSG00000001561	ENSRNOG00000010174	Enpp4	ENPP4	Enpp4	Q9Y6X5	3	4	4	2		3	5	4	4	5	4	4	3	4	3	1	1	3	4	3	4	4	3	5	4	4	4	4		4	3	4		2		3.5	3	3	3		3		3
ENSMUSG00000023960	ENSG00000112796	ENSRNOG00000010232	Enpp5	ENPP5	Enpp5	Q9UJA9		1		2					2						2										2	3		1						2			3	1	2		2
ENSMUSG00000038173	ENSG00000164303	ENSRNOG00000009660	Enpp6	ENPP6	Enpp6	Q6UWR7	2	2	3	3		2	4	3	2	3	2	5	2	2	2	1	1	4	3	3	2	4	2	3	3	4	3	2		2	2	2		4		3	3	2	2.5
ENSMUSG00000038619	ENSG00000143420	ENSRNOG00000048617	Ensa	ENSA	Ensa	O43768	5	5	5	4		5	5	5	5	5	4	5	3	5	5	3.5	1	5	5	5	5	5	5	5	5	5	5	5		5	5	1.5		5	4	5		2	4	2			4
ENSMUSG00000048120	ENSG00000138185	ENSRNOG00000014574	Entpd1	ENTPD1	Entpd1	P49961	5	4	3	2		3	5	5	5	5	4	4	1	5	5	3	1	5	5	5	4	5	5	5	5	5	4	5	3	5	5	5		1		4	3	3	5		3		4
ENSMUSG00000015085	ENSG00000054179	ENSRNOG00000013102	Entpd2	ENTPD2	Entpd2	Q9Y5L3		3		1		4	3	2	4	4	2	3	2	2	2		1	2	3	4	4	4	3		4	4	2	2			4	4		3	2	4		2	3	4			4
ENSMUSG00000095463	ENSG00000197217	ENSRNOG00000016321	Entpd4	ENTPD4	Entpd4	Q9Y227		2	2	2.5		2	2		2	2	1	2	2	2	2	2	3	3	3	2	4			2	2	2		3		2	3					2
ENSMUSG00000021236	ENSG00000187097	ENSRNOG00000033206	Entpd5	ENTPD5	Entpd5	O75356	4	4	2	2		5	5	4	4	3	2	5	4	3	3	1	3	3	5	5	3	5	3	3	5	3	3	3		4	3	2		2	2	3	5	4	3		3		4
ENSMUSG00000036813	ENSG00000188833	ENSRNOG00000009239	Entpd8	ENTPD8	Entpd8	Q5MY95		2				2	3	3		2			3	2			5	2		3	2	4					2	1				2						3
ENSMUSG00000022338	ENSG00000120533	ENSRNOG00000004681	Eny2	ENY2	Eny2	Q9NPA8	5	4	5	1		4	5	5	5	5	4	5	1	5	5	1.5	1	5	5	5	5	5	5	5	5	5	4	5		5	5	5		3		4	3	3	5	3			4
ENSMUSG00000035245	ENSG00000163378	ENSRNOG00000024533	Eogt	EOGT	Eogt	Q5NDL2	4	4	3	2		3	4	4	3	4	3	3	3	4	3	3	4	4	4	3	5	3	4	4	4	2	4	4		4	4	3		2		2	2	3	3
ENSMUSG00000055024	ENSG00000100393	ENSRNOG00000000190	Ep300	EP300	Ep300	Q09472	2	2	3	2		2	3	2	3	3	2	2	4	3	3	3	2	3	3	2	2	3	3	4	3	3	3	3		3	3	2		1		2		3	2	2	2		2
ENSMUSG00000029505	ENSG00000183495	ENSRNOG00000037483	Ep400	EP400	Ep400	Q96L91	2	2	2	2		2	2	2	3	2	2	2	3	3	3	3	3	3	3	3	2	3	2	2	2	3	3	3		2	3	2		2	2	2		2	2		2		2
ENSMUSG00000028906	ENSG00000159023	ENSRNOG00000010037	Epb41	EPB41	Epb41	P11171	5	3	2	1	3	4	4	2	2	4	4	4	3	3	5	3.5	1	3	3	3	3	3	4	3	5	5	3	3		3	4	3		2	4.5	5	3	4	5	3	4
ENSMUSG00000027624	ENSG00000088367	ENSRNOG00000057817	Epb41l1	EPB41L1	Epb41l1	Q9H4G0	4	4	4	5		3	3	4	4	4	3	4	1	3	3	2	3	3	3	3	4	3	4	3	4	4	3	3		4	4	4		5	2.5	2	3	2.5	3		2		2
ENSMUSG00000019978	ENSG00000079819	ENSRNOG00000012346	Epb41l2	EPB41L2	Epb41l2	O43491	4	3	4	4	3	4	2	5	4	4	5	5	3	3	4	4	2	2	5	4	4	4	4	4	4	3	4	4	3	2	3	2.5		4	5	5	3	2	5	3	4		5
ENSMUSG00000024044	ENSG00000082397	ENSRNOG00000016724	Epb41l3	EPB41L3	Epb41l3	Q9Y2J2	4	3	3	5	3	4	2	2	2	2	4	2	2	2	2	3	3	2	2	3	2	2	2	2	2	2	4	2		5	2	3		5	5	4	4	2	3		3		5
ENSMUSG00000024376	ENSG00000129595	ENSRNOG00000026050	Epb41l4a	EPB41L4A	Epb41l4a	Q9HCS5		2	2	2		2	2	2	3	3	2		2	2		2	2	3	3		3	2		4	2	3	2	2		2	2				3
ENSMUSG00000028434	ENSG00000095203	ENSRNOG00000056550	Epb41l4b	EPB41L4B	Epb41l4b	Q9H329	2	3	2	2		3	4	2	4	3	2	3	4	2	2	3	1	3	4	4	4	4	2	2	4	3	4	2		3	2			2				2.5	5
ENSMUSG00000026383	ENSG00000115109	ENSRNOG00000002538	Epb41l5	EPB41L5	Epb41l5	Q9HCM4	2	3	2	1		2	4	3	4	3	2	4	4	4	3	3	3	4	3	4	4	3	3	3	3	5	4	3		2	3	3			3	2	4	2	5	3			2
ENSMUSG00000023216	ENSG00000166947	ENSRNOG00000011649	Epb42	EPB42	Epb42	P16452	5	5	3	1		3	3	4	4	5	4	3	2	4	5	3.5	1	5	4	5	5	4	4	5	4	4	3	4		5	3	5		1		2	2	2	4		5
ENSMUSG00000045394	ENSG00000119888	ENSRNOG00000015667	Epcam	EPCAM	Epcam	P16422	5	3		4		5	5	2	5	4		5	2	4	2	1	2	4	5	5	5	5	3	3	4	4	5	3		4	3	4					5	1.5	4	5			3
ENSMUSG00000002808	ENSG00000086289	ENSRNOG00000060141	Epdr1	EPDR1	Epdr1	Q9UM22	3	4	3	3		1	3	3	5	3	4	2	4	4		2	1	3	4	2	2	2		3	2	5	4	3			4		4	5	4	4	3	3.5	3		3
ENSMUSG00000039840	ENSG00000152223	ENSRNOG00000052894	Epg5	EPG5	Epg5	Q9HCE0	2	3	2	1		2	2	2	2	2	2	2	3	2	3	2	2	2	2	3	2	2	2	2	2	2	3	2		2	2	2		2	2	2	2	2	2	2	2		2
ENSMUSG00000006445	ENSG00000142627	ENSRNOG00000009222	Epha2	EPHA2	Epha2	P29317	3	3	2	2		3	3	3	3	2	2	2	3	3	3	2	3	3	2	4	4	2	3	3	3	2	3	3		2	3	2			3	2	2	2	2
ENSMUSG00000026235	ENSG00000116106	ENSRNOG00000013213	Epha4	EPHA4	Epha4	P54764		2	2	3		2	2	2	2	2	2	2	2	3	4	3		2	3	2	2	2	2		2	3	2	2		2	2	3		4	3	4		1.5	2
ENSMUSG00000028289	ENSG00000135333	ENSRNOG00000007030	Epha7	EPHA7	Epha7	Q15375	2	1		2		2	3	3	2	2	2	2	2	2	2	3	3	2	2	3	3	2		2	2	2		2		2	2	3		2	2			1
ENSMUSG00000029710	ENSG00000196411	ENSRNOG00000045952	Ephb4	EPHB4	Ephb4	P54760	2	3	3	2		3	3	2	2	3	1	3	3	3	2	3	3	3	3	3	3	2	4	2	3	2	2	2		2	4	3		2		2	2	2	2
ENSMUSG00000038776	ENSG00000143819	ENSRNOG00000003515	Ephx1	EPHX1	Ephx1	P07099	5	5	5	4	5	5	5	5	5	5	5	5	5	5	5	5	5	5	5	5	5	5	5	5	5	5	5	5		5	5	3	2	3	3	4	4	5	5	4	5		5
ENSMUSG00000022040	ENSG00000120915	ENSRNOG00000017286	Ephx2	EPHX2	Ephx2	P34913	5	5	5	2	2	5	5	5	5	4	4	5	5	4	5	3	1	4	5	5	5	5	4	4	5	5	4	5		5	5	2		4	4	5	5	5	3		3		2
ENSMUSG00000055493	ENSG00000112425	ENSRNOG00000040242	Epm2a	EPM2A	Epm2a	O95278	2	4		2		3	4	3	4	3	4	4	4	3	3	1	4	2	4	4	3	3	4	2	4	3	3	3		2	4	3				2
ENSMUSG00000046785	ENSG00000178567	ENSRNOG00000043006	Epm2aip1	EPM2AIP1	Epm2aip1	Q7L775	3	4	4	2		2	4	4	5	5	4	4	4	4	4	1	5	4	4	4	4	4	5	4	4	4	5	4		4	5	4		4	3.5	3	3	4	2	3	3		2
ENSMUSG00000035203	ENSG00000063245	ENSRNOG00000015753	Epn1	EPN1	Epn1	Q9Y6I3	5	5	5	5		3	5	5	5	5	4	5	3	5	5	1	1	5	5	5	5	5	5	5	5	5	5	5		5	5	5		5	4	4	3	3	4	3	5		5
ENSMUSG00000001036	ENSG00000072134	ENSRNOG00000060550	Epn2	EPN2	Epn2	O95208	3	4	5	1		3	4	4	3	4	3	3	4	4	3	3	1	4	4	4	3	3	5	4	4	3	3	3		3	4	3		4	3	4	2	3	5				3
ENSMUSG00000010080	ENSG00000049283	ENSRNOG00000003284	Epn3	EPN3	Epn3	Q9H201	2	3	2	2		2	3	2	4	2	2	4	2	4	2	1	1	3	4	3	3	2	4		3	4	4	2		2	3	3		2	2	3	2	2	4		2		3
ENSMUSG00000026615	ENSG00000136628	ENSRNOG00000002393	Eprs	EPRS1	Eprs	P07814	5	5	5	3		5	5	5	5	5	4	5	4	5	5	3	4	5	5	5	5	5	5	5	5	5	5	5	2	5	5	2	5	4	4.5	5	4	4	4	5	5		5
ENSMUSG00000006276	ENSG00000127527	ENSRNOG00000013502	Eps15l1	EPS15L1	Eps15l1	Q9UBC2	4	4	5	3	1	3	4	5	5	5	4	4	2	4	4	1	1	4	3	5	4	4	4	4	4	5	4	5		4	5	5		3	4	4	3	2	4	2	4		4
ENSMUSG00000015766	ENSG00000151491	ENSRNOG00000007047	Eps8	EPS8	Eps8	Q12929	4	4	4	3		3	4	4	4	4	3	4	4	5	4	4	4	4	4	4	4	5	5	4	4	4	5	3	2	4	5	4		2	4	3	3	2	4
ENSMUSG00000006154	ENSG00000131037	ENSRNOG00000027942	Eps8l1	EPS8L1	Eps8l1	Q8TE68	3	2	3	3.5		2	3	3	4	3	2	3	3	3	4	1	3	5	4	3	4	3	3	2	4	3	4	4		4	3	2						2	2
ENSMUSG00000025504	ENSG00000177106	ENSRNOG00000018336	Eps8l2	EPS8L2	Eps8l2	Q9H6S3	4	3	4	1		4	5	4	4	4	2	5	3	4	3	2	5	5	4	5	5	5	3	2	4	5	5	4		4	5	4	4	3		2	4	2	5	3
ENSMUSG00000052234	ENSG00000121053	ENSRNOG00000008707	Epx	EPX	Epx	P11678	3	3	5	1		5	5	5	2	4	1.5	2	1	4	3	1	2	3	2	4	2	5	3	5	5	3	3	4		5	2	4						3	4.5		2
ENSMUSG00000020832	ENSG00000132591	ENSRNOG00000010673	Eral1	ERAL1	Eral1	O75616		2	3	2		1	4	2	2		2	3	2	3	3			3	2	3	3	3	2		2	3	2	3			2	2		1		3.5		4
ENSMUSG00000021583	ENSG00000164307	ENSRNOG00000009997	Erap1	ERAP1	Erap1	Q9NZ08	5	5	5	1.5	5	4	5	4	4	4	4	4	3	5	5	2	1	5	4	5	5	5	4	5	5	5	5	5	1	5	4	1.5		2		3	4	4	4	3	5		4
ENSMUSG00000062312	ENSG00000141736	ENSRNOG00000006450	Erbb2	ERBB2	Erbb2	P04626	3	3	3	2		4	4	3	4	3	2	4	3	3	2	4	3	4	4	3	4	4	3	2	4	3	2	3		3	3	4				2	2	1	2
ENSMUSG00000062209	ENSG00000178568	ENSRNOG00000014248	Erbb4	ERBB4	Erbb4	Q15303		1		1			2	2	3	4		2	2	2	2		2	2		2	3	2				2	2	2		2				2		2		2		3	3		3
ENSMUSG00000030172	ENSG00000082805	ENSRNOG00000009264	Erc1	ERC1	Erc1	Q8IUD2	4	4	4	1		3	5	5	4	5	4	4	4	4	4	5	4	5	5	4	4	4	5	4	4	4	4	4		4	4	4		3	2	4	2	2	4	2	3		2
ENSMUSG00000040640	ENSG00000187672	ENSRNOG00000015148	Erc2	ERC2	Erc2	O15083		1	3	3			3		2		4	2	1	2		1	2	2	2		2			2	2	2		2		2	2	2		4	2	2		2.5	3
ENSMUSG00000030400	ENSG00000104884	ENSRNOG00000017753	Ercc2	ERCC2	Ercc2	P18074	3	2	4	3		3	3	3	3	4	2	2	4	4	3	2	2	4	3	3	3	3	3	3	2	4	3	2		3	3	3		1			2	2			3		4
ENSMUSG00000024382	ENSG00000163161	ENSRNOG00000013180	Ercc3	ERCC3	Ercc3	P19447	3	3	2	2		3	2	3	3	3	2	2	3	4	3	3	2	3	3	3	3	3	3	3	3	4	3	3		3	3	3						3	2
ENSMUSG00000022545	ENSG00000175595	ENSRNOG00000053079	Ercc4	ERCC4	AC117889.1	Q92889	3	2	2	2		2	2	2	3	2	2	2	2	3	2	2	2	2	2		2	2	3	3	2	2	3	2		2	2			1	2	2		2	2		2		2
ENSMUSG00000021252	ENSG00000133935	ENSRNOG00000008781	Erg28	ERG28	Erg28	Q9UKR5	4	4	5	2		4	4	4	4	3	3	4	5	5	4	3	4	4	2	4	5	4	4	4	4	5	3	1		4	4			5			4	4	3	4			3
ENSMUSG00000001576	ENSG00000113719	ENSRNOG00000003508	Ergic1	ERGIC1	Ergic1	Q969X5	5	5	4	1		5	5	5	5	5	5	5	4	5	5	4	1	5	5	5	5	5	5	5	5	5	5	5		5	5	5	2.5	4	4.5	4	4	3	4	5	3		4
ENSMUSG00000030304	ENSG00000087502	ENSRNOG00000001852	Ergic2	ERGIC2	Ergic2	Q96RQ1	4	4	3	3		3	4	4	4	4	3	4	4	4	4	4	3	4	4	4	4	4	4	4	4	4	4	3		4	4	3		2		2.5	3	3		4			4
ENSMUSG00000005881	ENSG00000125991	ENSRNOG00000031085	Ergic3	ERGIC3	Ergic3	Q9Y282	4	4	4	2.5		3	3	4	4	4	3	4	4	4	4	4	4	5	3	4	4	3	4	4	4	4	4	5		4	4	3		2		3	4	5	3	5	4		5
ENSMUSG00000021131	ENSG00000100632	ENSRNOG00000004883	Erh	ERH	Erh	P84090	5	5	5	4		5	5	5	5	5	5	5	5	5	5	5	1	5	5	5	5	5	5	5	5	5	5	5		5	5	4.5	4	5		5	4	5	5	4	5		5
ENSMUSG00000033423	ENSG00000117419	ENSRNOG00000019381	Eri3	ERI3	Eri3	O43414	4	3	4	3		2	4	4	5	4	4	4	2	5	4	1	1	4	5	4	5	4	5	4	4	3	5	4		4	5	4		2		4		3	3		3		3
ENSMUSG00000020311	ENSG00000068912	ENSRNOG00000007283	Erlec1	ERLEC1	Erlec1	Q96DZ1	4	4	5	2		3	5	5	4	5	3	5	5	5	4	4	1	5	5	5	5	4	4	4	5	5	5	4		5	5	5		2	2	3		4	2	4	2		5
ENSMUSG00000025198	ENSG00000107566	ENSRNOG00000012911	Erlin1	ERLIN1	Erlin1	O75477	5	5	5	1		4	5	4	5	4	3	5	4	5	4	2.5	5	5	5	5	4	5	5	5	5	5	5	5	1	5	5	4		2	2	3	3	3	3		3		4
ENSMUSG00000031483	ENSG00000147475	ENSRNOG00000013763	Erlin2	ERLIN2	Erlin2	O94905	5	5	4	3.5	3	5	5	5	5	5	5	5	5	5	5	4.5	1	5	5	5	5	5	5	5	5	5	5	5	3	5	5	5		4	4.5	4	5	4	5	4	5		5
ENSMUSG00000026830	ENSG00000136541	ENSRNOG00000021472	Ermn	ERMN	Ermn	Q8TAM6		2	3	4		3	2	2	2	2	3	2	2	2	2	2	1	2	3		2	2	2	2	3	2		3		2	2	2		4	2				2
ENSMUSG00000046324	ENSG00000099219	ENSRNOG00000010915	Ermp1	ERMP1	Ermp1	Q7Z2K6	4	5	5	1		4	4	4	5	4	4	5	4	5	3	1	4	4	4	4	4	4	4	4	5	4	5	4		5	4	4		3	2	3	3	2	2		3		4
ENSMUSG00000021831	ENSG00000197930	ENSRNOG00000006462	Ero1a	ERO1A	Ero1a	Q96HE7	5	5	5	3	4	5	5	5	5	5	4	5	4	5	5	2.5	4	5	4	5	5	5	5	5	5	5	5	5		5	4	5	2.5	3	3.5	3	4	4	4	5	4		5
ENSMUSG00000057069	ENSG00000086619	ENSRNOG00000002609	Ero1b	ERO1B	Ero1b	Q86YB8	3	3	3	1		3	3	3	3	3	2	3	2	4	3	2	3	3	2	4	3	3	4	3	5	3	4	3		3	2	2		1				2		5	2		5
ENSMUSG00000029616	ENSG00000089248	ENSRNOG00000001348	Erp29	ERP29	Erp29	P30040	5	5	4	4	4	5	5	5	5	5	5	5	5	5	5	4	4	5	5	5	5	5	5	5	5	5	5	5		5	5	3.5	4	4	5	5	5	4	5		5		5
ENSMUSG00000028343	ENSG00000023318	ENSRNOG00000005841	Erp44	ERP44	Erp44	Q9BS26	5	5	5	3	3	5	5	5	5	5	5	5	5	5	5	3.5	4	5	5	5	5	5	5	5	5	5	5	5	1	5	5	2.5	5	4	4	5	5	4	5	5	5		5
ENSMUSG00000028967	ENSG00000116285	ENSRNOG00000058186	Errfi1	ERRFI1	Errfi1	Q9UJM3		1											3			2		2				2					2	1			2							4
ENSMUSG00000001946	ENSG00000149564	ENSRNOG00000033217	Esam	ESAM	Esam	Q96AP7	4	4		2		3	3	4	4	4	3	4	4	4	4	3	3	5	3	4	3	4	4	5	4	4	5	3		4	4	3		3	2	4	3	2	5		3
ENSMUSG00000021996	ENSG00000139684	ENSRNOG00000009512	Esd	ESD	Esd	P10768	5	5	5	5	5	5	5	5	5	5	5	5	5	5	5	5	4	5	5	5	5	5	5	5	5	5	5	5	5	5	5	5	5	5	5	5	5	5	5	5	5		5
ENSMUSG00000028943	ENSG00000187017	ENSRNOG00000010270	Espn	ESPN	Espn	B1AK53	3	1	2	3		5	3	2	3	4	3	4	3	3	4	5	4	3	5	2	4	4	4	3	3	5	2	1		2	2	3		2	3	2		2.5					4
ENSMUSG00000040728	ENSG00000104413	ENSRNOG00000008184	Esrp1	ESRP1	Esrp1	Q6NXG1	4	2		3		3	4	2	3	3	2	2	3	4	2	5	4	4	4	5	4	2	3	5	4	2	4	3		3	3	2						1.5		4
ENSMUSG00000084128	ENSG00000103067	ENSRNOG00000023177	Esrp2	ESRP2	Esrp2	Q9H6T0	3	2	4	2.5		2	4	3		2	2	2	4	3	3	2	2	3	4	3	3	3	2	2	3	2	3	3		3	2						2	4	2	3
ENSMUSG00000024955	ENSG00000173153	ENSRNOG00000021139	Esrra	ESRRA	Esrra	P11474	2	2		2		3	3	2	3	2	1	3	3	3	2	2	2	3	2	3	3	3	2		2	2	3	2		3	3							3
ENSMUSG00000026610	ENSG00000196482	ENSRNOG00000002593	Esrrg	ESRRG	Esrrg	P62508		1		2		2				2		2						3		2	2	2			2			1		2					2
ENSMUSG00000024360	ENSG00000120705	ENSRNOG00000019450	Etf1	ETF1	Etf1	P62495	5	5	5	2	2	4	5	5	5	5	4	4	4	5	5	2	3	5	5	5	5	5	5	5	5	5	5	5		5	5	5	3	3	4.5	4	4	4	4	5	5		5
ENSMUSG00000032314	ENSG00000140374	ENSRNOG00000015233	Etfa	ETFA	Etfa	P13804	5	5	4	5	5	5	5	5	5	5	5	5	5	5	5	5	4	5	5	5	5	5	5	5	5	5	5	5	1	5	5	4.5	4	5	5	5	5	5	5	5	5	3	5
ENSMUSG00000027809	ENSG00000171503	ENSRNOG00000009538	Etfdh	ETFDH	Etfdh	Q16134	5	5	5	3	4	4	5	5	4	5	5	5	5	5	5	2.5	4	5	5	5	5	5	4	5	5	5	4	5		5	5	5	4.5	4	2.5	5	5	5	5	5	5		4
ENSMUSG00000040370	ENSG00000205707	ENSRNOG00000015848	Etfrf1	ETFRF1	Etfrf1	Q6IPR1	4	5		3.5		2	3	2	3		4	4	5	4	3	4	2	4	4		4	4	3		3	3	5	3		4	2			3		5		5					2
ENSMUSG00000064254	ENSG00000105755	ENSRNOG00000019982	Ethe1	ETHE1	Ethe1	O95571	5	5	3	3	3	5	5	5	5	5	4	5	4	5	5	3	4	5	5	5	5	5	5	5	5	5	5	5		5	5	2		4		5	5	5	3		3
ENSMUSG00000030275	ENSG00000139163	ENSRNOG00000014856	Etnk1	ETNK1	Etnk1	Q9HBU6		3	2	1		3	3		2	3		2	3	3	3	3	4	2		2	3	2	2		2	2	3	2				2		4			3	3			3		3
ENSMUSG00000070644	ENSG00000143845	ENSRNOG00000028368	Etnk2	ETNK2	Etnk2	Q9NVF9		1		2						2	1	2	4	2					2							3		1		3	4							3					3
ENSMUSG00000019232	ENSG00000164089	ENSRNOG00000045743	Etnppl	ETNPPL	Etnppl	Q8TBG4		3		1		2	2	2		3	2	3	5	3	2		2	2		2	3	2		2	2	2	2	2		2		3		2.5				4.5
ENSMUSG00000050212	ENSG00000142694	ENSRNOG00000024818	Eva1b	EVA1B	Eva1b	Q9NVM1	4	4		3.5		1	4	4	4	5	3	4	4	4	4	4	4	5	4	4	4	4	4	5	4	4	4	3		4	4	4		2		4	4	3	4		3		2
ENSMUSG00000011831	ENSG00000067208	ENSRNOG00000002039	Evi5	EVI5	Evi5	O60447	2	3	2	2		3	3	2	3	2	3	2	4	3	2	3	2	3	2	2	2	4	3	3	4	4	2	2		3	3	3		2		2		4	2
ENSMUSG00000021262	ENSG00000196405	ENSRNOG00000014476	Evl	EVL	Evl	Q9UI08	4	4	5	3		3	5	4	5	4	3	4	2	5	5	2	4	4	4	4	4	5	5	5	5	4	5	5		5	4	5		4		3		2.5	3		5		3
ENSMUSG00000034282	ENSG00000167880	ENSRNOG00000009343	Evpl	EVPL	Evpl	Q92817	3	3	4	2		2	3	5	4	4	3	4	2	5	3	2	1	3	3	3	4	4	3	4	4	4	4	5		4	3	3		2		3	2	2	4	2
ENSMUSG00000009079	ENSG00000182944	ENSRNOG00000009437	Ewsr1	EWSR1	Ewsr1	Q01844	5	5	5	3		5	5	4	5	5	4	5	4	5	5	1	4	5	5	4	5	5	5	5	5	5	5	5		5	5	2	3	4	4.5	4	3	3	4	4	5		4
ENSMUSG00000032705	ENSG00000081177	ENSRNOG00000027707	Exd2	EXD2	Exd2	Q9NVH0	3	3	3	1		2	3	3	4	3	2	3	5	4	3	4	5	3	3	3	4	4	3	3	3	3	3	3		3	4	3		2	2	2		2			2		4
ENSMUSG00000021357	ENSG00000112685	ENSRNOG00000060266	Exoc2	EXOC2	Exoc2	Q96KP1	4	4	3	2		3	5	4	4	4	3	4	2	4	4	2	1	5	4	4	4	4	4	4	4	4	4	4		4	4	4		2.5	3	3	3	4	4	3	3		4
ENSMUSG00000034152	ENSG00000180104	ENSRNOG00000039776	Exoc3	EXOC3	Exoc3	O60645	4	5	5	2		2	5	5	5	5	4	4	4	4	4	5	1	5	5	5	4	4	5	5	4	5	5	4		5	5	5		3	2	3	3	3	3		4		3
ENSMUSG00000021280	ENSG00000205436	ENSRNOG00000010111	Exoc3l4	EXOC3L4	Exoc3l4	Q17RC7	3	3	2	1		3	3	2	2	2	2	3	2	2	3	3	2	2	2	2	3	2	2	3	3			3		3	2	2		1		4			3		3
ENSMUSG00000029763	ENSG00000131558	ENSRNOG00000046023	Exoc4	EXOC4	Exoc4	Q96A65	5	5	5	2		3	4	4	4	5	4	4	2	4	4	2	1	5	4	4	5	5	4	4	5	4	5	4		5	5	5		4	2.5	3	3	2	4	3	4		4
ENSMUSG00000061244	ENSG00000070367	ENSRNOG00000013804	Exoc5	EXOC5	Exoc5	O00471	4	4	3	2		2	4	5	4	4	4	4	4	4	4	1	4	5	4	5	4	4	4	4	4	4	4	4		4	4	4		3	2	3	3	4	4	2	4		4
ENSMUSG00000053799	ENSG00000138190	ENSRNOG00000036601	Exoc6	EXOC6	Exoc6	Q8TAG9	3	4	3	2		2	4	2	2	3	2	3	3	3	3	3	4	4	4	3	4	3	3	3	3	4	4	3		3	3	3		2		3	2	3	2		3		3
ENSMUSG00000033769	ENSG00000144036	ENSRNOG00000059615	Exoc6b	EXOC6B	Exoc6b	Q9Y2D4	4	4	5	2		2	4	4	4	4	4	4	4	4	4	1	1	5	4	4	4	4	4	4	4	4	4	4		4	4	3		3		2	2	2	3		2		3
ENSMUSG00000020792	ENSG00000182473	ENSRNOG00000009617	Exoc7	EXOC7	Exoc7	Q9UPT5	4	5	4	2		3	4	4	5	5	4	4	5	5	4	5	1	5	5	5	4	4	5	5	5	5	5	4		4	5	4		3	2.5	3	3	2	4	3	4		4
ENSMUSG00000074030	ENSG00000116903	ENSRNOG00000019766	Exoc8	EXOC8	Exoc8	Q8IYI6	4	4	4	2		2	4	4	4	4	3	4	4	4	4	4	1	5	4	4	4	4	4	4	4	4	4	4		4	4	4		3	2	4	3	2	3	2	4		4
ENSMUSG00000042787	ENSG00000157036	ENSRNOG00000014801	Exog	EXOG	Exog	Q9Y2C4	3	3	2	2		2	3	2	3	3	3	3	2	3	3	3	1	2	3	3	3	2	3	2	3	4	3	3			3	2		4	3	4		3	3		3		3
ENSMUSG00000034321	ENSG00000171311	ENSRNOG00000048708	Exosc1	EXOSC1	Exosc1	Q9Y3B2	3	4		3		4	4	4	4	4	3	4	4	5	4	4	3	4	4	4	4	4	4	4	4	4	4	5		4	4	4		2		3	2	4	3	3	4		3
ENSMUSG00000017264	ENSG00000171824	ENSRNOG00000010719	Exosc10	EXOSC10	Exosc10	Q01780	4	4	4	2		2	4	3	4	3	2	3	1	4	4	1	1	4	3	4	3	3	4	4	3	4	3	4		3	4	3		2	2	2		3	3		3		2
ENSMUSG00000039356	ENSG00000130713	ENSRNOG00000009245	Exosc2	EXOSC2	Exosc2	Q13868	3	3	5	2.5		3	4	4	4	4	4	2	4	4	3	5	3	4	4	4	3	3	3	4	3	4	3	4		4	4	4		2	3	3	3	4	3.5		3		2
ENSMUSG00000034259	ENSG00000178896	ENSRNOG00000012348	Exosc4	EXOSC4	Exosc4	Q9NPD3	4	4	4	3		4	5	5	5	5	3	4	5	5	5	5	4	4	4	4	5	4	4	5	5	4	4	5		4	5	4		3		4	3	4	3		4		3
ENSMUSG00000061286	ENSG00000077348	ENSRNOG00000020635	Exosc5	EXOSC5	Exosc5	Q9NQT4	3	4	5	3		3	4	4	4	4	2	3	4	4	4	4	3	4	4	4	4	4	4	4	5	4	3	4		4	4	3		2	3	3	2	4	4		3		3
ENSMUSG00000025785	ENSG00000075914	ENSRNOG00000060337	Exosc7	EXOSC7	Exosc7	Q15024	3	3	3	2		3	4	3	4	4	2	3	4	4	4	4	3	3	4	4	3	3	4	4	4	4	4	4		4	4	4		1	3	2	3	4	3	2	4		3
ENSMUSG00000027752	ENSG00000120699	ENSRNOG00000051623	Exosc8	EXOSC8	Exosc8	Q96B26	3	4	4	2		3	4	4	4	4	2	4	4	4	5	5	3	4	4	4	4	4	4	4	4	4	3	5		4	4	4			3	3	3	4	4		4		3
ENSMUSG00000027714	ENSG00000123737	ENSRNOG00000014674	Exosc9	EXOSC9	Exosc9	Q06265	3	4	5	2		3	4	4	4	4	2	3	4	4	4	4	4	4	3	4	5	4	4	4	3	4	5	4		4	4	3		2	2	3		3	3		4		2
ENSMUSG00000034584	ENSG00000110723	ENSRNOG00000025115	Exph5	EXPH5	Exph5	Q8NEV8	2	2	3	2		2		2	2	2	2	2	3	3	2	2	3	4	3	2	3	2	2	2	2	2	4	2		2	3	2		2					2
ENSMUSG00000021978	ENSG00000012232	ENSRNOG00000013581	Extl3	EXTL3	Extl3	O43909		2		3		2			2	2	1	2	2					2			2		2	2	2	2	3	1								2		2		2	2
ENSMUSG00000028886	ENSG00000158161	ENSRNOG00000010396	Eya3	EYA3	Eya3	Q99504	2	2	3	2		2	2	2	3	2	2	2	3	3	3	3	3	3	2	2	2	3	2	2	2	2	2	3		2	3					2		2			2		3
ENSMUSG00000052397	ENSG00000092820	ENSRNOG00000018524	Ezr	EZR	Ezr	P15311	5	5	5	5	2	5	5	5	5	5	5	5	4	5	5	4	3	5	5	5	5	5	5	5	5	5	5	5	2.5	5	5	5	2	3	4.5	5	5	2	5	4	5		4
ENSMUSG00000031444	ENSG00000126218	ENSRNOG00000033444	F10	F10	F10	P00742	5	4	2	2		4	3	4	4	4	3	4	4	4	4	2	2	5	4	4	3	4	4	3	5	4	3	3		4	3	5	4			4		4	2
ENSMUSG00000031645	ENSG00000088926	ENSRNOG00000013684	F11	F11	F11	P03951	5	4	3	4		2	4	4	2	3	4	3	4	3	3	3	3	3	3	2	2	2	3	3	3	3	3	2		3	2	3						3
ENSMUSG00000038235	ENSG00000158769	ENSRNOG00000004414	F11r	F11R	F11r	Q9Y624	4	5	4	3		4	4	4	5	4	3	5	3	5	4	3	1	5	4	4	5	5	4	5	5	3	5	5		4	4	4		1		4	4	5	5	3	3		5
ENSMUSG00000021492	ENSG00000131187	ENSRNOG00000015139	F12	F12	F12	P00748	5	5	3	1.5		2	5	5	4	5	4	5	3	4	4	3.5	1	5	4	4	4	3	5	3	5	5	4	4		5	5	5				4		3	3				3
ENSMUSG00000039109	ENSG00000124491	ENSRNOG00000015957	F13a1	F13A1	F13a1	P00488	5	5	4	2	5	5	5	5	5	5	5	5	3	5	5	5	2	5	5	5	5	5	5	5	5	5	4	5	3	5	5	5	5	1		5		3	4	4	4	1	5
ENSMUSG00000026368	ENSG00000143278	ENSRNOG00000012613	F13b	F13B	F13b	P05160	5	5	3	1		4	4	4	3	5	3	4	1	3	5	2	3	5	4	5	4	3	3	3	4	4	3	3		4	4	5				3		2	2
ENSMUSG00000027249	ENSG00000180210	ENSRNOG00000016325	F2	F2	F2	P00734	5	5	5	1	2	4	5	5	5	5	5	5	3	5	5	5	1	5	5	5	5	5	5	5	5	5	5	5		5	5	3	4	2		5	3	3	3	2	4		4
ENSMUSG00000031138	ENSG00000101981	ENSRNOG00000003430	F9	F9	F9	P00740	5	5	3	2		2	4	5	4	5	4.5	5	4	5	5	2.5	1	5	5	5	5	4	5	5	5	5	5	4		5	5	5	3			3		4			3
ENSMUSG00000033579	ENSG00000103089	ENSRNOG00000018950	Fa2h	FA2H	Fa2h	Q7L5A8		1	2	2		2	3		2	2		2		2	3	2	2	2	2	2	3	2		2	4			1		2				1									2
ENSMUSG00000025384	ENSG00000185504	ENSRNOG00000036699	Faap100	FAAP100	Faap100	Q0VG06		2		2		3	2	2	2	2	2	2	2	3		2		2	2	2	2	2	2	2		2	2	1			2	2		1				2
ENSMUSG00000054422	ENSG00000163586	ENSRNOG00000006675	Fabp1	FABP1	Fabp1	P07148	5	4	5	1		5	5	4	4	4	3	5	5	5	3	4	5	4	5	5	5	5	5	4	5	5	4	3		3	4	5		1		2.5	4	5	4	4			2
ENSMUSG00000023057	ENSG00000145384	ENSRNOG00000024947	Fabp2	FABP2	Fabp2	P12104	3	4	3	2.5		5	5	2	3	4	1.5	3	5	3	3	4	5	4	3	4	4	5	4	3	4	2	4	2		2	2	5						5			3
ENSMUSG00000028773	ENSG00000121769	ENSRNOG00000012879	Fabp3	FABP3	Fabp3	P05413	5	5	5	5		3	5	5	5	5	5	5	4	5	5	4	5	4	5	5	5	5	5	5	5	5	3	5		5	5	4		5		5	5	2	5		2		5
ENSMUSG00000062515	ENSG00000170323	ENSRNOG00000010805	Fabp4	FABP4	Fabp4	P15090	5	5	4	1	5	4	5	5	4	5	5	5	4	5	5	5	1	5	5	5	5	5	4	4	5	5	4	5		5	5	5	3	2		5	5	4	5	5	4		5
ENSMUSG00000027533	ENSG00000164687	ENSRNOG00000049075	Fabp5	FABP5	Fabp5	Q01469	5	5	5	5	5	5	5	5	5	5	5	5	4	5	5	5	5	5	5	5	5	5	5	5	5	5	5	5		5	5	5	3	4	5	5	5	5	5	5	5		5
ENSMUSG00000019874	ENSG00000164434	ENSRNOG00000000814	Fabp7	FABP7	Fabp7	O15540		4	3	4		3	2	3	2				2	3	2	1	1	4	2	2	4	3			2		3	1		4	3	3		5		3.5	4	3			4
ENSMUSG00000031077	ENSG00000168040	ENSRNOG00000047035	Fadd	FADD	Fadd	Q13158	4	5	5	2		3	5	5	5	5	3	4	2	5	5	1.5	1	5	5	5	5	5	5	5	4	5	4	5		5	5	5		2		5	4	4	3		4		2
ENSMUSG00000010663	ENSG00000149485	ENSRNOG00000020480	Fads1	FADS1	Fads1	O60427		3	2	1		2	2				2		3	2	3		2	2	2			2	3	2	2	2	2	2		3	2			3		2		4		3			4
ENSMUSG00000024665	ENSG00000134824	ENSRNOG00000020440	Fads2	FADS2	Fads2	O95864	2	5	2	3		4	3	3	3	2	2	2	4	4	3	1	3	2	4	2	2		2	2	2	4	2	3		3	4	4		1				4		3	2		5
ENSMUSG00000024664	ENSG00000221968	ENSRNOG00000020385	Fads3	FADS3	Fads3	Q9Y5Q0	2	3		2			2			2	3		2			2		4		2				2	2			1			2	2				3		1.5
ENSMUSG00000010517	ENSG00000185104	ENSRNOG00000008523	Faf1	FAF1	Faf1	Q9UNN5	4	4	4	2		3	4	4	4	4	3	4	1	4	4	1	5	4	4	4	4	4	4	4	4	4	4	4		3	4	4		3	4	4	3	4	2	4	4		4
ENSMUSG00000025873	ENSG00000113194	ENSRNOG00000017607	Faf2	FAF2	Faf2	Q96CS3	5	5	4	3		4	5	4	5	4	4	5	3	5	5	2	1	5	5	5	5	4	4	4	5	5	5	5		4	5	4		3	4	4	4	3	3	4	4		5
ENSMUSG00000030630	ENSG00000103876	ENSRNOG00000013223	Fah	FAH	Fah	P16930	5	5	4	2	5	4	5	5	5	4	4	5	5	5	5	4	1	4	5	5	5	5	5	5	4	5	5	4		5	4	4.5		4	3.5	4	5	5	4	5	4		4
ENSMUSG00000045316	ENSG00000180185	ENSRNOG00000014727	Fahd1	FAHD1	Fahd1	Q6P587	5	5	5	4	2	4	5	5	5	5	5	5	4	5	5	3	4	4	5	5	5	5	5	5	5	5	5	5		5	5	3.5		4	4.5	5	5	4	3		3		3
ENSMUSG00000027371	ENSG00000115042	ENSRNOG00000013974	Fahd2a	FAHD2A	Fahd2a	Q96GK7	5	5	4	4		5	5	5	5	5	5	5	5	5	5	3	3	5	5	5	5	5	5	5	5	5	5	5		5	5	4		5	5	5	5	4	4	3	3		5
ENSMUSG00000032463	ENSG00000158234	ENSRNOG00000030463	Faim	FAIM	Faim	Q9NVQ4	4	3		3		3	3	4	5	4	2	3	3	3	3	3		3	4	3	3	3	4	3	3	4	3	3		3	4	3		4	4			2	3		4		4
ENSMUSG00000023011	ENSG00000135472	ENSRNOG00000053258	Faim2	FAIM2	Faim2	Q9BWQ8		2		4		4	2							3				3					4	4		2				4				4
ENSMUSG00000039157	ENSG00000167106	ENSRNOG00000050834	Fam102a	FAM102A	Fam102a	Q5T9C2	2	3		2		3	3	3	3	3	3	2	2	2	3	3	3	2	2	3		3	3	2	3	3	2	3		2	3	2		1
ENSMUSG00000026655	ENSG00000065809	ENSRNOG00000014886	Fam107b	FAM107B	Fam107b	Q9H098	5	4	5	1		4	5	5	5	5	4	5	4	5	5	1	1	5	5	5	5	5	5	4	5	5	3	5		5	5	5		2	4.5	2	2	3	4		4		5
ENSMUSG00000024691	ENSG00000166801	ENSRNOG00000012067	Fam111a	FAM111A	Fam111a	Q96PZ2	2	2	2	2		2	2	2	2			2	2	3	2	2	5	2			3	2				2	2	2		2	2							2
ENSMUSG00000020523	ENSG00000055147	ENSRNOG00000002423	Fam114a2	FAM114A2	AABR07029651.1	Q9NRY5	4	5	4	2		2	4	4	5	4	3	4	2	4	4	2	2	4	4	4	5	4	5	5	4	5	4	5		4	5	4		2	3	4	3	2	3	4	4		4
ENSMUSG00000038174	ENSG00000155744	ENSRNOG00000025079	Fam126b	FAM126B	Fam126b	Q8IXS8	3	3	3	3		2	3	2	2	3		4	3	3	2	2	1	4	3	2	3	4		2	3	2	4	3		2	3	3		4	3		2	3	2.5
ENSMUSG00000026153	ENSG00000082269	ENSRNOG00000013587	Fam135a	FAM135A	Fam135a	Q9P2D6	5	3		2		4	4	3	3	5	2			2	4	3	4	2	2	5		2	2		3	2	2	2		2	3	4				2		2					2
ENSMUSG00000057497	ENSG00000035141	ENSRNOG00000016273	Fam136a	FAM136A	Fam136a	Q96C01	4	4	3	3		4	5	4	4	4	3	4	3	5	4	1	4	4	3	4	4	4	4	3	5	5	5	5		5	4	4		3		5	3	4	3	3	4		4
ENSMUSG00000034871	ENSG00000162391	ENSRNOG00000007799	Fam151a	FAM151A	Fam151a	Q8WW52	3	2	3	2.5		2		2	3	2		5	4	3	4	3	2	3		2	2	3	2	2	2	4		4			2	2					4
ENSMUSG00000003955	ENSG00000114023	ENSRNOG00000002255	Fam162a	FAM162A	Fam162a	Q96A26	5	5	5	5		5	5	5	5	5	5	5	4	5	5	5	1	5	5	5	5	5	5	5	5	5	5	4		5	5	4		3	3.5	5	5	5	4	4	5		5
ENSMUSG00000035095	ENSG00000154319	ENSRNOG00000011316	Fam167a	FAM167A	Fam167a	Q96KS9		1		2			2	2						2		3		2					2		3			1										1
ENSMUSG00000041817	ENSG00000198780	ENSRNOG00000016505	Fam169a	FAM169A	Fam169a	Q9Y6X4	4	4	2	2		2	2	3	4	4	2	4	4	3	4	4	3	3	2	3	3	4	2	3	3	5	3	3		4	4	2		3	5								4
ENSMUSG00000050530	ENSG00000148468	ENSRNOG00000016534	Fam171a1	FAM171A1	Fam171a1	Q5VUB5	2	2		2		3	3	2	3	3	2	3	3	3	3	1	1	2	3	3	3	3	3	3	3	3		3		2	3	2		2		2		2	2		2
ENSMUSG00000034685	ENSG00000161682	ENSRNOG00000021041	Fam171a2	FAM171A2	Fam171a2	A8MVW0		1	4	1		2		2	2	2	3	2	2					2	2									1		2	2			4				2.5
ENSMUSG00000064138	ENSG00000113391	ENSRNOG00000013844	Fam172a	FAM172A	Fam172a	Q8WUF8	3	4	5	3		1	4	4	4	3	2	4	4	4	4	4	4	4	4	4	3	4	4	4	4	4	4	4		4	4	4						3			3		2
ENSMUSG00000032977	ENSG00000160256	ENSRNOG00000001225	Fam207a	FAM207A	Slx9	Q9NSI2		2	2	3.5		3	3	3	4		4		4	4	3	2	3	3	3		2	2		2	3	3	3	3		3	4	4		3				3
ENSMUSG00000020614	ENSG00000108950	ENSRNOG00000003969	Fam20a	FAM20A	Fam20a	Q96MK3	3	2	3	3		2		3	3	2	2	3	3	4		3					4		2	3	2	3		2		2	2							1.5
ENSMUSG00000033557	ENSG00000116199	ENSRNOG00000004337	Fam20b	FAM20B	Fam20b	O75063	3	4	4	2		2	3	2	4	3	2	4	4	4	3	3	4	4	3	4	4	3	4	3	3	3	4	3		2	3	3	2	2	2	3	2	3.5		3	3		3
ENSMUSG00000038121	ENSG00000177150	ENSRNOG00000016740	Fam210a	FAM210A	Fam210a	Q96ND0	3	4	2	2		2	4	3	4	3	3	4	5	4	3	4	3	3	4	4	3	5	4		3	4	5	4		4	3	3		4		5	4	4	3.5	3	3
ENSMUSG00000027495	ENSG00000124098	ENSRNOG00000004466	Fam210b	FAM210B	Fam210b	Q96KR6	4	5	2	2		3	4	4	5	4	3	4	2	5	4	1	5	4	4	5	5	4	4	4	4	3	4	3		3	4	3					2	3	4	4	3		4
ENSMUSG00000032305	ENSG00000178761	ENSRNOG00000054468	Fam219b	FAM219B	Fam219b	Q5XKK7		2	3	2									2								2																	1.5
ENSMUSG00000047115	ENSG00000188732	ENSRNOG00000009447	Fam221a	FAM221A	Fam221a	A4D161		1		3			3		3				4	2			2		2	3	2	2		2	2	3		2										1	3				4
ENSMUSG00000030207	ENSG00000084444	ENSRNOG00000008443	Fam234b	FAM234B	Fam234b	A2RU67	2	1	4	1			2				2	3	2	2	2	2		2	2	2	3	2		2	2	2		1						3		2		2			2
ENSMUSG00000050549	ENSG00000174749	ENSRNOG00000010875	Fam241a	FAM241A	Fam241a	Q8N8J7	4	3	5	2		3	2	3	3	4	3	2	3	3	4	3		3	3	3	4	4	3	3	4	5	4	3		2	3	3					2	2	2	3	5		5
ENSMUSG00000031399	ENSG00000071889	ENSRNOG00000060623	Fam3a	FAM3A	Fam3a	P98173	2	4		5		2	3	3	2	2	2	4		2	2		4	3	3		3	2	3	3		3	3	3			2	2				3		3
ENSMUSG00000029672	ENSG00000196937	ENSRNOG00000060349	Fam3c	FAM3C	Fam3c	Q92520	4	5	4	2		4	5	4	5	4	4	4	3	5	5	1.5	4	5	5	5	5	5	4	4	5	4	5	5		4	5	4		1		4	3	3	3		2		3
ENSMUSG00000046546	ENSG00000185112	ENSRNOG00000001728	Fam43a	FAM43A	Fam43a	Q8N2R8	2	1		2		2		2	2		4			2				2			2	2		2	2	2	2	2		2	2							1
ENSMUSG00000001962	ENSG00000071859	ENSRNOG00000058439	Fam50a	FAM50A	Fam50a	Q14320	4	5	4	1		2	5	5	5	4	3	4	4	5	4	1	1	5	5	4	4	5	4	4	5	4	5	4		5	5	4		2	3	3		3.5	3		5
ENSMUSG00000042377	ENSG00000188522	ENSRNOG00000027924	Fam83g	FAM83G	Fam83g	A6ND36	2	1				2	3	2	2	2	2	2	3	2		3		2		2		2	2		3		2	2			2	2						2
ENSMUSG00000037119	ENSG00000176853	ENSRNOG00000008271	Fam91a1	FAM91A1	Fam91a1	Q658Y4	3	4	4	1		2	4	3	4	4	2	4	4	4	3	4	4	4	4	4	4	4	4	4	4	4	4	4		4	4	3		2	2.5	2	2	3	3	3	2		4
ENSMUSG00000002017	ENSG00000119812	ENSRNOG00000030328	Fam98a	FAM98A	Fam98a	Q8NCA5	4	3	3	2		3	4	3	3	3	3	4	4	4	3	3	4	3	4	3	4	3	5	4	4	5	4	4		4	4	4		2	3	4	3	5	3	5	4		3
ENSMUSG00000027349	ENSG00000171262	ENSRNOG00000005366	Fam98b	FAM98B	AABR07053472.1	Q52LJ0	4	4	5	2		4	5	5	5	4	4	5	3	5	5	2	1	5	5	5	5	5	5	5	5	5	5	5		5	5	4		4	4.5	4	4	2	4	4	5		5
ENSMUSG00000030590	ENSG00000130244	ENSRNOG00000024036	Fam98c	FAM98C	Fam98c	Q17RN3	3	4	3	2		3	4	4	5	4	3	4	4	4	3	4	3	4	5	4	4	4	4	4	4	4	4	4		4	4	4		3	3	3		4	2	2			2
ENSMUSG00000030759	ENSG00000197601	ENSRNOG00000013176	Far1	FAR1	Far1	Q8WVX9	2	3	3	2		2	4	2	2	2	2		2	3	3	2	2	2	3	2	2	4	2	2	3	2		3			3	2		1		2	4	2	3		4		3
ENSMUSG00000025555	ENSG00000152767	ENSRNOG00000011203	Farp1	FARP1	Farp1	Q9Y4F1	4	4	3	3		3	4	4	5	5	3	5	3	4	4	2	2	4	5	5	5	4	5	4	5	4	5	4	2	5	5	4	2	4	3	2	3	2	5	3
ENSMUSG00000034066	ENSG00000006607	ENSRNOG00000018051	Farp2	FARP2	Farp2	O94887	3	3	3	2		2	3	3	3	4	2	3	4	3	2	3	4	3	4	4	3	3	4	2	3	4	2	3		3	3	2		1		4.5	2	4	2	2
ENSMUSG00000021420	ENSG00000145982	ENSRNOG00000016135	Fars2	FARS2	Fars2	O95363	3	4	3	2		2	4	3	4	3	3	4	4	4	3	3	3	3	3	4	4	4	3	3	3	5	4	3		4	3	3				3	4	4	4		2		4
ENSMUSG00000003808	ENSG00000179115	ENSRNOG00000003149	Farsa	FARSA	Farsa	Q9Y285	4	5	5	4		5	5	5	5	5	4	5	3	5	5	3	3	5	5	5	5	5	5	5	5	5	5	5		5	5	1.5		4	5	4	4	4	4	5	5		5
ENSMUSG00000026245	ENSG00000116120	ENSRNOG00000014119	Farsb	FARSB	Farsb	Q9NSD9	5	5	3	4	2	4	5	5	5	5	5	5	4	5	5	3.5	4	5	5	5	5	5	5	5	5	5	5	5		5	5	2	2	4	4.5	4	4	3	4	5	5		5
ENSMUSG00000024778	ENSG00000026103	ENSRNOG00000019142	Fas	FAS	Fas	P25445	3	5	2	2		4	3	3	5	4	2	4	5	4	4	4	4	3	2	5	3	4	3	4	3	3	4	4		4	4	4				2		3.5	4
ENSMUSG00000025153	ENSG00000169710	ENSRNOG00000045636	Fasn	FASN	Fasn	P49327	5	5	4	4	4	4	5	5	5	5	4	5	5	5	5	4.5	2	5	5	5	5	5	5	5	5	5	5	5	2	5	5	4.5	3	5	4.5	4	4	5	5	5	4		5
ENSMUSG00000025962	ENSG00000118246	ENSRNOG00000023923	Fastkd2	FASTKD2	Fastkd2	Q9NYY8	3	4	2	2		2	3	3	4	3	3	3	4	3	3	2	2	4	3	3	3	3	2	3	3	3	4	2		3	3	2		2		2	2	3
ENSMUSG00000070047	ENSG00000083857	ENSRNOG00000030954	Fat1	FAT1	Fat1	Q14517	2	2	2	2		2	3	2	2	2	2	2	3	2	2	2	2	2	2	3	2	3	2	2	2	2	2	2		2	2	2		2	2	2	2	2	2	2	2		2
ENSMUSG00000058594	ENSG00000134452	ENSRNOG00000018549	Fbh1	FBH1	Fbh1	Q8NFZ0	3	3	3	2		2	2	2	3	2	2	3	4	3	2	2	3	2	4	2	3	4	3	3	3	2	2	2		2	3	2							3
ENSMUSG00000006219	ENSG00000162458	ENSRNOG00000011774	Fblim1	FBLIM1	Fblim1	Q8WUP2	3	5	3	2		3	5	5	4	5	3.5	5	4	5	4	4	4	5	5	5	4	5	5	5	5	5	4	4	3	5	5	4				4		3	4		4
ENSMUSG00000006369	ENSG00000077942	ENSRNOG00000014137	Fbln1	FBLN1	Fbln1	P23142	5	5	5	1	4	4	5	5	5	5	5	5	4	5	5	5	1	5	5	5	5	5	5	5	5	5	5	4	5	5	5	4	3			5	2	3	4		2	1	2
ENSMUSG00000064080	ENSG00000163520	ENSRNOG00000007338	Fbln2	FBLN2	Fbln2	P98095	5	5	3	1	3	2	5	5	4	5	5	4	2	5	5	4	1	5	5	5	5	4	5	4	5	5	4	5	4	5	5	1.5				4		2	3	2
ENSMUSG00000021186	ENSG00000140092	ENSRNOG00000050539	Fbln5	FBLN5	Fbln5	Q9UBX5	5	5	5	1	2	4	5	5	5	5	5	5	2	5	5	4	1	5	5	5	5	5	5	5	5	5	5	5	5	5	5	3		2.5		5		3	5		4		4
ENSMUSG00000027204	ENSG00000166147	ENSRNOG00000007302	Fbn1	FBN1	Fbn1	P35555	5	5	4	1		4	5	5	5	5	5	5	3	5	5	5	4	5	5	5	5	5	5	5	5	5	5	5	3.5	5	5	5	3		2	5		2.5	5	2		3.5	2
ENSMUSG00000069805	ENSG00000165140	ENSRNOG00000017597	Fbp1	FBP1	Fbp1	P09467	5	5	5	1		5	5	5	5	5	5	5	5	5	5	4	1	4	5	5	5	5	5	5	5	5	5	5		5	5	3				2	5	5					5
ENSMUSG00000025738	ENSG00000127585	ENSRNOG00000022248	Fbxl16	FBXL16	Fbxl16	Q8N461		1		3		2						2	1	2		1	3							2				1		2				4
ENSMUSG00000023965	ENSG00000145743	ENSRNOG00000013875	Fbxl17	FBXL17	Fbxl17	Q9UF56	3	2		2		4	2	2	2	3	2	3	2	2	2	2		2		2	2	2	2	2	3	2	3	2		2	2	2				2		2
ENSMUSG00000020883	ENSG00000108306	ENSRNOG00000005081	Fbxl20	FBXL20	Fbxl20	Q96IG2	4	4		2		3	3	2	3	3	2	3	3	3	3	3	3	4	3	3	3	3	3	3	3	4	3	3		4	4	4		2		2		3	2	3
ENSMUSG00000032309	ENSG00000167196	ENSRNOG00000022702	Fbxo22	FBXO22	Fbxo22	Q8NEZ5	3	4	3	3		2	4	4	4	4	3	4	4	3	4	4	4	4	4	3	4	4	4	3	3	3	4	4		3	3	3		3	4	3	4	4	2	3	4		4
ENSMUSG00000047539	ENSG00000143756	ENSRNOG00000000066	Fbxo28	FBXO28	Fbxo28	Q9NVF7		2	3	3		3	3	2	3		2		3	3	2	3	2	2	3	4	2	2	2	3	3	2	2	3			2	4		1				1	2.5
ENSMUSG00000027180	ENSG00000110429	ENSRNOG00000009549	Fbxo3	FBXO3	Fbxo3	Q9UK99	3	4	3	1		3	3	3	3	3	3	4	4	4	4	4	1	4	3	3	4	3	4	2	3	3	3	4		3	4	2		4	2	2		4			3		4
ENSMUSG00000047648	ENSG00000118496	ENSRNOG00000014852	Fbxo30	FBXO30	Fbxo30	Q8TB52	2	3	2	2		3	4	4	3	3	2	3	3	4	2	3	2	3	3	4	3	3	4	3	3	3	3	3		3	3	3				2		3			2		3
ENSMUSG00000042211	ENSG00000145868	ENSRNOG00000019063	Fbxo38	FBXO38	Fbxo38	Q6PIJ6	2	4	2	2		5	4	5	5	2	2	3	4	5	3	3	2	5	2	5	5	5	5	3	5	5	4	3		5	3	5		2	2			2	2		2		2
ENSMUSG00000022184	ENSG00000151876	ENSRNOG00000015622	Fbxo4	FBXO4	Fbxo4	Q9UKT5	3	3	4	2		3	3	4	4	4	2	2	4	2	4	2	4	3	3	3	4	3	3	5	3	4	3	3		4	4	2		2		2	2	3	2		3		2
ENSMUSG00000029001	ENSG00000132879	ENSRNOG00000009298	Fbxo44	FBXO44	Fbxo44	Q9H4M3	2	2	2	2		3	2	3	3	2	2	3	3	3	2	2	3	2	3	3	3	2	2	2	3	3	2	2		2	3			3
ENSMUSG00000055401	ENSG00000116663	ENSRNOG00000009217	Fbxo6	FBXO6	Fbxo6	Q9NRD1	3	3	2	2		3	3	3	3	2	2	3	4	4	3	2	4	4	4	2	3	3	2	3	3	3	3	3		3	3	3		3		4	3	2	3		3		3
ENSMUSG00000001786	ENSG00000100225	ENSRNOG00000004637	Fbxo7	FBXO7	Fbxo7	Q9Y3I1	5	5	2	1		2	4	4	4	4	3	4	2	4	4	3	1	5	4	5	5	4	4	4	4	5	4	4		4	4	4		3	2	2.5	3	3.5	2		3		4
ENSMUSG00000015095	ENSG00000159069	ENSRNOG00000028674	Fbxw5	FBXW5	Fbxw5	Q969U6	2	2	5	2		3	3	4	3	3	2	3	3	4	2	3	3	3	3	3	3	3	3	3	3	3	3	3		3	3	2				2		1					4
ENSMUSG00000058715	ENSG00000158869	ENSRNOG00000024159	Fcer1g	FCER1G	Fcer1g	P30273	5	5	2	1		5	3	5	5	5	2.5	4	4	5		1	4	5	2	4	2	5	4	5	4		3	5		5	4	5		3		5		4	3		5
ENSMUSG00000038524	ENSG00000197948	ENSRNOG00000039415	Fchsd1	FCHSD1	Fchsd1	Q86WN1	5	3	4	2		3	3	3	3	3	2	2	2	3	4	3	3	3	3	3	2	3	3	3	3	3	2	4		3	3	3						2.5	2				2
ENSMUSG00000033703	ENSG00000157353	ENSRNOG00000059453	Fcsk	FCSK	Fcsk	Q8N0W3	4	4	3	1		3	4	4	4	4	3	4	2	4	3	2	4	4	4	4	4	4	4	4	4	4	4	4		4	4	3		3	2	2	3	4	2	3	2		4
ENSMUSG00000032051	ENSG00000137714	ENSRNOG00000012123	Fdx1	FDX1	Fdx1	P10109	3	5	5	1		2	4	3	4	4	3.5	4	5	5	4	1	4	5	5	4	4	5	4	4	5	4	5	5		4	3	4		4		5	4	5	2	3			5
ENSMUSG00000079677	ENSG00000267673	ENSRNOG00000023020	Fdx2	FDX2	Fdx2	Q6P4F2	4	5	2	3		4	4	4	4	4	3	4	4	4	4	3	4	4	4	4	5	4	4	4	4	4	4	4		4	4	2		3		4	3	4	2	2			3
ENSMUSG00000024588	ENSG00000066926	ENSRNOG00000018053	Fech	FECH	Fech	P22830	5	5	5	3		3	5	5	4	4	4	5	4	5	5	2	1	4	5	5	5	5	5	5	4	5	5	5		4	5	4		4	4	5	4	4	4	4	5		4
ENSMUSG00000024742	ENSG00000168496	ENSRNOG00000020531	Fen1	FEN1	Fen1	P39748	4	4	4	1		4	5	5	4	5	3	3	3	5	5	1	1	5	4	5	4	5	4	5	5	5	4	5		5	5	5		2	3.5	3	3	3	4	4	5		4
ENSMUSG00000000127	ENSG00000151422	ENSRNOG00000015898	Fer	FER	Fer	P16591	4	4	2	1		3	3	3	3	3	2	3	4	3	3	3	4	3	3	3	3	3	4	4	3	4	3	3		3	3	3		3		3		3	2		2		2
ENSMUSG00000027356	ENSG00000101311	ENSRNOG00000021274	Fermt1	FERMT1	Fermt1	Q9BQL6	3	4	3	3		3	4	3	3	3	2	4	3	4	2	4	3	3	4	4	4	4	2	3	4	2	4	3		4	3	3						2
ENSMUSG00000037712	ENSG00000073712	ENSRNOG00000009102	Fermt2	FERMT2	Fermt2	Q96AC1	5	5	4	3	4	4	5	5	5	5	5	5	4	4	5	4	1	5	5	5	5	5	5	5	5	5	5	4	4	5	5	4.5	2.5	4	2	5	5	3	5	4	4		4
ENSMUSG00000024965	ENSG00000149781	ENSRNOG00000021161	Fermt3	FERMT3	Fermt3	Q86UX7	5	5	5	1		4	5	5	4	5	3	4	2	5	5	3	4	5	4	5	5	5	4	5	5	4	4	5		5	4	5		2		4	2	3	4		5		2
ENSMUSG00000053158	ENSG00000182511	ENSRNOG00000011683	Fes	FES	Fes	P07332	4	3	3	2		3	4	4	3	4	2	2	3	4	3	3	4	3	2	3	4	3	3	5	3	2	3	3		3	3	4						2.5	2
ENSMUSG00000022871	ENSG00000090512	ENSRNOG00000001806	Fetub	FETUB	Fetub	Q9UGM5	5	3	2	1		3	2	4	2	4	3	3	4	3	3	2	4	5	3	3	3	3	3		3	4	3	2		3	3	3				5	3	3	4		3		3
ENSMUSG00000056121	ENSG00000171055	ENSRNOG00000004577	Fez2	FEZ2	Fez2	Q9UHY8		4		2		2	3	2	3	2	2		4	3				3	2	2	2	3	3	3	3	4	3	1		2	3					2		3
ENSMUSG00000033831	ENSG00000171564	ENSRNOG00000007092	Fgb	FGB	Fgb	P02675	5	5	5	4	5	5	5	5	5	5	5	5	5	5	5	5	4	5	5	5	5	5	5	5	5	5	5	5	5	5	5	5	4	3	3	5	5	4	5	5	5		5
ENSMUSG00000024013	ENSG00000146192	ENSRNOG00000000528	Fgd2	FGD2	Fgd2	Q7Z6J4	2	3	2	2.5		2	3	3	3	3	3	3	3	4	4	3	2	3	2	3	2	3	2	4	3	4	3	4		3	2	4		1				2			4
ENSMUSG00000037946	ENSG00000127084	ENSRNOG00000016225	Fgd3	FGD3	Fgd3	Q5JSP0	5	2	5	3		3	3	2	2	3	2	3	3	3	4	3	3	3	2	3	3	3	2	4	3	3	2	4		4	2	4						3			3
ENSMUSG00000022788	ENSG00000139132	ENSRNOG00000059491	Fgd4	FGD4	Fgd4	Q96M96	3	4	4	2.5		3	4	4	4	4	2	4	4	4	3	3	3	4	4	4	4	4	3	3	5	4	4	3		3	3	3		2		2		3	2
ENSMUSG00000036585	ENSG00000113578	ENSRNOG00000013867	Fgf1	FGF1	Fgf1	P05230	2	3	2	3		3	3		3		3	4	3	3	3	3		2	4		4	3		3	3	2	4	2		4		3		3		5	3	4	4		2
ENSMUSG00000037225	ENSG00000138685	ENSRNOG00000017392	Fgf2	FGF2	Fgf2	P09038	4	4		3		5	3	4	5	2	3	5	3	4	3	1	4	3	4	4	4	4	5	4	4	3	4	3		5	5	3				4		1.5	5
ENSMUSG00000040242	ENSG00000111790	ENSRNOG00000001811	Fgfr1op2	FGFR1OP2	Fgfr1op2	Q9NVK5	4	4	5	1		1	4	4	4	5	2	3	4	5	4	4	3	4	3	3	4	4	4	4	4	4	3	5		4	3	4		1		3	4	4	3		2		2
ENSMUSG00000033860	ENSG00000171557	ENSRNOG00000025074	Fgg	FGG	Fgg	P02679	4	5	5	4	5	5	5	5	5	5	5	5	5	5	5	5	4	5	5	5	5	5	5	5	5	5	5	5	5	5	5	5	4	3	2.5	5	5	5	5	5	5		5
ENSMUSG00000028573	ENSG00000172456	ENSRNOG00000008907	Fggy	FGGY	Fggy	Q96C11	4	4	3	2		2	3	3	3	3	3	4	4	3	2	5	3	3	4	3	3	3	4	3	3	4	3	3		3	3	4		1	4		5	4	3				2
ENSMUSG00000031594	ENSG00000104760	ENSRNOG00000010714	Fgl1	FGL1	Fgl1	Q08830	5	4		2.5		3	2	3		2	3	4	4	3	5	2	1	5	3	3	3	4	2	4	3	3		3		3	3	4						3
ENSMUSG00000039899	ENSG00000127951	ENSRNOG00000012881	Fgl2	FGL2	Fgl2	Q14314	4	4	4	2		3	5	5	3	5	4	4	4	4	5	5	4	4	4	5	4	5	4	5	5	4	3	5		5	4	5				4		1
ENSMUSG00000028874	ENSG00000000938	ENSRNOG00000009912	Fgr	FGR	Fgr	P09769	4	3	5	2		3	2	4	3	3	4		2	4	3	2	5	3	2	2	2	3	2	5	3	3	4	3		4	2	5						2.5	3		4
ENSMUSG00000026526	ENSG00000091483	ENSRNOG00000003653	Fh1	FH	Fh	P07954	5	5	5	5	4	5	5	5	5	5	5	5	5	5	5	4	5	5	5	5	5	5	5	5	5	5	5	5	2.5	5	5	4.5	3	5	5	5	5	5	5	5	5	1.5	5
ENSMUSG00000051435	ENSG00000142621	ENSRNOG00000028064	Fhad1	FHAD1	Fhad1	B1AJZ9	3	2	3	2		4	2	2	4	2	2	2	3	2	2	3	3	2	2	4	2	3	2	2	3	2	2	2		2	2	2							3.5
ENSMUSG00000044465	ENSG00000051009	ENSRNOG00000017408	Fhip1b	FAM160A2	Fhip1b	Q8N612	2	3	3	2		3	4	2	3	4	2	4	3	3	3	3	3	3	4	2	3	3	2	2	3	3	3	2		3	3	2		4		2		3					2
ENSMUSG00000033478	ENSG00000151553	ENSRNOG00000017225	Fhip2a	FAM160B1	Fhip2a	Q5W0V3	4	4	3	1		2	4	3	4	3	3	3	4	4	4	1	3	4	4	3	4	4	4	4	4	3	4	4		4	4	4		1	2	2	2	4	3	3	3		4
ENSMUSG00000022095	ENSG00000158863	ENSRNOG00000012014	Fhip2b	FAM160B2	Fhip2b	Q86V87	2	3		1		2	2	2	2	2	2	2	2	2		2		3	2	2	2	2	2	3	2	3	3	2		2	2	2		2					2				3
ENSMUSG00000008136	ENSG00000115641	ENSRNOG00000016866	Fhl2	FHL2	Fhl2	Q14192	5	5	5	2		4	5	5	5	5	5	5	2	5	5	1	5	5	5	5	5	5	5	5	5	5	5	4	1	5	5	5		2		5	4	2	3				3
ENSMUSG00000032643	ENSG00000183386	ENSRNOG00000007541	Fhl3	FHL3	Fhl3	Q13643	3	4	3	3		4	4	5	4	5	3	4	1	5	4	1	1	5	4	4	4	4	5	5	4	4	4	4	1	5	5	5	2	1		3	4	2	3		3		2
ENSMUSG00000050035	ENSG00000022267	ENSRNOG00000006998	Fhl4	FHL1	Fhl4	Q13642	5	5	4	5	5	4	5	5	5	5	5	5	5	3	3	5	1	5	5	5	3	5	5	5	5	2	5	5	5	5	5	5											4
ENSMUSG00000014778	ENSG00000135723	ENSRNOG00000054625	Fhod1	FHOD1	Fhod1	Q9Y613	4	4	3	2.5		2	3	3	3	3	2	3	1	4	4	1	3	3	3	3	3	4	4	5	3	3	3	4		2	3	4				3	2	3	4	2	4		2
ENSMUSG00000034295	ENSG00000134775	ENSRNOG00000027230	Fhod3	FHOD3	Fhod3	Q2V2M9		2	2	2		2	2		3	2	3	2	2	2	2	2	2		2	2		2		2	2	2	2	1		2		2		2		4		2.5	2				2
ENSMUSG00000038417	ENSG00000112367	ENSRNOG00000000312	Fig4	FIG4	Fig4	Q92562	2	5	3	1		3	3	2	3	3	2	3	3	3	3	3	3	3	4	2	3	2	2	3	2	3	3	3		2	3	2		1		2		2	2		2		2
ENSMUSG00000043336	ENSG00000168386	ENSRNOG00000001645	Filip1l	FILIP1L	Filip1l	Q4L180	4	4	3	1		1	4	5	3	4	3	3	3	4	4	4	3	3	4	4	3	4	5	3	4	3	3	3	1	4	4	4		2		2	4	2	4	4	2		2
ENSMUSG00000019054	ENSG00000214253	ENSRNOG00000001420	Fis1	FIS1	Fis1	Q9Y3D6	5	5	5	4	4	5	5	5	5	5	5	5	4	5	5	4	5	5	5	5	5	5	5	5	5	5	5	5		5	5	5		5	4	5	5	5	5	5	5		5
ENSMUSG00000048486	ENSG00000197296	ENSRNOG00000027434	Fitm2	FITM2	Fitm2	Q8N6M3	3	4		3		3	4	3	3		5		3	3		3	5	4	4	3	3	4	4	3			4	1		3	2					4	3	4	2
ENSMUSG00000001555	ENSG00000141756	ENSRNOG00000015941	Fkbp10	FKBP10	Fkbp10	Q96AY3	4	3	3	1		2	4	5	4	5	3	2	3	4	4	3	1	4	4	4	3	3	4	3	4	4	4	4	1.5	4	5	4	4	1	4	4	3	2	2	2	3		4
ENSMUSG00000003355	ENSG00000134285	ENSRNOG00000054775	Fkbp11	FKBP11	Fkbp11	Q9NYL4	4	4	4	1		4	5	5	5	5	3	3	4	5	4	1	5	5	5	5	5	5	4	4	5	5	5	5		5	5	4				4	3	2	4	5	4
ENSMUSG00000020635	ENSG00000119782	ENSRNOG00000047143	Fkbp1b	FKBP1B	Fkbp1b	P68106		1		4					3	3		4	3									5			3			1						4.5		4
ENSMUSG00000020949	ENSG00000100442	ENSRNOG00000004629	Fkbp3	FKBP3	Fkbp3	Q00688	5	5	5	4		5	5	5	5	5	5	5	5	5	5	4	5	5	5	5	5	5	5	5	5	5	5	5		5	5	4	4	4	5	5	5	5	5		5		5
ENSMUSG00000030357	ENSG00000004478	ENSRNOG00000006444	Fkbp4	FKBP4	Fkbp4	Q02790	5	5	5	4		5	5	5	5	5	4	5	4	5	5	4	4	5	5	5	5	5	5	5	5	5	5	5	1	5	5	2	2	4	5	5	5	5	5	5	5		5
ENSMUSG00000024222	ENSG00000096060	ENSRNOG00000022523	Fkbp5	FKBP5	Fkbp5	Q13451	5	5	5	1		4	5	5	5	5	4	4	4	5	5	2	3	4	5	5	5	5	5	5	5	5	5	5		5	5	2		3	3	4	4	3	3	3	4		4
ENSMUSG00000019428	ENSG00000105701	ENSRNOG00000058359	Fkbp8	FKBP8	Fkbp8	Q14318	4	4	5	3		3	4	4	5	4	4	4	3	4	4	1	1	4	4	5	4	5	4	4	4	5	4	5		4	4	4		4	4.5	5	4	4	4		4		5
ENSMUSG00000029781	ENSG00000122642	ENSRNOG00000005478	Fkbp9	FKBP9	Fkbp9	O95302	4	4	2	2	2	3	4	5	5	5	4	4	1	5	4	3	1	5	4	4	4	4	5	4	5	5	4	4		5	5	4	5	2	3	4	3	3	3	2			4
ENSMUSG00000042642	ENSG00000160688	ENSRNOG00000020642	Flad1	FLAD1	Flad1	Q8NFF5	4	4	2	1		3	4	4	4	4	3	4	1	4	4	1	1	4	4	4	4	5	4	4	4	3	4	4		4	3	4		3	2.5	3	3	2	2		4		4
ENSMUSG00000032633	ENSG00000154803	ENSRNOG00000003302	Flcn	FLCN	Flcn	Q8NFG4	3	2	2	2		1	3	3	3	3	1.5	3	3	2		2	4	3	3	4	2	3	2	2	2	3	2	3		3	3	2		1				2					3
ENSMUSG00000031328	ENSG00000196924	ENSRNOG00000054890	Flna	FLNA	Flna	P21333	5	5	5	3	4	5	5	5	5	5	5	5	5	3	5	5	4	3	5	2	5	5	5	5	5	5	5	5	5	5	3	5	4	3	4.5	5	5	3	5	4	5	1.5	5
ENSMUSG00000025278	ENSG00000136068	ENSRNOG00000009470	Flnb	FLNB	Flnb	O75369	5	5	5	1	2	5	3	2	5	2	5	5	5	5	3	4	3	5	2	5	5	3	5	3	2	3	5	5	2	5	5	2.5	4	2	3.5	4	4	4	5	4	3		3
ENSMUSG00000068699	ENSG00000128591	ENSRNOG00000007281	Flnc	FLNC	Flnc	Q14315	5	4	4	1.5		4	5	5	5	5	5	4	2	5	5	4	1	4	5	5	4	5	5	3	5	4	4	4	5	5	5	4		2		5	2	3	4	2	2	3	3
ENSMUSG00000061981	ENSG00000132589	ENSRNOG00000009681	Flot2	FLOT2	Flot2	Q14254	5	5	5	4		4	5	5	5	5	4	5	3	5	5	4	3	5	5	5	5	5	5	5	5	5	5	5	1.5	5	5	5	2	4	3.5	5		3.5	5		3		3
ENSMUSG00000023911	ENSG00000162076	ENSRNOG00000004461	Flywch2	FLYWCH2	NEWGENE_6497122	Q96CP2	4	5	5	2		5	4	5	5	5	3	4	4	5	5	5	5	3	4	4	5	5	5	5	5	4	5	5		5	5	5		3	4								3
ENSMUSG00000044042	ENSG00000248905	ENSRNOG00000031760	Fmn1	FMN1	Fmn1	Q68DA7	3	2	2	2		4	3	3	3	3	2	2	2	3	2	3	4	2	4	3	3	4	3	2	4	2	2	2		3	3	3		1	2	2		2
ENSMUSG00000055805	ENSG00000184922	ENSRNOG00000003207	Fmnl1	FMNL1	Fmnl1	O95466	5	3	5	1		2	4	4	3	4	2	3	4	4	5	4	2	4	4	3	3	4	4	5	4	3	4	5		4	3	5		3		3	2	1.5	4		4
ENSMUSG00000040181	ENSG00000010932	ENSRNOG00000034191	Fmo1	FMO1	Fmo1	Q01740	4	5	3	2.5		5	5	5	5	5	3	5	4	5	3	4	5	3	5	4	3	5	5	2	5	4	3	3		3	5	3		1		4	5	5	5	3			2
ENSMUSG00000026691	ENSG00000007933	ENSRNOG00000003620	Fmo3	FMO3	Fmo3	P31513	4	4	4	3	1	3	4	3	4	4	4	4	5	4	5	2	4	5	3	4	4	3	5	4	4	4	3	4		4	5	5						5	4
ENSMUSG00000026692	ENSG00000076258	ENSRNOG00000003400	Fmo4	FMO4	Fmo4	P31512	2	1		3		2	2		2	2	2	4	4	2	2	2	2	2	2	2		3	2		2			2									3	2
ENSMUSG00000028088	ENSG00000131781	ENSRNOG00000018076	Fmo5	FMO5	Fmo5	P49326	3	4	4	3		3	4	4	3	4	2	5	5	3	4	3	1	3	3	4	3	5	4	3	5	4	2	3		3	4	3		1		4	3	5	4	2	4		3
ENSMUSG00000041559	ENSG00000122176	ENSRNOG00000003183	Fmod	FMOD	Fmod	Q06828	5	5	3	1		4	4	5	5	5	5	4	1	5	5	5	1	5	5	5	4	4	5	4	5	4	5	5	4	5	5	3.5	5	1		3.5			3			5
ENSMUSG00000000838	ENSG00000102081	ENSRNOG00000057464	Fmr1	FMR1	Fmr1	Q06787	4	4	5	1		2	3	4	2	4	3	2	3	2	2	1	2	2	4	3	3	2	2	3	2	3	3	3		5	3	2		3	2.5	3	2	2	4		3		2
ENSMUSG00000026193	ENSG00000115414	ENSRNOG00000014288	Fn1	FN1	Fn1	P02751	4	5	4	1	3	5	5	3	5	5	5	5	4	4	5	5	2	5	5	3	5	5	5	5	5	5	5	5	5	5	5	2.5	5	2	4	4	3	3	5	2	3	4	2
ENSMUSG00000025175	ENSG00000167363	ENSRNOG00000036659	Fn3k	FN3K	Fn3k	Q9H479	5	5	5	4		4	5	5	5	5	5	5	4	5	4	1	5	5	5	5	5	5	5	5	5	5	4	4		5	5	4		4	3	4	2	2	3		3
ENSMUSG00000039253	ENSG00000141560	ENSRNOG00000036660	Fn3krp	FN3KRP	Fn3krp	Q9HA64	5	5	4	4	3	4	5	5	5	5	4	5	3	5	5	3	1	5	5	5	5	5	5	5	5	5	5	5	1	5	5	3		4	4.5	4	4	2	4	2	5		4
ENSMUSG00000075415	ENSG00000187239	ENSRNOG00000008258	Fnbp1	FNBP1	Fnbp1	Q96RU3	5	5	5	2		4	2	5	5	5	4	4	5	5	5	3	1	4	4	5	4	5	5	5	5	4	4	5		5	2	5		2	2	3	3	2	4		4
ENSMUSG00000039735	ENSG00000137942	ENSRNOG00000013798	Fnbp1l	FNBP1L	Fnbp1l	Q5T0N5	5	5	2	2.5		3	5	5	5	5	2	4	4	5	5	3	5	5	4	5	5	5	5	5	5	5	4	3		5	5	5		2		3		3	5
ENSMUSG00000033487	ENSG00000102531	ENSRNOG00000014478	Fndc3a	FNDC3A	Fndc3a	Q9Y2H6	4	4	3	2		2	4	4	4	4	2	5	4	4	4	5	1	5	3	3	5	4	4	4	4	4	5	4		4	4	4		2	2	2	2	4	2	4	2
ENSMUSG00000039286	ENSG00000075420	ENSRNOG00000024089	Fndc3b	FNDC3B	Fndc3b	Q53EP0	4	3	3	2.5		2	3	4	3	3	2	3	4	5	3	4	4	5	4	3	4	3	3	2	3	3	4	3		4	4	4				2	2	3	2	4	2		2
ENSMUSG00000015994	ENSG00000168522	ENSRNOG00000014462	Fnta	FNTA	Fnta	P49354	5	4	5	2	2	4	5	5	5	5	4	4	2	5	5	2	1	5	5	4	5	5	5	5	5	5	4	4	1.5	4	5	5		3	3.5	3	3	4	4	4	4		5
ENSMUSG00000033373	ENSG00000125954	ENSRNOG00000007660	Fntb	CHURC1-FNTB	Fntb	P49356				3																														3	3.5	3	3	3	3	4	4		4
ENSMUSG00000038368	ENSG00000188352	ENSRNOG00000024402	Focad	FOCAD	Focad	Q5VW36	3	3	3	1		2	3	3	3	3	3	2	2	3	3	2	3	3	2	3	3	3	3	2	3	4	3	3		3	3	3		2		2	2	2	2	3	2		3
ENSMUSG00000001773	ENSG00000086205	ENSRNOG00000013770	Folh1	FOLH1	Folh1	Q04609	2	3	3	1		2	5	3	3	3	2	3	4	3	2	3	4	2	4	2	4	5	2	2	3	3	3	3		3	2	3		2	3	2	5	2	2				2
ENSMUSG00000001827	ENSG00000110195	ENSRNOG00000019902	Folr1	FOLR1	Folr1	P15328	2	2	5	1		2	2	2	5	3	2	5	2	3		1	4	5			5	2		2	3		3	2				3		1	3		5	1					4
ENSMUSG00000050295	ENSG00000054598	ENSRNOG00000017800	Foxc1	FOXC1	Foxc1	Q12948	2	2	2	4			2	2			3	3		3	2	2	2	2	2		4		2	3	2	3	2	1				2				2
ENSMUSG00000039275	ENSG00000141568	ENSRNOG00000036663	Foxk2	FOXK2	Foxk2	Q01167	2	3	3	2		2	3	3	2	3		3	2	3	3	2	2	3	3	2	2	2	2	3	2	3	3	3			3	2		2				1.5	2
ENSMUSG00000044167	ENSG00000150907	ENSRNOG00000013397	Foxo1	FOXO1	Foxo1	Q12778	3	2	2	2.5			2		3		1.5	2	3	3	4	3	3	3	2	2	2		3	3	2	2	2	3		2	2					2		3
ENSMUSG00000048756	ENSG00000118689	ENSRNOG00000000299	Foxo3	FOXO3	Foxo3	O43524	2	2		2		2	2	2	3	2	1.5	3	2	3	2	2	3	2	3	2	3	3	2	2	3	3	2	3		2	2	2				2		2			2
ENSMUSG00000030067	ENSG00000114861	ENSRNOG00000009184	Foxp1	FOXP1	Foxp1	Q9H334	2	1	3	2.5		3	3	3	3	2	2	4	3	3	4	3	2	2	3	3	3	3	3	3	3	2	3	4		3	3	4		2				2.5	4		3
ENSMUSG00000054237	ENSG00000148690	ENSRNOG00000015235	Fra10ac1	FRA10AC1	Fra10ac1	Q70Z53		2	2	3		3	2	3	3	4	2	5	3	3	2	3	4	2	2		3	3	3	3	2	3	3	2		2	4	3						2					3
ENSMUSG00000059049	ENSG00000164946	ENSRNOG00000022309	Frem1	FREM1	Frem1	Q5H8C1	2	2	2	2		3	2		4	2	2	4	4	2	2	2	2	2	2	2	2	3	2	2	4	2	2	1		3	2	5							2.5
ENSMUSG00000026657	ENSG00000151474	ENSRNOG00000018500	Frmd4a	FRMD4A	AABR07028615.1	Q9P2Q2	2	2	4	1		2	2	2	2	2	1	2	3	2	2	3	3	3	2	3	2	2	3	3	2	2	2	3		3	3	2		2		2		2	3
ENSMUSG00000030064	ENSG00000114541	ENSRNOG00000007764	Frmd4b	FRMD4B	Frmd4b	Q9Y2L6	2	1		1		2		2	2	2	2	2	4	2	2	2		2		2	2	3	2	3	2	2		2		2	3					2		2	2.5
ENSMUSG00000024816	ENSG00000126391	ENSRNOG00000020881	Frmd8	FRMD8	Frmd8	Q9BZ67	4	4	2	2		2	4	4	4	4	2	4	4	4	3	4	3	4	4	4	4	4	4	4	4	4	4	3		4	3	4		2	2	3		3	4		3		2
ENSMUSG00000020170	ENSG00000166225	ENSRNOG00000005642	Frs2	FRS2	Frs2	Q8WU20	2	2	2	2			3	2	2	2		2	3	2		2	2	3		2	2	2	2	2	3	2	2	1		2	2			2				1.5
ENSMUSG00000029581	ENSG00000075618	ENSRNOG00000056585	Fscn1	FSCN1	Fscn1	Q16658	5	5	5	5	4	4	5	5	5	5	5	5	4	5	5	5	2	5	5	5	5	5	5	5	5	5	5	5	3	5	5	3	5	5	5	4	4	2	2	4	4		4
ENSMUSG00000011589	ENSG00000105255	ENSRNOG00000050318	Fsd1	FSD1	Fsd1	Q9BTV5	2	2	2	3		2	2	2			2	2	2	2		2	2	2	2	2		2	2	2	4	5		2		2				4	3								2
ENSMUSG00000021765	ENSG00000134363	ENSRNOG00000011631	Fst	FST	Fst	P19883	2	1	3	2				3	2		2		3	3	2	2		2	2			2		2	2	2	2	2				2						1.5
ENSMUSG00000022816	ENSG00000163430	ENSRNOG00000002746	Fstl1	FSTL1	Fstl1	Q12841	4	4	2	3		4	3	5	4	4	3	3	2	4	4	1	4	5	5	4	3	3	4	3	4	3	3	3		4	4	5	3		2	3		1.5
ENSMUSG00000024661	ENSG00000167996	ENSRNOG00000022619	Fth1	FTH1	Fth1	P02794	5	5	4	4	5	5	5	5	5	5	5	5	4	5	4	4	4	5	5	5	5	5	5	5	5	5	5	5		5	5	4	5	5	5	5	4	5	5	4	5		5
ENSMUSG00000055932	ENSG00000140718	ENSRNOG00000011728	Fto	FTO	Fto	Q9C0B1	4	4	3	1		2	4	4	4	4	3	4	2	4	4	2	1	4	4	4	4	4	4	4	4	4	4	4		5	5	2.5		2	2.5	3		3	2		3		2
ENSMUSG00000020706	ENSG00000108592	ENSRNOG00000009857	Ftsj3	FTSJ3	Ftsj3	Q8IY81	3	3	4	2		2	4	4	4	4	2	3	3	4	4	1	3	4	4	3	3	4	4	4	4	4	4	4		4	4	3			3	3		3	3
ENSMUSG00000028034	ENSG00000162613	ENSRNOG00000043370	Fubp1	FUBP1	Fubp1	Q96AE4	5	5	5	3		5	5	5	5	5	4	5	3	5	5	3	4	5	4	5	5	5	2	5	5	5	4	5		5	5	2	3	4	4.5	5	4	3	4	4	5		5
ENSMUSG00000028673	ENSG00000179163	ENSRNOG00000009325	Fuca1	FUCA1	Fuca1	P04066	5	5	5	1	2	5	5	4	5	5	3	4	3	4	5	2	5	5	5	5	5	5	3	4	5	5	5	5		5	4	4	2			2		2.5	1.5				4
ENSMUSG00000019810	ENSG00000001036	ENSRNOG00000015551	Fuca2	FUCA2	Fuca2	Q9BTY2	4	4	4	2		3	4	3	4	4	3	3	4	4	3	3	4	4	4	4	3	3	3	3	4	4	5	3		5	3	3				2	3	2	2
ENSMUSG00000025040	ENSG00000069509	ENSRNOG00000003470	Fundc1	FUNDC1	Fundc1	Q8IVP5	4	4		3		2	3	2	3	2	3	3	3	3		2			4	2	3	3		2	4		4	1		3		3		4		4		3	3	4	3		2
ENSMUSG00000031198	ENSG00000165775	ENSRNOG00000024066	Fundc2	FUNDC2	Fundc2	Q9BWH2	5	5	5	3		4	5	4	5	4	5	5	5	5	5	1	5	4	4	4	5	5	4	5	5	3	5	4		3	4	4		3		5	4	4	5	4	4		3
ENSMUSG00000025466	ENSG00000148803	ENSRNOG00000018476	Fuom	FUOM	Fuom	A2VDF0	3	1	2	2		2	5	3	2	4	1	5	4	3	2	1		3	2		4	4		3	3	2		3		3	2	3		3		4		3	2.5
ENSMUSG00000030530	ENSG00000140564	ENSRNOG00000011352	Furin	FURIN	Furin	P09958	2	2	4	3		2	2	3	2	2	4	2	2	2	2		3	4	2		5	2			2	2	4	2		2	2	2				2		2
ENSMUSG00000030795	ENSG00000089280	ENSRNOG00000023360	Fus	FUS	Fus	P35637	5	5	5	3		5	5	5	5	5	4.5	5	1	5	5	3	1	5	5	5	5	5	5	5	5	5	5	5	1	5	5	2.5	4	5	5	5	4	4	5	4	5		4
ENSMUSG00000039357	ENSG00000196968	ENSRNOG00000009274	Fut11	FUT11	Fut11	Q495W5	2	3	2	3.5		2	3	3	2	2	2		2	2	2	2		3	2	2	2	2	3	2	2	3	2	2		2	3	2				3		3
ENSMUSG00000021065	ENSG00000033170	ENSRNOG00000008451	Fut8	FUT8	Fut8	Q9BYC5	3	3	2	2		2	4	3	4	3	2	2	3	4	3	3	3	4	5	3	5	4	4	3	4	4	2	4		3	4	3		3		3	3	2.5	2	3	2		3
ENSMUSG00000027680	ENSG00000114416	ENSRNOG00000051480	Fxr1	FXR1	Fxr1	P51114	4	5	5	2		3	4	5	5	5	4	5	3	5	5	1.5	2	5	4	4	5	5	5	4	5	5	5	5		5	5	5		2	4	5	3	2	4	3	4		5
ENSMUSG00000018765	ENSG00000129245	ENSRNOG00000011876	Fxr2	FXR2	Fxr2	P51116	3	4	5	2		1	3	3	4	3	3	4	1	4	3	1	1	4	4	4	4	4	4	4	4	4	4	4		4	4	3		4	3	4		2	3	2	2		3
ENSMUSG00000059412	ENSG00000137731	ENSRNOG00000016469	Fxyd2	FXYD2	Fxyd2	P54710		1										5					4																				5	4
ENSMUSG00000066705	ENSG00000137726	ENSRNOG00000016412	Fxyd6	FXYD6	Fxyd6	Q9H0Q3		3		4		3	3		2				3	2	2	4	2	2	3		2				2	4		2		3	4			5	3								5
ENSMUSG00000036578	ENSG00000221946	ENSRNOG00000021067	Fxyd7	FXYD7	Fxyd7	P58549		1		1		3				2																								5		4
ENSMUSG00000022148	ENSG00000082074	ENSRNOG00000013886	Fyb	FYB1	Fyb1	O15117	4	4	4	2		2	4	4	3	4	1.5	2	2	4	5	4	4	4	3	3	4	4	2	5	4	3	2	5		4	3	4				4		3	3		4
ENSMUSG00000078612	ENSG00000187889	ENSRNOG00000030938	Fyb2	FYB2	AABR07049499.1	Q5VWT5		2				2		2	3	2	2		3	2			2		2		2			2	2	2		2		2								2
ENSMUSG00000025241	ENSG00000163820	ENSRNOG00000006336	Fyco1	FYCO1	Fyco1	Q9BQS8	4	4	4	1		2	4	5	5	5	4	4	2	4	4	2	1	4	4	5	4	4	5	4	5	4	4	4		4	5	4		2	2.5	4	2	2	3	2	2		3
ENSMUSG00000022800	ENSG00000122068	ENSRNOG00000034233	Fyttd1	FYTTD1	Fyttd1	Q96QD9	4	4	2	2		3	4	2	4	4	3	4	3	4	4	4	3	4	4	3	3	4	4	3	2	4	3	4			4	3		4	4	4		3.5	4
ENSMUSG00000029405	ENSG00000138757	ENSRNOG00000002433	G3bp2	G3BP2	G3bp2	Q9UN86	4	5	5	4		4	5	5	5	5	4	5	3	5	5	3	4	5	5	5	5	5	5	5	5	4	5	5		5	5	5		5	4	4	3	4	4	4	4		3
ENSMUSG00000078650	ENSG00000131482	ENSRNOG00000051171	G6pc	G6PC1	G6pc1	P35575	5	1					2					4	5						2	4		3						1				3					5	4
ENSMUSG00000034793	ENSG00000141349	ENSRNOG00000020902	G6pc3	G6PC3	G6pc3	Q9BUM1	4	3	3	3		3	4	3	4	4	1	3	3	3	4	4	3	4	4	4	4	3	3	4	3	5	4	1		4	3	2		3		3	4				3		4
ENSMUSG00000025579	ENSG00000171298	ENSRNOG00000047656	Gaa	GAA	Gaa	P10253	4	5	4	2	3	4	5	5	5	5	4	5	4	5	4	2	2	5	5	5	5	5	4	5	5	5	5	5		5	5	2	4	3	3	4	4	3	2	3	3		3
ENSMUSG00000018567	ENSG00000170296	ENSRNOG00000017417	Gabarap	GABARAP	Gabarap	O95166	5	5		4		5	5	5	5	5	5	5	5	5	3	4	5	5	5	5	4	5	5	5	5	4	5	4		5	5	5		4		4	4	1	5	4			3
ENSMUSG00000030161	ENSG00000139112	ENSRNOG00000053362	Gabarapl1	GABARAPL1	Gabarapl1	Q9H0R8	4	5	3	4		4	5	5	5	4	4	5	5	5	3	3	5	5	5	3	5	5	5	4	5	5	4	3		4	4	4		4		4		4	4	3	4		3
ENSMUSG00000031950	ENSG00000034713	ENSRNOG00000027547	Gabarapl2	GABARAPL2	AABR07048308.1	P60520	4	5		5		3	5	4	4	4	4	5	4	5	4	3	4	4	4	5	4	5	4	4	4	5	5	5		4	4	4		4	3	3	3	2	4	3	2		4
ENSMUSG00000008976	ENSG00000154727	ENSRNOG00000053205	Gabpa	GABPA	Gabpa	Q06546	4	4	4	2		2	4	4	4	4	2	4	4	4	5	4	4	4	4	4	4	3	4	3	5	4	4	5		4	4	3		1	3	2		1.5	3		4		3
ENSMUSG00000038766	ENSG00000143458	ENSRNOG00000021105	Gabpb2	GABPB2	Gabpb2	Q8TAK5		1		2		2	2		3	2				2	3	2	2		3				2			2		2		2						2		2			4
ENSMUSG00000033676	ENSG00000166206	ENSRNOG00000060599	Gabrb3	GABRB3	Gabrb3	P28472		2		3									2				2					3	2	2				1						5	3
ENSMUSG00000070880	ENSG00000128683	ENSRNOG00000000007	Gad1	GAD1	Gad1	Q99259		1		3							2	2	2		2	1	1				2							1						4	4
ENSMUSG00000026787	ENSG00000136750	ENSRNOG00000018200	Gad2	GAD2	Gad2	Q05329		1	2	4			2	2			2		2				2	2	2				2	2	2			2						4	4			2
ENSMUSG00000033751	ENSG00000179271	ENSRNOG00000003011	Gadd45gip1	GADD45GIP1	Gadd45gip1	Q8TAE8	3	4	2	3		4	4	3	3	3	3	4	4	4	3	3	3	3	3	3	4	4	4	3	4	3	4	4		3	2	3		4		5	4	4			2		2
ENSMUSG00000062234	ENSG00000178950	ENSRNOG00000000048	Gak	GAK	Gak	O14976	4	4	4	2		3	4	4	4	4	2	4	2	4	4	2	1	4	4	4	4	4	4	4	4	4	5	4		4	4	4		3	2	3	3	4	3	2	2		2
ENSMUSG00000028671	ENSG00000117308	ENSRNOG00000009712	Gale	GALE	Gale	Q14376	5	4	5	2		4	5	4	5	5	4	5	5	5	4	1.5	4	5	5	5	5	5	4	5	5	5	4	5		5	5	4	4	2	3.5		2	3	3	5	4		4
ENSMUSG00000020766	ENSG00000108479	ENSRNOG00000006359	Galk1	GALK1	Galk1	P51570	5	5	3	2		4	5	5	5	5	4	5	5	5	5	3	3	5	5	5	5	5	5	5	5	5	5	5		5	5	5	4	4	4	5	5	4	4	5	5		5
ENSMUSG00000027207	ENSG00000156958	ENSRNOG00000009289	Galk2	GALK2	Galk2	Q01415	4	5	3	2		3	5	4	4	4	2	5	3	4	4	1	1	4	4	4	4	4	4	4	5	4	5	4		4	4	3		3	3	4	4	4	3	4	4		4
ENSMUSG00000035473	ENSG00000143891	ENSRNOG00000007023	Galm	GALM	Galm	Q96C23	5	5	5	1	2	5	5	5	5	5	4	5	5	5	5	2.5	2	5	5	5	5	5	5	5	5	5	5	5		5	5	2	4		4	4	5	5	3	2	3		3
ENSMUSG00000015027	ENSG00000141012	ENSRNOG00000014461	Galns	GALNS	Galns	P34059	3	4	2	3		3	4	3	4	4	2	4	5	4	3	3	3	4	5	4	4	4	3	4	4	5	4	3		4	4	3	2	2	2	3	4	4	2		3		3
ENSMUSG00000000420	ENSG00000141429	ENSRNOG00000016207	Galnt1	GALNT1	Galnt1	Q10472	4	3	5	3.5		3	4	4	4	4	2	2	4	4	4	4	4	5	4	4	5	4	3	4	4	4	4	4		5	4	4		1	2	3	3	4	2	4	3		2
ENSMUSG00000020520	ENSG00000164574	ENSRNOG00000002488	Galnt10	GALNT10	Galnt10	Q86SR1	2	2	2	2.5		2	2		3	2	1.5	2	2	2	3		5	2	3	2	3	2	2	2	4	2	2	2		3	2	2						1.5
ENSMUSG00000038072	ENSG00000178234	ENSRNOG00000008117	Galnt11	GALNT11	Galnt11	Q8NCW6	2	1	2	1			2		3		2	4		2	3	2	3	2	2	2	2				2			1			2						4
ENSMUSG00000039774	ENSG00000119514	ENSRNOG00000008099	Galnt12	GALNT12	Galnt12	Q8IXK2	3	3	2	2		3	3	2	2	3		2	4	3	4	2	3	2		4	2	3	2	2	4	2	4	2		3	2	2						2
ENSMUSG00000038296	ENSG00000110328	ENSRNOG00000017021	Galnt18	GALNT18	Galnt18	Q6P9A2		3	4	2		2					2	3	3	3		3	2	3	2		3	4			2	3	3	1		2								1
ENSMUSG00000089704	ENSG00000143641	ENSRNOG00000019143	Galnt2	GALNT2	Galnt2	Q10471	4	4	4	1		3	4	4	4	3	3	4	3	5	3	1	5	4	4	3	4	4	4	4	4	4	5	4		4	3	4		3	4	4	3	4	2	4	3		2
ENSMUSG00000026994	ENSG00000115339	ENSRNOG00000005727	Galnt3	GALNT3	Galnt3	Q14435	2	2	3	2.5		3	4	2	4	4	4	3	3	3	2	2	4	3	4	4	5	4	2	3	5	3	4	3		3	3	3					3	2		4	2		4
ENSMUSG00000031608	ENSG00000109586	ENSRNOG00000012037	Galnt7	GALNT7	Galnt7	Q86SF2	3	2	3	2		4	4	3	3	3	2	2	3	4	2	3	4	3	5	4	5	4	3	3	5	2	5	3		4	3	2		2				2		4	2
ENSMUSG00000036073	ENSG00000213930	ENSRNOG00000014766	Galt	GALT	Galt	P07902				2							4		4			1	1																		2	4	2	4	3		4
ENSMUSG00000020150	ENSG00000130005	ENSRNOG00000024577	Gamt	GAMT	Gamt	Q14353	4	5	5	3		5	4	4	5	4	4	5	5	5	4	3	5	4	5	4	5	3	5	4	5	5	5	4		4	4	4		3	3.5	3	5	5	4	4	3		5
ENSMUSG00000071650	ENSG00000089597	ENSRNOG00000019724	Ganab	GANAB	Ganab	Q14697	5	5	5	4	5	5	5	5	5	5	5	5	5	5	5	5	5	5	5	5	5	5	5	5	5	5	5	5	4	5	5	4.5	5	5	5	5	5	5	5	5	5		5
ENSMUSG00000062646	ENSG00000214013	ENSRNOG00000024563	Ganc	GANC	Ganc	Q8TET4	2	2	2	2		2	2	2	2		2	2	2	2	2	2	2	2	2	2	3	3	3	2	2	2	3	3		3	2	2		1	3	2	4	3	2	4	3		2
ENSMUSG00000047261	ENSG00000172020	ENSRNOG00000001528	Gap43	GAP43	Gap43	P17677	3	4	3	5		4	4	4	4	5	4	2	3	3	2	1	3	3	3	5	5	5	2	3	5	2	2	3		3	3	3.5		5	4	3.5			4
ENSMUSG00000061099	ENSG00000105679	ENSRNOG00000021009	Gapdhs	GAPDHS	Gapdhs	O14556		1					2		2	2			2	2						2					2	5		1			2					3		1					3
ENSMUSG00000026867	ENSG00000165219	ENSRNOG00000017925	Gapvd1	GAPVD1	Gapvd1	Q14C86	4	4	2	2		3	4	4	4	4	3	4	2	4	4	1	3	5	4	5	4	4	4	4	4	4	4	4		3	4	4		3.5	2.5	3		2	2	3	3		4
ENSMUSG00000028010	ENSG00000109534	ENSRNOG00000061146	Gar1	GAR1	Gar1	Q9NY12	4	4	4	1		4	5	5	5	5	3	4	2	5	5	1	3	4	5	5	5	5	5	5	5	5	5	5		5	5	5	2	1		4		3	5		2
ENSMUSG00000029777	ENSG00000106105	ENSRNOG00000011052	Gars	GARS1	Gars1	P41250	5	5	5	4	2	4	5	5	5	5	4	5	4	5	5	3	4	5	5	5	5	5	5	5	5	5	5	5	2	5	5	5	3	5	4	5	4	3	4	5	5		5
ENSMUSG00000030498	ENSG00000148935	ENSRNOG00000016717	Gas2	GAS2	Gas2	O43903	4	2	3	2		2	2	3	2	2	1	2	5	2	2	3	4	2		4	2	2	3	2	2	3		2		2	2	3					5	4
ENSMUSG00000034201	ENSG00000185340	ENSRNOG00000009040	Gas2l1	GAS2L1	Gas2l1	Q99501	2	2		3		2	2	2	2	3	2	2	4	2	2	2	2	2	2	2	2	2	2	2	2	3		1			2			2		2		2					3
ENSMUSG00000028085	ENSG00000059691	ENSRNOG00000037655	Gatb	GATB	Gatb	O75879	2	3	2	2		3	4	3	3	3	3	4	4	3	3	3	3	3	3	4	3	3	2	3	3	2	4	3		3	3	2		3		4	2	3.5			2
ENSMUSG00000051007	ENSG00000177225	ENSRNOG00000046382	Gatd1	GATD1	Gatd1	Q8NB37	5	5	4	3		3	5	5	5	5	4	5	5	5	5	2	4	5	5	5	4	5	5	5	5	5	5	5		4	5	5		5	3.5	3	5	3	3	4	5		4
ENSMUSG00000027199	ENSG00000171766	ENSRNOG00000000168	Gatm	GATM	Gatm	P50440	5	4	5	3		3	5	4	4	5	5	5	5	4	5	2	5	5	4	4	5	5	4	5	5	5	5	5		4	4	1.5		3		2	5	4		5	5		5
ENSMUSG00000028467	ENSG00000070610	ENSRNOG00000016364	Gba2	GBA2	Gba2	Q9HCG7	3	2	2	1		2	4	4	2	3	2	3	3	3	2	2	2	3	2	3	3	4	3	4	3	3	3	2		2	3	2		3	3	2	2	3			3		4
ENSMUSG00000022707	ENSG00000114480	ENSRNOG00000051232	Gbe1	GBE1	Gbe1	Q04446	5	5	4	2	5	4	5	5	5	5	5	5	5	5	5	4	3	5	5	5	5	5	5	5	5	5	5	5	4	5	5	3	3	3	3.5	5	4	5	4	4	4		4
ENSMUSG00000025224	ENSG00000107862	ENSRNOG00000026048	Gbf1	GBF1	Gbf1	Q92538	4	4	4	1		2	4	4	4	4	3	4	2	4	4	2	2	4	4	4	5	4	4	4	4	4	4	4		4	4	4		2	3	3	3	4	2	4	3		4
ENSMUSG00000035540	ENSG00000145321	ENSRNOG00000003119	Gc	GC	Gc	P02774	5	5	5	2	3	5	5	5	5	5	5	5	4	2	5	5	3	5	5	5	5	5	5	5	5	5	5	5	2	5	2	5	1.5	2	3	5	5	5	5	4	4		5
ENSMUSG00000026893	ENSG00000115271	ENSRNOG00000007359	Gca	GCA	Gca	P28676	5	5	5	2	3	4	5	5	5	5	4	4	3	5	5	4	1	5	5	5	5	5	5	5	5	5	5	5		5	4	5		3		3	3	3		4	2		5
ENSMUSG00000029708	ENSG00000179562	ENSRNOG00000007792	Gcc1	GCC1	Gcc1	Q96CN9	3	4	4	2		2	4	3	4	4	2	4	4	4	3	4	4	5	4	4	4	4	4	3	3	4	4	4		4	4	3		1	2	2	2	2	2	2	2		3
ENSMUSG00000038039	ENSG00000135968	ENSRNOG00000000823	Gcc2	GCC2	Gcc2	Q8IWJ2	4	4	4	2		2	4	3	4	4	2	3	4	4	3	3	4	4	4	4	5	4	3	3	4	4	3	4		4	3	4		2	3.5	2	3	2	2	3	2		3
ENSMUSG00000003809	ENSG00000105607	ENSRNOG00000003307	Gcdh	GCDH	Gcdh	Q92947	5	5	5	2	3	4	5	4	4	4	5	5	5	4	5	3	1	4	4	5	5	4	4	5	5	4	5	5		4	4	4		3		5	5	5	4	5	4		3
ENSMUSG00000037580	ENSG00000131979	ENSRNOG00000011039	Gch1	GCH1	Gch1	P30793		3	4	3		2	3	4	2	2		3	4	3	3	2	2		3	2		3	2		3	3		3		4	2	3		1				4			3
ENSMUSG00000046814	ENSG00000137880	ENSRNOG00000012290	Gchfr	GCHFR	Gchfr	P30047	5	4	5	1		4	5	4	5	5	4	5	5	5	5	4	1	4	4	5	4	5	4	4	4	3	4	4		4	4	4		3			4	5	3
ENSMUSG00000041798	ENSG00000106633	ENSRNOG00000061527	Gck	GCK	Gck	P35557		1	3	2		2	4		2	3	3	2	5	2	2	2	4	3		2	3	3		2		2	2	2							3			4
[truncated: 3,853 more rows]
[truncated: 9 more columns]
