# Supplementary material for: Integrated view and comparative analysis of baseline protein expression in mouse and rat tissues
Source: PLoS Comput Biol. 2022 Jun 17;18(6):e1010174. doi: 10.1371/journal.pcbi.1010174 (PMC9246241; doi:10.1371/journal.pcbi.1010174)
Supplement: S9 File — (XLSX) [file pcbi.1010174.s009.xlsx]

## Sheet: UMAP_Coords
	V1	V2
PXD000547.Sample1.CorpusCallosum	-3.30936	-4.96486
PXD000547.Sample2.CorpusCallosum	-3.24195	-4.90518
PXD000548.Sample1.AnteriorTemporalLobe	-4.39735	-5.7509
PXD000548.Sample2.AnteriorTemporalLobe	-4.37983	-5.66085
PXD001608.Sample1.Colon	-5.35514	0.242237
PXD001608.Sample10.Colon	-5.38217	0.152392
PXD001608.Sample2.Colon	-5.38302	0.193737
PXD001608.Sample3.Colon	-5.30641	0.126812
PXD001608.Sample4.Colon	-5.36025	0.194708
PXD001608.Sample5.Colon	-5.32914	0.148152
PXD001608.Sample6.Colon	-5.35812	0.231495
PXD001608.Sample7.Colon	-5.36658	0.204534
PXD001608.Sample8.Colon	-5.33222	0.245975
PXD001608.Sample9.Colon	-5.38321	0.242334
PXD002029.Sample1.Colon	2.97113	-1.22886
PXD002029.Sample2.Colon	2.96541	-1.20522
PXD002029.Sample3.Colon	2.99813	-1.24467
PXD002029.Sample4.Colon	2.99212	-1.2286
PXD002029.Sample5.Colon	2.92824	-1.26585
PXD002029.Sample6.Colon	3.02392	-1.18149
PXD002029.Sample7.Colon	2.95458	-1.2289
PXD002029.Sample8.Colon	2.95302	-1.19255
PXD004143.Sample1.DorsoLateralPreFrontalCortex	1.65312	7.36097
PXD004143.Sample2.DorsoLateralPreFrontalCortex	1.68399	7.39347
PXD004143.Sample3.DorsoLateralPreFrontalCortex	1.75251	7.44833
PXD004143.Sample4.DorsoLateralPreFrontalCortex	1.67772	7.37916
PXD004332.Sample1.PinealGland	4.16721	8.82987
PXD004332.Sample2.PinealGland	3.95005	8.88304
PXD004332.Sample3.PinealGland	4.07957	8.93436
PXD005819.Sample1.AnteriorPitutaryGland	-5.00998	-2.41963
PXD005819.Sample2.AnteriorPitutaryGland	-4.96751	-2.47668
PXD006233.Sample1.MiddleTemporalLobe	4.28037	8.89436
PXD006233.Sample2.MiddleTemporalLobe	4.25452	8.9255
PXD006233.Sample3.MiddleTemporalLobe	4.23847	8.99876
PXD006233.Sample4.MiddleTemporalLobe	-4.28356	-6.57113
PXD006233.Sample5.MiddleTemporalLobe	4.6893	9.2112
PXD006233.Sample6.MiddleTemporalLobe	4.58753	9.11119
PXD006675.Sample1.Aorta	-5.13749	3.14499
PXD006675.Sample2.Aorta	-5.1705	3.1213
PXD006675.Sample3.Aorta	-5.22257	3.07742
PXD006675.Sample1.AorticValve	-5.56129	2.87509
PXD006675.Sample2.AorticValve	-5.69013	2.92651
PXD006675.Sample3.AorticValve	-5.57517	2.83033
PXD006675.Sample1.AtrialSeptum	-4.04092	3.18239
PXD006675.Sample2.AtrialSeptum	-4.0936	3.20902
PXD006675.Sample3.AtrialSeptum	-4.20203	3.17914
PXD006675.Sample1.InferiorVenaCava	-5.21155	3.112
PXD006675.Sample2.InferiorVenaCava	-5.08366	3.16604
PXD006675.Sample3.InferiorVenaCava	-4.91949	3.30176
PXD006675.Sample1.LeftAtrium	-4.31762	3.20659
PXD006675.Sample2.LeftAtrium	-4.29236	3.19248
PXD006675.Sample3.LeftAtrium	-4.2283	3.19057
PXD006675.Sample1.LeftVentricle	-3.99608	3.23097
PXD006675.Sample2.LeftVentricle	-3.96348	3.2764
PXD006675.Sample3.LeftVentricle	-3.89954	3.26132
PXD006675.Sample1.MitralValve	-5.60637	2.88004
PXD006675.Sample2.MitralValve	-5.67759	2.88571
PXD006675.Sample3.MitralValve	-5.70805	2.91046
PXD006675.Sample1.PulmonaryArtery	-5.09195	3.16995
PXD006675.Sample2.PulmonaryArtery	-5.11515	3.12395
PXD006675.Sample3.PulmonaryArtery	-5.16699	3.09972
PXD006675.Sample1.PulmonaryValve	-5.61961	2.99324
PXD006675.Sample2.PulmonaryValve	-5.54911	2.96151
PXD006675.Sample3.PulmonaryValve	-5.51352	2.94343
PXD006675.Sample1.PulmonaryVein	-4.41605	3.23243
PXD006675.Sample2.PulmonaryVein	-4.48026	3.19954
PXD006675.Sample3.PulmonaryVein	-5.50749	2.98706
PXD006675.Sample1.RightAtrium	-4.30276	3.22772
PXD006675.Sample2.RightAtrium	-4.32336	3.29176
PXD006675.Sample3.RightAtrium	-4.34619	3.23831
PXD006675.Sample1.RightVentricle	-4.01242	3.19367
PXD006675.Sample2.RightVentricle	-4.04426	3.1974
PXD006675.Sample3.RightVentricle	-3.95926	3.23591
PXD006675.Sample1.TricuspidValve	-5.71389	2.85979
PXD006675.Sample2.TricuspidValve	-5.68386	2.91187
PXD006675.Sample3.TricuspidValve	-5.52484	2.97834
PXD006675.Sample1.VentricularSeptum	-3.89948	3.32996
PXD006675.Sample2.VentricularSeptum	-3.86351	3.26539
PXD006675.Sample3.VentricularSeptum	-3.94681	3.24141
PXD008722.Sample1.LeftAtrium	-9.05905	-7.16658
PXD008722.Sample2.LeftAtrium	-9.24015	-7.34926
PXD008722.Sample3.LeftAtrium	-9.07948	-7.19458
PXD008722.Sample4.LeftAtrium	-9.10644	-7.21594
PXD008722.Sample5.LeftAtrium	-9.1453	-7.25782
PXD008722.Sample6.LeftAtrium	-9.2511	-7.35808
PXD008722.Sample7.LeftAtrium	-9.1112	-7.21991
PXD008722.Sample1.LeftVentricle	-9.21248	-7.33593
PXD008722.Sample2.LeftVentricle	-9.30059	-7.42377
PXD008722.Sample3.LeftVentricle	-9.2206	-7.42272
PXD008722.Sample4.LeftVentricle	-9.2891	-7.4191
PXD008722.Sample5.LeftVentricle	-9.2006	-7.31854
PXD008722.Sample6.LeftVentricle	-9.202	-7.3222
PXD008722.Sample7.LeftVentricle	-9.24997	-7.36889
PXD008722.Sample1.RightAtrium	-9.11806	-7.2147
PXD008722.Sample2.RightAtrium	-4.00864	2.77825
PXD008722.Sample3.RightAtrium	-8.99822	-7.09897
PXD008722.Sample4.RightAtrium	-9.07973	-7.18482
PXD008722.Sample5.RightAtrium	-9.01654	-7.12524
PXD008722.Sample6.RightAtrium	-9.08587	-7.19601
PXD008722.Sample7.RightAtrium	-9.10446	-7.21059
PXD008934.Sample1.LeftVentricle	-9.0228	-1.65087
PXD008934.Sample2.LeftVentricle	-9.02251	-1.61698
PXD008934.Sample3.LeftVentricle	-9.04981	-1.67938
PXD008934.Sample4.LeftVentricle	-9.00723	-1.63633
PXD008934.Sample5.LeftVentricle	-9.0136	-1.63998
PXD008934.Sample6.LeftVentricle	-9.02951	-1.65739
PXD008934.Sample7.LeftVentricle	-9.05766	-1.68413
PXD010154.Sample1.AdiposeTissue	0.0555123	0.0755774
PXD010154.AdrenalGland	0.0233462	0.29419
PXD010154.Sample1.BoneMarrow	-0.206855	0.396846
PXD010154.Sample1.PitutaryHypophysis	0.0224386	0.398683
PXD010154.Sample1.Brain	0.0077214	0.237548
PXD010154.Sample1.Colon	0.0631772	0.20018
PXD010154.Sample1.Duodenum	0.0663515	0.036387
PXD010154.Sample1.Esophagus	-0.0181576	0.14457
PXD010154.Sample1.FallopianTubeOviduct	-0.127806	0.127281
PXD010154.Sample1.GallBladder	-0.124385	0.192483
PXD010154.Sample1.Heart	0.0468372	0.275475
PXD010154.Sample1.Kidney	-0.104867	0.361023
PXD010154.Sample1.Liver	0.0244785	0.163215
PXD010154.Sample1.Lung	-0.177392	-0.0027857
PXD010154.Sample1.LymphNode	-0.186343	0.319816
PXD010154.Sample1.Ovary	-0.178047	0.336891
PXD010154.Sample1.Pancreas	-0.278168	0.43428
PXD010154.Sample1.Placenta	-0.0433096	0.08152
PXD010154.Sample1.Prostate	0.0468526	0.0116488
PXD010154.Sample1.Rectum	0.0435453	0.0848464
PXD010154.Sample1.SalivaryGland	-0.08826	0.200673
PXD010154.Sample1.SmallIntestine	-0.0301398	-0.107901
PXD010154.Sample1.SmoothMuscle	-0.150279	0.287042
PXD010154.Sample1.Spleen	-0.314896	0.236037
PXD010154.Sample1.Stomach	0.0862018	0.214907
PXD010154.Sample1.Testis	0.132578	0.174111
PXD010154.Sample1.Thyroid	-0.080892	0.486289
PXD010154.Sample1.Tonsil	-0.232935	0.210317
PXD010154.Sample2.Tonsil	-0.142954	0.548442
PXD010154.Sample3.Tonsil	-0.0962676	0.0287461
PXD010154.Sample4.Tonsil	-0.262364	0.394772
PXD010154.Sample5.Tonsil	-0.243219	0.40837
PXD010154.Sample6.Tonsil	-0.297103	0.24362
PXD010154.Sample7.Tonsil	-0.0122844	-0.00310108
PXD010154.Sample1.UrinaryBladder	-0.113449	0.186014
PXD010154.Sample1.UterineEndometrium	-0.131388	0.202862
PXD010154.Sample1.VermiformAppendix	-0.0509306	0.123098
PXD010271.Sample1.SubstantiaNigra	7.23152	-0.0431111
PXD010271.Sample2.SubstantiaNigra	7.21518	-0.0243248
PXD010271.Sample3.SubstantiaNigra	7.27033	-0.0791276
PXD010271.Sample4.SubstantiaNigra	7.22247	-0.0332365
PXD010271.Sample5.SubstantiaNigra	7.16588	0.0181151
PXD010271.Sample6.SubstantiaNigra	7.2073	-0.0165447
PXD010271.Sample7.SubstantiaNigra	7.23017	-0.0407681
PXD010271.Sample8.SubstantiaNigra	7.38904	-0.183634
PXD010271.Sample9.SubstantiaNigra	7.29943	-0.0871563
PXD010271.Sample10.SubstantiaNigra	7.3076	-0.102489
PXD010271.Sample1.Liver	-6.29004	5.84317
PXD010271.Sample2.Liver	-6.26781	5.81991
PXD010271.Sample3.Liver	-6.25746	5.81038
PXD010271.Sample4.Liver	-6.29091	5.8449
PXD010271.Sample5.Liver	-6.2378	5.7844
PXD010271.Sample6.Liver	-6.29502	5.84809
PXD010271.Sample7.Liver	-6.25274	5.80661
PXD010271.Sample8.Liver	-6.28754	5.84093
PXD010271.Sample9.Liver	-6.29256	5.84051
PXD010271.Sample10.Liver	-6.31553	5.86628
PXD010271.Sample1.Ovary	-5.06777	-0.786105
PXD010271.Sample2.Ovary	-5.11243	-0.714088
PXD010271.Sample3.Ovary	-8.98006	-1.61847
PXD010271.Sample4.Ovary	-5.04415	-0.813495
PXD010271.Sample5.Ovary	-5.06138	-0.673801
PXD010271.Sample6.Ovary	-5.19082	-0.314574
PXD010271.Sample7.Ovary	-5.12584	-0.51348
PXD010271.Sample8.Ovary	-5.09561	-0.70322
PXD010271.Sample9.Ovary	-5.18329	-0.295377
PXD010271.Sample10.Ovary	-5.10467	-0.56427
PXD010271.Sample11.Ovary	-5.2248	-0.168974
PXD010271.Sample12.Ovary	-5.08327	-0.757503
PXD010271.Sample13.Ovary	-5.11545	-0.615487
PXD010271.Sample14.Ovary	-4.99429	-0.848325
PXD010271.Sample15.Ovary	-5.08969	-0.780631
PXD010271.Sample1.Pancreas	-5.24435	-2.0773
PXD010271.Sample2.Pancreas	-5.24953	-2.09831
PXD010271.Sample3.Pancreas	-5.28833	-2.03285
PXD010271.Sample4.Pancreas	-5.30394	-2.02079
PXD010271.Sample5.Pancreas	-5.28611	-2.09944
PXD010271.Sample6.Pancreas	-5.2136	-2.09998
PXD010271.Sample7.Pancreas	-5.18307	-2.18104
PXD010271.Sample8.Pancreas	-5.16524	-2.24474
PXD010271.Sample9.Pancreas	-5.16463	-2.25722
PXD010271.Sample10.Pancreas	-5.16131	-2.17844
PXD010271.Sample11.Pancreas	-5.25025	-2.22787
PXD010271.Sample12.Pancreas	-5.22988	-2.25486
PXD010271.Sample13.Pancreas	-5.24064	-1.9581
PXD010271.Sample14.Pancreas	-5.2033	-2.039
PXD010271.Sample15.Pancreas	-5.25751	-1.96774
PXD010271.Sample16.Pancreas	-5.26886	-1.96989
PXD012131.Sample1.Amygdala	1.7383	7.44001
PXD012131.Sample1.CaudateNucleus	1.84642	7.54378
PXD012131.Sample1.Cerebellum	1.73777	7.44379
PXD012131.Sample1.EntorhinalCortex	1.76463	7.46818
PXD012131.Sample2.EntorhinalCortex	2.38284	7.83466
PXD012131.Sample3.EntorhinalCortex	2.37102	7.81973
PXD012131.Sample4.EntorhinalCortex	2.43477	7.86559
PXD012131.Sample1.FrontalGyrus	1.74371	7.44858
PXD012131.Sample1.InferiorParietalLobule	1.76619	7.47336
PXD012131.Sample2.NeoCortex	2.44917	7.86112
PXD012131.Sample3.NeoCortex	2.50058	7.89952
PXD012131.Sample4.NeoCortex	2.54716	7.9548
PXD012131.Sample1.SuperiorTemporalGyrus	1.74748	7.45336
PXD012131.Sample1.Thalamus	1.75473	7.45926
PXD012131.Sample1.VisualCortex	1.77363	7.48558
PXD012755.Sample1.CerebellarHemisphericCortex	18.5445	-2.8177
PXD012755.Sample2.CerebellarHemisphericCortex	18.5148	-2.78791
PXD012755.Sample3.CerebellarHemisphericCortex	18.5657	-2.83877
PXD012755.Sample4.CerebellarHemisphericCortex	18.5107	-2.78372
PXD012755.Sample5.CerebellarHemisphericCortex	18.4228	-2.69585
PXD012755.Sample6.CerebellarHemisphericCortex	18.502	-2.77501
PXD012755.Sample7.CerebellarHemisphericCortex	18.4628	-2.73579
PXD012755.Sample8.CerebellarHemisphericCortex	18.4983	-2.77129
PXD012755.Sample9.CerebellarHemisphericCortex	18.5007	-2.77372
PXD012755.Sample1.OccipitalCortex	18.6184	-2.89176
PXD012755.Sample2.OccipitalCortex	18.5667	-2.83994
PXD012755.Sample3.OccipitalCortex	18.5869	-2.8605
PXD012755.Sample4.OccipitalCortex	18.612	-2.88523
PXD012755.Sample5.OccipitalCortex	18.598	-2.87115
PXD012755.Sample6.OccipitalCortex	18.5937	-2.8669
PXD015079.Sample1.PreFrontalCortex	-2.75309	-4.89598
PXD015079.Sample2.PreFrontalCortex	-2.70806	-4.90245
PXD015079.Sample3.PreFrontalCortex	-2.73789	-4.8991
PXD015079.Sample1.VermiformAppendix	-2.96544	-4.65477
PXD015079.Sample2.VermiformAppendix	-2.94735	-4.5991
PXD015079.Sample3.VermiformAppendix	-2.95611	-4.66129
PXD020187.Sample1.UmblicalArtery	-2.64715	-3.6244
PXD020187.Sample2.UmblicalArtery	-2.52587	-3.50681
PXD020187.Sample3.UmblicalArtery	-2.59681	-3.57984
PXD020187.Sample4.UmblicalArtery	-2.56445	-3.54771
PXD020187.Sample5.UmblicalArtery	-2.5981	-3.57635
PXD020187.Sample6.UmblicalArtery	-2.74303	-3.75641
PXD020187.Sample7.UmblicalArtery	-2.71933	-3.73919
PXD020187.Sample8.UmblicalArtery	-2.72806	-3.75122
PXD020187.Sample9.UmblicalArtery	-2.71559	-3.7329
PXD020187.Sample10.UmblicalArtery	-2.78204	-3.75052
syn21443008.Sample1.DorsoLateralPreFrontalCortex	7.65683	3.82711
syn21443008.Sample10.DorsoLateralPreFrontalCortex	4.5562	4.35487
syn21443008.Sample11.DorsoLateralPreFrontalCortex	4.70865	4.16754
syn21443008.Sample12.DorsoLateralPreFrontalCortex	4.59911	4.22469
syn21443008.Sample13.DorsoLateralPreFrontalCortex	4.86201	4.09771
syn21443008.Sample14.DorsoLateralPreFrontalCortex	4.76865	4.05117
syn21443008.Sample15.DorsoLateralPreFrontalCortex	7.59835	3.84845
syn21443008.Sample16.DorsoLateralPreFrontalCortex	4.70943	3.831
syn21443008.Sample17.DorsoLateralPreFrontalCortex	4.61715	3.96724
syn21443008.Sample18.DorsoLateralPreFrontalCortex	4.81551	4.10727
syn21443008.Sample19.DorsoLateralPreFrontalCortex	4.73603	3.86785
syn21443008.Sample2.DorsoLateralPreFrontalCortex	7.69323	3.83591
syn21443008.Sample20.DorsoLateralPreFrontalCortex	4.73559	3.89716
syn21443008.Sample21.DorsoLateralPreFrontalCortex	4.8639	3.8111
syn21443008.Sample22.DorsoLateralPreFrontalCortex	4.54898	4.48331
syn21443008.Sample23.DorsoLateralPreFrontalCortex	4.57001	4.47658
syn21443008.Sample24.DorsoLateralPreFrontalCortex	4.43054	3.86421
syn21443008.Sample25.DorsoLateralPreFrontalCortex	-4.49781	-5.77542
syn21443008.Sample26.DorsoLateralPreFrontalCortex	4.51831	3.89868
syn21443008.Sample27.DorsoLateralPreFrontalCortex	4.59743	4.47299
syn21443008.Sample28.DorsoLateralPreFrontalCortex	4.59053	4.49948
syn21443008.Sample29.DorsoLateralPreFrontalCortex	4.57754	4.50243
syn21443008.Sample3.DorsoLateralPreFrontalCortex	7.75031	3.83768
syn21443008.Sample30.DorsoLateralPreFrontalCortex	4.59298	4.42928
syn21443008.Sample31.DorsoLateralPreFrontalCortex	4.54774	4.55049
syn21443008.Sample32.DorsoLateralPreFrontalCortex	4.75774	3.86864
syn21443008.Sample33.DorsoLateralPreFrontalCortex	4.82931	3.84258
syn21443008.Sample34.DorsoLateralPreFrontalCortex	4.6859	3.89126
syn21443008.Sample35.DorsoLateralPreFrontalCortex	4.81025	3.92018
syn21443008.Sample36.DorsoLateralPreFrontalCortex	4.63469	4.08482
syn21443008.Sample37.DorsoLateralPreFrontalCortex	4.85247	3.94484
syn21443008.Sample38.DorsoLateralPreFrontalCortex	4.80557	3.8787
syn21443008.Sample39.DorsoLateralPreFrontalCortex	4.78319	3.97029
syn21443008.Sample4.DorsoLateralPreFrontalCortex	7.67341	3.84745
syn21443008.Sample40.DorsoLateralPreFrontalCortex	4.81907	3.98293
syn21443008.Sample41.DorsoLateralPreFrontalCortex	4.87083	3.98975
syn21443008.Sample42.DorsoLateralPreFrontalCortex	4.92743	4.05514
syn21443008.Sample43.DorsoLateralPreFrontalCortex	4.54075	4.00459
syn21443008.Sample44.DorsoLateralPreFrontalCortex	4.45281	3.99903
syn21443008.Sample45.DorsoLateralPreFrontalCortex	4.35778	3.86029
syn21443008.Sample46.DorsoLateralPreFrontalCortex	4.37954	3.89596
syn21443008.Sample47.DorsoLateralPreFrontalCortex	4.57819	3.92357
syn21443008.Sample48.DorsoLateralPreFrontalCortex	7.66056	3.84276
syn21443008.Sample49.DorsoLateralPreFrontalCortex	7.68346	3.8845
syn21443008.Sample7.DorsoLateralPreFrontalCortex	5.01917	4.22221
syn21443008.Sample8.DorsoLateralPreFrontalCortex	5.17595	4.17935
syn21443008.Sample9.DorsoLateralPreFrontalCortex	5.46449	4.03767
syn21444980.Sample1.DorsoLateralPreFrontalCortex	-3.30075	-8.82359
syn21444980.Sample10.DorsoLateralPreFrontalCortex	-4.6191	-5.95989
syn21444980.Sample11.DorsoLateralPreFrontalCortex	-4.46886	-5.86679
syn21444980.Sample12.DorsoLateralPreFrontalCortex	-2.28624	-9.80426
syn21444980.Sample13.DorsoLateralPreFrontalCortex	-4.3979	-6.42618
syn21444980.Sample14.DorsoLateralPreFrontalCortex	-2.33537	-9.76176
syn21444980.Sample15.DorsoLateralPreFrontalCortex	-2.3862	-9.78759
syn21444980.Sample16.DorsoLateralPreFrontalCortex	-4.55913	-5.96008
syn21444980.Sample17.DorsoLateralPreFrontalCortex	-4.67795	-6.06351
syn21444980.Sample18.DorsoLateralPreFrontalCortex	-2.90607	-8.98448
syn21444980.Sample19.DorsoLateralPreFrontalCortex	-2.95642	-8.97403
syn21444980.Sample2.DorsoLateralPreFrontalCortex	-4.39729	-6.19242
syn21444980.Sample20.DorsoLateralPreFrontalCortex	-4.38041	-6.42649
syn21444980.Sample21.DorsoLateralPreFrontalCortex	-4.51645	-6.06128
syn21444980.Sample22.DorsoLateralPreFrontalCortex	-4.38203	-6.43653
syn21444980.Sample23.DorsoLateralPreFrontalCortex	-2.82792	-9.03309
syn21444980.Sample24.DorsoLateralPreFrontalCortex	-2.50142	-9.81762
syn21444980.Sample25.DorsoLateralPreFrontalCortex	-2.45476	-9.90166
syn21444980.Sample26.DorsoLateralPreFrontalCortex	-4.52161	-6.01108
syn21444980.Sample27.DorsoLateralPreFrontalCortex	-2.78971	-9.80772
syn21444980.Sample28.DorsoLateralPreFrontalCortex	-4.39766	-6.25285
syn21444980.Sample29.DorsoLateralPreFrontalCortex	-2.92284	-9.17709
syn21444980.Sample3.DorsoLateralPreFrontalCortex	-2.81925	-9.25837
syn21444980.Sample30.DorsoLateralPreFrontalCortex	-2.41907	-9.85039
syn21444980.Sample31.DorsoLateralPreFrontalCortex	-2.30272	-9.68017
syn21444980.Sample32.DorsoLateralPreFrontalCortex	-3.03073	-9.17125
syn21444980.Sample33.DorsoLateralPreFrontalCortex	-4.46264	-6.11185
syn21444980.Sample34.DorsoLateralPreFrontalCortex	-3.08019	-8.89828
syn21444980.Sample35.DorsoLateralPreFrontalCortex	-4.53583	-6.14404
syn21444980.Sample36.DorsoLateralPreFrontalCortex	-3.18753	-8.87843
syn21444980.Sample37.DorsoLateralPreFrontalCortex	-2.62626	-9.94793
syn21444980.Sample38.DorsoLateralPreFrontalCortex	-4.5436	-5.73552
syn21444980.Sample39.DorsoLateralPreFrontalCortex	-2.73125	-9.88922
syn21444980.Sample4.DorsoLateralPreFrontalCortex	-2.80724	-9.31993
syn21444980.Sample40.DorsoLateralPreFrontalCortex	-3.07365	-9.39725
syn21444980.Sample41.DorsoLateralPreFrontalCortex	-2.92731	-9.21085
syn21444980.Sample42.DorsoLateralPreFrontalCortex	-3.2126	-8.88361
syn21444980.Sample43.DorsoLateralPreFrontalCortex	-2.3946	-9.83238
syn21444980.Sample44.DorsoLateralPreFrontalCortex	-2.48378	-9.94398
syn21444980.Sample45.DorsoLateralPreFrontalCortex	-3.3017	-8.7819
syn21444980.Sample46.DorsoLateralPreFrontalCortex	-3.1722	-8.86489
syn21444980.Sample47.DorsoLateralPreFrontalCortex	-2.58744	-10.0234
syn21444980.Sample48.DorsoLateralPreFrontalCortex	-3.16074	-8.83647
syn21444980.Sample49.DorsoLateralPreFrontalCortex	-3.30247	-8.69485
syn21444980.Sample5.DorsoLateralPreFrontalCortex	-2.31054	-9.69557
syn21444980.Sample50.DorsoLateralPreFrontalCortex	-4.41982	-6.39857
syn21444980.Sample51.DorsoLateralPreFrontalCortex	-2.57257	-9.44133
syn21444980.Sample52.DorsoLateralPreFrontalCortex	-4.40324	-5.91839
syn21444980.Sample53.DorsoLateralPreFrontalCortex	-4.46429	-5.77867
syn21444980.Sample54.DorsoLateralPreFrontalCortex	-4.59506	-5.85403
syn21444980.Sample55.DorsoLateralPreFrontalCortex	-2.2572	-9.67438
syn21444980.Sample56.DorsoLateralPreFrontalCortex	-3.0725	-9.3478
syn21444980.Sample57.DorsoLateralPreFrontalCortex	-2.88169	-9.0773
syn21444980.Sample58.DorsoLateralPreFrontalCortex	-4.71908	-5.97967
syn21444980.Sample59.DorsoLateralPreFrontalCortex	-3.12958	-8.77922
syn21444980.Sample6.DorsoLateralPreFrontalCortex	-2.2825	-9.60526
syn21444980.Sample60.DorsoLateralPreFrontalCortex	-4.45869	-6.37421
syn21444980.Sample61.DorsoLateralPreFrontalCortex	-3.31451	-8.71619
syn21444980.Sample62.DorsoLateralPreFrontalCortex	-2.71575	-9.86421
syn21444980.Sample63.DorsoLateralPreFrontalCortex	-2.47808	-9.84389
syn21444980.Sample64.DorsoLateralPreFrontalCortex	-4.57453	-5.86461
syn21444980.Sample65.DorsoLateralPreFrontalCortex	-4.40398	-6.41422
syn21444980.Sample66.DorsoLateralPreFrontalCortex	-2.95836	-9.30606
syn21444980.Sample67.DorsoLateralPreFrontalCortex	-3.25705	-8.78083
syn21444980.Sample68.DorsoLateralPreFrontalCortex	-4.31307	-6.51912
syn21444980.Sample69.DorsoLateralPreFrontalCortex	-2.54274	-10.0397
syn21444980.Sample7.DorsoLateralPreFrontalCortex	-2.58406	-9.7538
syn21444980.Sample70.DorsoLateralPreFrontalCortex	-2.6436	-9.87738
syn21444980.Sample71.DorsoLateralPreFrontalCortex	-4.46449	-5.78755
syn21444980.Sample72.DorsoLateralPreFrontalCortex	-2.44925	-9.75484
syn21444980.Sample8.DorsoLateralPreFrontalCortex	-2.32	-9.70531
syn21444980.Sample9.DorsoLateralPreFrontalCortex	-2.86136	-9.33656
syn21444980.Sample73.DorsoLateralPreFrontalCortex	-4.52558	-6.00015
syn21444980.Sample74.DorsoLateralPreFrontalCortex	-2.28756	-9.81039
syn21444980.Sample75.DorsoLateralPreFrontalCortex	-3.00504	-9.3516
syn21444980.Sample76.DorsoLateralPreFrontalCortex	-2.83384	-8.96948
syn21444980.Sample77.DorsoLateralPreFrontalCortex	-2.50388	-10.0295
syn21444980.Sample78.DorsoLateralPreFrontalCortex	-4.51634	-5.85296
syn21444980.Sample79.DorsoLateralPreFrontalCortex	-2.69787	-9.77771
syn21444980.Sample80.DorsoLateralPreFrontalCortex	-4.64012	-6.02599
syn21444980.Sample81.DorsoLateralPreFrontalCortex	-2.61185	-9.88057
syn21444980.Sample82.DorsoLateralPreFrontalCortex	-2.81462	-8.96718
syn21444980.Sample83.DorsoLateralPreFrontalCortex	-4.58311	-5.82574
syn3606087.Sample1.DorsoLateralPreFrontalCortex	9.82143	-2.90908
syn3606087.Sample10.DorsoLateralPreFrontalCortex	9.74704	-2.8389
syn3606087.Sample11.DorsoLateralPreFrontalCortex	9.72053	-2.80778
syn3606087.Sample2.DorsoLateralPreFrontalCortex	9.81529	-2.91221
syn3606087.Sample3.DorsoLateralPreFrontalCortex	9.6831	-2.76367
syn3606087.Sample4.DorsoLateralPreFrontalCortex	9.76542	-2.8492
syn3606087.Sample5.DorsoLateralPreFrontalCortex	9.55276	-2.64
syn3606087.Sample6.DorsoLateralPreFrontalCortex	9.81793	-2.91641
syn3606087.Sample7.DorsoLateralPreFrontalCortex	9.70644	-2.8421
syn3606087.Sample8.DorsoLateralPreFrontalCortex	9.70349	-2.85587
syn3606087.Sample9.DorsoLateralPreFrontalCortex	9.90795	-3.0004
syn4624471.Sample1.Precuneus	9.51359	-2.59443
syn4624471.Sample10.Precuneus	9.73079	-2.82227
syn4624471.Sample11.Precuneus	9.60293	-2.63134
syn4624471.Sample12.Precuneus	9.55763	-2.63057
syn4624471.Sample13.Precuneus	9.47962	-2.57832
syn4624471.Sample2.Precuneus	9.72974	-2.8169
syn4624471.Sample3.Precuneus	9.6195	-2.70189
syn4624471.Sample4.Precuneus	9.60797	-2.72173
syn4624471.Sample5.Precuneus	9.57968	-2.69924
syn4624471.Sample6.Precuneus	9.59485	-2.67939
syn4624471.Sample7.Precuneus	9.55478	-2.63641
syn4624471.Sample8.Precuneus	9.63784	-2.70422
syn4624471.Sample9.Precuneus	9.49271	-2.76494
syn6038797.Sample1.FrontalPole	4.88425	9.05276
syn6038797.Sample2.FrontalPole	4.71912	9.07494
syn6038797.Sample3.FrontalPole	4.79687	8.78003
syn6038797.Sample4.FrontalPole	4.71749	8.65237
syn6038797.Sample5.FrontalPole	4.54366	8.62937
syn6038797.Sample6.FrontalPole	4.51232	8.66646
syn6038797.Sample7.FrontalPole	4.56524	8.65672
syn6038797.Sample8.FrontalPole	4.61272	8.8552
syn6038797.Sample9.FrontalPole	4.66823	8.68248
syn6038797.Sample10.FrontalPole	4.74273	9.28884
syn6038797.Sample11.FrontalPole	4.58993	8.84731
syn6038797.Sample12.FrontalPole	4.56436	8.65981
syn6038797.Sample13.FrontalPole	5.24705	10.2811
syn6038797.Sample14.FrontalPole	4.5933	8.63117
syn6038797.Sample15.FrontalPole	4.51843	8.77328
syn6038797.Sample16.FrontalPole	4.48385	8.78434
syn6038797.Sample17.FrontalPole	4.52561	8.61736
syn6038797.Sample18.FrontalPole	4.68574	8.85472
syn6038797.Sample19.FrontalPole	5.20742	10.2234
syn6038797.Sample20.FrontalPole	4.69745	8.71903
syn6038797.Sample21.FrontalPole	4.6496	8.98157
syn6038797.Sample22.FrontalPole	4.82191	9.08012
syn6038797.Sample23.FrontalPole	5.22131	10.2574
syn6038797.Sample24.FrontalPole	4.51761	8.50233
syn6038797.Sample25.FrontalPole	5.17902	10.2866
syn6038797.Sample26.FrontalPole	4.5083	9.02738
syn6038797.Sample27.FrontalPole	5.22016	10.2551
syn6038797.Sample28.FrontalPole	4.40817	8.91514
syn6038797.Sample29.FrontalPole	4.66861	8.77209
syn6038797.Sample30.FrontalPole	4.87574	8.88521
syn6038797.Sample31.FrontalPole	4.66436	9.25841
syn6038797.Sample32.FrontalPole	4.64689	8.85464
syn6038797.Sample33.FrontalPole	5.20412	10.2358
syn6038797.Sample34.FrontalPole	4.61791	8.73957
syn6038797.Sample35.FrontalPole	4.75697	9.29676
syn6038797.Sample36.FrontalPole	4.594	9.32984
syn6038797.Sample37.FrontalPole	4.65118	9.30755
syn6038797.Sample38.FrontalPole	4.42283	8.4594
syn6038797.Sample39.FrontalPole	4.46039	8.87951
syn6038797.Sample40.FrontalPole	4.70588	9.32863
syn6038797.Sample41.FrontalPole	4.52656	9.33858
syn6038797.Sample42.FrontalPole	5.25915	10.1861
syn6038797.Sample43.FrontalPole	4.99153	9.1103
syn6038797.Sample44.FrontalPole	5.17609	10.2072
syn6038797.Sample45.FrontalPole	4.61903	9.33304
syn6038797.Sample46.FrontalPole	4.67557	9.12415
syn6038797.Sample47.FrontalPole	4.88889	8.82988
syn6038797.Sample48.FrontalPole	4.70521	9.24249
syn6038797.Sample49.FrontalPole	4.69708	9.23696
syn6038797.Sample50.FrontalPole	4.70852	9.34461
syn6038797.Sample51.FrontalPole	4.87554	8.90804
syn6038797.Sample52.FrontalPole	4.92868	9.05795
syn6038797.Sample53.FrontalPole	4.93212	9.03061
syn6038852.Sample1.DorsoLateralPreFrontalCortex	10.3411	-3.40436
syn6038852.Sample10.DorsoLateralPreFrontalCortex	10.2847	-3.34749
syn6038852.Sample11.DorsoLateralPreFrontalCortex	10.2561	-3.32214
syn6038852.Sample2.DorsoLateralPreFrontalCortex	10.2895	-3.35164
syn6038852.Sample3.DorsoLateralPreFrontalCortex	10.3172	-3.37983
syn6038852.Sample4.DorsoLateralPreFrontalCortex	10.3187	-3.38059
syn6038852.Sample5.DorsoLateralPreFrontalCortex	10.2579	-3.33231
syn6038852.Sample6.DorsoLateralPreFrontalCortex	10.2798	-3.34393
syn6038852.Sample7.DorsoLateralPreFrontalCortex	10.2521	-3.31696
syn6038852.Sample8.DorsoLateralPreFrontalCortex	10.3382	-3.40519
syn6038852.Sample9.DorsoLateralPreFrontalCortex	10.2701	-3.33137
syn7204174.Sample1.DorsoLateralPreFrontalCortex	8.64646	4.31299
syn7204174.Sample10.DorsoLateralPreFrontalCortex	8.75025	4.28387
syn7204174.Sample11.DorsoLateralPreFrontalCortex	8.65659	4.17987
syn7204174.Sample12.DorsoLateralPreFrontalCortex	8.69325	4.1712
syn7204174.Sample13.DorsoLateralPreFrontalCortex	8.75002	4.18796
syn7204174.Sample14.DorsoLateralPreFrontalCortex	8.54711	4.19963
syn7204174.Sample15.DorsoLateralPreFrontalCortex	8.6661	4.21964
syn7204174.Sample16.DorsoLateralPreFrontalCortex	8.74341	4.2359
syn7204174.Sample17.DorsoLateralPreFrontalCortex	8.2781	4.3644
syn7204174.Sample18.DorsoLateralPreFrontalCortex	8.20819	4.26975
syn7204174.Sample19.DorsoLateralPreFrontalCortex	8.24985	4.36591
syn7204174.Sample2.DorsoLateralPreFrontalCortex	8.80379	4.26381
syn7204174.Sample20.DorsoLateralPreFrontalCortex	8.21654	4.33005
syn7204174.Sample21.DorsoLateralPreFrontalCortex	8.18701	4.39702
syn7204174.Sample22.DorsoLateralPreFrontalCortex	8.23564	4.36234
syn7204174.Sample23.DorsoLateralPreFrontalCortex	8.31541	4.35626
syn7204174.Sample24.DorsoLateralPreFrontalCortex	8.18817	4.39188
syn7204174.Sample25.DorsoLateralPreFrontalCortex	8.21234	4.41818
syn7204174.Sample26.DorsoLateralPreFrontalCortex	8.2464	4.38415
syn7204174.Sample3.DorsoLateralPreFrontalCortex	8.66399	4.23437
syn7204174.Sample4.DorsoLateralPreFrontalCortex	8.79009	4.29985
syn7204174.Sample5.DorsoLateralPreFrontalCortex	8.78128	4.29348
syn7204174.Sample6.DorsoLateralPreFrontalCortex	8.81753	4.33366
syn7204174.Sample7.DorsoLateralPreFrontalCortex	8.8051	4.31191
syn7204174.Sample8.DorsoLateralPreFrontalCortex	8.8574	4.3162
syn7204174.Sample9.DorsoLateralPreFrontalCortex	8.70663	4.21806
syn7431984.Sample1.TemporalCortex	8.22907	2.73131
syn7431984.Sample10.TemporalCortex	8.20174	2.57572
syn7431984.Sample11.TemporalCortex	4.35587	8.64649
syn7431984.Sample12.TemporalCortex	8.15781	2.64358
syn7431984.Sample13.TemporalCortex	7.98325	2.53041
syn7431984.Sample14.TemporalCortex	8.08793	2.62962
syn7431984.Sample15.TemporalCortex	8.14523	2.76893
syn7431984.Sample16.TemporalCortex	8.0443	2.79144
syn7431984.Sample17.TemporalCortex	8.13101	2.70695
syn7431984.Sample18.TemporalCortex	8.15468	2.79658
syn7431984.Sample19.TemporalCortex	8.2073	2.83072
syn7431984.Sample2.TemporalCortex	7.90719	2.57049
syn7431984.Sample20.TemporalCortex	8.01575	2.56166
syn7431984.Sample21.TemporalCortex	7.97081	2.31411
syn7431984.Sample22.TemporalCortex	7.88494	2.5741
syn7431984.Sample23.TemporalCortex	8.0891	2.73041
syn7431984.Sample24.TemporalCortex	7.95015	2.45581
syn7431984.Sample25.TemporalCortex	7.9026	2.46681
syn7431984.Sample26.TemporalCortex	7.9136	2.51999
syn7431984.Sample27.TemporalCortex	8.02411	2.74769
syn7431984.Sample28.TemporalCortex	7.95486	2.50456
syn7431984.Sample29.TemporalCortex	7.97589	2.45121
syn7431984.Sample3.TemporalCortex	8.13664	2.28108
syn7431984.Sample30.TemporalCortex	7.81545	2.54841
syn7431984.Sample31.TemporalCortex	7.95221	2.36223
syn7431984.Sample4.TemporalCortex	8.10557	2.39786
syn7431984.Sample5.TemporalCortex	8.18145	2.53138
syn7431984.Sample6.TemporalCortex	8.0762	2.58452
syn7431984.Sample7.TemporalCortex	8.28261	2.69289
syn7431984.Sample8.TemporalCortex	7.96791	2.36781
syn7431984.Sample9.TemporalCortex	8.1091	2.37927
PXD000288.Sample1.TricepsMuscles	-3.65187	3.1591
PXD000288.Sample2.TricepsMuscles	-3.64762	3.12188
PXD000288.Sample3.TricepsMuscles	-3.60786	3.12727
PXD000867.Sample1.Liver	-0.766387	0.669689
PXD000867.Sample2.Liver	-0.771173	0.672727
PXD000867.Sample3.Liver	-0.770228	0.666084
PXD000867.Sample4.Liver	-0.810902	0.700784
PXD003155.Sample1.Cerebellum	-9.07253	9.90531
PXD003155.Sample2.Cerebellum	-9.07037	9.90666
PXD003155.Sample3.Cerebellum	-9.09582	9.88137
PXD003155.Sample4.Cerebellum	-8.9855	9.9748
PXD003155.Sample5.Cerebellum	-9.05558	9.92802
PXD003155.Sample6.Cerebellum	-9.03482	9.93056
PXD003155.Sample1.Liver	-6.6463	6.22224
PXD003155.Sample2.Liver	-6.68148	6.24365
PXD003155.Sample3.Liver	-6.72909	6.29241
PXD003155.Sample4.Liver	-6.65554	6.22004
PXD003155.Sample5.Liver	-6.56286	6.12397
PXD003155.Sample6.Liver	-6.65747	6.22219
PXD004496.Sample1.Hippocampus	-8.37904	10.3692
PXD004496.Sample2.Hippocampus	-8.43193	10.2916
PXD004496.Sample3.Hippocampus	-8.44501	10.3287
PXD004496.Sample4.Hippocampus	-8.44382	10.2998
PXD004496.Sample5.Hippocampus	-8.49692	10.2403
PXD004496.Sample6.Hippocampus	-8.51512	10.2563
PXD004496.Sample7.Hippocampus	-8.58471	10.2386
PXD004496.Sample8.Hippocampus	-8.56096	10.181
PXD004496.Sample9.Hippocampus	-8.49654	10.2695
PXD004496.Sample10.Hippocampus	-8.44467	10.3395
PXD004496.Sample11.Hippocampus	-8.37522	10.3235
PXD004496.Sample12.Hippocampus	-8.45416	10.3185
PXD004496.Sample13.Hippocampus	-8.45799	10.3509
PXD004496.Sample14.Hippocampus	-8.38976	10.3788
PXD004496.Sample15.Hippocampus	-8.55991	10.2013
PXD004496.Sample16.Hippocampus	-8.46405	10.3458
PXD004496.Sample17.Hippocampus	-8.58946	10.2167
PXD004612.Sample1.Tendon	-12.7785	7.87236
PXD004612.Sample2.Tendon	-12.8251	7.91892
PXD004612.Sample3.Tendon	-12.7871	7.88104
PXD004612.Sample4.Tendon	-12.8054	7.89926
PXD004612.Sample5.Tendon	-12.842	7.93602
PXD004612.Sample6.Tendon	-12.8025	7.89637
PXD004612.Sample7.Tendon	-12.7797	7.8731
PXD004612.Sample8.Tendon	-12.7745	7.86804
PXD005230.Sample1.Cerebellum	-3.94	7.99331
PXD005230.Sample2.Cerebellum	-3.94185	7.97998
PXD005230.Sample3.Cerebellum	-3.88305	8.04092
PXD005230.Sample4.Cerebellum	-3.98219	7.92084
PXD005230.Sample5.Cerebellum	-3.90144	7.94919
PXD005230.Sample6.Cerebellum	-3.93268	7.90009
PXD005230.Sample7.Cerebellum	-3.92018	8.04417
PXD005230.Sample8.Cerebellum	-3.94016	7.86117
PXD005230.Sample9.Cerebellum	-3.86648	7.96557
PXD005230.Sample10.Cerebellum	-3.94022	8.00016
PXD005230.Sample11.Cerebellum	-3.97559	7.7545
PXD005230.Sample12.Cerebellum	-3.9701	8.0291
PXD005230.Sample1.Cortex	-4.15566	7.69698
PXD005230.Sample2.Cortex	-4.06535	7.7774
PXD005230.Sample3.Cortex	-4.09945	7.71382
PXD005230.Sample4.Cortex	-4.2033	7.52854
PXD005230.Sample5.Cortex	-4.09924	7.47328
PXD005230.Sample6.Cortex	-4.03674	7.35859
PXD005230.Sample7.Cortex	-4.03702	7.82878
PXD005230.Sample8.Cortex	-4.0982	7.77183
PXD005230.Sample9.Cortex	-4.15348	7.52077
PXD005230.Sample10.Cortex	-4.20702	7.70813
PXD005230.Sample11.Cortex	-4.16206	7.7087
PXD005230.Sample12.Cortex	-4.06447	7.90423
PXD005230.Sample1.Hippocampus	-4.0912	7.62909
PXD005230.Sample2.Hippocampus	-4.16728	7.4501
PXD005230.Sample3.Hippocampus	-4.13156	7.42846
PXD005230.Sample4.Hippocampus	-4.21382	7.4857
PXD005230.Sample5.Hippocampus	-4.27311	7.50645
PXD005230.Sample6.Hippocampus	-4.12745	7.42597
PXD005230.Sample7.Hippocampus	-4.04792	7.35294
PXD005230.Sample8.Hippocampus	-3.99014	7.28561
PXD005230.Sample9.Hippocampus	-4.25474	7.55531
PXD005230.Sample10.Hippocampus	-4.11223	7.49026
PXD005230.Sample11.Hippocampus	-3.86338	7.0297
PXD005230.Sample12.Hippocampus	-4.19075	7.48282
PXD008736.Sample1.RightAtrium	-3.25788	2.76379
PXD008736.Sample2.RightAtrium	-3.27096	2.78541
PXD008736.Sample3.RightAtrium	-3.23869	2.74409
PXD008736.Sample1.SinusNode	-3.26925	2.76449
PXD008736.Sample2.SinusNode	-3.27848	2.77855
PXD008736.Sample3.SinusNode	-3.27299	2.78434
PXD009639.Sample1.Lens	-8.23626	10.3357
PXD009909.Sample1.Retina	-8.32693	10.2781
PXD012307.Sample1.Lung	-4.75338	3.04914
PXD012307.Sample2.Lung	-4.59182	3.1003
PXD012636.Sample1.LeftAtria	-3.17304	2.71233
PXD012636.Sample1.LeftVentricle	-3.0986	2.6675
PXD012636.Sample1.RightAtria	-3.15662	2.69585
PXD012636.Sample1.RightVentricle	-3.11093	2.68539
PXD019394.Sample1.Brain	-1.99132	2.16978
PXD019394.Sample1.Heart	-2.97407	2.61628
PXD019394.Sample1.Kidney	-2.44116	2.27601
PXD019394.Sample1.Liver	-0.252788	-7.75368
PXD019394.Sample1.Lung	-2.62911	2.31055
PXD019394.Sample1.Pancreas	-2.46123	2.13309
PXD019394.Sample1.Spleen	-2.46325	2.13729
PXD019394.Sample1.Testis	-2.29337	2.16049
PXD019431.Sample1.ArticularCartilage	-5.4286	-3.0496
PXD019431.Sample2.ArticularCartilage	-5.44679	-3.05325
PXD019431.Sample3.ArticularCartilage	-5.46609	-3.07309
PXD019431.Sample4.ArticularCartilage	-5.45674	-3.06989
PXD019431.Sample5.ArticularCartilage	-5.46726	-3.09086
PXD019431.Sample6.ArticularCartilage	-5.36706	-2.98198
PXD022614.Sample1.Brain	-1.99857	2.15149
PXD022614.Sample2.Brain	-1.98631	2.18633
PXD022614.Sample3.Brain	-1.95092	2.19584
PXD022614.Sample4.Brain	-2.02985	2.13781
PXD022614.Sample5.Brain	-1.97557	2.1724
PXD022614.Sample6.Brain	-2.03555	2.13677
PXD001839.Sample1.LeftVentricle	-0.440753	-15.4273
PXD001839.Sample2.LeftVentricle	-0.372572	-15.4955
PXD001839.Sample3.LeftVentricle	-0.481326	-15.3867
PXD001839.Sample4.LeftVentricle	-0.443109	-15.425
PXD001839.Sample5.LeftVentricle	-0.497781	-15.3702
PXD001839.Sample6.LeftVentricle	-0.442367	-15.4258
PXD001839.Sample7.LeftVentricle	-0.437694	-15.4306
PXD001839.Sample8.LeftVentricle	-0.512146	-15.356
PXD001839.Sample9.LeftVentricle	-0.403461	-15.4646
PXD001839.Sample10.LeftVentricle	-0.376185	-15.492
PXD001839.Sample11.LeftVentricle	-0.350884	-15.5174
PXD001839.Sample12.LeftVentricle	-0.417887	-15.4504
PXD003375.Control1.CaudalSegment1	-2.10505	-5.20717
PXD003375.Control1.CaudalSegment2	-2.06819	-5.22797
PXD003375.Control1.CaudalSegment3	-2.06971	-5.23667
PXD003375.Control2.CaudalSegment1	-1.995	-5.28894
PXD003375.Control2.CaudalSegment2	-2.03352	-5.20859
PXD003375.Control2.CaudalSegment3	-2.04233	-5.24278
PXD003375.Control3.CaudalSegment1	-2.08418	-5.22633
PXD003375.Control3.CaudalSegment2	-2.02197	-5.27865
PXD003375.Control3.CaudalSegment3	-2.12471	-5.18472
PXD003375.Control1.RostralSegment1	-2.25278	-5.17324
PXD003375.Control1.RostralSegment2	-2.20486	-5.13725
PXD003375.Control1.RostralSegment3	-2.16677	-5.14738
PXD003375.Control2.RostralSegment1	-2.09214	-5.21643
PXD003375.Control2.RostralSegment2	-2.14056	-5.1725
PXD003375.Control2.RostralSegment3	-2.01453	-5.2527
PXD003375.Control3.RostralSegment1	-2.22184	-5.09835
PXD003375.Control3.RostralSegment2	-2.15755	-5.14507
PXD003375.Control3.RostralSegment3	-2.14584	-5.17716
PXD004364.Control1.Testis	-5.35822	-2.66601
PXD004364.Control2.Testis	-5.41466	-2.74901
PXD004364.Control3.Testis	-5.35492	-2.65006
PXD006692.NativeSample1.Lung	7.12543	-10.6972
PXD006692.NativeSample2.Lung	7.12873	-10.7004
PXD006692.NativeSample3.Lung	7.16658	-10.7383
PXD006692.NativeSample4.Lung	7.12937	-10.7
PXD006692.NativeSample5.Lung	7.15149	-10.7233
PXD006692.NativeSample6.Lung	7.12653	-10.6988
PXD006692.NativeSample7.Lung	7.07633	-10.648
PXD006692.NativeSample8.Lung	7.12562	-10.6973
PXD006692.NativeSample9.Lung	7.15604	-10.7277
PXD006692.NativeSample10.Lung	7.16888	-10.7406
PXD012677.Sample1NonBehaviour.Amygdala	-4.64485	-5.76621
PXD012677.Sample2NonBehaviour.Amygdala	-4.59503	-5.78884
PXD012677.Sample3NonBehaviour.Amygdala	-4.64964	-5.69816
PXD013543.Sample10.LeftVentricle	-5.34604	-13.833
PXD013543.Sample11.LeftVentricle	-5.26094	-13.9188
PXD013543.Sample12.LeftVentricle	-5.3406	-13.8388
PXD013543.Sample13.LeftVentricle	-5.29489	-13.8837
PXD013543.Sample14.LeftVentricle	-5.37157	-13.8067
PXD013543.Sample15.LeftVentricle	-5.28528	-13.8932
PXD013543.Sample16.LeftVentricle	-5.4199	-13.7553
PXD013543.Sample17.LeftVentricle	-5.31496	-13.8649
PXD013543.Sample18.LeftVentricle	-5.36651	-13.8129
PXD013543.Sample21.LeftVentricle	-5.43497	-13.7404
PXD013543.Sample3.LeftVentricle	-5.34514	-13.836
PXD013543.Sample4.LeftVentricle	-5.30096	-13.8823
PXD013543.Sample5.LeftVentricle	-5.24873	-13.9353
PXD013543.Sample7.LeftVentricle	-5.35147	-13.8306
PXD013543.Sample8.LeftVentricle	-5.42363	-13.7571
PXD013543.Sample9.LeftVentricle	-5.21396	-13.9683
PXD015928.Control1.Tendon	-12.7678	7.86466
PXD015928.Control2.Tendon	-12.7925	7.88845
PXD015928.Control3.Tendon	-12.8203	7.91614
PXD016793.Control1.Liver	-0.227434	-7.78183
PXD016793.Control2.Liver	-0.249201	-7.76002
PXD016793.Control3.Liver	-0.339429	-7.6711
PXD016793.Control4.Liver	-0.220958	-7.78902
PXD016793.Control5.Liver	-0.319483	-7.69155
PXD016793.Control6.Liver	-0.208039	-7.80081
PXD016793.Control7.Liver	-0.248025	-7.76172
PXD016793.Control8.Liver	-0.224903	-7.78653
PXD016958.Sample1.ConnectingTubule	2.84497	-4.57989
PXD016958.Sample2.ConnectingTubule	2.82471	-4.66502
PXD016958.Sample3.ConnectingTubule	2.86548	-4.73012
PXD016958.Sample1.CorticalCollectingDuct	2.80809	-4.74617
PXD016958.Sample2.CorticalCollectingDuct	2.83218	-4.74833
PXD016958.Sample3.CorticalCollectingDuct	2.85257	-4.71845
PXD016958.Sample4.CorticalCollectingDuct	2.93803	-4.77982
PXD016958.Sample1.CorticalThickAscendingLimb	2.88453	-4.47775
PXD016958.Sample2.CorticalThickAscendingLimb	2.90068	-4.75657
PXD016958.Sample3.CorticalThickAscendingLimb	2.95163	-4.76188
PXD016958.Sample1.DistalConvolutedTubule	3.00306	-4.3615
PXD016958.Sample2.DistalConvolutedTubule	2.8604	-4.76892
PXD016958.Sample3.DistalConvolutedTubule	2.86732	-4.69065
PXD016958.Sample1.FirstSegmentOfProximalTubule	2.90794	-4.35174
PXD016958.Sample2.FirstSegmentOfProximalTubule	2.88374	-4.30077
PXD016958.Sample3.FirstSegmentOfProximalTubule	2.91079	-4.28855
PXD016958.Sample1.InnerMedullaryCollectingDuct	2.72434	-4.6781
PXD016958.Sample2.InnerMedullaryCollectingDuct	2.69848	-4.74741
PXD016958.Sample3.InnerMedullaryCollectingDuct	2.62182	-4.72647
PXD016958.Sample1.MedullaryThickAscendingLimb	2.90851	-4.45199
PXD016958.Sample2.MedullaryThickAscendingLimb	2.92699	-4.32657
PXD016958.Sample3.MedullaryThickAscendingLimb	2.94366	-4.30755
PXD016958.Sample4.MedullaryThickAscendingLimb	3.01467	-4.27618
PXD016958.Sample1.OuterMedullaryCollectingDuct	2.70857	-4.55706
PXD016958.Sample2.OuterMedullaryCollectingDuct	2.76277	-4.55054
PXD016958.Sample3.OuterMedullaryCollectingDuct	2.70198	-4.60363
PXD016958.Sample1.SecondSegmentOfProximalTubule	2.90389	-4.46972
PXD016958.Sample2.SecondSegmentOfProximalTubule	2.93732	-4.49194
PXD016958.Sample3.SecondSegmentOfProximalTubule	2.91664	-4.51262
PXD016958.Sample1.ThirdSegmentOfProximalTubule	2.78988	-4.446
PXD016958.Sample2.ThirdSegmentOfProximalTubule	2.81157	-4.36729
PXD016958.Sample3.ThirdSegmentOfProximalTubule	2.77577	-4.33614

## Sheet: UMAP_Orthologs
ID	Species	Experiment	Sample	Organ	Tissue	CLU	LMNA	ATP5F1B	CLTC	PLEC	SPTAN1	HSPA5	MYH9	AHNAK	SLC25A4	YWHAZ	NCL	HSPA9	TPM1	IDH2	OGDH	EEF2	SDHA	ANXA2	MDH2	HNRNPU	PDHB	PDIA3	PRDX5	ACTN1	VIM	HADHA	ACO2	VCP	GOT2	ACAA2	FH	FLNA	DLAT	HADH	MSN	P4HB	DPYSL2	LAMC1	SLC25A5	ATP5PD	CYC1	PHB2	UQCRC2
PXD000547.Sample1.CorpusCallosum	human	PXD000547	Sample1	Nervous	CorpusCallosum	4	5	5	5	5	5	5	0	0	0	5	2	5	4	5	2	3	4	5	5	3	3	5	5	3	5	5	5	5	5	3	3	4	0	4	5	3	5	2	2	5	2	3	4
PXD000547.Sample2.CorpusCallosum	human	PXD000547	Sample2	Nervous	CorpusCallosum	4	5	5	5	5	5	5	0	0	0	5	2	5	3	5	2	3	4	5	5	3	3	5	5	3	5	5	5	5	5	3	3	4	0	3	5	3	5	2	2	5	2	3	5
PXD000548.Sample1.AnteriorTemporalLobe	human	PXD000548	Sample1	Nervous	AnteriorTemporalLobe	4	4	5	5	4	5	5	4	2	5	5	2	5	5	5	4	4	5	4	5	3	5	5	5	5	5	4	5	5	5	4	4	2	4	4	3	4	5	0	4	5	5	5	5
PXD000548.Sample2.AnteriorTemporalLobe	human	PXD000548	Sample2	Nervous	AnteriorTemporalLobe	4	3	5	5	3	5	5	3	1	5	5	2	5	4	5	4	4	5	4	5	3	5	5	5	5	5	4	5	5	5	4	5	2	4	4	2	3	5	0	4	5	5	5	5
PXD001608.Sample1.Colon	human	PXD001608	Sample1	Digestive	Colon	4	5	5	5	5	5	5	5	5	4	5	5	5	5	5	5	5	5	5	5	5	5	5	5	5	5	5	5	5	5	5	5	5	5	5	5	5	5	4	5	5	5	5	5
PXD001608.Sample10.Colon	human	PXD001608	Sample10	Digestive	Colon	5	5	5	5	5	5	5	5	5	4	5	5	5	5	5	5	5	5	5	5	5	5	5	5	5	5	5	5	5	5	5	5	5	5	5	5	5	5	4	5	5	5	5	5
PXD001608.Sample2.Colon	human	PXD001608	Sample2	Digestive	Colon	5	5	5	5	5	5	5	5	5	4	5	5	5	5	5	5	5	5	5	5	5	5	5	5	5	5	5	5	5	5	5	5	5	5	5	5	5	5	4	5	5	5	5	5
PXD001608.Sample3.Colon	human	PXD001608	Sample3	Digestive	Colon	5	5	5	5	5	5	5	5	5	3	5	5	5	5	5	5	5	5	5	5	5	5	5	5	5	5	5	5	5	5	5	5	5	5	5	5	5	5	4	5	5	5	5	5
PXD001608.Sample4.Colon	human	PXD001608	Sample4	Digestive	Colon	5	5	5	5	5	5	5	5	5	4	5	5	5	5	5	5	5	5	5	5	5	5	5	5	5	5	5	5	5	5	5	5	5	5	5	5	5	5	5	5	5	5	5	5
PXD001608.Sample5.Colon	human	PXD001608	Sample5	Digestive	Colon	5	5	5	5	5	5	5	5	5	3	5	5	5	5	5	5	5	5	5	5	5	5	5	5	5	5	5	5	5	5	5	5	5	4	5	5	5	5	4	5	5	5	5	5
PXD001608.Sample6.Colon	human	PXD001608	Sample6	Digestive	Colon	5	5	5	5	5	5	5	5	5	4	5	5	5	5	5	5	5	5	5	5	5	5	5	5	5	5	5	5	5	5	5	5	5	5	5	5	5	5	4	5	5	5	5	5
PXD001608.Sample7.Colon	human	PXD001608	Sample7	Digestive	Colon	5	5	5	5	5	5	5	5	5	4	5	5	5	5	5	5	5	5	5	5	5	5	5	5	5	5	5	5	5	5	5	5	5	5	5	5	5	5	5	5	5	5	5	5
PXD001608.Sample8.Colon	human	PXD001608	Sample8	Digestive	Colon	4	5	5	5	5	5	5	5	5	4	5	5	5	5	5	5	5	5	5	5	5	5	5	5	5	5	5	5	5	5	5	5	5	5	5	5	5	5	4	5	5	5	5	5
PXD001608.Sample9.Colon	human	PXD001608	Sample9	Digestive	Colon	5	5	5	5	5	5	5	5	5	4	5	5	5	5	5	5	5	5	5	5	5	5	5	5	5	5	5	5	5	5	5	5	5	5	5	5	5	5	5	5	5	5	5	5
PXD002029.Sample1.Colon	human	PXD002029	Sample1	Digestive	Colon	4	5	5	5	5	5	5	5	5	3	5	5	5	5	5	5	5	5	5	5	5	5	5	5	5	5	5	5	5	5	5	5	5	5	5	5	5	5	4	5	5	4	5	5
PXD002029.Sample2.Colon	human	PXD002029	Sample2	Digestive	Colon	4	5	5	5	5	5	5	5	5	3	5	5	5	5	5	5	5	5	5	5	5	5	5	5	5	5	5	5	5	5	5	5	5	4	5	5	5	5	4	5	5	4	5	5
PXD002029.Sample3.Colon	human	PXD002029	Sample3	Digestive	Colon	4	5	5	5	5	5	5	5	5	2	5	5	5	5	5	5	5	5	5	5	5	5	5	5	5	5	5	5	5	5	5	5	5	5	5	5	5	5	4	5	5	4	5	5
PXD002029.Sample4.Colon	human	PXD002029	Sample4	Digestive	Colon	4	5	5	5	5	5	5	5	5	3	5	5	5	5	5	5	5	5	5	5	5	5	5	5	5	5	5	5	5	5	5	5	5	5	5	5	5	5	4	5	5	5	5	5
PXD002029.Sample5.Colon	human	PXD002029	Sample5	Digestive	Colon	4	5	5	5	5	5	5	5	5	3	5	5	5	5	5	5	5	5	5	5	5	5	5	5	5	5	5	5	5	5	5	5	5	5	5	5	5	5	4	5	5	4	5	5
PXD002029.Sample6.Colon	human	PXD002029	Sample6	Digestive	Colon	4	5	5	5	5	5	5	5	5	4	5	5	5	5	5	5	5	5	5	5	5	5	5	5	5	5	5	5	5	5	5	5	5	5	5	5	5	5	4	5	5	5	5	5
PXD002029.Sample7.Colon	human	PXD002029	Sample7	Digestive	Colon	4	5	5	5	5	5	5	5	5	3	5	5	5	5	5	5	5	5	5	5	5	5	5	5	5	5	5	5	5	5	5	5	5	4	5	5	5	5	4	5	5	4	5	5
PXD002029.Sample8.Colon	human	PXD002029	Sample8	Digestive	Colon	5	5	5	5	5	5	5	5	5	3	5	5	5	5	5	5	5	5	5	5	5	5	5	5	5	5	5	5	5	5	5	5	5	5	5	5	5	5	5	5	5	5	5	5
PXD004143.Sample1.DorsoLateralPreFrontalCortex	human	PXD004143	Sample1	Nervous	DorsoLateralPreFrontalCortex	5	5	5	5	5	5	5	5	4	5	5	5	5	5	5	5	5	5	5	5	5	5	5	5	5	5	5	5	5	5	5	5	4	5	5	5	5	5	4	5	5	5	5	5
PXD004143.Sample2.DorsoLateralPreFrontalCortex	human	PXD004143	Sample2	Nervous	DorsoLateralPreFrontalCortex	5	5	5	5	5	5	5	5	5	5	5	5	5	5	5	5	5	5	5	5	5	5	5	5	5	5	5	5	5	4	5	5	5	5	5	5	5	5	4	5	5	4	5	5
PXD004143.Sample3.DorsoLateralPreFrontalCortex	human	PXD004143	Sample3	Nervous	DorsoLateralPreFrontalCortex	5	5	5	5	5	5	5	5	5	5	5	5	5	5	5	5	5	5	5	5	5	5	5	5	5	5	5	5	5	5	5	5	5	5	5	5	5	5	4	5	5	5	5	5
PXD004143.Sample4.DorsoLateralPreFrontalCortex	human	PXD004143	Sample4	Nervous	DorsoLateralPreFrontalCortex	5	5	5	5	5	5	5	5	5	5	5	5	5	5	5	5	5	5	5	5	5	5	5	5	5	5	5	5	5	5	5	5	5	5	5	5	5	5	5	5	5	5	5	5
PXD004332.Sample1.PinealGland	human	PXD004332	Sample1	Endocrine	PinealGland	5	5	5	5	5	5	5	4	3	5	5	5	5	5	5	5	5	5	5	5	5	5	5	5	5	5	5	5	5	5	4	5	5	5	4	5	5	5	5	5	5	4	5	5
PXD004332.Sample2.PinealGland	human	PXD004332	Sample2	Endocrine	PinealGland	5	5	5	5	5	5	5	5	4	4	5	5	5	5	5	5	5	5	5	5	5	5	5	5	5	5	5	5	5	5	4	5	5	5	5	5	5	5	5	4	5	4	5	5
PXD004332.Sample3.PinealGland	human	PXD004332	Sample3	Endocrine	PinealGland	5	5	5	5	5	5	5	5	4	4	5	5	5	5	5	4	5	5	5	5	5	5	5	5	5	5	5	5	5	5	4	5	5	5	4	5	5	5	5	4	5	4	4	5
PXD005819.Sample1.AnteriorPitutaryGland	human	PXD005819	Sample1	Endocrine	AnteriorPitutaryGland	5	5	5	5	4	5	5	5	2	5	5	3	5	3	5	4	4	5	5	5	4	1	5	1	4	5	5	4	5	5	3	4	4	4	5	5	4	5	3	5	2	5	5	5
PXD005819.Sample2.AnteriorPitutaryGland	human	PXD005819	Sample2	Endocrine	AnteriorPitutaryGland	5	5	5	5	3	5	5	5	2	3	5	4	5	5	3	3	4	4	5	5	5	3	5	5	4	5	4	5	5	4	2	5	4	2	3	4	4	5	3	3	4	4	4	4
PXD006233.Sample1.MiddleTemporalLobe	human	PXD006233	Sample1	Nervous	MiddleTemporalLobe	5	5	5	5	5	5	5	5	5	5	5	5	5	5	5	5	5	5	5	5	5	5	5	5	5	5	5	5	5	5	4	5	5	5	4	5	5	5	3	5	5	5	5	5
PXD006233.Sample2.MiddleTemporalLobe	human	PXD006233	Sample2	Nervous	MiddleTemporalLobe	5	5	5	5	5	5	5	5	4	5	5	4	5	5	5	5	5	5	5	5	5	5	5	5	5	5	5	5	5	5	5	5	4	5	5	5	5	5	3	5	5	5	5	5
PXD006233.Sample3.MiddleTemporalLobe	human	PXD006233	Sample3	Nervous	MiddleTemporalLobe	5	5	5	5	5	5	5	5	4	5	5	4	5	5	5	5	5	5	4	5	5	5	5	5	5	5	5	5	5	5	5	5	5	5	5	3	5	5	2	5	5	5	5	5
PXD006233.Sample4.MiddleTemporalLobe	human	PXD006233	Sample4	Nervous	MiddleTemporalLobe	5	5	5	5	4	5	5	4	2	5	5	4	5	5	5	4	4	5	5	5	3	5	5	5	5	5	4	5	5	5	4	5	5	4	5	4	4	5	3	5	5	4	5	5
PXD006233.Sample5.MiddleTemporalLobe	human	PXD006233	Sample5	Nervous	MiddleTemporalLobe	5	5	5	5	5	5	5	3	3	5	5	4	5	5	5	5	5	5	4	5	3	5	5	5	5	5	5	5	5	5	5	5	3	5	5	4	5	5	2	5	5	5	4	5
PXD006233.Sample6.MiddleTemporalLobe	human	PXD006233	Sample6	Nervous	MiddleTemporalLobe	5	5	5	5	5	5	5	3	3	5	5	3	5	5	5	5	5	5	5	5	2	5	5	5	5	5	5	5	5	5	5	5	4	5	5	3	5	5	2	5	5	5	4	5
PXD006675.Sample1.Aorta	human	PXD006675	Sample1	Circulatory	Aorta	5	5	5	5	5	5	5	5	5	5	5	5	5	5	5	5	5	5	5	5	5	5	5	5	5	5	5	5	5	5	5	5	5	5	5	5	5	5	5	4	5	5	5	5
PXD006675.Sample2.Aorta	human	PXD006675	Sample2	Circulatory	Aorta	5	5	5	5	5	5	5	5	5	5	5	5	5	5	5	5	5	5	5	5	5	5	5	5	5	5	5	5	5	5	5	5	5	5	5	5	5	5	5	4	5	5	5	5
PXD006675.Sample3.Aorta	human	PXD006675	Sample3	Circulatory	Aorta	5	5	5	5	5	5	5	5	5	5	5	5	5	5	5	5	5	5	5	5	5	5	5	5	5	5	5	5	5	5	5	5	5	4	5	5	5	5	5	5	5	5	5	5
PXD006675.Sample1.AorticValve	human	PXD006675	Sample1	Circulatory	AorticValve	5	5	5	5	5	5	5	5	5	5	5	5	5	5	5	5	5	5	5	5	5	4	5	5	5	5	5	5	5	5	5	5	5	4	5	5	5	5	5	3	5	3	4	5
PXD006675.Sample2.AorticValve	human	PXD006675	Sample2	Circulatory	AorticValve	5	5	5	5	5	5	5	5	5	5	5	5	5	5	5	4	5	4	5	5	5	4	5	5	5	5	5	5	5	5	5	5	5	2	5	5	5	5	5	3	5	4	4	5
PXD006675.Sample3.AorticValve	human	PXD006675	Sample3	Circulatory	AorticValve	5	5	5	5	5	5	5	5	5	5	5	5	5	5	5	5	5	5	5	5	5	4	5	5	5	5	5	5	5	5	5	5	5	4	5	5	5	5	5	4	5	4	5	5
PXD006675.Sample1.AtrialSeptum	human	PXD006675	Sample1	Circulatory	AtrialSeptum	5	5	5	5	5	5	5	5	5	5	5	5	5	5	5	5	5	5	5	5	5	5	5	5	5	5	5	5	5	5	5	5	5	5	5	5	5	5	5	5	5	5	5	5
PXD006675.Sample2.AtrialSeptum	human	PXD006675	Sample2	Circulatory	AtrialSeptum	5	5	5	5	5	5	5	5	5	5	5	5	5	5	5	5	5	5	5	5	5	5	5	5	5	5	5	5	5	5	5	5	5	5	5	5	5	5	5	5	5	5	5	5
PXD006675.Sample3.AtrialSeptum	human	PXD006675	Sample3	Circulatory	AtrialSeptum	5	5	5	5	5	5	5	5	5	5	5	5	5	5	5	5	5	5	5	5	5	5	5	5	5	5	5	5	5	5	5	5	5	5	5	5	5	5	5	5	5	5	5	5
PXD006675.Sample1.InferiorVenaCava	human	PXD006675	Sample1	Circulatory	InferiorVenaCava	5	5	5	5	5	5	5	5	5	5	5	5	5	5	5	5	5	5	5	5	5	5	5	5	5	5	5	5	5	5	5	5	5	5	5	5	5	5	5	5	5	5	5	5
PXD006675.Sample2.InferiorVenaCava	human	PXD006675	Sample2	Circulatory	InferiorVenaCava	5	5	5	5	5	5	5	5	5	5	5	5	5	5	5	5	5	5	5	5	5	5	5	5	5	5	5	5	5	5	5	5	5	5	5	5	5	5	5	5	5	5	5	5
PXD006675.Sample3.InferiorVenaCava	human	PXD006675	Sample3	Circulatory	InferiorVenaCava	5	5	5	5	5	5	5	5	5	5	5	5	5	5	5	5	5	5	5	5	5	5	5	5	5	5	5	5	5	5	5	5	5	5	5	5	5	5	5	5	5	5	5	5
PXD006675.Sample1.LeftAtrium	human	PXD006675	Sample1	Circulatory	LeftAtrium	5	5	5	5	5	5	5	5	5	5	5	5	5	5	5	5	5	5	5	5	5	5	5	5	5	5	5	5	5	5	5	5	5	5	5	5	5	5	5	5	5	5	5	5
PXD006675.Sample2.LeftAtrium	human	PXD006675	Sample2	Circulatory	LeftAtrium	5	5	5	5	5	5	5	5	5	5	5	5	5	5	5	5	5	5	5	5	5	5	5	5	5	5	5	5	5	5	5	5	5	5	5	5	5	5	5	5	5	5	5	5
PXD006675.Sample3.LeftAtrium	human	PXD006675	Sample3	Circulatory	LeftAtrium	5	5	5	5	5	5	5	5	5	5	5	5	5	5	5	5	5	5	5	5	5	5	5	5	5	5	5	5	5	5	5	5	5	5	5	5	5	5	5	5	5	5	5	5
PXD006675.Sample1.LeftVentricle	human	PXD006675	Sample1	Circulatory	LeftVentricle	5	5	5	5	5	5	5	5	5	5	5	5	5	5	5	5	5	5	5	5	5	5	5	5	5	5	5	5	5	5	5	5	5	5	5	5	5	5	5	5	5	5	5	5
PXD006675.Sample2.LeftVentricle	human	PXD006675	Sample2	Circulatory	LeftVentricle	5	5	5	5	5	5	5	5	5	5	5	5	5	5	5	5	5	5	5	5	5	5	5	5	5	5	5	5	5	5	5	5	5	5	5	5	5	5	5	5	5	5	5	5
PXD006675.Sample3.LeftVentricle	human	PXD006675	Sample3	Circulatory	LeftVentricle	5	5	5	5	5	5	5	5	5	5	5	5	5	5	5	5	5	5	5	5	5	5	5	5	5	5	5	5	5	5	5	5	5	5	5	5	5	5	5	5	5	5	5	5
PXD006675.Sample1.MitralValve	human	PXD006675	Sample1	Circulatory	MitralValve	5	5	5	5	5	5	5	5	5	5	5	5	5	5	5	5	5	5	5	5	5	3	5	5	5	5	5	5	5	5	5	5	5	3	5	5	5	5	5	3	4	5	4	5
PXD006675.Sample2.MitralValve	human	PXD006675	Sample2	Circulatory	MitralValve	5	5	5	5	5	5	5	5	5	5	5	5	5	5	5	5	5	5	5	5	5	4	5	5	5	5	5	5	5	5	5	5	5	3	5	5	5	5	5	3	4	5	4	5
PXD006675.Sample3.MitralValve	human	PXD006675	Sample3	Circulatory	MitralValve	5	5	5	5	5	5	5	5	5	5	5	5	5	5	5	4	5	5	5	5	5	5	5	5	5	5	5	5	5	5	5	5	5	2	5	5	5	5	5	4	4	5	4	5
PXD006675.Sample1.PulmonaryArtery	human	PXD006675	Sample1	Circulatory	PulmonaryArtery	5	5	5	5	5	5	5	5	5	5	5	5	5	5	5	5	5	5	5	5	5	5	5	5	5	5	5	5	5	5	5	5	5	4	5	5	5	5	5	5	5	5	5	5
PXD006675.Sample2.PulmonaryArtery	human	PXD006675	Sample2	Circulatory	PulmonaryArtery	5	5	5	5	5	5	5	5	5	5	5	5	5	5	5	5	5	5	5	5	5	5	5	5	5	5	5	5	5	5	5	5	5	4	5	5	5	5	5	5	5	5	5	5
PXD006675.Sample3.PulmonaryArtery	human	PXD006675	Sample3	Circulatory	PulmonaryArtery	5	5	5	5	5	5	5	5	5	5	5	5	5	5	5	5	5	5	5	5	5	5	5	5	5	5	5	5	5	5	5	5	5	4	5	5	5	5	5	4	5	5	5	5
PXD006675.Sample1.PulmonaryValve	human	PXD006675	Sample1	Circulatory	PulmonaryValve	5	5	5	5	5	5	5	5	5	5	5	5	5	5	5	4	5	5	5	5	5	4	5	5	5	5	5	5	5	5	5	5	5	4	5	5	5	5	5	3	5	3	4	5
PXD006675.Sample2.PulmonaryValve	human	PXD006675	Sample2	Circulatory	PulmonaryValve	5	5	5	5	5	5	5	5	5	5	5	5	5	5	5	5	5	5	5	5	5	4	5	5	5	5	5	5	5	5	5	5	5	4	5	5	5	5	5	4	5	4	5	5
PXD006675.Sample3.PulmonaryValve	human	PXD006675	Sample3	Circulatory	PulmonaryValve	5	5	5	5	5	5	5	5	5	5	5	5	5	5	5	5	5	5	5	5	5	4	5	5	5	5	5	5	5	5	5	5	5	4	5	5	5	5	5	3	5	4	5	5
PXD006675.Sample1.PulmonaryVein	human	PXD006675	Sample1	Circulatory	PulmonaryVein	5	5	5	5	5	5	5	5	5	5	5	5	5	5	5	5	5	5	5	5	5	5	5	5	5	5	5	5	5	5	5	5	5	5	5	5	5	5	5	5	5	5	5	5
PXD006675.Sample2.PulmonaryVein	human	PXD006675	Sample2	Circulatory	PulmonaryVein	5	5	5	5	5	5	5	5	5	5	5	5	5	5	5	5	5	5	5	5	5	5	5	5	5	5	5	5	5	5	5	5	5	5	5	5	5	5	5	4	5	5	5	5
PXD006675.Sample3.PulmonaryVein	human	PXD006675	Sample3	Circulatory	PulmonaryVein	5	5	5	5	5	5	5	5	5	5	5	5	5	5	5	5	5	5	5	5	5	5	5	5	5	5	5	5	5	5	5	5	5	4	5	5	5	5	5	5	5	5	5	5
PXD006675.Sample1.RightAtrium	human	PXD006675	Sample1	Circulatory	RightAtrium	5	5	5	5	5	5	5	5	5	5	5	5	5	5	5	5	5	5	5	5	5	5	5	5	5	5	5	5	5	5	5	5	5	5	5	5	5	5	5	5	5	5	5	5
PXD006675.Sample2.RightAtrium	human	PXD006675	Sample2	Circulatory	RightAtrium	5	5	5	5	5	5	5	5	5	5	5	5	5	5	5	5	5	5	5	5	5	5	5	5	5	5	5	5	5	5	5	5	5	5	5	5	5	5	5	5	5	5	5	5
PXD006675.Sample3.RightAtrium	human	PXD006675	Sample3	Circulatory	RightAtrium	5	5	5	5	5	5	5	5	5	5	5	5	5	5	5	5	5	5	5	5	5	5	5	5	5	5	5	5	5	5	5	5	5	5	5	5	5	5	5	5	5	5	5	5
PXD006675.Sample1.RightVentricle	human	PXD006675	Sample1	Circulatory	RightVentricle	5	5	5	5	5	5	5	5	5	5	5	5	5	5	5	5	5	5	5	5	5	5	5	5	5	5	5	5	5	5	5	5	5	5	5	5	5	5	5	5	5	5	5	5
PXD006675.Sample2.RightVentricle	human	PXD006675	Sample2	Circulatory	RightVentricle	5	5	5	5	5	5	5	5	5	5	5	5	5	5	5	5	5	5	5	5	5	5	5	5	5	5	5	5	5	5	5	5	5	5	5	5	5	5	5	5	5	5	5	5
PXD006675.Sample3.RightVentricle	human	PXD006675	Sample3	Circulatory	RightVentricle	5	5	5	5	5	5	5	5	5	5	5	5	5	5	5	5	5	5	5	5	5	5	5	5	5	5	5	5	5	5	5	5	5	5	5	5	5	5	5	5	5	5	5	5
PXD006675.Sample1.TricuspidValve	human	PXD006675	Sample1	Circulatory	TricuspidValve	5	5	5	5	5	5	5	5	5	5	5	5	5	5	5	5	5	5	5	5	5	4	5	5	5	5	5	5	5	5	5	5	5	3	5	5	5	5	5	4	5	5	4	5
PXD006675.Sample2.TricuspidValve	human	PXD006675	Sample2	Circulatory	TricuspidValve	5	5	5	5	5	5	5	5	5	5	5	5	5	5	5	5	5	5	5	5	5	4	5	5	5	5	5	5	5	5	5	5	5	3	5	5	5	5	5	4	5	4	4	5
PXD006675.Sample3.TricuspidValve	human	PXD006675	Sample3	Circulatory	TricuspidValve	5	5	5	5	5	5	5	5	5	5	5	5	5	5	5	5	5	5	5	5	5	5	5	5	5	5	5	5	5	5	5	5	5	4	5	5	5	5	5	3	5	5	5	5
PXD006675.Sample1.VentricularSeptum	human	PXD006675	Sample1	Circulatory	VentricularSeptum	5	5	5	5	5	5	5	5	5	5	5	5	5	5	5	5	5	5	5	5	5	5	5	5	5	5	5	5	5	5	5	5	5	5	5	5	5	5	5	5	5	5	5	5
PXD006675.Sample2.VentricularSeptum	human	PXD006675	Sample2	Circulatory	VentricularSeptum	5	5	5	5	5	5	5	5	5	5	5	5	5	5	5	5	5	5	5	5	5	5	5	5	5	5	5	5	5	5	5	5	5	5	5	5	5	5	5	5	5	5	5	5
PXD006675.Sample3.VentricularSeptum	human	PXD006675	Sample3	Circulatory	VentricularSeptum	5	5	5	5	5	5	5	5	5	5	5	5	5	5	5	5	5	5	5	5	5	5	5	5	5	5	5	5	5	5	5	5	5	5	5	5	5	5	5	5	5	5	5	5
PXD008722.Sample1.LeftAtrium	human	PXD008722	Sample1	Circulatory	LeftAtrium	5	5	5	5	5	5	5	5	5	5	5	5	5	5	5	5	5	5	5	5	5	5	5	5	5	5	5	5	5	5	5	5	5	5	5	5	5	5	4	5	5	5	5	5
PXD008722.Sample2.LeftAtrium	human	PXD008722	Sample2	Circulatory	LeftAtrium	5	5	5	5	5	5	5	5	5	5	5	5	5	5	5	5	5	5	5	5	5	5	5	5	5	5	5	5	5	5	5	5	5	5	5	5	5	5	4	5	5	5	5	5
PXD008722.Sample3.LeftAtrium	human	PXD008722	Sample3	Circulatory	LeftAtrium	5	5	5	5	5	5	5	5	5	5	5	5	5	5	5	5	5	5	5	5	5	5	5	5	5	5	5	5	5	5	5	5	5	4	5	5	5	5	4	5	5	4	5	5
PXD008722.Sample4.LeftAtrium	human	PXD008722	Sample4	Circulatory	LeftAtrium	5	5	5	5	5	5	5	5	5	5	5	5	5	5	5	5	5	5	5	5	5	5	5	5	5	5	5	5	5	5	5	5	5	5	5	5	5	5	5	5	5	5	5	5
PXD008722.Sample5.LeftAtrium	human	PXD008722	Sample5	Circulatory	LeftAtrium	5	5	5	5	5	5	5	5	5	5	5	5	5	5	5	5	5	5	5	5	5	5	5	5	5	5	5	5	5	5	5	5	5	5	5	5	5	5	4	5	5	5	5	5
PXD008722.Sample6.LeftAtrium	human	PXD008722	Sample6	Circulatory	LeftAtrium	5	5	5	5	5	5	5	5	5	5	5	5	5	5	5	5	5	5	5	5	5	5	5	5	5	5	5	5	5	5	5	5	5	5	5	5	5	5	5	5	5	5	5	5
PXD008722.Sample7.LeftAtrium	human	PXD008722	Sample7	Circulatory	LeftAtrium	5	5	5	5	5	5	5	5	5	5	5	5	5	5	5	5	5	5	5	5	5	5	5	5	5	5	5	5	5	5	5	5	5	5	5	5	5	5	4	5	5	5	5	5
PXD008722.Sample1.LeftVentricle	human	PXD008722	Sample1	Circulatory	LeftVentricle	5	5	5	5	5	5	5	5	5	5	5	5	5	5	5	5	5	5	5	5	5	5	5	5	5	5	5	5	5	5	5	5	5	5	5	5	5	5	5	5	5	5	5	5
PXD008722.Sample2.LeftVentricle	human	PXD008722	Sample2	Circulatory	LeftVentricle	5	5	5	4	5	5	5	5	5	5	5	5	5	5	5	5	5	5	5	5	5	5	5	5	5	5	5	5	5	5	5	5	5	5	5	5	5	5	5	5	5	5	5	5
PXD008722.Sample3.LeftVentricle	human	PXD008722	Sample3	Circulatory	LeftVentricle	5	5	5	5	5	5	5	5	5	5	5	5	5	5	5	5	5	5	5	5	5	5	5	5	5	5	5	5	5	5	5	5	5	5	5	5	5	5	5	5	5	5	5	5
PXD008722.Sample4.LeftVentricle	human	PXD008722	Sample4	Circulatory	LeftVentricle	5	5	5	5	5	5	5	5	5	5	5	5	5	5	5	5	5	5	5	5	5	5	5	5	5	5	5	5	5	5	5	5	5	5	5	5	5	5	5	5	5	5	5	5
PXD008722.Sample5.LeftVentricle	human	PXD008722	Sample5	Circulatory	LeftVentricle	5	5	5	5	5	5	5	5	5	5	5	5	5	5	5	5	5	5	5	5	5	5	5	5	5	5	5	5	5	5	5	5	5	5	5	5	5	5	5	5	5	5	5	5
PXD008722.Sample6.LeftVentricle	human	PXD008722	Sample6	Circulatory	LeftVentricle	5	5	5	5	5	5	5	5	5	5	5	5	5	5	5	5	5	5	5	5	5	5	5	5	4	5	5	5	5	5	5	5	5	5	5	5	5	5	5	5	5	5	5	5
PXD008722.Sample7.LeftVentricle	human	PXD008722	Sample7	Circulatory	LeftVentricle	5	5	5	5	5	5	5	5	5	5	5	5	5	5	5	5	5	5	5	5	5	5	5	5	5	5	5	5	5	5	5	5	5	5	5	5	5	5	4	5	5	5	5	5
PXD008722.Sample1.RightAtrium	human	PXD008722	Sample1	Circulatory	RightAtrium	5	5	5	5	5	5	5	5	5	5	5	5	5	5	5	5	5	5	5	5	5	5	5	5	5	5	5	5	5	5	5	5	5	5	5	5	5	5	4	5	5	5	5	5
PXD008722.Sample2.RightAtrium	human	PXD008722	Sample2	Circulatory	RightAtrium	5	5	5	5	5	5	5	5	5	5	5	5	5	5	5	5	5	5	5	5	5	5	5	5	5	5	5	5	5	5	5	5	5	5	5	5	5	5	4	5	5	5	5	5
PXD008722.Sample3.RightAtrium	human	PXD008722	Sample3	Circulatory	RightAtrium	5	5	5	5	5	5	5	5	5	5	5	5	5	5	5	5	5	5	5	5	5	5	5	5	5	5	5	5	5	5	5	5	5	5	5	5	5	5	4	5	5	5	5	5
PXD008722.Sample4.RightAtrium	human	PXD008722	Sample4	Circulatory	RightAtrium	5	5	5	5	5	5	5	5	5	5	5	5	5	5	5	5	5	5	5	5	5	5	5	5	5	5	5	5	5	5	5	5	5	5	5	5	5	5	5	5	5	5	5	5
PXD008722.Sample5.RightAtrium	human	PXD008722	Sample5	Circulatory	RightAtrium	5	5	5	5	5	5	5	5	5	5	5	5	5	5	5	5	5	5	5	5	5	5	5	5	5	5	5	5	5	5	5	5	5	5	5	5	5	5	5	5	5	5	5	5
PXD008722.Sample6.RightAtrium	human	PXD008722	Sample6	Circulatory	RightAtrium	5	5	5	5	5	5	5	5	5	5	5	5	5	5	5	5	5	5	5	5	5	5	5	5	5	5	5	5	5	5	5	5	5	5	5	5	5	5	5	5	5	5	5	5
PXD008722.Sample7.RightAtrium	human	PXD008722	Sample7	Circulatory	RightAtrium	5	5	5	5	5	5	5	5	5	5	5	5	5	5	5	5	5	5	5	5	5	5	5	5	5	5	5	5	5	5	5	5	5	5	5	5	5	5	4	5	5	5	5	5
PXD008934.Sample1.LeftVentricle	human	PXD008934	Sample1	Circulatory	LeftVentricle	3	3	5	4	1	3	5	2	3	5	5	2	5	5	5	5	5	5	5	5	3	5	5	5	1	3	5	5	5	5	5	5	4	5	5	5	4	5	2	4	5	5	5	5
PXD008934.Sample2.LeftVentricle	human	PXD008934	Sample2	Circulatory	LeftVentricle	4	4	5	4	2	4	5	1	4	5	5	4	5	5	5	5	5	5	5	5	4	5	5	5	2	5	5	5	5	5	5	5	5	5	5	5	5	5	3	4	5	5	5	5
PXD008934.Sample3.LeftVentricle	human	PXD008934	Sample3	Circulatory	LeftVentricle	4	5	5	5	1	3	5	4	4	5	5	3	5	5	5	5	5	5	5	5	4	5	5	5	2	5	5	5	5	5	5	5	5	5	5	5	5	5	2	4	5	5	5	5
PXD008934.Sample4.LeftVentricle	human	PXD008934	Sample4	Circulatory	LeftVentricle	3	3	5	4	2	3	5	4	4	5	5	2	5	5	5	5	5	5	5	5	3	5	5	5	1	5	5	5	5	5	5	5	4	5	5	5	5	5	2	4	5	5	5	5
PXD008934.Sample5.LeftVentricle	human	PXD008934	Sample5	Circulatory	LeftVentricle	1	5	5	4	2	4	5	1	4	5	5	3	5	5	5	5	5	5	5	5	4	5	5	5	1	5	5	5	5	5	5	5	4	5	5	5	5	5	2	2	5	5	5	5
PXD008934.Sample6.LeftVentricle	human	PXD008934	Sample6	Circulatory	LeftVentricle	3	3	5	5	2	4	5	4	4	5	5	4	5	5	5	5	5	5	5	5	4	5	5	5	1	4	5	5	4	5	5	5	5	5	5	5	5	5	4	4	5	5	4	5
PXD008934.Sample7.LeftVentricle	human	PXD008934	Sample7	Circulatory	LeftVentricle	3	5	5	5	2	3	5	2	4	5	5	3	5	5	5	5	5	5	5	5	3	5	5	5	2	5	5	5	5	5	5	5	4	5	5	5	5	5	2	4	5	5	5	5
PXD010154.Sample1.AdiposeTissue	human	PXD010154	Sample1	Endocrine	AdiposeTissue	5	3	5	5	2	4	5	5	5	5	5	5	5	5	5	5	5	5	5	5	5	5	5	5	3	5	5	5	5	5	5	5	5	5	5	5	5	5	5	5	5	5	5	5
PXD010154.AdrenalGland	human	PXD010154	AdrenalGland	Endocrine	AdrenalGland	5	5	5	5	2	4	5	5	5	5	5	5	5	5	5	5	5	5	5	5	5	5	5	5	3	5	5	5	5	5	5	5	5	5	5	5	5	5	5	5	5	5	5	5
PXD010154.Sample1.BoneMarrow	human	PXD010154	Sample1	Lymphatic	BoneMarrow	5	5	5	5	2	5	5	5	5	4	3	5	5	5	5	5	5	5	5	5	5	5	5	5	5	5	5	5	5	5	5	5	5	5	5	5	5	5	4	5	5	5	5	5
PXD010154.Sample1.PitutaryHypophysis	human	PXD010154	Sample1	Endocrine	PitutaryHypophysis	5	3	4	5	2	2	5	5	5	5	5	5	5	5	5	5	5	5	5	5	5	5	5	5	2	5	5	5	5	5	5	5	5	5	5	5	5	5	5	5	5	5	5	5
PXD010154.Sample1.Brain	human	PXD010154	Sample1	Nervous	Brain	5	5	5	5	2	4	5	5	5	5	5	5	5	5	5	5	5	5	5	5	5	5	5	5	2	5	5	5	5	5	5	5	5	5	5	5	5	3	5	5	5	5	5	5
PXD010154.Sample1.Colon	human	PXD010154	Sample1	Digestive	Colon	5	3	5	5	2	4	5	5	5	5	5	5	5	5	5	5	5	5	3	5	5	5	5	5	4	3	5	5	5	5	5	5	5	5	5	5	5	5	5	5	5	5	5	5
PXD010154.Sample1.Duodenum	human	PXD010154	Sample1	Digestive	Duodenum	5	5	4	5	2	3	5	5	5	5	5	5	5	5	5	5	5	5	5	5	5	5	5	5	4	5	5	5	5	5	5	5	5	5	5	5	5	5	5	5	5	5	5	5
PXD010154.Sample1.Esophagus	human	PXD010154	Sample1	Digestive	Esophagus	5	3	5	5	2	3	5	5	5	5	3	5	5	5	5	5	5	5	5	5	5	5	5	5	3	5	5	5	5	5	5	5	5	5	5	5	5	5	5	5	5	5	5	5
PXD010154.Sample1.FallopianTubeOviduct	human	PXD010154	Sample1	Reproductive	FallopianTubeOviduct	5	3	5	5	2	3	5	5	5	5	5	5	5	5	5	5	5	5	2	5	5	5	5	5	2	5	5	5	5	5	5	5	5	5	5	5	5	5	5	5	5	5	5	5
PXD010154.Sample1.GallBladder	human	PXD010154	Sample1	Digestive	GallBladder	5	3	5	5	2	4	5	5	5	5	5	5	5	5	5	5	5	5	3	5	5	5	5	5	4	5	5	5	5	5	5	5	5	5	5	5	5	5	5	5	5	5	5	5
PXD010154.Sample1.Heart	human	PXD010154	Sample1	Circulatory	Heart	5	4	5	5	2	4	5	5	5	5	5	5	5	5	5	5	5	5	5	5	5	5	5	5	3	5	5	5	5	5	5	5	5	5	5	5	5	5	5	5	5	5	5	5
PXD010154.Sample1.Kidney	human	PXD010154	Sample1	Urinary	Kidney	5	5	5	5	2	4	5	5	5	5	5	5	5	5	5	5	5	5	5	5	5	5	5	5	2	5	5	5	5	5	5	5	5	5	5	5	5	5	5	5	5	5	5	5
PXD010154.Sample1.Liver	human	PXD010154	Sample1	Digestive	Liver	5	5	3	5	2	4	5	5	5	5	5	5	5	5	5	5	5	5	4	5	5	5	5	5	4	5	5	5	5	5	3	5	5	5	5	5	5	5	5	5	5	5	5	5
PXD010154.Sample1.Lung	human	PXD010154	Sample1	Respiratory	Lung	3	2	5	5	2	4	5	5	2	5	5	5	5	5	5	5	5	5	2	5	5	5	5	5	3	5	5	5	5	5	5	5	3	5	5	5	5	5	5	5	5	5	5	5
PXD010154.Sample1.LymphNode	human	PXD010154	Sample1	Lymphatic	LymphNode	5	5	5	5	2	4	5	5	5	5	5	5	5	5	5	5	5	5	5	5	5	5	5	5	3	5	5	5	5	5	3	5	5	5	5	5	5	5	5	5	5	5	5	5
PXD010154.Sample1.Ovary	human	PXD010154	Sample1	Reproductive	Ovary	5	4	5	5	2	4	5	5	5	5	5	5	5	5	5	5	5	5	4	5	5	5	5	5	3	5	5	5	5	5	5	5	4	5	5	5	5	5	5	5	5	5	5	5
PXD010154.Sample1.Pancreas	human	PXD010154	Sample1	Digestive	Pancreas	5	5	5	5	2	4	5	5	5	5	5	5	5	5	5	5	5	5	3	5	5	5	5	5	5	5	5	5	5	5	5	5	5	5	5	5	5	5	5	5	5	5	5	5
PXD010154.Sample1.Placenta	human	PXD010154	Sample1	Reproductive	Placenta	5	3	5	5	2	4	5	5	5	5	5	5	5	5	5	5	5	5	4	5	5	5	5	5	3	5	5	5	5	5	5	5	3	5	5	5	5	5	5	5	5	5	5	5
PXD010154.Sample1.Prostate	human	PXD010154	Sample1	Reproductive	Prostate	5	3	5	5	5	3	5	5	5	5	5	5	5	5	5	5	5	5	3	5	5	5	5	5	4	5	5	5	5	5	5	5	5	5	5	5	5	5	5	5	5	5	5	5
PXD010154.Sample1.Rectum	human	PXD010154	Sample1	Digestive	Rectum	5	3	5	5	2	3	5	5	5	5	5	5	5	5	5	5	5	5	3	5	5	5	5	5	3	5	5	5	5	5	5	5	2	5	5	5	5	5	5	5	5	5	5	5
PXD010154.Sample1.SalivaryGland	human	PXD010154	Sample1	Digestive	SalivaryGland	5	5	5	5	2	4	5	5	5	5	5	5	5	5	5	5	5	5	5	5	5	5	5	5	2	5	5	5	5	5	5	5	5	5	5	5	5	5	5	5	5	5	5	5
PXD010154.Sample1.SmallIntestine	human	PXD010154	Sample1	Digestive	SmallIntestine	5	3	5	5	2	3	5	5	5	5	5	5	5	5	5	5	5	5	2	5	5	5	5	5	3	5	5	5	5	5	5	5	5	5	5	5	5	5	5	5	5	5	5	5
PXD010154.Sample1.SmoothMuscle	human	PXD010154	Sample1	Musculoskeletal	SmoothMuscle	5	4	5	5	2	3	5	5	5	5	5	5	5	5	5	5	5	5	5	5	5	5	5	5	4	5	5	5	5	5	5	5	5	5	5	5	5	5	5	5	5	5	5	5
PXD010154.Sample1.Spleen	human	PXD010154	Sample1	Lymphatic	Spleen	3	3	5	5	2	4	5	5	5	5	5	5	5	5	5	5	5	5	3	5	5	5	5	5	2	5	5	5	5	5	5	5	5	5	5	5	5	5	5	5	5	5	5	5
PXD010154.Sample1.Stomach	human	PXD010154	Sample1	Digestive	Stomach	5	5	3	5	2	4	5	5	5	5	5	5	5	5	5	5	5	5	5	5	5	5	5	5	3	5	5	5	5	5	5	5	5	5	5	5	5	5	5	5	5	5	5	5
PXD010154.Sample1.Testis	human	PXD010154	Sample1	Reproductive	Testis	5	5	5	5	2	4	5	5	5	5	5	5	5	5	5	5	5	5	3	5	5	5	5	5	3	5	5	5	5	5	5	5	5	5	5	5	3	5	5	5	5	5	5	5
PXD010154.Sample1.Thyroid	human	PXD010154	Sample1	Endocrine	Thyroid	5	3	5	5	2	3	5	5	5	5	5	5	5	5	5	5	5	5	5	5	5	5	5	5	3	5	5	5	5	5	5	5	5	5	5	5	5	5	5	5	5	5	5	5
PXD010154.Sample1.Tonsil	human	PXD010154	Sample1	Lymphatic	Tonsil	5	5	5	5	2	3	5	5	5	3	5	5	5	5	5	5	5	5	4	5	5	5	5	5	3	4	5	5	5	5	5	5	5	5	5	5	5	5	5	5	1	5	5	5
PXD010154.Sample2.Tonsil	human	PXD010154	Sample2	Lymphatic	Tonsil	5	3	5	5	2	3	5	5	5	4	5	5	5	5	5	5	5	5	3	5	5	5	5	5	5	4	5	5	5	5	5	5	5	5	5	5	5	5	5	5	5	5	5	5
PXD010154.Sample3.Tonsil	human	PXD010154	Sample3	Lymphatic	Tonsil	5	5	5	5	2	2	5	5	5	5	5	5	5	4	5	5	5	5	3	5	2	5	5	5	2	5	5	5	5	5	5	5	5	5	5	5	5	3	5	5	5	5	5	5
PXD010154.Sample4.Tonsil	human	PXD010154	Sample4	Lymphatic	Tonsil	4	5	4	5	2	3	5	5	5	4	5	5	5	3	5	5	5	5	4	5	4	5	5	5	3	4	5	5	5	5	5	5	3	5	5	5	5	5	5	5	5	5	5	5
PXD010154.Sample5.Tonsil	human	PXD010154	Sample5	Lymphatic	Tonsil	5	5	5	5	2	3	5	5	5	5	5	5	5	5	5	5	5	5	3	5	5	5	5	5	2	5	5	5	5	5	5	5	5	5	5	5	5	5	5	5	5	5	5	5
PXD010154.Sample6.Tonsil	human	PXD010154	Sample6	Lymphatic	Tonsil	5	5	4	5	2	3	5	5	5	3	5	5	5	5	2	5	5	5	4	5	5	5	5	5	2	5	5	5	5	5	5	5	3	5	5	5	3	4	5	5	5	5	5	5
PXD010154.Sample7.Tonsil	human	PXD010154	Sample7	Lymphatic	Tonsil	5	3	5	5	2	4	5	5	5	5	5	5	5	5	5	5	5	5	2	5	5	5	5	5	3	5	5	5	5	5	5	5	5	5	5	5	2	5	5	5	5	5	5	5
PXD010154.Sample1.UrinaryBladder	human	PXD010154	Sample1	Urinary	UrinaryBladder	5	5	5	5	2	3	5	5	5	5	2	5	5	5	5	5	5	5	5	5	5	5	5	5	4	5	5	5	5	5	5	5	5	5	5	5	5	5	5	5	5	5	5	5
PXD010154.Sample1.UterineEndometrium	human	PXD010154	Sample1	Reproductive	UterineEndometrium	5	4	5	5	2	3	5	5	5	5	5	5	5	5	5	5	5	5	5	5	5	5	5	5	4	5	5	5	5	5	5	5	3	5	5	5	5	5	5	5	5	5	5	5
PXD010154.Sample1.VermiformAppendix	human	PXD010154	Sample1	Digestive	VermiformAppendix	5	5	5	5	2	4	5	5	5	4	5	5	5	5	5	5	5	5	2	5	5	5	5	5	4	5	5	5	5	5	5	5	5	5	5	5	5	5	5	5	5	5	5	5
PXD010271.Sample1.SubstantiaNigra	human	PXD010271	Sample1	Nervous	SubstantiaNigra	5	4	5	5	5	5	5	4	3	5	5	4	5	5	5	5	5	5	5	5	4	5	5	5	4	5	5	5	5	5	5	5	4	5	5	5	4	5	4	5	5	5	5	5
PXD010271.Sample2.SubstantiaNigra	human	PXD010271	Sample2	Nervous	SubstantiaNigra	5	5	5	5	5	5	5	4	3	5	5	4	5	5	5	5	5	5	5	5	4	5	5	5	4	5	5	5	5	5	5	5	4	5	5	5	4	5	3	5	5	5	5	5
PXD010271.Sample3.SubstantiaNigra	human	PXD010271	Sample3	Nervous	SubstantiaNigra	5	4	5	5	5	5	5	4	3	5	5	4	5	5	5	5	5	5	5	5	4	5	5	5	4	5	5	5	5	5	5	5	4	5	5	5	5	5	4	5	5	5	5	5
PXD010271.Sample4.SubstantiaNigra	human	PXD010271	Sample4	Nervous	SubstantiaNigra	5	5	5	5	5	5	5	4	3	5	5	4	5	5	5	5	5	5	5	5	4	5	5	5	4	5	5	5	5	5	5	5	4	5	5	5	4	5	4	5	5	5	5	5
PXD010271.Sample5.SubstantiaNigra	human	PXD010271	Sample5	Nervous	SubstantiaNigra	5	5	5	5	5	5	5	4	3	5	5	4	5	5	5	5	5	5	5	5	4	5	5	5	4	5	5	5	5	5	5	5	4	5	5	5	4	5	4	5	5	5	5	5
PXD010271.Sample6.SubstantiaNigra	human	PXD010271	Sample6	Nervous	SubstantiaNigra	5	5	5	5	5	5	5	4	3	5	5	4	5	5	5	5	5	5	5	5	4	5	5	5	4	5	5	5	5	5	5	5	4	5	5	5	5	5	4	5	5	5	5	5
PXD010271.Sample7.SubstantiaNigra	human	PXD010271	Sample7	Nervous	SubstantiaNigra	5	5	5	5	5	5	5	4	3	5	5	4	5	5	5	5	5	5	5	5	4	5	5	5	4	5	5	5	5	5	5	5	4	5	5	5	4	5	4	5	5	5	5	5
PXD010271.Sample8.SubstantiaNigra	human	PXD010271	Sample8	Nervous	SubstantiaNigra	5	4	5	5	4	5	5	4	2	5	5	4	5	5	5	5	4	5	5	5	4	5	5	5	4	5	5	5	5	5	5	5	3	5	5	5	5	5	3	5	5	5	5	5
PXD010271.Sample9.SubstantiaNigra	human	PXD010271	Sample9	Nervous	SubstantiaNigra	5	4	5	5	5	5	5	4	2	5	5	4	5	5	5	5	4	5	5	5	4	5	5	5	4	5	5	5	5	5	5	5	3	5	5	5	4	5	3	5	5	5	5	5
PXD010271.Sample10.SubstantiaNigra	human	PXD010271	Sample10	Nervous	SubstantiaNigra	5	4	5	5	4	5	5	4	2	5	5	4	5	5	5	5	5	5	5	5	4	5	5	5	4	5	5	5	5	5	5	5	3	5	5	5	4	5	3	5	5	5	5	5
PXD010271.Sample1.Liver	human	PXD010271	Sample1	Digestive	Liver	4	5	5	5	4	5	5	5	4	4	5	5	5	5	5	4	5	5	5	5	5	4	5	5	5	5	5	5	5	5	5	5	4	4	5	5	5	4	2	5	5	4	5	5
PXD010271.Sample2.Liver	human	PXD010271	Sample2	Digestive	Liver	4	5	5	5	4	5	5	5	4	4	5	5	5	5	5	4	5	5	5	5	5	5	5	5	5	5	5	5	5	5	5	5	5	4	5	5	5	4	3	5	5	4	5	5
PXD010271.Sample3.Liver	human	PXD010271	Sample3	Digestive	Liver	4	5	5	5	4	5	5	5	4	4	5	5	5	5	5	4	5	5	5	5	5	5	5	5	5	5	5	5	5	5	5	5	5	4	5	5	5	5	2	5	5	4	5	5
PXD010271.Sample4.Liver	human	PXD010271	Sample4	Digestive	Liver	4	5	5	5	4	5	5	5	4	4	5	5	5	5	5	4	5	5	5	5	5	4	5	5	5	5	5	5	5	5	5	5	5	4	5	5	5	4	3	5	5	4	5	5
PXD010271.Sample5.Liver	human	PXD010271	Sample5	Digestive	Liver	5	5	5	5	4	5	5	5	4	4	5	5	5	5	5	4	5	5	5	5	5	5	5	5	5	5	5	5	5	5	5	5	5	4	5	5	5	5	3	5	5	4	5	5
PXD010271.Sample6.Liver	human	PXD010271	Sample6	Digestive	Liver	4	5	5	5	4	5	5	5	4	4	5	5	5	5	5	4	5	5	5	5	5	4	5	5	5	5	5	5	5	5	5	5	5	4	5	5	5	4	3	5	5	5	5	5
PXD010271.Sample7.Liver	human	PXD010271	Sample7	Digestive	Liver	4	5	5	5	4	5	5	5	4	4	5	5	5	5	5	4	5	5	5	5	5	5	5	5	5	5	5	5	5	5	5	5	4	4	5	5	5	5	2	5	5	4	5	5
PXD010271.Sample8.Liver	human	PXD010271	Sample8	Digestive	Liver	3	5	5	5	4	5	5	5	4	4	5	5	5	5	5	4	5	5	5	5	5	4	5	5	5	5	5	5	5	5	5	5	5	4	5	5	5	5	2	5	5	4	5	5
PXD010271.Sample9.Liver	human	PXD010271	Sample9	Digestive	Liver	4	5	5	5	4	5	5	5	4	4	5	5	5	5	5	4	5	5	5	5	4	4	5	5	5	5	5	5	5	5	5	5	5	4	5	5	5	4	2	5	5	5	5	5
PXD010271.Sample10.Liver	human	PXD010271	Sample10	Digestive	Liver	4	5	5	5	4	5	5	5	4	4	5	5	5	5	5	4	5	5	5	5	5	5	5	5	5	5	5	5	5	5	5	5	4	4	5	5	5	5	2	5	5	4	5	5
PXD010271.Sample1.Ovary	human	PXD010271	Sample1	Reproductive	Ovary	5	5	5	4	4	5	5	5	5	3	5	4	4	5	5	4	4	4	5	5	4	4	5	5	5	5	4	5	5	4	5	4	5	3	5	5	5	5	5	4	5	4	4	4
PXD010271.Sample2.Ovary	human	PXD010271	Sample2	Reproductive	Ovary	5	5	5	5	5	5	5	5	5	2	5	4	4	5	5	4	5	2	5	5	4	4	5	5	5	5	4	5	5	4	5	4	5	2	5	5	5	5	5	4	5	3	5	4
PXD010271.Sample3.Ovary	human	PXD010271	Sample3	Reproductive	Ovary	5	5	5	4	5	3	5	5	4	5	5	4	5	5	5	5	5	5	5	5	2	5	5	5	5	5	5	5	5	5	5	5	5	5	5	4	5	3	5	3	5	5	5	5
PXD010271.Sample4.Ovary	human	PXD010271	Sample4	Reproductive	Ovary	5	5	5	5	4	5	5	5	5	4	5	5	4	5	5	5	5	5	5	5	4	5	5	5	5	5	5	5	5	3	5	4	5	5	5	5	5	5	5	2	5	5	5	5
PXD010271.Sample5.Ovary	human	PXD010271	Sample5	Reproductive	Ovary	5	5	5	5	5	5	5	5	5	4	5	5	5	5	5	4	5	4	5	5	5	5	5	5	5	5	5	5	5	4	4	4	5	4	5	5	5	5	5	4	4	4	5	5
PXD010271.Sample6.Ovary	human	PXD010271	Sample6	Reproductive	Ovary	5	5	5	5	5	5	5	5	5	4	5	5	5	5	5	4	5	5	5	5	5	5	5	5	5	5	5	5	5	4	4	5	5	4	5	5	5	5	5	5	5	5	5	5
PXD010271.Sample7.Ovary	human	PXD010271	Sample7	Reproductive	Ovary	5	5	5	5	5	5	5	5	5	4	5	5	5	5	5	4	5	5	5	5	5	5	5	5	5	5	5	5	5	4	5	4	5	4	5	5	5	5	5	4	5	4	5	5
PXD010271.Sample8.Ovary	human	PXD010271	Sample8	Reproductive	Ovary	5	5	5	5	4	5	5	5	5	4	5	4	5	5	5	4	5	5	5	5	4	5	5	5	5	5	5	5	5	4	5	4	5	3	5	5	5	5	5	3	5	4	5	5
PXD010271.Sample9.Ovary	human	PXD010271	Sample9	Reproductive	Ovary	5	5	5	5	5	5	5	5	5	5	5	5	5	5	5	4	5	5	5	5	5	5	5	5	5	5	5	5	5	4	4	4	5	4	5	5	5	5	5	4	5	5	5	5
PXD010271.Sample10.Ovary	human	PXD010271	Sample10	Reproductive	Ovary	5	5	5	5	5	5	5	5	5	4	5	5	5	5	5	4	5	4	5	5	5	5	5	5	5	5	5	5	5	4	4	4	5	4	5	5	5	5	5	5	5	4	5	4
PXD010271.Sample11.Ovary	human	PXD010271	Sample11	Reproductive	Ovary	5	5	5	5	5	5	5	5	5	4	5	5	5	5	5	4	5	5	5	5	5	5	5	5	5	5	5	5	5	4	4	5	5	5	5	5	5	5	5	5	5	4	5	4
PXD010271.Sample12.Ovary	human	PXD010271	Sample12	Reproductive	Ovary	5	5	5	5	5	5	5	5	5	3	5	4	5	5	5	3	5	3	5	5	4	4	5	5	5	5	4	4	5	4	4	4	5	5	5	5	5	5	5	4	4	4	4	3
PXD010271.Sample13.Ovary	human	PXD010271	Sample13	Reproductive	Ovary	5	5	5	5	5	5	5	5	5	4	5	5	5	5	5	4	5	5	5	5	4	4	5	5	5	5	5	5	5	4	3	4	5	4	5	5	5	5	5	1	5	4	5	4
PXD010271.Sample14.Ovary	human	PXD010271	Sample14	Reproductive	Ovary	5	5	5	5	5	5	5	5	5	3	5	5	4	5	5	4	5	4	5	5	5	5	5	5	5	5	5	5	5	3	4	4	5	3	5	5	5	5	4	4	5	4	5	5
PXD010271.Sample15.Ovary	human	PXD010271	Sample15	Reproductive	Ovary	5	5	5	4	5	5	5	5	5	4	5	4	5	5	5	4	5	4	5	5	4	5	5	5	5	5	5	5	5	3	5	4	5	3	5	5	5	5	5	2	5	5	5	5
PXD010271.Sample1.Pancreas	human	PXD010271	Sample1	Digestive	Pancreas	3	5	4	5	2	4	5	5	4	4	5	5	4	3	4	3	5	5	4	5	4	5	5	4	5	5	5	5	5	2	1	5	4	3	1	5	5	4	4	2	5	1	5	1
PXD010271.Sample2.Pancreas	human	PXD010271	Sample2	Digestive	Pancreas	4	5	5	5	3	4	5	5	4	4	5	5	4	5	5	2	5	5	5	5	4	4	5	5	5	5	5	5	5	4	1	5	4	2	1	5	5	5	4	1	5	2	5	4
PXD010271.Sample3.Pancreas	human	PXD010271	Sample3	Digestive	Pancreas	1	5	4	4	2	5	5	5	5	3	5	5	3	4	5	2	5	4	4	5	2	3	5	1	5	5	5	5	5	1	1	4	4	1	1	5	5	3	2	3	5	1	5	1
PXD010271.Sample4.Pancreas	human	PXD010271	Sample4	Digestive	Pancreas	4	5	5	4	3	5	5	5	5	1	5	5	4	4	5	4	5	5	4	5	2	4	5	3	5	5	5	5	4	1	1	5	4	2	1	5	5	4	2	2	5	1	5	1
PXD010271.Sample5.Pancreas	human	PXD010271	Sample5	Digestive	Pancreas	1	5	5	4	3	5	5	5	4	1	5	5	4	5	4	3	5	4	1	5	3	3	5	4	5	5	5	5	5	2	1	5	4	3	1	5	5	5	4	3	5	1	5	4
PXD010271.Sample6.Pancreas	human	PXD010271	Sample6	Digestive	Pancreas	1	5	2	4	2	5	5	5	5	3	5	5	4	5	5	4	4	4	3	5	1	4	5	4	5	5	5	5	5	3	1	4	4	1	1	5	5	4	4	1	5	1	5	1
PXD010271.Sample7.Pancreas	human	PXD010271	Sample7	Digestive	Pancreas	4	5	5	5	3	5	5	5	3	4	5	5	4	5	5	3	5	3	5	5	5	3	5	5	4	5	5	4	5	4	3	5	3	3	3	4	5	4	4	4	4	3	3	1
PXD010271.Sample8.Pancreas	human	PXD010271	Sample8	Digestive	Pancreas	4	5	5	4	3	5	5	4	3	1	5	5	3	5	4	3	5	1	5	5	4	4	5	1	1	5	5	4	3	1	1	4	3	1	1	4	5	3	4	3	2	1	4	4
PXD010271.Sample9.Pancreas	human	PXD010271	Sample9	Digestive	Pancreas	1	5	5	5	3	5	5	5	4	4	5	5	4	5	5	4	5	5	5	5	4	4	5	5	4	5	4	4	5	4	3	4	4	1	1	4	5	4	4	5	3	3	5	1
PXD010271.Sample10.Pancreas	human	PXD010271	Sample10	Digestive	Pancreas	5	5	5	5	4	5	5	5	3	4	5	5	5	5	4	4	5	1	5	5	5	3	5	5	4	5	5	4	5	4	4	4	4	2	5	4	5	5	4	5	3	2	5	4
PXD010271.Sample11.Pancreas	human	PXD010271	Sample11	Digestive	Pancreas	5	5	5	5	4	4	5	5	3	4	5	5	5	5	4	3	5	5	5	5	5	4	5	5	3	5	5	5	5	2	3	1	4	2	5	3	5	5	4	4	2	2	5	4
PXD010271.Sample12.Pancreas	human	PXD010271	Sample12	Digestive	Pancreas	5	5	5	5	3	5	5	5	3	4	5	5	5	5	4	4	5	4	5	5	5	1	5	5	4	5	5	4	5	3	4	3	4	3	5	4	5	5	4	5	1	3	5	4
PXD010271.Sample13.Pancreas	human	PXD010271	Sample13	Digestive	Pancreas	5	5	5	4	4	4	5	5	4	1	5	5	5	5	4	1	4	3	5	5	4	4	5	4	4	5	5	4	5	4	2	5	4	3	3	5	5	5	5	4	3	1	3	5
PXD010271.Sample14.Pancreas	human	PXD010271	Sample14	Digestive	Pancreas	5	5	5	4	4	4	5	5	4	1	5	5	5	5	3	3	5	3	5	5	4	4	5	3	5	5	5	5	5	4	3	5	4	2	1	5	5	5	5	4	3	1	3	5
PXD010271.Sample15.Pancreas	human	PXD010271	Sample15	Digestive	Pancreas	5	5	4	4	4	5	5	5	5	1	5	5	5	4	4	3	5	2	5	5	2	1	5	5	5	5	5	3	5	1	1	5	4	3	1	5	5	5	5	3	3	1	5	3
PXD010271.Sample16.Pancreas	human	PXD010271	Sample16	Digestive	Pancreas	5	5	5	4	4	5	5	5	4	2	5	5	4	4	2	2	5	2	5	5	4	3	5	4	5	5	4	4	5	2	2	5	4	4	1	5	5	5	5	5	1	1	5	5
PXD012131.Sample1.Amygdala	human	PXD012131	Sample1	Nervous	Amygdala	5	5	5	5	2	5	5	5	5	5	5	5	5	5	5	5	5	5	5	5	5	5	5	5	5	5	5	5	5	5	5	5	5	5	5	5	5	5	5	5	5	5	5	5
PXD012131.Sample1.CaudateNucleus	human	PXD012131	Sample1	Nervous	CaudateNucleus	5	5	5	5	5	5	5	5	5	5	5	5	5	5	5	5	5	5	5	5	5	5	5	5	5	5	5	5	5	5	5	5	5	5	5	5	5	5	5	5	5	5	5	5
PXD012131.Sample1.Cerebellum	human	PXD012131	Sample1	Nervous	Cerebellum	5	5	5	5	5	5	5	5	5	5	5	5	5	5	5	5	5	5	5	5	5	5	5	5	5	5	5	5	5	5	5	5	5	5	5	5	5	5	4	5	5	5	5	5
PXD012131.Sample1.EntorhinalCortex	human	PXD012131	Sample1	Nervous	EntorhinalCortex	5	5	5	5	5	5	5	5	5	5	5	5	5	5	5	5	5	5	5	5	5	5	5	5	5	5	5	5	5	5	5	5	5	5	5	5	5	5	5	5	5	5	5	5
PXD012131.Sample2.EntorhinalCortex	human	PXD012131	Sample2	Nervous	EntorhinalCortex	5	5	5	5	2	2	5	5	4	5	5	5	5	4	5	5	5	5	5	5	5	5	5	5	3	5	5	5	5	5	5	5	5	5	5	5	5	5	4	5	5	5	5	5
PXD012131.Sample3.EntorhinalCortex	human	PXD012131	Sample3	Nervous	EntorhinalCortex	5	5	5	5	5	2	5	5	4	5	5	5	5	4	5	5	5	5	5	5	5	5	5	5	3	5	5	5	5	5	5	5	5	5	5	5	5	5	4	5	5	5	5	5
PXD012131.Sample4.EntorhinalCortex	human	PXD012131	Sample4	Nervous	EntorhinalCortex	5	5	5	5	2	2	5	5	4	5	5	5	5	4	5	5	5	5	5	5	5	5	5	5	3	5	5	5	5	5	5	5	5	5	5	5	5	5	4	5	5	5	5	5
PXD012131.Sample1.FrontalGyrus	human	PXD012131	Sample1	Nervous	FrontalGyrus	5	5	5	5	5	5	5	5	5	5	5	5	5	4	5	5	5	5	5	5	5	5	5	5	5	5	5	5	5	5	5	5	5	5	5	5	5	5	5	5	5	5	5	5
PXD012131.Sample1.InferiorParietalLobule	human	PXD012131	Sample1	Nervous	InferiorParietalLobule	5	5	5	5	5	5	5	5	5	5	5	5	5	5	5	5	5	5	5	5	5	5	5	5	5	5	5	5	5	5	5	5	5	5	5	5	5	5	5	5	5	5	5	5
PXD012131.Sample2.NeoCortex	human	PXD012131	Sample2	Nervous	NeoCortex	5	5	5	5	5	2	5	5	4	5	5	5	5	4	5	3	5	5	5	5	5	5	5	5	5	5	5	5	5	5	5	5	5	5	5	5	5	5	4	5	5	5	5	5
PXD012131.Sample3.NeoCortex	human	PXD012131	Sample3	Nervous	NeoCortex	5	5	5	5	5	2	5	5	4	5	5	4	5	4	5	5	5	5	5	5	5	5	5	5	5	5	5	5	5	5	5	5	4	5	5	5	5	5	4	5	5	5	5	5
PXD012131.Sample4.NeoCortex	human	PXD012131	Sample4	Nervous	NeoCortex	5	5	5	5	5	2	5	5	4	5	5	5	5	4	5	3	5	5	5	5	5	5	5	5	5	5	5	5	5	5	5	5	5	5	5	5	5	5	4	5	5	5	5	5
PXD012131.Sample1.SuperiorTemporalGyrus	human	PXD012131	Sample1	Nervous	SuperiorTemporalGyrus	5	5	5	5	5	5	5	5	5	5	5	5	5	5	5	5	5	5	5	5	5	5	5	5	5	5	5	5	5	5	5	5	5	5	5	5	5	5	5	5	5	5	5	5
PXD012131.Sample1.Thalamus	human	PXD012131	Sample1	Nervous	Thalamus	5	5	5	5	5	5	5	5	5	5	5	5	5	5	5	5	5	5	5	5	5	5	5	5	5	5	5	5	5	5	5	5	5	5	5	5	5	5	5	5	5	5	5	5
PXD012131.Sample1.VisualCortex	human	PXD012131	Sample1	Nervous	VisualCortex	5	5	5	5	5	5	5	5	5	5	5	5	5	5	5	5	5	5	5	5	5	5	5	5	5	5	5	5	5	5	5	5	5	5	5	5	5	5	5	5	5	5	5	5
PXD012755.Sample1.CerebellarHemisphericCortex	human	PXD012755	Sample1	Nervous	CerebellarHemisphericCortex	5	5	5	5	4	5	5	5	4	4	5	5	5	5	5	5	5	5	5	5	5	5	5	5	5	5	5	5	5	5	4	5	5	5	5	5	5	5	5	4	5	4	5	5
PXD012755.Sample2.CerebellarHemisphericCortex	human	PXD012755	Sample2	Nervous	CerebellarHemisphericCortex	5	4	5	5	4	5	5	4	3	5	5	4	5	5	5	4	4	4	4	5	5	5	5	5	3	5	5	5	5	5	4	5	3	5	5	4	4	5	2	5	5	5	4	5
PXD012755.Sample3.CerebellarHemisphericCortex	human	PXD012755	Sample3	Nervous	CerebellarHemisphericCortex	5	4	5	5	4	5	5	4	3	5	5	5	5	5	5	4	4	4	4	5	5	5	5	5	3	5	5	5	5	5	4	5	3	5	5	4	4	5	3	4	5	5	5	5
PXD012755.Sample4.CerebellarHemisphericCortex	human	PXD012755	Sample4	Nervous	CerebellarHemisphericCortex	4	4	5	5	4	5	5	4	2	5	5	5	5	5	5	5	5	5	4	5	5	5	5	5	4	5	5	5	5	5	4	5	4	5	5	4	4	5	3	5	5	5	5	5
PXD012755.Sample5.CerebellarHemisphericCortex	human	PXD012755	Sample5	Nervous	CerebellarHemisphericCortex	4	4	5	5	4	5	5	4	2	5	5	4	5	4	5	5	5	5	4	5	5	5	5	5	3	5	5	5	5	5	3	5	4	5	5	4	4	5	3	5	5	5	5	5
PXD012755.Sample6.CerebellarHemisphericCortex	human	PXD012755	Sample6	Nervous	CerebellarHemisphericCortex	5	4	5	5	4	5	5	3	3	5	5	5	5	5	5	4	4	5	3	5	5	5	5	5	3	5	5	5	5	5	4	5	3	5	5	4	4	5	2	4	5	5	5	5
PXD012755.Sample7.CerebellarHemisphericCortex	human	PXD012755	Sample7	Nervous	CerebellarHemisphericCortex	5	4	5	5	4	5	5	4	2	5	5	5	5	5	5	4	5	5	4	5	5	5	5	5	3	5	5	5	5	5	4	5	4	5	5	4	4	5	3	5	5	5	5	5
PXD012755.Sample8.CerebellarHemisphericCortex	human	PXD012755	Sample8	Nervous	CerebellarHemisphericCortex	5	4	5	5	4	5	5	4	3	5	5	5	5	5	5	5	4	5	4	5	5	5	5	5	2	5	5	5	5	5	4	5	3	5	5	5	4	5	3	4	5	5	5	5
PXD012755.Sample9.CerebellarHemisphericCortex	human	PXD012755	Sample9	Nervous	CerebellarHemisphericCortex	5	4	5	5	4	5	5	4	2	5	5	5	5	5	5	5	4	5	4	5	5	5	5	5	3	5	5	5	5	5	4	5	4	5	5	4	4	5	3	5	5	5	5	5
PXD012755.Sample1.OccipitalCortex	human	PXD012755	Sample1	Nervous	OccipitalCortex	4	3	5	5	4	5	5	4	2	5	5	3	5	4	5	5	5	5	3	5	4	5	5	5	5	5	4	5	5	5	3	5	2	5	5	4	4	5	2	5	5	5	5	5
PXD012755.Sample2.OccipitalCortex	human	PXD012755	Sample2	Nervous	OccipitalCortex	5	4	5	5	4	5	5	4	2	5	5	4	5	4	5	5	5	5	2	5	4	5	5	5	5	5	5	5	5	5	4	5	3	5	5	4	4	5	2	5	5	5	5	5
PXD012755.Sample3.OccipitalCortex	human	PXD012755	Sample3	Nervous	OccipitalCortex	5	4	5	5	4	5	5	4	2	5	5	4	5	4	5	4	4	5	3	5	4	5	5	5	4	5	5	5	5	5	4	5	2	4	5	5	4	5	2	4	5	5	5	5
PXD012755.Sample4.OccipitalCortex	human	PXD012755	Sample4	Nervous	OccipitalCortex	5	4	5	5	4	5	5	4	2	5	5	4	5	5	5	5	5	5	4	5	4	5	5	5	5	5	5	5	5	5	4	5	4	5	5	4	4	5	3	5	5	5	5	5
PXD012755.Sample5.OccipitalCortex	human	PXD012755	Sample5	Nervous	OccipitalCortex	5	4	5	5	4	5	5	4	2	5	5	4	5	4	5	5	4	5	4	5	4	5	5	5	5	5	5	5	5	5	4	5	4	5	5	4	3	5	4	5	5	5	5	5
PXD012755.Sample6.OccipitalCortex	human	PXD012755	Sample6	Nervous	OccipitalCortex	5	4	5	5	4	5	5	4	2	5	5	3	5	4	5	5	4	5	4	5	4	5	5	5	5	5	5	5	5	5	4	5	4	5	5	4	4	5	2	5	5	5	5	5
PXD015079.Sample1.PreFrontalCortex	human	PXD015079	Sample1	Nervous	PreFrontalCortex	3	1	5	5	3	5	4	2	2	2	5	4	5	4	5	2	4	1	4	5	2	4	4	5	4	5	1	5	5	5	4	5	3	1	4	4	3	5	0	2	0	0	0	0
PXD015079.Sample2.PreFrontalCortex	human	PXD015079	Sample2	Nervous	PreFrontalCortex	4	1	5	5	4	5	4	1	3	1	5	4	5	4	5	2	4	1	5	5	3	4	4	5	5	5	2	5	5	5	4	5	4	2	4	5	3	5	0	1	0	0	0	0
PXD015079.Sample3.PreFrontalCortex	human	PXD015079	Sample3	Nervous	PreFrontalCortex	4	2	5	5	3	5	4	1	3	1	5	4	5	5	5	1	4	2	4	5	1	4	3	5	5	5	2	5	5	5	4	5	3	2	4	5	3	5	0	1	0	0	0	0
PXD015079.Sample1.VermiformAppendix	human	PXD015079	Sample1	Digestive	VermiformAppendix	4	5	5	3	2	4	5	3	4	1	5	3	4	4	1	3	4	2	5	5	1	4	5	5	5	5	3	5	5	4	5	4	5	0	5	5	5	5	4	0	0	0	0	0
PXD015079.Sample2.VermiformAppendix	human	PXD015079	Sample2	Digestive	VermiformAppendix	4	5	5	4	2	4	5	2	4	2	5	4	4	4	3	2	4	1	5	5	3	4	5	5	5	5	3	5	5	4	4	4	5	0	5	5	5	5	3	0	0	0	0	0
PXD015079.Sample3.VermiformAppendix	human	PXD015079	Sample3	Digestive	VermiformAppendix	3	5	5	3	2	4	5	2	5	1	5	4	5	3	3	3	4	2	5	5	2	4	4	5	5	5	2	5	5	5	5	5	5	0	5	5	5	5	2	0	0	0	0	0
PXD020187.Sample1.UmblicalArtery	human	PXD020187	Sample1	Circulatory	UmblicalArtery	4	4	1	5	4	2	3	5	4	4	4	1	1	1	5	2	4	2	3	1	4	3	1	1	5	5	4	3	4	1	1	2	5	2	1	3	2	5	5	4	1	1	3	4
PXD020187.Sample2.UmblicalArtery	human	PXD020187	Sample2	Circulatory	UmblicalArtery	3	4	1	5	4	1	3	5	4	4	4	1	2	1	5	3	4	2	3	1	3	2	1	1	5	5	4	4	4	1	1	1	5	2	2	3	2	5	5	4	3	1	4	4
PXD020187.Sample3.UmblicalArtery	human	PXD020187	Sample3	Circulatory	UmblicalArtery	3	4	1	5	4	1	2	5	3	4	4	1	1	1	5	3	4	1	3	1	4	1	1	1	5	5	4	3	3	1	1	1	5	1	2	3	1	5	5	3	1	1	4	4
PXD020187.Sample4.UmblicalArtery	human	PXD020187	Sample4	Circulatory	UmblicalArtery	4	4	2	5	4	2	3	5	4	4	5	1	1	3	5	3	4	2	4	1	4	3	1	3	5	5	4	3	4	1	1	1	5	1	2	3	2	5	5	4	1	1	4	4
PXD020187.Sample5.UmblicalArtery	human	PXD020187	Sample5	Circulatory	UmblicalArtery	3	4	2	5	4	1	1	5	3	4	4	1	1	3	5	3	4	1	3	1	4	2	1	1	5	5	4	4	4	1	1	1	5	1	3	3	2	5	5	4	1	1	4	4
PXD020187.Sample6.UmblicalArtery	human	PXD020187	Sample6	Circulatory	UmblicalArtery	4	5	5	5	4	3	5	5	4	3	5	1	3	5	5	3	4	3	5	4	4	3	5	4	5	5	4	4	5	3	2	3	5	2	2	5	5	5	5	3	3	1	4	4
PXD020187.Sample7.UmblicalArtery	human	PXD020187	Sample7	Circulatory	UmblicalArtery	4	5	5	5	4	2	5	5	4	4	5	2	1	5	5	3	4	2	5	4	3	3	5	3	5	5	4	3	5	3	2	3	5	1	3	5	5	5	5	3	2	3	4	3
PXD020187.Sample8.UmblicalArtery	human	PXD020187	Sample8	Circulatory	UmblicalArtery	4	5	5	5	4	3	5	5	4	4	5	2	3	5	5	3	4	2	5	4	4	1	5	4	5	5	4	4	5	3	1	3	5	1	3	5	5	5	5	3	1	1	4	3
PXD020187.Sample9.UmblicalArtery	human	PXD020187	Sample9	Circulatory	UmblicalArtery	4	5	5	5	4	2	5	5	5	4	5	2	2	5	5	3	4	2	5	4	4	3	5	4	5	5	4	4	5	3	1	3	5	1	3	5	5	5	5	3	1	1	4	3
PXD020187.Sample10.UmblicalArtery	human	PXD020187	Sample10	Circulatory	UmblicalArtery	4	5	5	4	4	3	5	5	5	4	5	3	2	5	5	2	4	2	5	4	4	3	5	4	5	5	4	4	5	3	2	3	5	1	3	5	5	5	5	3	1	3	4	4
syn21443008.Sample1.DorsoLateralPreFrontalCortex	human	syn21443008	Sample1	Nervous	DorsoLateralPreFrontalCortex	5	4	5	5	5	5	5	4	2	5	5	4	5	5	5	5	4	5	4	5	4	5	5	5	5	5	5	5	5	5	5	5	2	5	5	4	5	5	2	5	5	5	5	5
syn21443008.Sample10.DorsoLateralPreFrontalCortex	human	syn21443008	Sample10	Nervous	DorsoLateralPreFrontalCortex	4	4	5	5	5	5	5	4	2	5	5	4	5	5	5	5	5	5	4	5	4	5	5	5	5	5	5	5	5	5	4	5	2	5	4	4	4	5	1	4	5	5	5	5
syn21443008.Sample11.DorsoLateralPreFrontalCortex	human	syn21443008	Sample11	Nervous	DorsoLateralPreFrontalCortex	4	4	5	5	5	5	5	4	2	5	5	5	5	5	5	5	4	5	4	5	4	5	5	5	5	5	5	5	5	5	4	5	2	5	5	4	5	5	1	4	5	5	5	5
syn21443008.Sample12.DorsoLateralPreFrontalCortex	human	syn21443008	Sample12	Nervous	DorsoLateralPreFrontalCortex	5	4	5	5	4	5	5	4	2	5	5	4	5	5	5	5	4	5	4	5	4	5	5	5	5	5	5	5	5	5	4	5	2	5	5	4	4	5	1	4	5	5	5	5
syn21443008.Sample13.DorsoLateralPreFrontalCortex	human	syn21443008	Sample13	Nervous	DorsoLateralPreFrontalCortex	5	4	5	5	5	5	5	4	2	5	5	5	5	5	5	5	4	5	4	5	4	5	5	5	5	5	4	5	5	5	4	5	2	5	5	4	5	5	1	4	5	5	5	5
syn21443008.Sample14.DorsoLateralPreFrontalCortex	human	syn21443008	Sample14	Nervous	DorsoLateralPreFrontalCortex	5	4	5	5	5	5	5	4	2	5	5	4	5	5	5	5	4	5	4	5	4	5	5	5	5	5	4	5	5	5	4	5	2	5	5	4	5	5	1	4	5	5	5	5
syn21443008.Sample15.DorsoLateralPreFrontalCortex	human	syn21443008	Sample15	Nervous	DorsoLateralPreFrontalCortex	4	4	5	5	5	5	5	4	2	5	5	5	5	5	5	5	5	5	4	5	4	5	5	5	5	5	5	5	5	5	4	5	3	5	5	4	5	5	1	5	5	5	5	5
syn21443008.Sample16.DorsoLateralPreFrontalCortex	human	syn21443008	Sample16	Nervous	DorsoLateralPreFrontalCortex	5	4	5	5	5	5	5	4	2	5	5	4	5	5	5	5	4	5	4	5	4	5	5	5	5	5	5	5	5	5	4	5	3	5	5	4	4	5	1	5	5	5	5	5
syn21443008.Sample17.DorsoLateralPreFrontalCortex	human	syn21443008	Sample17	Nervous	DorsoLateralPreFrontalCortex	5	4	5	5	5	5	5	4	2	5	5	5	5	5	5	5	4	5	4	5	4	5	5	5	5	5	5	5	5	5	4	5	2	5	5	4	4	5	1	4	5	5	5	5
syn21443008.Sample18.DorsoLateralPreFrontalCortex	human	syn21443008	Sample18	Nervous	DorsoLateralPreFrontalCortex	5	4	5	5	5	5	5	4	2	5	5	5	5	5	5	5	4	5	4	5	4	5	5	5	5	5	4	5	5	5	3	5	2	5	5	4	5	5	1	4	5	5	5	5
syn21443008.Sample19.DorsoLateralPreFrontalCortex	human	syn21443008	Sample19	Nervous	DorsoLateralPreFrontalCortex	4	4	5	5	4	5	5	4	2	5	5	5	5	5	5	5	4	5	4	5	5	5	5	5	5	5	5	5	5	5	4	5	2	5	5	4	5	5	1	5	5	5	5	5
syn21443008.Sample2.DorsoLateralPreFrontalCortex	human	syn21443008	Sample2	Nervous	DorsoLateralPreFrontalCortex	4	4	5	5	5	5	5	4	2	5	5	5	5	5	5	5	5	5	4	5	5	5	5	5	5	5	5	5	5	5	4	5	2	5	5	4	5	5	1	5	5	5	5	5
syn21443008.Sample20.DorsoLateralPreFrontalCortex	human	syn21443008	Sample20	Nervous	DorsoLateralPreFrontalCortex	4	4	5	5	5	5	5	4	2	5	5	4	5	5	5	5	4	5	4	5	4	5	5	5	5	5	4	5	5	5	4	5	2	5	5	4	5	5	1	5	5	5	5	5
syn21443008.Sample21.DorsoLateralPreFrontalCortex	human	syn21443008	Sample21	Nervous	DorsoLateralPreFrontalCortex	5	5	5	5	5	5	5	5	3	5	5	5	5	5	5	5	5	5	5	5	5	4	5	5	5	5	5	5	5	5	4	5	5	4	5	5	5	5	3	5	5	5	5	5
syn21443008.Sample22.DorsoLateralPreFrontalCortex	human	syn21443008	Sample22	Nervous	DorsoLateralPreFrontalCortex	4	4	5	5	4	5	5	4	2	5	5	4	5	5	5	4	4	5	3	5	4	5	5	5	5	5	5	5	5	5	4	5	1	5	5	4	4	5	1	5	5	5	5	5
syn21443008.Sample23.DorsoLateralPreFrontalCortex	human	syn21443008	Sample23	Nervous	DorsoLateralPreFrontalCortex	4	4	5	5	4	5	5	3	2	5	5	4	5	5	5	5	4	5	4	5	5	5	5	5	5	5	4	5	5	5	4	5	2	5	4	4	4	5	1	5	5	5	5	5
syn21443008.Sample24.DorsoLateralPreFrontalCortex	human	syn21443008	Sample24	Nervous	DorsoLateralPreFrontalCortex	5	4	5	5	4	5	5	4	2	5	5	5	5	5	5	5	4	5	3	5	4	5	5	5	5	5	4	5	5	5	4	5	2	5	5	4	5	5	2	4	5	5	5	5
syn21443008.Sample25.DorsoLateralPreFrontalCortex	human	syn21443008	Sample25	Nervous	DorsoLateralPreFrontalCortex	4	4	5	5	4	5	5	3	2	3	5	4	5	5	5	4	3	4	4	5	3	4	5	4	5	5	4	5	4	4	4	5	2	5	4	3	4	5	1	4	5	5	5	5
syn21443008.Sample26.DorsoLateralPreFrontalCortex	human	syn21443008	Sample26	Nervous	DorsoLateralPreFrontalCortex	5	4	5	5	5	5	5	4	2	5	5	4	5	5	5	5	4	5	4	5	4	5	5	5	5	5	4	5	5	5	3	5	2	5	5	4	4	5	1	4	5	5	5	5
syn21443008.Sample27.DorsoLateralPreFrontalCortex	human	syn21443008	Sample27	Nervous	DorsoLateralPreFrontalCortex	4	4	5	5	4	5	5	4	2	5	5	4	5	5	5	5	4	5	3	5	4	5	5	5	5	5	5	5	5	5	4	5	2	5	4	4	4	5	1	5	5	5	5	5
syn21443008.Sample28.DorsoLateralPreFrontalCortex	human	syn21443008	Sample28	Nervous	DorsoLateralPreFrontalCortex	5	4	5	5	4	5	5	4	2	5	5	4	5	5	5	5	4	5	4	5	4	5	5	5	5	5	5	5	5	5	4	5	2	5	4	4	4	5	1	5	5	5	5	5
syn21443008.Sample29.DorsoLateralPreFrontalCortex	human	syn21443008	Sample29	Nervous	DorsoLateralPreFrontalCortex	4	4	5	5	4	5	5	4	2	5	5	4	5	5	5	5	4	5	3	5	4	5	5	5	5	5	5	5	5	5	3	5	2	5	4	4	4	5	1	5	5	5	5	5
syn21443008.Sample3.DorsoLateralPreFrontalCortex	human	syn21443008	Sample3	Nervous	DorsoLateralPreFrontalCortex	5	4	5	5	5	5	5	4	2	5	5	5	5	5	5	5	5	5	4	5	4	5	5	5	5	5	5	5	5	5	5	5	2	5	5	5	5	5	2	5	5	5	5	5
syn21443008.Sample30.DorsoLateralPreFrontalCortex	human	syn21443008	Sample30	Nervous	DorsoLateralPreFrontalCortex	5	4	5	5	4	5	5	4	2	5	5	4	5	5	5	5	4	5	3	5	4	5	5	5	5	5	5	5	5	5	4	5	2	5	5	4	4	5	1	5	5	5	5	5
syn21443008.Sample31.DorsoLateralPreFrontalCortex	human	syn21443008	Sample31	Nervous	DorsoLateralPreFrontalCortex	4	3	5	5	4	5	5	4	2	4	5	4	5	5	5	5	4	5	2	5	4	5	5	5	5	5	4	5	5	5	4	5	2	5	5	4	4	5	1	5	5	5	5	5
syn21443008.Sample32.DorsoLateralPreFrontalCortex	human	syn21443008	Sample32	Nervous	DorsoLateralPreFrontalCortex	5	4	5	5	5	5	5	4	3	5	5	5	5	5	5	5	4	5	4	5	5	5	5	5	5	5	4	5	5	5	4	5	3	5	5	4	5	5	1	5	5	5	5	5
syn21443008.Sample33.DorsoLateralPreFrontalCortex	human	syn21443008	Sample33	Nervous	DorsoLateralPreFrontalCortex	5	4	5	5	5	5	5	4	2	5	5	4	5	5	5	5	5	5	4	5	4	5	5	5	5	5	5	5	5	5	4	5	3	5	5	5	5	5	1	5	5	5	5	5
syn21443008.Sample34.DorsoLateralPreFrontalCortex	human	syn21443008	Sample34	Nervous	DorsoLateralPreFrontalCortex	5	4	5	5	5	5	5	4	2	5	5	5	5	5	5	5	4	5	4	5	4	5	5	5	5	5	4	5	5	5	4	5	2	5	4	4	5	5	1	5	5	5	5	5
syn21443008.Sample35.DorsoLateralPreFrontalCortex	human	syn21443008	Sample35	Nervous	DorsoLateralPreFrontalCortex	5	4	5	5	4	5	5	4	3	5	5	5	5	5	5	5	5	5	4	5	4	5	5	5	5	5	5	5	5	5	4	5	2	5	5	4	4	5	1	5	5	5	5	5
syn21443008.Sample36.DorsoLateralPreFrontalCortex	human	syn21443008	Sample36	Nervous	DorsoLateralPreFrontalCortex	4	4	5	5	4	5	5	4	2	5	5	5	5	5	5	5	4	5	3	5	4	5	5	5	5	5	4	5	5	5	3	5	2	5	4	4	5	5	1	5	5	5	5	5
syn21443008.Sample37.DorsoLateralPreFrontalCortex	human	syn21443008	Sample37	Nervous	DorsoLateralPreFrontalCortex	5	4	5	5	5	5	5	4	3	5	5	4	5	5	5	5	4	5	4	5	4	5	5	5	5	5	5	5	5	5	4	5	2	5	5	4	4	5	1	4	5	5	5	5
syn21443008.Sample38.DorsoLateralPreFrontalCortex	human	syn21443008	Sample38	Nervous	DorsoLateralPreFrontalCortex	5	4	5	5	5	5	5	4	2	5	5	5	5	5	5	5	5	5	4	5	4	5	5	5	5	5	5	5	5	5	4	5	3	5	5	4	4	5	1	5	5	5	5	5
syn21443008.Sample39.DorsoLateralPreFrontalCortex	human	syn21443008	Sample39	Nervous	DorsoLateralPreFrontalCortex	5	4	5	5	5	5	5	4	2	5	5	4	5	5	5	5	5	5	4	5	4	5	5	5	5	5	4	5	5	5	4	5	2	5	5	4	4	5	1	5	5	5	5	5
syn21443008.Sample4.DorsoLateralPreFrontalCortex	human	syn21443008	Sample4	Nervous	DorsoLateralPreFrontalCortex	5	4	5	5	4	5	5	4	2	5	5	4	5	5	5	5	5	5	4	5	5	5	5	5	5	5	5	5	5	5	4	5	2	5	5	4	5	5	1	5	5	5	5	5
syn21443008.Sample40.DorsoLateralPreFrontalCortex	human	syn21443008	Sample40	Nervous	DorsoLateralPreFrontalCortex	5	4	5	5	5	5	5	4	3	5	5	4	5	5	5	5	4	5	4	5	4	5	5	5	5	5	5	5	5	5	3	5	3	5	5	5	5	5	2	5	5	5	5	5
syn21443008.Sample41.DorsoLateralPreFrontalCortex	human	syn21443008	Sample41	Nervous	DorsoLateralPreFrontalCortex	5	4	5	5	5	5	5	4	2	5	5	4	5	5	5	5	4	5	4	5	4	5	5	5	5	5	5	5	5	5	3	5	3	5	4	4	4	5	3	4	5	5	5	5
syn21443008.Sample42.DorsoLateralPreFrontalCortex	human	syn21443008	Sample42	Nervous	DorsoLateralPreFrontalCortex	4	4	5	5	5	5	5	4	3	5	5	4	5	5	5	5	4	5	4	5	4	5	5	5	5	5	5	5	5	5	3	5	3	5	4	4	5	5	1	4	5	5	5	5
syn21443008.Sample43.DorsoLateralPreFrontalCortex	human	syn21443008	Sample43	Nervous	DorsoLateralPreFrontalCortex	5	4	5	5	5	5	5	4	3	4	5	5	5	5	5	5	4	5	4	5	4	4	5	5	5	5	5	5	5	5	4	5	2	5	4	5	4	5	2	4	5	4	5	5
syn21443008.Sample44.DorsoLateralPreFrontalCortex	human	syn21443008	Sample44	Nervous	DorsoLateralPreFrontalCortex	4	4	5	5	5	5	5	4	2	5	5	4	5	5	5	5	4	5	4	5	4	5	5	5	5	5	4	5	5	5	4	5	3	5	5	4	5	5	2	4	5	5	5	5
syn21443008.Sample45.DorsoLateralPreFrontalCortex	human	syn21443008	Sample45	Nervous	DorsoLateralPreFrontalCortex	5	4	5	5	5	5	5	4	2	5	5	4	5	5	5	5	4	5	4	5	4	5	5	5	5	5	4	5	5	5	4	5	2	5	5	4	4	5	2	4	5	5	5	5
syn21443008.Sample46.DorsoLateralPreFrontalCortex	human	syn21443008	Sample46	Nervous	DorsoLateralPreFrontalCortex	5	4	5	5	5	5	5	4	2	5	5	4	5	5	5	5	4	5	3	5	4	5	5	5	5	5	4	5	5	5	3	5	1	5	4	3	4	5	1	5	5	5	5	5
syn21443008.Sample47.DorsoLateralPreFrontalCortex	human	syn21443008	Sample47	Nervous	DorsoLateralPreFrontalCortex	5	4	5	5	5	5	5	4	2	5	5	5	5	5	5	5	4	5	3	5	4	5	5	5	5	5	4	5	5	5	4	5	2	5	5	4	5	5	1	4	5	5	5	5
syn21443008.Sample48.DorsoLateralPreFrontalCortex	human	syn21443008	Sample48	Nervous	DorsoLateralPreFrontalCortex	5	4	5	5	5	5	5	4	3	5	5	4	5	5	5	5	5	5	4	5	5	5	5	5	5	5	5	5	5	5	4	5	2	5	5	4	4	5	1	5	5	5	5	5
syn21443008.Sample49.DorsoLateralPreFrontalCortex	human	syn21443008	Sample49	Nervous	DorsoLateralPreFrontalCortex	5	4	5	5	5	5	5	4	3	5	5	4	5	5	5	5	5	5	4	5	5	5	5	5	5	5	4	5	5	5	5	5	3	5	5	4	5	5	1	5	5	5	5	5
syn21443008.Sample7.DorsoLateralPreFrontalCortex	human	syn21443008	Sample7	Nervous	DorsoLateralPreFrontalCortex	5	4	5	5	5	5	5	4	2	5	5	4	5	5	5	5	4	5	4	5	4	5	5	5	5	5	4	5	5	5	3	5	2	5	4	4	5	5	2	5	5	5	5	5
syn21443008.Sample8.DorsoLateralPreFrontalCortex	human	syn21443008	Sample8	Nervous	DorsoLateralPreFrontalCortex	5	4	5	5	5	5	5	4	2	5	5	4	5	5	5	5	4	5	4	5	4	5	5	5	5	5	5	5	5	5	4	5	2	5	4	4	5	5	1	5	5	5	5	5
syn21443008.Sample9.DorsoLateralPreFrontalCortex	human	syn21443008	Sample9	Nervous	DorsoLateralPreFrontalCortex	5	4	5	5	5	5	5	4	3	5	5	4	5	5	5	5	5	5	4	5	5	5	5	5	5	5	4	5	5	5	4	5	2	5	5	4	5	5	2	5	5	5	5	5
syn21444980.Sample1.DorsoLateralPreFrontalCortex	human	syn21444980	Sample1	Nervous	DorsoLateralPreFrontalCortex	5	4	5	5	4	5	5	4	3	5	5	4	5	5	5	4	4	5	5	5	4	5	5	5	5	5	4	5	5	5	4	5	4	4	4	4	4	5	2	5	5	5	5	5
syn21444980.Sample10.DorsoLateralPreFrontalCortex	human	syn21444980	Sample10	Nervous	DorsoLateralPreFrontalCortex	4	4	5	5	4	5	5	3	2	5	5	4	5	5	5	4	4	5	2	5	4	5	5	5	5	5	4	5	5	5	4	5	2	5	4	4	4	5	1	5	5	5	5	5
syn21444980.Sample11.DorsoLateralPreFrontalCortex	human	syn21444980	Sample11	Nervous	DorsoLateralPreFrontalCortex	4	4	5	5	4	5	5	3	2	5	5	4	5	5	5	4	4	5	2	5	4	5	5	5	5	5	4	5	5	5	4	5	2	4	4	3	4	5	1	5	5	5	5	5
syn21444980.Sample12.DorsoLateralPreFrontalCortex	human	syn21444980	Sample12	Nervous	DorsoLateralPreFrontalCortex	4	4	5	5	4	5	5	4	2	5	5	4	5	5	5	5	4	5	1	5	4	5	5	5	5	5	4	5	5	5	4	5	2	5	4	4	4	5	1	5	5	5	5	5
syn21444980.Sample13.DorsoLateralPreFrontalCortex	human	syn21444980	Sample13	Nervous	DorsoLateralPreFrontalCortex	4	4	5	5	4	5	5	3	2	5	5	4	5	5	5	5	4	5	5	5	4	5	5	5	5	5	4	5	5	5	4	5	3	5	3	4	4	5	1	5	5	5	5	5
syn21444980.Sample14.DorsoLateralPreFrontalCortex	human	syn21444980	Sample14	Nervous	DorsoLateralPreFrontalCortex	4	3	5	5	4	5	5	4	2	5	5	4	5	5	5	5	4	5	3	5	4	5	5	5	5	5	4	5	5	5	4	5	2	5	4	3	4	5	1	5	5	5	5	5
syn21444980.Sample15.DorsoLateralPreFrontalCortex	human	syn21444980	Sample15	Nervous	DorsoLateralPreFrontalCortex	4	4	5	5	4	5	5	4	2	5	5	4	5	5	5	5	4	5	4	5	4	5	5	5	5	5	4	5	5	5	4	5	2	5	4	4	4	5	1	5	5	5	5	5
syn21444980.Sample16.DorsoLateralPreFrontalCortex	human	syn21444980	Sample16	Nervous	DorsoLateralPreFrontalCortex	4	4	5	5	4	5	5	3	2	5	5	4	5	5	5	5	4	5	3	5	4	5	5	5	5	5	4	5	5	5	4	5	2	5	4	4	4	5	1	5	5	5	5	5
syn21444980.Sample17.DorsoLateralPreFrontalCortex	human	syn21444980	Sample17	Nervous	DorsoLateralPreFrontalCortex	4	4	5	5	4	5	5	3	2	5	5	4	5	5	5	4	4	5	3	5	4	5	5	5	5	5	4	5	5	5	4	5	2	5	4	4	4	5	1	5	5	5	5	5
syn21444980.Sample18.DorsoLateralPreFrontalCortex	human	syn21444980	Sample18	Nervous	DorsoLateralPreFrontalCortex	5	4	5	5	4	5	5	4	3	5	5	4	5	5	5	5	5	5	4	5	4	5	5	5	5	5	4	5	5	5	4	4	3	5	4	4	4	5	2	5	5	5	5	5
syn21444980.Sample19.DorsoLateralPreFrontalCortex	human	syn21444980	Sample19	Nervous	DorsoLateralPreFrontalCortex	4	4	5	5	4	5	5	4	2	5	5	5	5	5	5	5	4	5	4	5	4	5	5	5	5	5	4	5	5	5	4	5	3	5	4	4	4	5	1	5	5	5	5	5
syn21444980.Sample2.DorsoLateralPreFrontalCortex	human	syn21444980	Sample2	Nervous	DorsoLateralPreFrontalCortex	5	4	5	5	4	5	5	4	2	5	5	4	5	5	5	4	4	5	4	5	4	5	5	5	5	5	4	5	5	5	3	5	3	5	4	3	4	5	1	5	5	5	5	5
syn21444980.Sample20.DorsoLateralPreFrontalCortex	human	syn21444980	Sample20	Nervous	DorsoLateralPreFrontalCortex	4	4	5	5	4	5	5	4	2	5	5	4	5	5	5	4	4	5	4	5	4	5	5	5	5	5	4	5	5	5	3	5	3	5	4	4	4	5	1	5	5	5	5	5
syn21444980.Sample21.DorsoLateralPreFrontalCortex	human	syn21444980	Sample21	Nervous	DorsoLateralPreFrontalCortex	4	4	5	5	4	5	5	3	2	5	5	4	5	5	5	4	4	5	4	5	4	5	5	5	5	5	4	5	5	5	4	5	2	5	4	4	4	5	1	5	5	5	5	5
syn21444980.Sample22.DorsoLateralPreFrontalCortex	human	syn21444980	Sample22	Nervous	DorsoLateralPreFrontalCortex	4	4	5	5	4	5	5	4	2	5	5	4	5	5	5	4	4	5	5	5	4	5	5	5	5	5	4	5	5	5	4	5	4	4	4	3	4	5	2	5	5	5	5	5
syn21444980.Sample23.DorsoLateralPreFrontalCortex	human	syn21444980	Sample23	Nervous	DorsoLateralPreFrontalCortex	5	4	5	5	4	5	5	4	3	5	5	4	5	5	5	5	5	5	5	5	4	5	5	5	5	5	4	5	5	5	4	5	3	5	4	4	4	5	1	5	5	5	5	5
syn21444980.Sample24.DorsoLateralPreFrontalCortex	human	syn21444980	Sample24	Nervous	DorsoLateralPreFrontalCortex	4	4	5	5	4	5	5	4	2	5	5	4	5	5	5	5	4	5	3	5	4	5	5	5	5	5	4	5	5	5	4	5	2	5	4	3	4	5	1	5	5	5	5	5
syn21444980.Sample25.DorsoLateralPreFrontalCortex	human	syn21444980	Sample25	Nervous	DorsoLateralPreFrontalCortex	4	3	5	5	4	5	5	3	2	5	5	4	5	5	5	5	4	5	3	5	4	5	5	5	5	5	4	5	5	5	4	5	2	4	4	4	4	5	1	5	5	5	5	5
syn21444980.Sample26.DorsoLateralPreFrontalCortex	human	syn21444980	Sample26	Nervous	DorsoLateralPreFrontalCortex	4	3	5	5	4	5	5	4	2	5	5	4	5	5	5	5	4	5	3	5	4	5	5	5	5	5	4	5	5	5	4	5	2	5	4	3	4	5	1	5	5	5	5	5
syn21444980.Sample27.DorsoLateralPreFrontalCortex	human	syn21444980	Sample27	Nervous	DorsoLateralPreFrontalCortex	4	4	5	5	4	5	5	4	2	5	5	4	5	5	5	4	4	5	4	5	4	5	5	5	5	5	4	5	5	5	4	5	2	5	4	4	4	5	1	5	5	5	5	5
syn21444980.Sample28.DorsoLateralPreFrontalCortex	human	syn21444980	Sample28	Nervous	DorsoLateralPreFrontalCortex	4	4	5	5	4	5	5	3	2	5	5	4	5	5	5	5	4	5	4	5	4	5	5	5	5	5	4	5	5	5	4	5	3	4	4	4	4	5	1	5	5	5	5	5
syn21444980.Sample29.DorsoLateralPreFrontalCortex	human	syn21444980	Sample29	Nervous	DorsoLateralPreFrontalCortex	4	4	5	5	4	5	5	4	2	5	5	4	5	5	5	5	5	5	4	5	4	5	5	5	5	5	4	5	5	5	4	5	3	5	4	4	4	5	1	5	5	5	5	5
syn21444980.Sample3.DorsoLateralPreFrontalCortex	human	syn21444980	Sample3	Nervous	DorsoLateralPreFrontalCortex	4	4	5	5	4	5	5	4	2	5	5	4	5	5	5	5	5	5	3	5	4	5	5	5	5	5	5	5	5	5	4	5	3	5	4	4	4	5	1	5	5	5	5	5
syn21444980.Sample30.DorsoLateralPreFrontalCortex	human	syn21444980	Sample30	Nervous	DorsoLateralPreFrontalCortex	4	4	5	5	4	5	5	4	2	5	5	4	5	5	5	5	4	5	3	5	4	5	5	5	5	5	4	5	5	5	4	5	2	5	4	4	4	5	1	5	5	5	5	5
syn21444980.Sample31.DorsoLateralPreFrontalCortex	human	syn21444980	Sample31	Nervous	DorsoLateralPreFrontalCortex	4	4	5	5	4	5	5	4	2	5	5	4	5	5	5	5	4	5	3	5	4	5	5	5	5	5	4	5	5	5	4	5	2	5	4	4	4	5	1	5	5	5	5	5
syn21444980.Sample32.DorsoLateralPreFrontalCortex	human	syn21444980	Sample32	Nervous	DorsoLateralPreFrontalCortex	4	4	5	5	4	5	5	4	2	5	5	4	5	5	5	4	4	5	4	5	4	5	5	5	5	5	4	5	5	5	4	5	4	5	4	4	4	5	1	5	5	5	5	5
syn21444980.Sample33.DorsoLateralPreFrontalCortex	human	syn21444980	Sample33	Nervous	DorsoLateralPreFrontalCortex	4	4	5	5	4	5	4	3	2	5	5	4	5	5	5	4	4	5	4	5	4	5	5	5	5	5	4	5	5	5	4	5	2	4	4	3	4	5	1	5	5	5	5	5
syn21444980.Sample34.DorsoLateralPreFrontalCortex	human	syn21444980	Sample34	Nervous	DorsoLateralPreFrontalCortex	5	4	5	5	4	5	5	4	3	5	5	5	5	5	5	5	5	5	5	5	4	5	5	5	5	5	4	5	5	5	4	5	3	5	4	4	4	5	1	5	5	5	5	5
syn21444980.Sample35.DorsoLateralPreFrontalCortex	human	syn21444980	Sample35	Nervous	DorsoLateralPreFrontalCortex	4	4	5	5	4	5	5	3	2	5	5	4	5	5	5	4	4	5	3	5	4	5	5	5	5	5	4	5	5	5	4	5	2	4	4	3	4	5	1	5	5	5	5	5
syn21444980.Sample36.DorsoLateralPreFrontalCortex	human	syn21444980	Sample36	Nervous	DorsoLateralPreFrontalCortex	5	4	5	5	4	5	5	4	2	5	5	4	5	5	5	5	5	5	4	5	4	5	5	5	5	5	4	5	5	5	4	5	3	5	4	4	4	5	1	5	5	5	5	5
syn21444980.Sample37.DorsoLateralPreFrontalCortex	human	syn21444980	Sample37	Nervous	DorsoLateralPreFrontalCortex	4	4	5	5	4	5	5	4	2	5	5	4	5	5	5	4	4	5	3	5	4	5	5	5	5	5	4	5	5	5	4	5	2	5	4	4	4	5	1	5	5	5	5	5
syn21444980.Sample38.DorsoLateralPreFrontalCortex	human	syn21444980	Sample38	Nervous	DorsoLateralPreFrontalCortex	4	3	5	5	4	5	5	3	2	5	5	4	5	5	5	5	4	4	4	5	4	5	5	5	5	5	4	5	5	5	4	5	2	4	4	4	4	5	1	5	5	5	5	5
syn21444980.Sample39.DorsoLateralPreFrontalCortex	human	syn21444980	Sample39	Nervous	DorsoLateralPreFrontalCortex	4	4	5	5	5	5	4	3	2	5	5	4	5	5	5	4	4	4	3	5	4	5	5	5	5	5	4	5	4	5	4	5	2	4	4	4	4	5	1	5	5	5	5	5
syn21444980.Sample4.DorsoLateralPreFrontalCortex	human	syn21444980	Sample4	Nervous	DorsoLateralPreFrontalCortex	4	4	5	5	4	5	5	4	2	5	5	4	5	5	5	4	5	5	4	5	4	5	5	5	5	5	4	5	5	5	4	5	3	4	4	4	4	5	1	5	5	5	5	5
syn21444980.Sample40.DorsoLateralPreFrontalCortex	human	syn21444980	Sample40	Nervous	DorsoLateralPreFrontalCortex	4	4	5	5	4	5	5	3	2	5	5	4	5	5	5	5	4	5	3	5	4	5	5	5	5	5	4	5	5	5	4	5	3	4	4	4	4	5	1	5	5	5	5	5
syn21444980.Sample41.DorsoLateralPreFrontalCortex	human	syn21444980	Sample41	Nervous	DorsoLateralPreFrontalCortex	5	4	5	5	4	5	5	4	3	5	5	4	5	5	5	5	4	5	4	5	4	5	5	5	5	5	5	5	5	5	5	5	3	5	4	4	4	5	1	5	5	5	5	5
syn21444980.Sample42.DorsoLateralPreFrontalCortex	human	syn21444980	Sample42	Nervous	DorsoLateralPreFrontalCortex	4	4	5	5	4	5	5	4	3	5	5	4	5	5	5	5	4	5	5	5	4	5	5	5	5	5	4	5	5	5	4	5	3	5	4	4	4	5	2	5	5	5	5	5
syn21444980.Sample43.DorsoLateralPreFrontalCortex	human	syn21444980	Sample43	Nervous	DorsoLateralPreFrontalCortex	4	4	5	5	4	5	5	4	2	5	5	4	5	5	5	5	5	5	4	5	4	5	5	5	5	5	4	5	5	5	4	5	2	5	4	4	4	5	1	5	5	5	5	5
syn21444980.Sample44.DorsoLateralPreFrontalCortex	human	syn21444980	Sample44	Nervous	DorsoLateralPreFrontalCortex	4	4	5	5	4	5	5	3	2	5	5	4	5	5	5	4	4	5	3	5	4	5	5	5	5	5	4	5	5	5	4	5	2	4	4	4	4	5	1	5	5	5	5	5
syn21444980.Sample45.DorsoLateralPreFrontalCortex	human	syn21444980	Sample45	Nervous	DorsoLateralPreFrontalCortex	5	4	5	5	4	5	5	4	3	5	5	4	5	5	5	5	4	5	5	5	4	5	5	5	5	5	5	5	5	5	4	5	4	5	4	4	4	5	2	5	5	5	5	5
syn21444980.Sample46.DorsoLateralPreFrontalCortex	human	syn21444980	Sample46	Nervous	DorsoLateralPreFrontalCortex	4	4	5	5	4	5	5	4	3	5	5	4	5	5	5	5	4	5	5	5	4	5	5	5	5	5	4	5	5	5	4	5	4	5	4	4	4	5	2	5	5	5	5	5
syn21444980.Sample47.DorsoLateralPreFrontalCortex	human	syn21444980	Sample47	Nervous	DorsoLateralPreFrontalCortex	4	4	5	5	4	5	5	4	2	5	5	4	5	5	5	5	4	5	4	5	4	5	5	5	5	5	4	5	5	5	4	5	2	5	4	4	4	5	1	5	5	5	5	5
syn21444980.Sample48.DorsoLateralPreFrontalCortex	human	syn21444980	Sample48	Nervous	DorsoLateralPreFrontalCortex	5	4	5	5	4	5	5	4	3	5	5	4	5	5	5	5	4	5	4	5	4	5	5	5	5	5	4	5	5	5	4	5	4	4	4	4	4	5	2	5	5	5	5	5
syn21444980.Sample49.DorsoLateralPreFrontalCortex	human	syn21444980	Sample49	Nervous	DorsoLateralPreFrontalCortex	5	5	5	5	4	5	5	4	4	5	5	4	5	5	5	4	4	5	5	5	4	5	5	5	5	5	5	5	5	5	4	5	4	4	4	4	4	5	2	5	5	5	5	5
syn21444980.Sample5.DorsoLateralPreFrontalCortex	human	syn21444980	Sample5	Nervous	DorsoLateralPreFrontalCortex	4	3	5	5	4	5	5	4	2	5	5	4	5	5	5	4	4	5	2	5	4	5	5	5	5	5	4	5	5	5	4	5	2	5	4	4	4	5	1	5	5	5	5	5
syn21444980.Sample50.DorsoLateralPreFrontalCortex	human	syn21444980	Sample50	Nervous	DorsoLateralPreFrontalCortex	4	4	5	5	4	5	5	4	2	5	5	4	5	5	5	4	4	5	4	5	4	5	5	5	5	5	4	5	5	5	4	5	4	5	4	4	4	5	2	5	5	5	5	5
syn21444980.Sample51.DorsoLateralPreFrontalCortex	human	syn21444980	Sample51	Nervous	DorsoLateralPreFrontalCortex	5	4	5	5	4	5	5	4	2	5	5	4	5	5	5	5	5	5	4	5	4	5	5	5	5	5	4	5	5	5	4	5	2	5	5	3	4	5	1	5	5	5	5	5
syn21444980.Sample52.DorsoLateralPreFrontalCortex	human	syn21444980	Sample52	Nervous	DorsoLateralPreFrontalCortex	4	4	5	5	4	5	5	3	2	5	5	4	5	5	5	4	4	5	3	5	4	5	5	5	5	5	4	5	5	5	4	5	2	4	4	4	4	5	1	5	5	5	5	5
syn21444980.Sample53.DorsoLateralPreFrontalCortex	human	syn21444980	Sample53	Nervous	DorsoLateralPreFrontalCortex	4	3	5	5	4	5	5	3	2	5	5	4	5	5	5	4	4	5	4	5	4	5	5	5	5	5	4	5	5	5	4	5	2	5	4	3	4	5	1	5	5	5	5	5
syn21444980.Sample54.DorsoLateralPreFrontalCortex	human	syn21444980	Sample54	Nervous	DorsoLateralPreFrontalCortex	4	4	5	5	4	5	5	3	2	5	5	4	5	5	5	5	4	5	4	5	4	5	5	5	5	5	4	5	5	5	4	5	2	5	4	4	4	5	1	5	5	5	5	5
syn21444980.Sample55.DorsoLateralPreFrontalCortex	human	syn21444980	Sample55	Nervous	DorsoLateralPreFrontalCortex	4	4	5	5	4	5	5	4	2	5	5	4	5	5	5	5	4	5	3	5	4	5	5	5	5	5	4	5	5	5	4	5	2	5	4	3	4	5	1	5	5	5	5	5
syn21444980.Sample56.DorsoLateralPreFrontalCortex	human	syn21444980	Sample56	Nervous	DorsoLateralPreFrontalCortex	4	4	5	5	4	5	5	4	2	5	5	4	5	5	5	4	4	5	4	5	3	5	5	5	5	5	4	5	5	5	4	5	3	5	4	4	4	5	1	5	5	5	5	5
syn21444980.Sample57.DorsoLateralPreFrontalCortex	human	syn21444980	Sample57	Nervous	DorsoLateralPreFrontalCortex	4	4	5	5	4	5	5	4	2	5	5	4	5	5	5	5	5	5	4	5	4	5	5	5	5	5	4	5	5	5	4	5	3	5	4	4	4	5	1	5	5	5	5	5
syn21444980.Sample58.DorsoLateralPreFrontalCortex	human	syn21444980	Sample58	Nervous	DorsoLateralPreFrontalCortex	4	4	5	5	4	5	5	3	2	5	5	4	5	5	5	4	4	5	2	5	4	5	5	5	5	5	4	5	5	5	4	5	2	5	3	4	4	5	1	5	5	5	5	5
syn21444980.Sample59.DorsoLateralPreFrontalCortex	human	syn21444980	Sample59	Nervous	DorsoLateralPreFrontalCortex	5	5	5	5	5	5	5	4	4	5	5	4	5	5	5	5	4	5	5	5	4	5	5	5	5	5	5	5	5	5	4	5	4	5	5	4	4	5	2	5	5	5	5	5
syn21444980.Sample6.DorsoLateralPreFrontalCortex	human	syn21444980	Sample6	Nervous	DorsoLateralPreFrontalCortex	4	3	5	5	4	5	5	4	2	5	5	4	5	5	5	5	4	5	1	5	4	5	5	5	5	5	4	5	5	5	4	5	2	5	4	4	4	5	1	5	5	5	5	5
syn21444980.Sample60.DorsoLateralPreFrontalCortex	human	syn21444980	Sample60	Nervous	DorsoLateralPreFrontalCortex	4	4	5	5	4	5	5	3	2	5	5	4	5	5	5	4	4	5	4	5	4	5	5	5	5	5	4	5	5	5	4	5	3	5	4	3	4	5	1	5	5	5	5	5
syn21444980.Sample61.DorsoLateralPreFrontalCortex	human	syn21444980	Sample61	Nervous	DorsoLateralPreFrontalCortex	5	5	5	5	4	5	5	4	3	5	5	4	5	5	5	4	4	5	5	5	4	5	5	5	5	5	5	5	5	5	4	5	4	5	4	4	4	5	2	5	5	5	5	5
syn21444980.Sample62.DorsoLateralPreFrontalCortex	human	syn21444980	Sample62	Nervous	DorsoLateralPreFrontalCortex	5	4	5	5	5	5	5	4	2	5	5	4	5	5	5	5	4	5	4	5	4	5	5	5	5	5	4	5	5	5	4	5	2	5	4	4	4	5	1	5	5	5	5	5
syn21444980.Sample63.DorsoLateralPreFrontalCortex	human	syn21444980	Sample63	Nervous	DorsoLateralPreFrontalCortex	4	4	5	5	4	5	5	4	2	5	5	4	5	5	5	5	4	5	3	5	4	5	5	5	5	5	4	5	5	5	4	5	2	5	4	4	4	5	1	5	5	5	5	5
syn21444980.Sample64.DorsoLateralPreFrontalCortex	human	syn21444980	Sample64	Nervous	DorsoLateralPreFrontalCortex	4	4	5	5	4	5	4	3	2	5	5	4	5	5	5	5	4	5	2	5	4	5	5	5	5	5	4	5	5	5	4	5	2	4	4	4	4	5	1	5	5	5	5	5
syn21444980.Sample65.DorsoLateralPreFrontalCortex	human	syn21444980	Sample65	Nervous	DorsoLateralPreFrontalCortex	5	4	5	5	4	5	5	4	2	5	5	4	5	5	5	5	4	5	4	5	4	5	5	5	5	5	4	5	5	5	4	5	2	4	4	3	4	5	1	5	5	5	5	5
syn21444980.Sample66.DorsoLateralPreFrontalCortex	human	syn21444980	Sample66	Nervous	DorsoLateralPreFrontalCortex	4	4	5	5	4	5	5	4	2	5	5	4	5	5	5	4	4	5	4	5	4	5	5	5	5	5	4	5	5	5	4	5	3	5	4	4	4	5	1	5	5	5	5	5
syn21444980.Sample67.DorsoLateralPreFrontalCortex	human	syn21444980	Sample67	Nervous	DorsoLateralPreFrontalCortex	5	4	5	5	4	5	5	4	3	5	5	4	5	5	5	5	5	5	5	5	4	5	5	5	5	5	4	5	5	5	4	5	4	4	4	4	4	5	2	5	5	5	5	5
syn21444980.Sample68.DorsoLateralPreFrontalCortex	human	syn21444980	Sample68	Nervous	DorsoLateralPreFrontalCortex	4	4	5	5	4	5	5	4	2	5	5	4	5	5	5	5	4	5	5	5	4	5	5	5	5	5	4	5	5	5	4	5	3	5	4	4	4	5	1	5	5	5	5	5
syn21444980.Sample69.DorsoLateralPreFrontalCortex	human	syn21444980	Sample69	Nervous	DorsoLateralPreFrontalCortex	5	4	5	5	4	5	5	4	2	5	5	4	5	5	5	5	4	5	3	5	4	5	5	5	5	5	4	5	5	5	4	5	2	4	4	3	4	5	1	5	5	5	5	5
syn21444980.Sample7.DorsoLateralPreFrontalCortex	human	syn21444980	Sample7	Nervous	DorsoLateralPreFrontalCortex	4	4	5	5	4	5	5	4	2	5	5	4	5	5	5	5	4	5	3	5	4	5	5	5	5	5	4	5	5	5	4	5	3	5	4	4	4	5	1	5	5	5	5	5
syn21444980.Sample70.DorsoLateralPreFrontalCortex	human	syn21444980	Sample70	Nervous	DorsoLateralPreFrontalCortex	5	4	5	5	4	5	5	4	2	5	5	4	5	5	5	5	4	5	4	5	4	5	5	5	5	5	4	5	5	5	4	5	2	5	4	4	4	5	1	5	5	5	5	5
syn21444980.Sample71.DorsoLateralPreFrontalCortex	human	syn21444980	Sample71	Nervous	DorsoLateralPreFrontalCortex	4	4	5	5	4	5	5	3	2	5	5	4	5	5	5	4	4	5	3	5	4	5	5	5	5	5	4	5	5	5	4	5	2	4	4	3	4	5	1	5	5	5	5	5
syn21444980.Sample72.DorsoLateralPreFrontalCortex	human	syn21444980	Sample72	Nervous	DorsoLateralPreFrontalCortex	5	3	5	5	4	5	5	4	2	5	5	4	5	5	5	5	5	5	3	5	4	5	5	5	5	5	4	5	5	5	4	5	2	5	4	4	4	5	1	5	5	5	5	5
syn21444980.Sample8.DorsoLateralPreFrontalCortex	human	syn21444980	Sample8	Nervous	DorsoLateralPreFrontalCortex	4	3	5	5	4	5	5	3	2	5	5	4	5	5	5	4	5	5	1	5	4	5	5	5	5	5	4	5	5	5	4	5	2	5	4	3	4	5	2	5	5	5	5	5
syn21444980.Sample9.DorsoLateralPreFrontalCortex	human	syn21444980	Sample9	Nervous	DorsoLateralPreFrontalCortex	4	4	5	5	4	5	5	4	2	5	5	4	5	5	5	5	5	5	4	5	4	5	5	5	5	5	4	5	5	5	4	5	3	5	4	4	4	5	1	5	5	5	5	5
syn21444980.Sample73.DorsoLateralPreFrontalCortex	human	syn21444980	Sample73	Nervous	DorsoLateralPreFrontalCortex	4	4	5	5	4	5	5	3	2	5	5	4	5	5	5	4	4	5	4	5	4	5	5	5	5	5	4	5	5	5	4	5	4	4	3	4	4	5	1	5	5	5	5	5
syn21444980.Sample74.DorsoLateralPreFrontalCortex	human	syn21444980	Sample74	Nervous	DorsoLateralPreFrontalCortex	4	4	5	5	4	5	5	4	2	5	5	4	5	5	5	5	4	5	2	5	4	5	5	5	5	5	4	5	5	5	4	5	2	5	4	4	4	5	1	5	5	5	5	5
syn21444980.Sample75.DorsoLateralPreFrontalCortex	human	syn21444980	Sample75	Nervous	DorsoLateralPreFrontalCortex	5	4	5	5	4	5	5	3	2	5	5	4	5	5	5	4	5	5	3	5	4	5	5	5	5	5	4	5	5	5	4	5	2	5	4	4	4	5	1	5	5	5	5	5
syn21444980.Sample76.DorsoLateralPreFrontalCortex	human	syn21444980	Sample76	Nervous	DorsoLateralPreFrontalCortex	5	4	5	5	5	5	5	4	3	5	5	4	5	5	5	5	4	5	5	5	4	5	5	5	5	5	5	5	5	5	4	5	4	5	5	4	4	5	2	5	5	5	5	5
syn21444980.Sample77.DorsoLateralPreFrontalCortex	human	syn21444980	Sample77	Nervous	DorsoLateralPreFrontalCortex	4	4	5	5	4	5	5	4	2	5	5	4	5	5	5	5	4	5	4	5	4	5	5	5	5	5	4	5	5	5	4	5	2	5	4	4	4	5	1	5	5	5	5	5
syn21444980.Sample78.DorsoLateralPreFrontalCortex	human	syn21444980	Sample78	Nervous	DorsoLateralPreFrontalCortex	4	3	5	5	4	5	5	3	2	5	5	4	5	5	5	4	4	5	1	5	4	5	5	5	5	5	4	5	5	5	3	5	1	4	4	3	4	5	1	5	5	5	5	5
syn21444980.Sample79.DorsoLateralPreFrontalCortex	human	syn21444980	Sample79	Nervous	DorsoLateralPreFrontalCortex	5	4	5	5	4	5	5	4	2	5	5	4	5	5	5	4	4	5	4	5	4	5	5	5	5	5	4	5	5	5	4	5	2	5	4	4	4	5	1	5	5	5	5	5
syn21444980.Sample80.DorsoLateralPreFrontalCortex	human	syn21444980	Sample80	Nervous	DorsoLateralPreFrontalCortex	4	4	5	5	4	5	5	3	2	5	5	4	5	5	5	5	4	4	2	5	4	5	5	5	5	5	4	5	5	5	4	5	2	4	4	4	4	5	1	5	5	5	5	5
syn21444980.Sample81.DorsoLateralPreFrontalCortex	human	syn21444980	Sample81	Nervous	DorsoLateralPreFrontalCortex	4	4	5	5	4	5	5	4	2	5	5	4	5	5	5	5	4	5	3	5	4	5	5	5	5	5	4	5	5	5	4	5	2	5	4	4	4	5	2	5	5	5	5	5
syn21444980.Sample82.DorsoLateralPreFrontalCortex	human	syn21444980	Sample82	Nervous	DorsoLateralPreFrontalCortex	5	4	5	5	4	5	5	4	2	5	5	4	5	5	5	5	5	5	4	5	4	5	5	5	5	5	4	5	5	5	4	5	3	5	5	4	4	5	1	5	5	5	5	5
syn21444980.Sample83.DorsoLateralPreFrontalCortex	human	syn21444980	Sample83	Nervous	DorsoLateralPreFrontalCortex	4	4	5	5	4	5	5	3	2	5	5	4	5	5	5	4	4	5	3	5	4	5	5	5	5	5	4	5	5	5	4	5	2	5	4	4	4	5	1	5	5	5	5	5
syn3606087.Sample1.DorsoLateralPreFrontalCortex	human	syn3606087	Sample1	Nervous	DorsoLateralPreFrontalCortex	5	5	5	5	5	5	5	4	3	5	5	4	5	5	5	5	5	5	4	5	4	5	5	5	5	5	5	5	5	5	4	5	3	4	5	5	4	5	3	5	5	5	5	5
syn3606087.Sample10.DorsoLateralPreFrontalCortex	human	syn3606087	Sample10	Nervous	DorsoLateralPreFrontalCortex	5	4	5	5	5	5	5	4	2	5	5	4	5	5	5	5	4	5	4	5	4	5	5	5	5	5	5	5	5	5	4	5	2	5	5	4	5	5	2	5	5	5	5	5
syn3606087.Sample11.DorsoLateralPreFrontalCortex	human	syn3606087	Sample11	Nervous	DorsoLateralPreFrontalCortex	5	5	5	5	5	5	5	4	3	5	5	4	5	5	5	5	5	5	4	5	4	5	5	5	5	5	5	5	5	5	4	5	4	5	5	5	5	5	3	5	5	5	5	5
syn3606087.Sample2.DorsoLateralPreFrontalCortex	human	syn3606087	Sample2	Nervous	DorsoLateralPreFrontalCortex	5	4	5	5	5	5	5	4	3	5	5	4	5	5	5	5	5	5	5	5	4	5	5	5	5	5	5	5	5	5	5	5	3	5	5	5	5	5	3	5	5	5	5	5
syn3606087.Sample3.DorsoLateralPreFrontalCortex	human	syn3606087	Sample3	Nervous	DorsoLateralPreFrontalCortex	5	4	5	5	5	5	5	4	3	5	5	4	5	5	5	5	4	5	4	5	4	5	5	5	5	5	5	5	5	5	4	5	3	4	5	5	5	5	3	5	5	5	5	5
syn3606087.Sample4.DorsoLateralPreFrontalCortex	human	syn3606087	Sample4	Nervous	DorsoLateralPreFrontalCortex	5	4	5	5	5	5	5	4	3	5	5	4	5	5	5	5	5	5	4	5	4	5	5	5	5	5	5	5	5	5	4	5	2	5	5	4	4	5	2	5	5	5	5	5
syn3606087.Sample5.DorsoLateralPreFrontalCortex	human	syn3606087	Sample5	Nervous	DorsoLateralPreFrontalCortex	5	4	5	5	4	5	5	4	2	5	5	4	5	5	5	4	4	5	4	5	4	5	5	5	5	5	5	5	5	5	4	5	3	5	5	5	5	5	3	4	5	5	5	5
syn3606087.Sample6.DorsoLateralPreFrontalCortex	human	syn3606087	Sample6	Nervous	DorsoLateralPreFrontalCortex	5	4	5	5	5	5	5	4	3	5	5	4	5	5	5	5	5	5	5	5	5	5	5	5	5	5	5	5	5	5	4	5	3	5	5	5	5	5	3	5	5	5	5	5
syn3606087.Sample7.DorsoLateralPreFrontalCortex	human	syn3606087	Sample7	Nervous	DorsoLateralPreFrontalCortex	5	5	5	5	5	5	5	4	3	5	5	4	5	5	5	5	5	5	4	5	4	5	5	5	5	5	5	5	5	5	4	5	3	5	5	5	4	5	3	5	5	5	5	5
syn3606087.Sample8.DorsoLateralPreFrontalCortex	human	syn3606087	Sample8	Nervous	DorsoLateralPreFrontalCortex	5	4	5	5	5	5	5	4	3	5	5	4	5	5	5	5	5	5	5	5	5	5	5	5	5	5	5	5	5	5	4	5	4	5	5	5	4	5	3	5	5	5	5	5
syn3606087.Sample9.DorsoLateralPreFrontalCortex	human	syn3606087	Sample9	Nervous	DorsoLateralPreFrontalCortex	5	4	5	5	5	5	5	4	3	5	5	4	5	5	5	5	5	5	5	5	4	5	5	5	5	5	5	5	5	5	4	5	3	5	5	5	5	5	3	5	5	5	5	5
syn4624471.Sample1.Precuneus	human	syn4624471	Sample1	Nervous	Precuneus	5	5	5	5	5	5	5	4	2	5	5	4	5	5	5	5	4	5	4	5	4	5	5	5	5	5	5	5	5	5	4	5	2	4	5	4	4	5	2	4	5	5	5	5
syn4624471.Sample10.Precuneus	human	syn4624471	Sample10	Nervous	Precuneus	4	5	5	5	5	5	5	4	3	5	5	4	5	5	5	5	5	5	5	5	5	5	5	5	5	5	5	5	5	5	4	5	4	5	4	5	4	5	3	5	5	5	5	5
syn4624471.Sample11.Precuneus	human	syn4624471	Sample11	Nervous	Precuneus	5	5	5	5	5	5	5	4	3	5	5	4	5	5	5	5	5	5	5	5	5	5	5	5	5	5	5	5	5	5	4	5	2	5	5	5	4	5	3	4	5	5	5	5
syn4624471.Sample12.Precuneus	human	syn4624471	Sample12	Nervous	Precuneus	5	4	5	5	5	5	5	4	3	5	5	4	5	5	5	5	4	5	4	5	4	5	5	5	5	5	5	5	5	5	4	5	2	4	5	5	4	5	3	5	5	5	5	5
syn4624471.Sample13.Precuneus	human	syn4624471	Sample13	Nervous	Precuneus	5	4	5	5	4	5	5	4	3	5	5	4	5	5	5	5	5	5	4	5	4	5	5	5	5	5	5	5	5	5	4	5	3	5	5	4	4	5	3	5	5	5	5	5
syn4624471.Sample2.Precuneus	human	syn4624471	Sample2	Nervous	Precuneus	5	4	5	5	5	5	5	4	3	5	5	4	5	5	5	5	5	5	4	5	5	5	5	5	5	5	5	5	5	5	4	5	3	5	5	5	4	5	3	5	5	5	5	5
syn4624471.Sample3.Precuneus	human	syn4624471	Sample3	Nervous	Precuneus	5	4	5	5	5	5	5	4	3	5	5	4	5	5	5	5	4	5	4	5	4	5	5	5	5	5	5	5	5	5	4	5	2	5	5	4	4	5	3	4	5	5	5	5
syn4624471.Sample4.Precuneus	human	syn4624471	Sample4	Nervous	Precuneus	5	4	5	5	5	5	5	4	2	5	5	4	5	5	5	5	5	5	4	5	5	5	5	5	5	5	5	5	5	5	4	5	2	4	5	4	4	5	2	5	5	5	5	5
syn4624471.Sample5.Precuneus	human	syn4624471	Sample5	Nervous	Precuneus	5	4	5	5	5	5	5	4	3	5	5	4	5	5	5	5	4	5	5	5	4	5	5	5	5	5	5	5	5	5	4	5	3	5	5	4	5	5	3	5	5	5	5	5
syn4624471.Sample6.Precuneus	human	syn4624471	Sample6	Nervous	Precuneus	5	4	5	5	5	5	5	4	2	5	5	4	5	5	5	5	5	5	4	5	4	5	5	5	5	5	5	5	5	5	4	5	2	5	4	4	4	5	3	5	5	5	5	5
syn4624471.Sample7.Precuneus	human	syn4624471	Sample7	Nervous	Precuneus	5	4	5	5	4	5	5	4	3	5	5	4	5	5	5	4	4	5	4	5	4	5	5	5	5	5	5	5	5	5	4	5	2	4	4	4	4	5	3	4	5	5	5	5
syn4624471.Sample8.Precuneus	human	syn4624471	Sample8	Nervous	Precuneus	5	4	5	5	5	5	5	4	2	5	5	4	5	5	5	5	5	5	5	5	5	5	5	5	5	5	5	5	5	5	4	5	2	5	5	5	5	5	2	5	5	5	5	5
syn4624471.Sample9.Precuneus	human	syn4624471	Sample9	Nervous	Precuneus	5	5	5	5	5	5	5	4	3	5	5	4	5	5	5	5	4	5	5	5	4	5	5	5	5	5	5	5	5	5	4	5	4	5	5	5	4	5	3	5	5	5	5	5
syn6038797.Sample1.FrontalPole	human	syn6038797	Sample1	Nervous	FrontalPole	5	5	5	5	5	5	5	5	4	5	5	5	5	5	5	5	5	5	5	5	5	5	5	5	5	5	5	5	5	5	5	5	4	5	5	5	5	5	3	5	5	5	5	5
syn6038797.Sample2.FrontalPole	human	syn6038797	Sample2	Nervous	FrontalPole	5	5	5	5	5	5	5	5	4	5	5	5	5	5	5	5	5	5	5	5	5	5	5	5	5	5	5	5	5	5	5	5	4	5	5	5	5	5	3	5	5	5	5	5
syn6038797.Sample3.FrontalPole	human	syn6038797	Sample3	Nervous	FrontalPole	5	5	5	5	5	5	5	5	4	5	5	5	5	5	5	5	5	5	5	5	5	5	5	5	5	5	5	5	5	5	5	5	5	5	5	5	5	5	3	5	5	5	5	5
syn6038797.Sample4.FrontalPole	human	syn6038797	Sample4	Nervous	FrontalPole	5	5	5	5	5	5	5	5	3	5	5	5	5	5	5	5	5	5	5	5	5	5	5	5	5	5	5	5	5	5	4	5	4	5	5	5	5	5	4	5	5	5	5	5
syn6038797.Sample5.FrontalPole	human	syn6038797	Sample5	Nervous	FrontalPole	5	5	5	5	5	5	5	5	4	5	5	5	5	5	5	5	5	5	5	5	5	5	5	5	5	5	5	5	5	5	4	5	4	5	5	5	5	5	3	5	5	5	5	5
syn6038797.Sample6.FrontalPole	human	syn6038797	Sample6	Nervous	FrontalPole	5	5	5	5	5	5	5	5	4	5	5	5	5	5	5	5	5	5	5	5	5	5	5	5	5	5	5	5	5	5	5	5	5	5	5	5	5	5	3	5	5	5	5	5
syn6038797.Sample7.FrontalPole	human	syn6038797	Sample7	Nervous	FrontalPole	5	5	5	5	5	5	5	5	4	5	5	5	5	5	5	5	5	5	5	5	5	5	5	5	5	5	5	5	5	5	4	5	4	5	5	5	5	5	2	5	5	5	5	5
syn6038797.Sample8.FrontalPole	human	syn6038797	Sample8	Nervous	FrontalPole	5	5	5	5	5	5	5	5	4	5	5	5	5	5	5	5	5	5	5	5	5	5	5	5	5	5	5	5	5	5	5	5	5	5	5	5	5	5	3	5	5	5	5	5
syn6038797.Sample9.FrontalPole	human	syn6038797	Sample9	Nervous	FrontalPole	5	5	5	5	5	5	5	5	3	5	5	5	5	5	5	5	5	5	5	5	5	5	5	5	5	5	5	5	5	5	4	5	4	5	5	5	5	5	3	5	5	5	5	5
syn6038797.Sample10.FrontalPole	human	syn6038797	Sample10	Nervous	FrontalPole	5	5	5	5	5	5	5	5	3	5	5	5	5	5	5	5	5	5	5	5	5	5	5	5	5	5	5	5	5	5	4	5	3	5	5	5	5	5	2	5	5	5	5	5
syn6038797.Sample11.FrontalPole	human	syn6038797	Sample11	Nervous	FrontalPole	5	5	5	5	5	5	5	5	3	5	5	5	5	5	5	5	5	5	5	5	5	5	5	5	5	5	5	5	5	5	4	5	4	5	5	5	5	5	3	5	5	5	5	5
syn6038797.Sample12.FrontalPole	human	syn6038797	Sample12	Nervous	FrontalPole	5	5	5	5	5	5	5	4	3	5	5	5	5	5	5	5	5	5	5	5	5	5	5	5	5	5	5	5	5	5	4	5	4	5	5	5	5	5	3	5	5	5	5	5
syn6038797.Sample13.FrontalPole	human	syn6038797	Sample13	Nervous	FrontalPole	5	5	5	5	5	5	5	4	3	5	5	5	5	5	5	5	5	5	5	5	5	5	5	5	5	5	5	5	5	5	4	5	4	5	5	5	5	5	3	5	5	5	5	5
syn6038797.Sample14.FrontalPole	human	syn6038797	Sample14	Nervous	FrontalPole	5	5	5	5	5	5	5	4	4	5	5	5	5	5	5	5	5	5	5	5	5	5	5	5	5	5	5	5	5	5	5	5	4	5	5	5	5	5	3	5	5	5	5	5
syn6038797.Sample15.FrontalPole	human	syn6038797	Sample15	Nervous	FrontalPole	5	5	5	5	5	5	5	5	4	5	5	5	5	5	5	5	5	5	5	5	5	5	5	5	5	5	5	5	5	5	5	5	4	5	5	5	5	5	2	5	5	5	5	5
syn6038797.Sample16.FrontalPole	human	syn6038797	Sample16	Nervous	FrontalPole	5	5	5	5	5	5	5	5	4	5	5	5	5	5	5	5	5	5	5	5	5	5	5	5	5	5	5	5	5	5	4	5	4	5	5	5	5	5	3	5	5	5	5	5
syn6038797.Sample17.FrontalPole	human	syn6038797	Sample17	Nervous	FrontalPole	5	5	5	5	5	5	5	5	4	5	5	5	5	5	5	5	5	5	5	5	5	5	5	5	5	5	5	5	5	5	5	5	5	5	5	5	5	5	3	5	5	5	5	5
syn6038797.Sample18.FrontalPole	human	syn6038797	Sample18	Nervous	FrontalPole	5	5	5	5	5	5	5	5	4	5	5	5	5	5	5	5	5	5	5	5	5	5	5	5	5	5	5	5	5	5	5	5	4	5	5	5	5	5	2	5	5	5	5	5
syn6038797.Sample19.FrontalPole	human	syn6038797	Sample19	Nervous	FrontalPole	5	5	5	5	5	5	5	4	3	5	5	4	5	5	5	5	5	5	5	5	5	5	5	5	5	5	5	5	5	5	4	5	3	5	4	5	5	5	3	5	5	5	5	5
syn6038797.Sample20.FrontalPole	human	syn6038797	Sample20	Nervous	FrontalPole	5	5	5	5	5	5	5	5	3	5	5	5	5	5	5	5	5	5	5	5	5	5	5	5	5	5	5	5	5	5	4	5	4	5	5	5	5	5	3	5	5	5	5	5
syn6038797.Sample21.FrontalPole	human	syn6038797	Sample21	Nervous	FrontalPole	5	5	5	5	5	5	5	5	3	5	5	5	5	5	5	5	5	5	4	5	5	5	5	5	5	5	5	5	5	5	4	5	4	5	5	5	5	5	3	5	5	5	5	5
syn6038797.Sample22.FrontalPole	human	syn6038797	Sample22	Nervous	FrontalPole	5	5	5	5	5	5	5	4	3	5	5	5	5	5	5	5	5	5	4	5	5	5	5	5	5	5	5	5	5	5	4	5	4	5	5	5	5	5	3	5	5	5	5	5
syn6038797.Sample23.FrontalPole	human	syn6038797	Sample23	Nervous	FrontalPole	5	5	5	5	5	5	5	4	3	5	5	4	5	5	5	5	5	5	5	5	5	5	5	5	5	5	5	5	5	5	4	5	4	5	5	5	5	5	3	5	5	5	5	5
syn6038797.Sample24.FrontalPole	human	syn6038797	Sample24	Nervous	FrontalPole	5	5	5	5	5	5	5	5	4	5	5	5	5	5	5	5	5	5	5	5	5	5	5	5	5	5	5	5	5	5	5	5	4	5	5	5	5	5	3	5	5	5	5	5
syn6038797.Sample25.FrontalPole	human	syn6038797	Sample25	Nervous	FrontalPole	5	5	5	5	5	5	5	4	3	5	5	5	5	5	5	5	5	5	5	5	5	5	5	5	5	5	5	5	5	5	4	5	4	5	5	5	5	5	3	5	5	5	5	5
syn6038797.Sample26.FrontalPole	human	syn6038797	Sample26	Nervous	FrontalPole	5	5	5	5	5	5	5	5	4	5	5	5	5	5	5	5	5	5	5	5	5	5	5	5	5	5	5	5	5	5	5	5	5	5	5	5	5	5	3	5	5	5	5	5
syn6038797.Sample27.FrontalPole	human	syn6038797	Sample27	Nervous	FrontalPole	5	5	5	5	5	5	5	4	3	5	5	5	5	5	5	5	5	5	5	5	5	5	5	5	5	5	5	5	5	5	4	5	4	5	5	5	5	5	3	5	5	5	5	5
syn6038797.Sample28.FrontalPole	human	syn6038797	Sample28	Nervous	FrontalPole	5	5	5	5	5	5	5	5	4	5	5	5	5	5	5	5	5	5	5	5	5	5	5	5	5	5	5	5	5	5	5	5	5	5	5	5	5	5	3	5	5	5	5	5
syn6038797.Sample29.FrontalPole	human	syn6038797	Sample29	Nervous	FrontalPole	5	5	5	5	5	5	5	5	4	5	5	5	5	5	5	5	5	5	5	5	5	5	5	5	5	5	5	5	5	5	5	5	5	5	5	5	5	5	3	5	5	5	5	5
syn6038797.Sample30.FrontalPole	human	syn6038797	Sample30	Nervous	FrontalPole	5	5	5	5	5	5	5	5	4	5	5	5	5	5	5	5	5	5	5	5	5	5	5	5	5	5	5	5	5	5	4	5	5	5	5	5	5	5	3	5	5	5	5	5
syn6038797.Sample31.FrontalPole	human	syn6038797	Sample31	Nervous	FrontalPole	5	5	5	5	5	5	5	4	3	5	5	5	5	5	5	5	5	5	5	5	5	5	5	5	5	5	5	5	5	5	5	5	3	5	5	5	5	5	3	5	5	5	5	5
syn6038797.Sample32.FrontalPole	human	syn6038797	Sample32	Nervous	FrontalPole	5	5	5	5	5	5	5	5	4	5	5	5	5	5	5	5	5	5	5	5	5	5	5	5	5	5	5	5	5	5	4	5	4	5	5	5	5	5	3	5	5	5	5	5
syn6038797.Sample33.FrontalPole	human	syn6038797	Sample33	Nervous	FrontalPole	5	5	5	5	5	5	5	4	3	5	5	4	5	5	5	5	5	5	5	5	5	5	5	5	5	5	5	5	5	5	4	5	4	5	4	5	5	5	3	5	5	5	5	5
syn6038797.Sample34.FrontalPole	human	syn6038797	Sample34	Nervous	FrontalPole	5	5	5	5	5	5	5	5	3	5	5	5	5	5	5	5	5	5	5	5	5	5	5	5	5	5	5	5	5	5	5	5	5	5	5	5	5	5	4	5	5	5	5	5
syn6038797.Sample35.FrontalPole	human	syn6038797	Sample35	Nervous	FrontalPole	5	5	5	5	5	5	5	5	3	5	5	5	5	5	5	5	5	5	5	5	5	5	5	5	5	5	5	5	5	5	5	5	4	5	5	5	5	5	3	5	5	5	5	5
syn6038797.Sample36.FrontalPole	human	syn6038797	Sample36	Nervous	FrontalPole	5	5	5	5	5	5	5	5	3	5	5	5	5	5	5	5	5	5	4	5	5	5	5	5	5	5	5	5	5	5	5	5	3	5	5	5	5	5	2	5	5	5	5	5
syn6038797.Sample37.FrontalPole	human	syn6038797	Sample37	Nervous	FrontalPole	5	5	5	5	5	5	5	5	3	5	5	5	5	5	5	5	5	5	5	5	5	5	5	5	5	5	5	5	5	5	5	5	4	5	5	5	5	5	3	5	5	5	5	5
syn6038797.Sample38.FrontalPole	human	syn6038797	Sample38	Nervous	FrontalPole	5	5	5	5	5	5	5	5	4	5	5	5	5	5	5	5	5	5	5	5	5	5	5	5	5	5	5	5	5	5	4	5	5	5	5	5	5	5	4	5	5	5	5	5
syn6038797.Sample39.FrontalPole	human	syn6038797	Sample39	Nervous	FrontalPole	5	5	5	5	5	5	5	5	4	5	5	5	5	5	5	5	5	5	5	5	5	5	5	5	5	5	5	5	5	5	5	5	5	5	5	5	5	5	3	5	5	5	5	5
syn6038797.Sample40.FrontalPole	human	syn6038797	Sample40	Nervous	FrontalPole	5	5	5	5	5	5	5	5	3	5	5	5	5	5	5	5	5	5	5	5	5	5	5	5	5	5	5	5	5	5	5	5	4	5	5	5	5	5	3	5	5	5	5	5
syn6038797.Sample41.FrontalPole	human	syn6038797	Sample41	Nervous	FrontalPole	5	5	5	5	5	5	5	5	3	5	5	5	5	5	5	5	5	5	5	5	5	5	5	5	5	5	5	5	5	5	5	5	5	5	5	5	5	5	3	5	5	5	5	5
syn6038797.Sample42.FrontalPole	human	syn6038797	Sample42	Nervous	FrontalPole	5	5	5	5	5	5	5	4	3	5	5	5	5	5	5	5	5	5	5	5	5	5	5	5	5	5	5	5	5	5	4	5	4	5	5	5	5	5	3	5	5	5	5	5
syn6038797.Sample43.FrontalPole	human	syn6038797	Sample43	Nervous	FrontalPole	5	5	5	5	5	5	5	5	4	5	5	5	5	5	5	5	5	5	5	5	5	5	5	5	5	5	5	5	5	5	4	5	4	5	5	5	5	5	3	5	5	5	5	5
syn6038797.Sample44.FrontalPole	human	syn6038797	Sample44	Nervous	FrontalPole	5	5	5	5	5	5	5	4	3	5	5	4	5	5	5	5	5	5	5	5	5	5	5	5	5	5	5	5	5	5	4	5	4	5	5	5	5	5	3	5	5	5	5	5
syn6038797.Sample45.FrontalPole	human	syn6038797	Sample45	Nervous	FrontalPole	5	5	5	5	5	5	5	5	4	5	5	5	5	5	5	5	5	5	5	5	5	5	5	5	5	5	5	5	5	5	4	5	4	5	5	5	5	5	2	5	5	5	5	5
syn6038797.Sample46.FrontalPole	human	syn6038797	Sample46	Nervous	FrontalPole	5	5	5	5	5	5	5	4	3	5	5	5	5	5	5	5	5	5	5	5	5	5	5	5	5	5	5	5	5	5	4	5	4	5	5	5	5	5	3	5	5	5	5	5
syn6038797.Sample47.FrontalPole	human	syn6038797	Sample47	Nervous	FrontalPole	5	5	5	5	5	5	5	5	4	5	5	5	5	5	5	5	5	5	5	5	5	5	5	5	5	5	5	5	5	5	4	5	4	5	5	5	5	5	3	5	5	5	5	5
syn6038797.Sample48.FrontalPole	human	syn6038797	Sample48	Nervous	FrontalPole	5	5	5	5	5	5	5	5	3	5	5	5	5	5	5	5	5	5	5	5	5	5	5	5	5	5	5	5	5	5	4	5	4	5	5	5	5	5	3	5	5	5	5	5
syn6038797.Sample49.FrontalPole	human	syn6038797	Sample49	Nervous	FrontalPole	5	5	5	5	5	5	5	5	3	5	5	5	5	5	5	5	5	5	5	5	5	5	5	5	5	5	5	5	5	5	4	5	3	5	5	5	5	5	2	5	5	5	5	5
syn6038797.Sample50.FrontalPole	human	syn6038797	Sample50	Nervous	FrontalPole	5	5	5	5	5	5	5	4	4	5	5	5	5	5	5	5	5	5	5	5	5	5	5	5	5	5	5	5	5	5	4	5	3	5	5	5	5	5	3	5	5	5	5	5
syn6038797.Sample51.FrontalPole	human	syn6038797	Sample51	Nervous	FrontalPole	5	5	5	5	5	5	5	5	3	5	5	5	5	5	5	5	5	5	5	5	5	5	5	5	5	5	5	5	5	5	4	5	4	5	5	5	5	5	3	5	5	5	5	5
syn6038797.Sample52.FrontalPole	human	syn6038797	Sample52	Nervous	FrontalPole	5	5	5	5	5	5	5	5	4	5	5	5	5	5	5	5	5	5	5	5	5	5	5	5	5	5	5	5	5	5	4	5	3	5	5	5	5	5	2	5	5	5	5	5
syn6038797.Sample53.FrontalPole	human	syn6038797	Sample53	Nervous	FrontalPole	5	5	5	5	5	5	5	5	3	5	5	5	5	5	5	5	5	5	5	5	5	5	5	5	5	5	5	5	5	5	5	5	4	5	5	5	5	5	3	5	5	5	5	5
syn6038852.Sample1.DorsoLateralPreFrontalCortex	human	syn6038852	Sample1	Nervous	DorsoLateralPreFrontalCortex	5	5	5	5	5	5	5	4	2	5	5	4	5	5	5	5	5	5	4	5	4	5	5	5	5	5	5	5	5	5	4	5	2	4	4	4	4	5	2	4	5	5	5	5
syn6038852.Sample10.DorsoLateralPreFrontalCortex	human	syn6038852	Sample10	Nervous	DorsoLateralPreFrontalCortex	5	4	5	5	5	5	5	4	3	5	5	4	5	5	5	5	5	5	4	5	4	5	5	5	5	5	5	5	5	5	4	5	2	5	5	4	4	5	2	5	5	5	5	5
syn6038852.Sample11.DorsoLateralPreFrontalCortex	human	syn6038852	Sample11	Nervous	DorsoLateralPreFrontalCortex	5	4	5	5	5	5	5	4	3	5	5	4	5	5	5	5	5	5	5	5	4	5	5	5	5	5	5	5	5	5	4	5	4	5	5	5	4	5	3	5	5	5	5	5
syn6038852.Sample2.DorsoLateralPreFrontalCortex	human	syn6038852	Sample2	Nervous	DorsoLateralPreFrontalCortex	5	4	5	5	5	5	5	4	2	5	5	4	5	5	5	5	5	5	4	5	4	5	5	5	5	5	5	5	5	5	4	5	3	4	5	4	4	5	2	5	5	5	5	5
syn6038852.Sample3.DorsoLateralPreFrontalCortex	human	syn6038852	Sample3	Nervous	DorsoLateralPreFrontalCortex	5	4	5	5	5	5	5	4	2	5	5	4	5	5	5	5	5	5	4	5	5	5	5	5	5	5	5	5	5	5	4	5	2	5	5	4	4	5	2	5	5	5	5	5
syn6038852.Sample4.DorsoLateralPreFrontalCortex	human	syn6038852	Sample4	Nervous	DorsoLateralPreFrontalCortex	5	4	5	5	5	5	5	4	2	5	5	4	5	5	5	5	5	5	4	5	4	5	5	5	5	5	5	5	5	5	4	5	2	4	4	4	4	5	2	5	5	5	5	5
syn6038852.Sample5.DorsoLateralPreFrontalCortex	human	syn6038852	Sample5	Nervous	DorsoLateralPreFrontalCortex	5	5	5	5	5	5	5	4	3	5	5	4	5	5	5	5	5	5	5	5	4	5	5	5	5	5	5	5	5	5	4	5	3	5	5	5	4	5	2	5	5	5	5	5
syn6038852.Sample6.DorsoLateralPreFrontalCortex	human	syn6038852	Sample6	Nervous	DorsoLateralPreFrontalCortex	5	4	5	5	5	5	5	4	3	5	5	4	5	5	5	5	5	5	4	5	4	5	5	5	5	5	5	5	5	5	4	5	3	4	5	5	4	5	2	5	5	5	5	5
syn6038852.Sample7.DorsoLateralPreFrontalCortex	human	syn6038852	Sample7	Nervous	DorsoLateralPreFrontalCortex	5	5	5	5	5	5	5	5	3	5	5	4	5	5	5	5	5	5	5	5	4	5	5	5	5	5	5	5	5	5	4	5	4	5	5	5	4	5	3	5	5	5	5	5
syn6038852.Sample8.DorsoLateralPreFrontalCortex	human	syn6038852	Sample8	Nervous	DorsoLateralPreFrontalCortex	5	5	5	5	5	5	5	4	3	5	5	4	5	5	5	5	5	5	5	5	4	5	5	5	5	5	5	5	5	5	4	5	4	4	5	5	4	5	3	5	5	5	5	5
syn6038852.Sample9.DorsoLateralPreFrontalCortex	human	syn6038852	Sample9	Nervous	DorsoLateralPreFrontalCortex	5	5	5	5	5	5	5	4	3	5	5	4	5	5	5	5	4	5	5	5	4	5	5	5	5	5	5	5	5	5	4	5	3	4	5	4	4	5	2	5	5	5	5	5
syn7204174.Sample1.DorsoLateralPreFrontalCortex	human	syn7204174	Sample1	Nervous	DorsoLateralPreFrontalCortex	5	4	5	5	5	5	5	4	4	5	5	4	5	5	5	5	5	5	5	5	5	5	5	5	5	5	5	5	5	5	4	5	2	5	5	5	5	5	2	5	5	5	5	5
syn7204174.Sample10.DorsoLateralPreFrontalCortex	human	syn7204174	Sample10	Nervous	DorsoLateralPreFrontalCortex	5	4	5	5	5	5	5	4	3	5	5	4	5	5	5	5	5	5	4	5	5	5	5	5	5	5	5	5	5	5	4	5	3	5	5	5	5	5	2	5	5	5	5	5
syn7204174.Sample11.DorsoLateralPreFrontalCortex	human	syn7204174	Sample11	Nervous	DorsoLateralPreFrontalCortex	5	4	5	5	5	5	5	4	3	5	5	4	5	5	5	5	5	5	4	5	5	5	5	5	5	5	5	5	5	5	4	5	3	5	5	5	5	5	2	5	5	5	5	5
syn7204174.Sample12.DorsoLateralPreFrontalCortex	human	syn7204174	Sample12	Nervous	DorsoLateralPreFrontalCortex	5	4	5	5	5	5	5	4	3	5	5	4	5	5	5	5	5	5	4	5	5	5	5	5	5	5	5	5	5	5	4	5	3	5	5	5	5	5	2	5	5	5	5	5
syn7204174.Sample13.DorsoLateralPreFrontalCortex	human	syn7204174	Sample13	Nervous	DorsoLateralPreFrontalCortex	5	4	5	5	5	5	5	4	3	5	5	4	5	5	5	5	5	5	4	5	5	5	5	5	5	5	4	5	5	5	4	5	2	5	5	5	5	5	2	5	5	5	5	5
syn7204174.Sample14.DorsoLateralPreFrontalCortex	human	syn7204174	Sample14	Nervous	DorsoLateralPreFrontalCortex	5	5	5	5	5	5	5	4	3	5	5	4	5	5	5	5	5	5	4	5	4	5	5	5	5	5	5	5	5	5	5	5	3	5	5	5	5	5	2	5	5	5	5	5
syn7204174.Sample15.DorsoLateralPreFrontalCortex	human	syn7204174	Sample15	Nervous	DorsoLateralPreFrontalCortex	5	4	5	5	5	5	5	4	2	5	5	4	5	5	5	5	5	5	4	5	4	5	5	5	5	5	5	5	5	5	5	5	2	5	5	5	5	5	2	5	5	5	5	5
syn7204174.Sample16.DorsoLateralPreFrontalCortex	human	syn7204174	Sample16	Nervous	DorsoLateralPreFrontalCortex	5	4	5	5	5	5	5	4	3	5	5	4	5	5	5	5	5	5	4	5	4	5	5	5	5	5	5	5	5	5	4	5	2	5	5	5	5	5	2	5	5	5	5	5
syn7204174.Sample17.DorsoLateralPreFrontalCortex	human	syn7204174	Sample17	Nervous	DorsoLateralPreFrontalCortex	5	4	5	5	5	5	5	4	3	5	5	4	5	5	5	5	5	5	4	5	4	5	5	5	5	5	5	5	5	5	4	5	3	5	5	5	5	5	2	4	5	5	5	5
syn7204174.Sample18.DorsoLateralPreFrontalCortex	human	syn7204174	Sample18	Nervous	DorsoLateralPreFrontalCortex	5	4	5	5	5	5	5	4	3	5	5	4	5	5	5	5	5	5	4	5	4	5	5	5	5	5	5	5	5	5	4	5	2	5	5	4	5	5	2	5	5	5	5	5
syn7204174.Sample19.DorsoLateralPreFrontalCortex	human	syn7204174	Sample19	Nervous	DorsoLateralPreFrontalCortex	5	4	5	5	5	5	5	4	3	5	5	4	5	5	5	5	5	5	4	5	4	5	5	5	5	5	5	5	5	5	4	5	3	5	4	5	4	5	2	4	5	5	5	5
syn7204174.Sample2.DorsoLateralPreFrontalCortex	human	syn7204174	Sample2	Nervous	DorsoLateralPreFrontalCortex	5	4	5	5	5	5	5	4	3	5	5	4	5	5	5	5	5	5	4	5	4	5	5	5	5	5	5	5	5	5	4	5	2	5	5	5	5	5	2	4	5	5	5	5
syn7204174.Sample20.DorsoLateralPreFrontalCortex	human	syn7204174	Sample20	Nervous	DorsoLateralPreFrontalCortex	5	4	5	5	5	5	5	4	3	5	5	4	5	5	5	5	5	5	4	5	4	5	5	5	5	5	5	5	5	5	4	5	2	5	4	4	5	5	2	4	5	5	5	5
syn7204174.Sample21.DorsoLateralPreFrontalCortex	human	syn7204174	Sample21	Nervous	DorsoLateralPreFrontalCortex	5	4	5	5	5	5	5	4	2	5	5	4	5	5	5	5	5	5	4	5	4	5	5	5	5	5	5	5	5	5	4	5	3	5	5	4	5	5	1	4	5	5	5	5
syn7204174.Sample22.DorsoLateralPreFrontalCortex	human	syn7204174	Sample22	Nervous	DorsoLateralPreFrontalCortex	5	4	5	5	5	5	5	4	3	5	5	4	5	5	5	5	5	5	5	5	4	5	5	5	5	5	5	5	5	5	4	5	2	5	5	5	4	5	2	4	5	5	5	5
syn7204174.Sample23.DorsoLateralPreFrontalCortex	human	syn7204174	Sample23	Nervous	DorsoLateralPreFrontalCortex	5	5	5	5	5	5	5	4	3	5	5	4	5	5	5	5	5	5	4	5	5	5	5	5	5	5	5	5	5	5	4	5	2	5	5	5	4	5	2	5	5	5	5	5
syn7204174.Sample24.DorsoLateralPreFrontalCortex	human	syn7204174	Sample24	Nervous	DorsoLateralPreFrontalCortex	5	4	5	5	5	5	5	4	3	5	5	4	5	5	5	5	5	5	4	5	4	5	5	5	5	5	5	5	5	5	4	5	3	5	4	5	4	5	2	4	5	5	5	5
syn7204174.Sample25.DorsoLateralPreFrontalCortex	human	syn7204174	Sample25	Nervous	DorsoLateralPreFrontalCortex	5	4	5	5	5	5	5	4	3	5	5	4	5	5	5	5	5	5	4	5	5	5	5	5	5	5	5	5	5	5	4	5	2	5	4	5	5	5	1	4	5	5	5	5
syn7204174.Sample26.DorsoLateralPreFrontalCortex	human	syn7204174	Sample26	Nervous	DorsoLateralPreFrontalCortex	5	4	5	5	5	5	5	4	3	5	5	4	5	5	5	5	5	5	4	5	5	5	5	5	5	5	5	5	5	5	4	5	3	5	4	5	4	5	2	4	5	5	5	5
syn7204174.Sample3.DorsoLateralPreFrontalCortex	human	syn7204174	Sample3	Nervous	DorsoLateralPreFrontalCortex	5	4	5	5	5	5	5	4	3	5	5	5	5	5	5	5	5	5	4	5	5	5	5	5	5	5	5	5	5	5	4	5	3	5	5	5	5	5	2	5	5	5	5	5
syn7204174.Sample4.DorsoLateralPreFrontalCortex	human	syn7204174	Sample4	Nervous	DorsoLateralPreFrontalCortex	5	4	5	5	5	5	5	4	3	5	5	4	5	5	5	5	5	5	4	5	5	5	5	5	5	5	5	5	5	5	4	5	2	5	5	5	5	5	1	5	5	5	5	5
syn7204174.Sample5.DorsoLateralPreFrontalCortex	human	syn7204174	Sample5	Nervous	DorsoLateralPreFrontalCortex	5	4	5	5	5	5	5	4	3	5	5	4	5	5	5	5	5	5	4	5	4	5	5	5	5	5	5	5	5	5	4	5	2	5	5	5	5	5	2	5	5	5	5	5
syn7204174.Sample6.DorsoLateralPreFrontalCortex	human	syn7204174	Sample6	Nervous	DorsoLateralPreFrontalCortex	5	4	5	5	5	5	5	4	3	5	5	5	5	5	5	5	5	5	5	5	5	5	5	5	5	5	5	5	5	5	4	5	2	5	5	5	5	5	2	5	5	5	5	5
syn7204174.Sample7.DorsoLateralPreFrontalCortex	human	syn7204174	Sample7	Nervous	DorsoLateralPreFrontalCortex	5	4	5	5	5	5	5	4	3	5	5	4	5	5	5	5	5	5	4	5	5	5	5	5	5	5	5	5	5	5	4	5	2	5	5	5	5	5	1	5	5	5	5	5
syn7204174.Sample8.DorsoLateralPreFrontalCortex	human	syn7204174	Sample8	Nervous	DorsoLateralPreFrontalCortex	5	4	5	5	5	5	5	4	3	5	5	4	5	5	5	5	5	5	4	5	5	5	5	5	5	5	5	5	5	5	4	5	3	5	5	5	5	5	1	4	5	5	5	5
syn7204174.Sample9.DorsoLateralPreFrontalCortex	human	syn7204174	Sample9	Nervous	DorsoLateralPreFrontalCortex	5	4	5	5	5	5	5	4	3	5	5	4	5	5	5	5	5	5	4	5	5	5	5	5	5	5	5	5	5	5	4	5	2	5	5	5	5	5	1	4	5	5	5	5
syn7431984.Sample1.TemporalCortex	human	syn7431984	Sample1	Nervous	TemporalCortex	5	5	5	5	5	5	5	4	3	5	5	5	5	5	5	5	5	5	5	5	5	5	5	5	3	5	5	5	5	5	4	5	3	5	5	5	5	5	2	5	5	5	5	5
syn7431984.Sample10.TemporalCortex	human	syn7431984	Sample10	Nervous	TemporalCortex	5	4	5	5	5	5	5	4	3	5	5	5	5	5	5	5	5	5	5	5	5	5	5	5	5	5	5	5	5	5	4	5	3	5	5	5	5	5	2	5	5	5	5	5
syn7431984.Sample11.TemporalCortex	human	syn7431984	Sample11	Nervous	TemporalCortex	5	5	5	5	5	5	5	5	4	5	5	5	5	5	5	5	5	5	5	5	5	5	5	5	5	5	5	5	5	5	5	5	4	5	5	5	5	5	3	5	5	5	5	5
syn7431984.Sample12.TemporalCortex	human	syn7431984	Sample12	Nervous	TemporalCortex	5	4	5	5	5	5	5	4	3	5	5	4	5	5	5	5	5	5	4	5	5	5	5	5	5	5	5	5	5	5	4	5	3	5	5	5	5	5	1	5	5	5	5	5
syn7431984.Sample13.TemporalCortex	human	syn7431984	Sample13	Nervous	TemporalCortex	5	4	5	5	5	5	5	4	3	5	5	4	5	5	5	5	4	5	5	5	5	5	5	5	5	5	5	5	5	5	4	5	3	5	5	5	5	5	1	5	5	5	5	5
syn7431984.Sample14.TemporalCortex	human	syn7431984	Sample14	Nervous	TemporalCortex	5	4	5	5	5	5	5	4	3	5	5	5	5	5	5	5	5	5	5	5	5	5	5	5	5	5	5	5	5	5	4	5	3	5	5	5	5	5	2	5	5	5	5	5
syn7431984.Sample15.TemporalCortex	human	syn7431984	Sample15	Nervous	TemporalCortex	5	4	5	5	5	5	5	4	3	5	5	4	5	5	5	5	5	5	4	5	5	5	5	5	5	5	5	5	5	5	4	5	2	5	5	5	5	5	1	5	5	5	5	5
syn7431984.Sample16.TemporalCortex	human	syn7431984	Sample16	Nervous	TemporalCortex	5	4	5	5	5	5	5	4	3	5	5	5	5	5	5	5	5	5	5	5	5	5	5	5	5	5	4	5	5	5	4	5	3	5	5	5	5	5	2	5	5	5	5	5
syn7431984.Sample17.TemporalCortex	human	syn7431984	Sample17	Nervous	TemporalCortex	5	5	5	5	5	5	5	4	3	5	5	5	5	5	5	5	5	5	5	5	5	5	5	5	5	5	5	5	5	5	4	5	3	5	5	5	5	5	2	5	5	5	5	5
syn7431984.Sample18.TemporalCortex	human	syn7431984	Sample18	Nervous	TemporalCortex	5	4	5	5	5	5	5	4	3	5	5	4	5	5	5	5	5	5	4	5	4	5	5	5	5	5	5	5	5	5	4	5	2	5	5	5	5	5	2	5	5	5	5	5
syn7431984.Sample19.TemporalCortex	human	syn7431984	Sample19	Nervous	TemporalCortex	5	4	5	5	5	5	5	4	3	5	5	5	5	5	5	5	5	5	5	5	5	5	5	5	5	5	5	5	5	5	5	5	4	5	5	5	5	5	2	5	5	5	5	5
syn7431984.Sample2.TemporalCortex	human	syn7431984	Sample2	Nervous	TemporalCortex	5	4	5	5	5	5	5	4	3	5	5	4	5	5	5	5	5	5	4	5	5	5	5	5	5	5	5	5	5	5	4	5	2	5	5	5	5	5	2	5	5	5	5	5
syn7431984.Sample20.TemporalCortex	human	syn7431984	Sample20	Nervous	TemporalCortex	5	4	5	5	5	5	5	4	3	5	5	4	5	5	5	5	5	5	4	5	5	5	5	5	5	5	5	5	5	5	4	5	3	5	5	5	5	5	2	5	5	5	5	5
syn7431984.Sample21.TemporalCortex	human	syn7431984	Sample21	Nervous	TemporalCortex	5	5	5	5	5	5	5	4	3	5	5	4	5	5	5	5	5	5	5	5	5	5	5	5	5	5	5	5	5	5	4	5	3	5	5	5	5	5	3	5	5	5	5	5
syn7431984.Sample22.TemporalCortex	human	syn7431984	Sample22	Nervous	TemporalCortex	5	4	5	5	5	5	5	4	3	5	5	4	5	5	5	5	5	5	4	5	5	5	5	5	5	5	5	5	5	5	4	5	2	5	5	5	5	5	2	5	5	5	5	5
syn7431984.Sample23.TemporalCortex	human	syn7431984	Sample23	Nervous	TemporalCortex	5	5	5	5	5	5	5	4	3	5	5	4	5	5	5	5	5	5	5	5	5	5	5	5	5	5	5	5	5	5	5	5	3	5	5	5	5	5	2	5	5	5	5	5
syn7431984.Sample24.TemporalCortex	human	syn7431984	Sample24	Nervous	TemporalCortex	5	4	5	5	5	5	5	4	3	5	5	5	5	5	5	5	5	5	4	5	5	5	5	5	5	5	5	5	5	5	4	5	2	5	5	5	5	5	1	5	5	5	5	5
syn7431984.Sample25.TemporalCortex	human	syn7431984	Sample25	Nervous	TemporalCortex	5	4	5	5	5	5	5	4	3	5	5	5	5	5	5	5	5	5	5	5	5	5	5	5	5	5	5	5	5	5	4	5	3	5	5	5	5	5	1	5	5	5	5	5
syn7431984.Sample26.TemporalCortex	human	syn7431984	Sample26	Nervous	TemporalCortex	5	4	5	5	5	5	5	4	3	5	5	5	5	5	5	5	5	5	4	5	5	5	5	5	5	5	5	5	5	5	4	5	2	5	5	5	5	5	1	5	5	5	5	5
syn7431984.Sample27.TemporalCortex	human	syn7431984	Sample27	Nervous	TemporalCortex	5	4	5	5	5	5	5	4	3	5	5	5	5	5	5	5	5	5	5	5	5	5	5	5	5	5	5	5	5	5	4	5	3	5	5	5	5	5	2	5	5	5	5	5
syn7431984.Sample28.TemporalCortex	human	syn7431984	Sample28	Nervous	TemporalCortex	5	4	5	5	5	5	5	4	3	5	5	5	5	5	5	5	5	5	4	5	5	5	5	5	5	5	5	5	5	5	4	5	3	5	5	5	4	5	2	5	5	5	5	5
syn7431984.Sample29.TemporalCortex	human	syn7431984	Sample29	Nervous	TemporalCortex	5	4	5	5	5	5	5	4	3	5	5	4	5	5	5	5	5	5	4	5	5	5	5	5	5	5	5	5	5	5	4	5	2	5	5	5	5	5	2	5	5	5	5	5
syn7431984.Sample3.TemporalCortex	human	syn7431984	Sample3	Nervous	TemporalCortex	5	5	5	5	5	5	5	4	3	5	5	5	5	5	5	5	5	5	4	5	5	5	5	5	5	5	5	5	5	5	5	5	3	5	5	5	5	5	3	5	5	5	5	5
syn7431984.Sample30.TemporalCortex	human	syn7431984	Sample30	Nervous	TemporalCortex	5	4	5	5	5	5	5	4	3	5	5	4	5	5	5	5	5	5	4	5	5	5	5	5	5	5	5	5	5	5	4	5	3	5	5	5	4	5	1	5	5	5	5	5
syn7431984.Sample31.TemporalCortex	human	syn7431984	Sample31	Nervous	TemporalCortex	5	5	5	5	5	5	5	5	4	5	5	4	5	5	5	5	5	5	5	5	5	5	5	5	5	5	5	5	5	5	5	5	4	5	5	5	5	5	2	5	5	5	5	5
syn7431984.Sample4.TemporalCortex	human	syn7431984	Sample4	Nervous	TemporalCortex	5	5	5	5	5	5	5	4	3	5	5	5	5	5	5	5	5	5	5	5	5	5	5	5	5	5	5	5	5	5	5	5	3	5	5	5	5	5	2	5	5	5	5	5
syn7431984.Sample5.TemporalCortex	human	syn7431984	Sample5	Nervous	TemporalCortex	5	5	5	5	5	5	5	5	3	5	5	4	5	5	5	5	5	5	5	5	5	5	5	5	5	5	5	5	5	5	5	5	3	5	5	5	5	5	2	5	5	5	5	5
syn7431984.Sample6.TemporalCortex	human	syn7431984	Sample6	Nervous	TemporalCortex	5	4	5	5	5	5	5	4	3	5	5	4	5	5	5	5	5	5	4	5	5	5	5	5	5	5	5	5	5	5	4	5	2	5	5	5	5	5	1	5	5	5	5	5
syn7431984.Sample7.TemporalCortex	human	syn7431984	Sample7	Nervous	TemporalCortex	5	4	5	5	5	5	5	4	3	5	5	4	5	5	5	5	5	5	5	5	5	5	5	5	5	5	5	5	5	5	4	5	3	5	5	5	5	5	2	5	5	5	5	5
syn7431984.Sample8.TemporalCortex	human	syn7431984	Sample8	Nervous	TemporalCortex	5	4	5	5	5	5	5	4	3	5	5	4	5	5	5	5	5	5	4	5	5	5	5	5	5	5	5	5	5	5	4	5	2	5	5	5	5	5	2	5	5	5	5	5
syn7431984.Sample9.TemporalCortex	human	syn7431984	Sample9	Nervous	TemporalCortex	5	5	5	5	5	5	5	4	3	5	5	4	5	5	5	5	5	5	5	5	5	5	5	5	5	5	5	5	5	5	4	5	3	5	5	5	5	5	2	5	5	5	5	5
PXD000288.Sample1.TricepsMuscles	mouse	PXD000288	Sample1	Musculoskeletal	TricepsMuscles	4	5	5	5	5	5	5	5	5	5	5	5	5	5	5	5	5	5	5	5	5	5	5	5	4	5	5	5	5	5	5	5	5	5	5	5	5	5	5	5	5	5	5	5
PXD000288.Sample2.TricepsMuscles	mouse	PXD000288	Sample2	Musculoskeletal	TricepsMuscles	4	5	5	5	5	5	5	5	5	5	5	5	5	5	5	5	5	5	5	5	5	5	5	5	4	5	5	5	5	5	5	5	5	5	5	5	5	5	5	5	5	5	5	5
PXD000288.Sample3.TricepsMuscles	mouse	PXD000288	Sample3	Musculoskeletal	TricepsMuscles	4	5	5	5	5	5	5	5	5	5	5	5	5	5	5	5	5	5	5	5	5	5	5	5	4	5	5	5	5	5	5	5	5	5	5	5	5	5	5	5	5	5	5	5
PXD000867.Sample1.Liver	mouse	PXD000867	Sample1	Digestive	Liver	5	5	5	5	5	5	5	5	4	4	5	5	5	5	5	5	5	5	5	5	5	5	5	5	5	5	5	5	5	5	5	5	4	5	5	5	5	5	3	5	5	5	5	5
PXD000867.Sample2.Liver	mouse	PXD000867	Sample2	Digestive	Liver	5	5	5	5	5	5	5	5	4	4	5	5	5	5	5	5	5	5	5	5	5	5	5	5	5	5	5	5	5	5	5	5	5	5	5	5	5	5	3	5	5	5	5	5
PXD000867.Sample3.Liver	mouse	PXD000867	Sample3	Digestive	Liver	5	5	5	5	5	5	5	5	4	4	5	5	5	5	5	5	5	5	5	5	5	5	5	5	5	5	5	5	5	5	5	5	4	5	5	5	5	5	3	5	5	5	5	5
PXD000867.Sample4.Liver	mouse	PXD000867	Sample4	Digestive	Liver	5	5	5	5	5	5	5	5	4	4	5	5	5	5	5	5	5	5	5	5	5	5	5	5	5	5	5	5	5	5	5	5	5	5	5	5	5	5	4	5	5	5	5	5
PXD003155.Sample1.Cerebellum	mouse	PXD003155	Sample1	Nervous	Cerebellum	1	5	5	5	3	5	5	4	1	5	5	5	5	5	5	5	5	5	2	5	5	5	5	5	4	5	4	5	5	5	4	5	2	4	4	5	4	5	2	5	5	5	5	5
PXD003155.Sample2.Cerebellum	mouse	PXD003155	Sample2	Nervous	Cerebellum	1	5	5	5	4	5	5	4	1	5	5	5	5	5	4	5	5	5	3	5	5	5	5	5	3	5	4	5	5	5	3	5	2	5	4	5	4	5	2	5	5	5	5	5
PXD003155.Sample3.Cerebellum	mouse	PXD003155	Sample3	Nervous	Cerebellum	4	5	5	5	4	5	5	5	2	5	5	5	5	5	4	5	5	5	3	5	5	5	5	5	3	5	5	5	5	5	4	5	2	5	4	5	4	5	3	5	5	5	5	5
PXD003155.Sample4.Cerebellum	mouse	PXD003155	Sample4	Nervous	Cerebellum	4	5	5	5	4	5	5	4	2	5	5	5	5	5	4	5	5	5	4	5	5	5	5	5	4	5	5	5	5	5	4	5	3	5	4	5	5	5	3	5	5	5	5	5
PXD003155.Sample5.Cerebellum	mouse	PXD003155	Sample5	Nervous	Cerebellum	3	5	5	5	4	5	5	4	2	5	5	5	5	5	4	5	5	5	4	5	5	5	5	5	4	5	5	5	5	5	4	5	3	5	4	5	4	5	3	5	5	5	5	5
PXD003155.Sample6.Cerebellum	mouse	PXD003155	Sample6	Nervous	Cerebellum	4	5	5	5	4	5	5	4	2	5	5	5	5	5	4	5	5	5	3	5	5	5	5	5	3	5	5	5	5	5	4	5	3	5	4	4	5	5	2	5	5	5	5	5
PXD003155.Sample1.Liver	mouse	PXD003155	Sample1	Digestive	Liver	2	4	5	4	2	4	5	5	2	1	5	4	5	3	5	4	5	5	3	5	5	4	5	5	4	4	5	5	5	5	5	5	2	3	5	4	5	4	1	5	5	5	5	5
PXD003155.Sample2.Liver	mouse	PXD003155	Sample2	Digestive	Liver	1	4	5	4	2	4	5	5	2	2	5	5	5	4	5	4	5	5	4	5	5	5	5	5	3	5	5	5	5	5	5	5	2	4	5	4	5	3	1	5	5	5	5	5
PXD003155.Sample3.Liver	mouse	PXD003155	Sample3	Digestive	Liver	3	5	5	4	3	4	5	5	3	1	5	5	5	5	5	4	4	5	4	5	5	5	5	5	2	5	5	5	5	5	5	5	3	4	5	5	5	5	2	5	5	5	5	5
PXD003155.Sample4.Liver	mouse	PXD003155	Sample4	Digestive	Liver	3	5	5	4	2	4	5	5	2	1	5	4	5	4	5	5	5	5	4	5	5	4	5	5	4	5	5	5	5	5	5	5	2	4	5	4	5	4	1	5	5	5	5	5
PXD003155.Sample5.Liver	mouse	PXD003155	Sample5	Digestive	Liver	1	4	5	5	2	3	5	4	1	1	5	4	5	3	5	4	5	5	3	5	4	4	5	5	3	4	5	5	5	5	5	5	2	4	5	3	5	4	1	5	5	5	5	5
PXD003155.Sample6.Liver	mouse	PXD003155	Sample6	Digestive	Liver	3	5	5	4	3	4	5	5	3	2	5	5	5	5	5	4	5	5	4	5	5	5	5	5	4	5	5	5	5	5	5	5	2	4	5	4	5	4	1	5	5	5	5	5
PXD004496.Sample1.Hippocampus	mouse	PXD004496	Sample1	Nervous	Hippocampus	4	4	5	5	4	5	5	4	2	5	5	5	5	5	5	5	5	5	3	5	5	5	5	5	5	5	5	5	5	5	5	5	2	5	5	3	5	5	3	5	5	5	5	5
PXD004496.Sample2.Hippocampus	mouse	PXD004496	Sample2	Nervous	Hippocampus	4	4	5	5	4	5	5	4	2	5	5	5	5	5	5	5	5	5	3	5	5	5	5	5	5	5	5	5	5	5	4	5	2	5	5	4	4	5	3	5	5	5	5	5
PXD004496.Sample3.Hippocampus	mouse	PXD004496	Sample3	Nervous	Hippocampus	4	4	5	5	4	5	5	4	2	5	5	5	5	5	5	5	5	5	3	5	5	5	5	5	5	5	5	5	5	5	5	5	2	5	5	3	5	5	3	5	5	5	5	5
PXD004496.Sample4.Hippocampus	mouse	PXD004496	Sample4	Nervous	Hippocampus	4	4	5	5	4	5	5	4	2	5	5	5	5	5	5	5	5	5	3	5	5	5	5	5	5	5	5	5	5	5	4	5	2	5	4	3	4	5	3	5	5	5	5	5
PXD004496.Sample5.Hippocampus	mouse	PXD004496	Sample5	Nervous	Hippocampus	4	4	5	5	4	5	5	4	2	5	5	4	5	5	5	5	5	5	3	5	5	5	5	5	5	5	5	5	5	5	4	5	2	5	4	4	4	5	3	5	5	5	5	5
PXD004496.Sample6.Hippocampus	mouse	PXD004496	Sample6	Nervous	Hippocampus	4	4	5	5	4	5	5	4	2	5	5	5	5	5	5	5	5	5	3	5	5	5	5	5	5	5	5	5	5	5	4	5	2	5	5	3	4	5	3	5	5	5	5	5
PXD004496.Sample7.Hippocampus	mouse	PXD004496	Sample7	Nervous	Hippocampus	4	4	5	5	4	5	5	4	2	5	5	4	5	5	5	5	5	5	3	5	5	5	5	5	5	5	5	5	5	5	4	5	2	5	4	3	4	5	3	5	5	5	5	5
PXD004496.Sample8.Hippocampus	mouse	PXD004496	Sample8	Nervous	Hippocampus	4	4	5	5	4	5	5	4	2	5	5	5	5	5	5	5	5	5	3	5	5	5	5	5	5	5	5	5	5	5	4	5	2	5	5	3	5	5	3	5	5	5	5	5
PXD004496.Sample9.Hippocampus	mouse	PXD004496	Sample9	Nervous	Hippocampus	3	4	5	5	4	5	5	4	2	5	5	5	5	5	5	5	5	5	3	5	5	5	5	5	5	5	5	5	5	5	5	5	2	5	5	3	4	5	3	5	5	5	5	5
PXD004496.Sample10.Hippocampus	mouse	PXD004496	Sample10	Nervous	Hippocampus	3	4	5	5	4	5	5	4	2	5	5	4	5	5	5	5	5	5	3	5	5	5	5	5	5	5	5	5	5	5	5	5	2	5	5	3	4	5	3	5	5	5	5	5
PXD004496.Sample11.Hippocampus	mouse	PXD004496	Sample11	Nervous	Hippocampus	4	4	5	5	4	5	5	4	2	5	5	5	5	5	5	5	5	5	3	5	5	5	5	5	5	5	5	5	5	5	5	5	2	5	4	3	4	5	3	5	5	5	5	5
PXD004496.Sample12.Hippocampus	mouse	PXD004496	Sample12	Nervous	Hippocampus	4	4	5	5	4	5	5	4	2	5	5	5	5	5	5	5	5	5	3	5	5	5	5	5	5	5	5	5	5	5	5	5	2	5	5	3	5	5	3	5	5	5	5	5
PXD004496.Sample13.Hippocampus	mouse	PXD004496	Sample13	Nervous	Hippocampus	4	4	5	5	4	5	5	4	2	5	5	5	5	5	5	5	5	5	3	5	5	5	5	5	5	5	5	5	5	5	5	5	2	5	5	3	5	5	3	5	5	5	5	5
PXD004496.Sample14.Hippocampus	mouse	PXD004496	Sample14	Nervous	Hippocampus	4	4	5	5	4	5	5	4	2	5	5	5	5	5	5	5	5	5	3	5	5	5	5	5	5	5	5	5	5	5	5	5	2	5	4	3	4	5	4	5	5	5	4	5
PXD004496.Sample15.Hippocampus	mouse	PXD004496	Sample15	Nervous	Hippocampus	4	4	5	5	4	5	5	4	2	5	5	5	5	5	5	5	5	5	3	5	5	5	5	5	5	5	5	5	5	5	5	5	2	5	4	3	4	5	3	5	5	5	5	5
PXD004496.Sample16.Hippocampus	mouse	PXD004496	Sample16	Nervous	Hippocampus	4	4	5	5	4	5	5	4	2	5	5	5	5	5	5	5	5	5	3	5	5	5	5	5	5	5	5	5	5	5	5	5	2	5	4	3	5	5	3	5	5	5	5	5
PXD004496.Sample17.Hippocampus	mouse	PXD004496	Sample17	Nervous	Hippocampus	4	4	5	5	4	5	5	4	2	5	5	5	5	5	5	5	5	5	3	5	5	5	5	5	5	5	5	5	5	5	5	5	2	5	5	3	5	5	3	5	5	5	5	5
PXD004612.Sample1.Tendon	mouse	PXD004612	Sample1	Musculoskeletal	Tendon	4	5	5	2	2	1	4	1	2	5	1	2	2	1	4	2	1	2	4	4	2	3	2	2	3	5	4	4	2	1	4	2	2	3	1	2	0	0	2	0	3	3	2	4
PXD004612.Sample2.Tendon	mouse	PXD004612	Sample2	Musculoskeletal	Tendon	4	5	5	1	2	2	4	2	3	4	3	2	2	1	1	2	2	2	5	4	2	3	3	1	1	5	2	3	2	2	3	1	1	2	1	2	0	0	2	0	1	4	2	4
PXD004612.Sample3.Tendon	mouse	PXD004612	Sample3	Musculoskeletal	Tendon	3	5	5	1	2	1	3	2	2	4	1	1	2	5	3	3	2	2	4	4	1	3	2	2	2	5	3	4	2	3	3	2	1	2	2	1	0	0	2	0	3	3	1	3
PXD004612.Sample4.Tendon	mouse	PXD004612	Sample4	Musculoskeletal	Tendon	4	5	5	1	2	2	4	2	3	4	1	3	2	4	1	2	1	2	5	4	2	3	2	1	1	5	3	3	2	1	3	1	2	1	1	2	0	0	2	0	1	4	1	3
PXD004612.Sample5.Tendon	mouse	PXD004612	Sample5	Musculoskeletal	Tendon	4	5	5	2	2	1	3	2	3	5	1	1	1	1	3	3	2	2	4	4	2	3	2	1	2	5	4	4	2	1	4	2	2	3	2	2	0	0	2	0	3	4	3	4
PXD004612.Sample6.Tendon	mouse	PXD004612	Sample6	Musculoskeletal	Tendon	4	5	5	2	2	1	3	1	2	5	1	1	1	5	1	2	2	2	4	4	1	3	1	1	2	5	3	4	2	2	3	1	2	2	1	1	0	0	2	0	3	3	1	4
PXD004612.Sample7.Tendon	mouse	PXD004612	Sample7	Musculoskeletal	Tendon	4	5	5	2	2	2	3	1	2	5	1	2	2	4	3	2	2	2	4	4	2	3	2	1	3	5	3	4	2	3	3	1	1	2	1	3	0	0	2	0	4	3	1	4
PXD004612.Sample8.Tendon	mouse	PXD004612	Sample8	Musculoskeletal	Tendon	4	5	5	2	2	1	4	2	2	4	1	1	1	5	1	2	2	2	4	4	1	3	2	2	3	5	2	4	3	2	3	2	1	3	1	1	0	0	2	0	3	3	1	3
PXD005230.Sample1.Cerebellum	mouse	PXD005230	Sample1	Nervous	Cerebellum	4	5	5	5	5	5	5	4	3	5	5	4	5	4	2	5	5	5	2	5	5	5	5	5	4	5	5	5	5	5	5	5	3	5	5	2	3	5	4	5	5	5	5	5
PXD005230.Sample2.Cerebellum	mouse	PXD005230	Sample2	Nervous	Cerebellum	4	5	5	5	5	5	5	4	2	5	5	2	5	3	4	5	5	5	4	5	5	5	4	5	5	5	5	5	5	5	5	5	4	5	5	2	2	5	4	5	5	5	5	5
PXD005230.Sample3.Cerebellum	mouse	PXD005230	Sample3	Nervous	Cerebellum	4	5	5	5	5	5	5	3	3	5	5	2	5	4	2	5	5	5	1	5	5	5	4	5	4	5	5	5	5	5	5	5	3	5	2	2	2	5	4	5	5	5	5	5
PXD005230.Sample4.Cerebellum	mouse	PXD005230	Sample4	Nervous	Cerebellum	4	5	5	5	5	5	5	3	3	5	5	4	5	4	4	5	5	5	3	5	5	5	5	5	4	5	5	5	5	5	5	5	3	5	2	2	3	5	4	5	5	5	5	5
PXD005230.Sample5.Cerebellum	mouse	PXD005230	Sample5	Nervous	Cerebellum	3	5	5	5	5	5	5	3	3	5	5	3	5	5	4	5	5	5	2	5	5	5	5	5	4	5	5	5	5	5	5	5	3	5	2	2	3	5	4	5	5	5	5	5
PXD005230.Sample6.Cerebellum	mouse	PXD005230	Sample6	Nervous	Cerebellum	4	5	5	5	5	5	5	3	2	5	5	4	5	4	4	5	5	5	3	5	5	5	4	5	4	5	5	5	5	5	5	5	4	5	5	1	3	5	3	5	5	5	5	5
PXD005230.Sample7.Cerebellum	mouse	PXD005230	Sample7	Nervous	Cerebellum	4	5	5	5	5	5	5	4	1	5	5	4	5	3	4	5	5	5	3	5	5	5	5	5	4	5	5	5	5	5	5	5	4	5	4	2	2	5	4	5	5	5	5	5
PXD005230.Sample8.Cerebellum	mouse	PXD005230	Sample8	Nervous	Cerebellum	4	5	5	5	5	5	5	3	3	5	5	3	5	4	4	5	5	5	2	5	5	5	5	5	4	5	5	5	5	5	5	5	4	5	5	1	3	5	3	5	5	5	5	5
PXD005230.Sample9.Cerebellum	mouse	PXD005230	Sample9	Nervous	Cerebellum	4	5	5	5	5	5	5	3	2	5	5	2	5	4	4	5	5	5	4	5	5	5	5	5	4	5	5	5	5	5	5	5	4	5	5	1	1	5	4	5	5	5	5	5
PXD005230.Sample10.Cerebellum	mouse	PXD005230	Sample10	Nervous	Cerebellum	4	5	5	5	5	5	5	4	3	5	5	4	5	4	4	5	5	5	1	5	5	5	4	5	5	5	5	5	5	5	5	5	3	5	5	2	1	5	4	5	5	5	5	5
PXD005230.Sample11.Cerebellum	mouse	PXD005230	Sample11	Nervous	Cerebellum	4	5	5	5	5	5	5	3	3	5	5	5	5	5	3	5	5	5	4	5	5	5	4	5	4	5	5	5	5	5	5	5	3	5	5	2	3	5	3	4	5	5	5	5
PXD005230.Sample12.Cerebellum	mouse	PXD005230	Sample12	Nervous	Cerebellum	3	5	5	5	5	5	5	4	2	5	5	4	5	4	2	5	5	5	4	5	5	5	5	5	5	5	5	5	5	5	5	5	3	5	5	2	1	5	4	5	5	5	5	5
PXD005230.Sample1.Cortex	mouse	PXD005230	Sample1	Nervous	Cortex	5	5	5	5	5	5	5	2	2	5	5	2	5	4	4	5	5	5	3	5	5	5	4	5	5	5	5	5	5	5	5	5	2	5	5	1	2	5	4	5	5	5	5	5
PXD005230.Sample2.Cortex	mouse	PXD005230	Sample2	Nervous	Cortex	5	5	5	5	5	5	5	3	3	5	5	4	5	5	4	5	5	5	4	5	5	5	5	5	5	5	5	5	5	5	5	5	4	5	5	2	2	5	4	5	5	5	5	5
PXD005230.Sample3.Cortex	mouse	PXD005230	Sample3	Nervous	Cortex	5	5	5	5	5	5	5	2	2	5	5	1	5	3	4	5	5	5	1	5	4	5	4	5	5	5	5	5	5	5	5	5	3	5	5	1	2	5	4	5	5	5	5	5
PXD005230.Sample4.Cortex	mouse	PXD005230	Sample4	Nervous	Cortex	5	5	5	5	5	5	5	2	2	5	5	1	4	4	4	5	5	5	3	5	4	5	4	5	5	5	5	5	5	5	5	5	3	5	5	1	1	5	3	1	5	4	5	5
PXD005230.Sample5.Cortex	mouse	PXD005230	Sample5	Nervous	Cortex	5	5	5	5	5	5	5	1	2	5	5	2	5	4	4	5	5	5	3	5	3	5	4	5	5	5	5	5	5	5	5	5	2	5	5	1	2	5	3	5	5	5	5	5
PXD005230.Sample6.Cortex	mouse	PXD005230	Sample6	Nervous	Cortex	5	5	5	5	5	5	5	2	2	5	5	1	5	5	4	5	5	5	3	5	4	5	5	5	5	5	5	5	5	5	4	5	2	5	4	1	1	5	3	5	5	5	5	5
PXD005230.Sample7.Cortex	mouse	PXD005230	Sample7	Nervous	Cortex	5	5	5	5	5	5	5	3	1	5	5	2	5	4	2	5	5	5	3	5	5	5	4	5	5	5	5	5	5	5	5	5	2	5	5	1	2	5	3	5	5	4	5	5
PXD005230.Sample8.Cortex	mouse	PXD005230	Sample8	Nervous	Cortex	5	5	5	5	5	5	5	3	1	5	5	2	5	3	2	5	5	5	2	5	5	5	4	5	5	5	5	5	5	5	5	5	3	5	5	1	3	5	4	5	5	5	5	5
PXD005230.Sample9.Cortex	mouse	PXD005230	Sample9	Nervous	Cortex	5	5	5	5	5	5	5	2	3	5	5	4	5	5	4	5	5	5	2	5	4	5	5	5	5	5	5	5	5	5	5	5	3	5	2	1	2	5	3	5	5	5	5	5
PXD005230.Sample10.Cortex	mouse	PXD005230	Sample10	Nervous	Cortex	5	5	5	5	5	5	5	2	1	5	5	2	5	4	4	5	5	5	3	5	5	5	5	5	5	5	5	5	5	5	5	5	3	5	5	1	2	5	3	5	5	5	5	5
PXD005230.Sample11.Cortex	mouse	PXD005230	Sample11	Nervous	Cortex	5	5	5	5	5	5	5	2	2	5	5	2	5	4	2	5	5	5	3	5	5	5	4	5	5	5	5	5	5	5	5	5	3	5	5	2	2	5	3	5	5	5	5	5
PXD005230.Sample12.Cortex	mouse	PXD005230	Sample12	Nervous	Cortex	5	5	5	5	5	5	5	3	2	5	5	3	5	4	3	5	5	5	3	5	5	5	4	5	5	4	5	5	5	5	5	5	3	5	5	1	2	5	4	5	5	5	5	5
PXD005230.Sample1.Hippocampus	mouse	PXD005230	Sample1	Nervous	Hippocampus	5	5	5	5	5	5	5	3	1	5	5	2	5	4	4	5	5	5	2	5	4	5	4	5	5	5	5	5	5	5	5	5	2	5	5	1	1	5	4	5	5	5	5	5
PXD005230.Sample2.Hippocampus	mouse	PXD005230	Sample2	Nervous	Hippocampus	5	5	5	5	5	5	5	2	2	5	5	4	5	5	4	5	5	5	1	5	5	5	5	5	5	5	5	5	5	5	5	5	3	5	1	1	2	5	4	5	5	5	5	5
PXD005230.Sample3.Hippocampus	mouse	PXD005230	Sample3	Nervous	Hippocampus	5	5	5	5	5	5	5	2	3	5	5	2	5	5	4	5	5	5	3	5	4	5	4	5	5	5	5	5	5	5	5	5	3	5	5	1	2	5	3	5	5	5	5	5
PXD005230.Sample4.Hippocampus	mouse	PXD005230	Sample4	Nervous	Hippocampus	5	5	5	5	5	5	5	2	2	5	5	1	5	5	4	5	5	5	3	5	4	5	5	5	5	5	5	5	5	5	5	5	3	5	4	1	2	5	4	5	5	4	5	5
PXD005230.Sample5.Hippocampus	mouse	PXD005230	Sample5	Nervous	Hippocampus	5	5	5	5	5	5	5	2	3	5	5	4	5	5	4	5	5	5	4	5	5	5	4	5	5	5	5	5	5	5	5	5	3	5	4	1	2	5	4	5	5	5	5	5
PXD005230.Sample6.Hippocampus	mouse	PXD005230	Sample6	Nervous	Hippocampus	5	5	5	5	5	5	5	2	3	5	5	4	5	5	4	5	5	5	2	5	4	5	4	5	5	5	5	5	5	5	5	5	4	5	4	1	2	5	3	5	5	5	5	5
PXD005230.Sample7.Hippocampus	mouse	PXD005230	Sample7	Nervous	Hippocampus	4	5	5	5	4	5	5	2	3	5	5	3	5	5	3	5	5	5	1	5	4	5	5	5	4	5	5	5	5	5	4	5	2	5	1	1	1	5	2	4	5	5	5	5
PXD005230.Sample8.Hippocampus	mouse	PXD005230	Sample8	Nervous	Hippocampus	5	5	5	5	5	5	5	2	1	5	5	3	5	5	4	5	5	5	3	5	5	5	5	5	4	5	5	5	5	5	5	5	4	5	2	1	1	5	3	4	5	5	5	5
PXD005230.Sample9.Hippocampus	mouse	PXD005230	Sample9	Nervous	Hippocampus	5	5	5	5	5	5	5	3	3	5	5	2	5	5	4	5	5	5	2	5	5	5	5	5	5	5	5	5	5	5	5	5	3	5	4	1	2	5	3	5	5	5	5	5
PXD005230.Sample10.Hippocampus	mouse	PXD005230	Sample10	Nervous	Hippocampus	5	5	5	5	5	5	5	2	1	5	5	2	5	5	4	5	5	5	3	5	5	5	5	5	5	5	5	5	5	5	5	5	3	5	4	2	2	5	3	5	5	5	5	5
PXD005230.Sample11.Hippocampus	mouse	PXD005230	Sample11	Nervous	Hippocampus	3	5	5	5	4	5	2	2	1	5	5	4	5	5	1	5	5	5	1	5	3	5	5	2	4	5	4	5	5	5	4	5	2	4	1	1	1	5	2	4	5	5	5	5
PXD005230.Sample12.Hippocampus	mouse	PXD005230	Sample12	Nervous	Hippocampus	5	5	5	5	5	5	5	2	2	5	5	2	5	4	3	5	5	5	3	5	5	5	5	4	5	5	5	5	5	5	5	5	3	5	4	1	2	5	3	5	5	3	5	5
PXD008736.Sample1.RightAtrium	mouse	PXD008736	Sample1	Circulatory	RightAtrium	5	5	5	5	5	5	5	5	5	5	5	5	5	5	5	5	5	5	5	5	5	5	5	5	5	5	5	5	5	5	5	5	5	5	5	5	5	5	5	5	5	5	5	5
PXD008736.Sample2.RightAtrium	mouse	PXD008736	Sample2	Circulatory	RightAtrium	5	5	5	5	5	5	5	5	5	5	5	5	5	5	5	5	5	5	5	5	5	5	5	5	5	5	5	5	5	5	5	5	5	5	5	5	5	5	5	5	5	5	5	5
PXD008736.Sample3.RightAtrium	mouse	PXD008736	Sample3	Circulatory	RightAtrium	5	5	5	5	5	5	5	5	5	5	5	5	5	5	5	5	5	5	5	5	5	5	5	5	5	5	5	5	5	5	5	5	5	5	5	5	5	5	5	5	5	5	5	5
PXD008736.Sample1.SinusNode	mouse	PXD008736	Sample1	Circulatory	SinusNode	5	5	5	5	5	5	5	5	5	5	5	5	5	5	5	5	5	5	5	5	5	5	5	5	5	5	5	5	5	5	5	5	5	5	5	5	5	5	5	5	5	5	5	5
PXD008736.Sample2.SinusNode	mouse	PXD008736	Sample2	Circulatory	SinusNode	5	5	5	5	5	5	5	5	5	5	5	5	5	5	5	5	5	5	5	5	5	5	5	5	5	5	5	5	5	5	5	5	5	5	5	5	5	5	5	5	5	5	5	5
PXD008736.Sample3.SinusNode	mouse	PXD008736	Sample3	Circulatory	SinusNode	5	5	5	5	5	5	5	5	5	5	5	5	5	5	5	5	5	5	5	5	5	5	5	5	5	5	5	5	5	5	5	5	5	5	5	5	5	5	5	5	5	5	5	5
PXD009639.Sample1.Lens	mouse	PXD009639	Sample1	Nervous	Lens	4	3	5	5	5	5	5	5	3	5	5	5	5	3	5	4	5	5	5	5	5	4	5	5	5	5	4	5	5	5	3	5	5	4	4	4	5	5	5	5	5	5	5	5
PXD009909.Sample1.Retina	mouse	PXD009909	Sample1	Nervous	Retina	4	5	5	5	3	5	5	4	2	5	5	5	5	5	4	5	5	5	4	5	5	5	5	5	5	5	5	5	5	5	5	5	4	5	4	5	5	5	3	5	5	5	5	5
PXD012307.Sample1.Lung	mouse	PXD012307	Sample1	Respiratory	Lung	5	5	5	5	5	5	5	5	5	5	5	5	5	5	5	5	5	5	5	5	5	5	5	5	5	5	5	5	5	5	5	5	5	5	5	5	5	5	5	5	5	5	5	5
PXD012307.Sample2.Lung	mouse	PXD012307	Sample2	Respiratory	Lung	5	5	5	5	5	5	5	5	5	5	5	5	5	5	5	5	5	5	5	5	5	5	5	5	5	5	5	5	5	5	5	5	5	5	5	5	5	5	5	5	5	5	5	5
PXD012636.Sample1.LeftAtria	mouse	PXD012636	Sample1	Circulatory	LeftAtria	5	5	5	5	5	5	5	4	5	5	5	5	5	5	5	5	5	5	5	5	5	5	5	5	5	5	5	5	5	5	5	5	5	5	5	5	5	5	5	5	5	5	5	5
PXD012636.Sample1.LeftVentricle	mouse	PXD012636	Sample1	Circulatory	LeftVentricle	5	5	5	5	4	5	5	4	5	5	5	5	5	5	5	5	5	5	5	5	5	5	5	5	4	5	5	5	5	5	5	5	5	5	5	5	5	5	5	5	5	5	5	5
PXD012636.Sample1.RightAtria	mouse	PXD012636	Sample1	Circulatory	RightAtria	5	5	5	5	5	5	5	5	5	5	5	5	5	5	5	5	5	5	5	5	5	5	5	5	5	5	5	5	5	5	5	5	5	5	5	5	5	5	5	5	5	5	5	5
PXD012636.Sample1.RightVentricle	mouse	PXD012636	Sample1	Circulatory	RightVentricle	5	5	5	5	4	5	5	4	5	5	5	5	5	5	5	5	5	5	5	5	5	5	5	5	4	5	5	5	5	5	5	5	5	5	5	5	5	5	5	5	5	5	5	5
PXD019394.Sample1.Brain	mouse	PXD019394	Sample1	Nervous	Brain	5	2	5	5	3	5	5	5	3	5	5	4	5	5	5	5	5	5	5	5	5	5	5	5	2	0	5	5	5	5	5	5	4	5	5	5	5	5	2	5	5	5	4	5
PXD019394.Sample1.Heart	mouse	PXD019394	Sample1	Circulatory	Heart	4	3	5	5	3	4	5	4	5	5	5	4	5	5	5	5	5	5	5	5	5	5	5	5	3	4	5	5	5	5	5	5	5	5	5	5	5	5	5	5	5	5	5	5
PXD019394.Sample1.Kidney	mouse	PXD019394	Sample1	Urinary	Kidney	4	2	5	5	2	4	5	5	3	5	5	5	5	5	5	5	5	5	5	5	5	5	5	5	3	2	5	5	5	5	5	5	5	5	5	5	5	5	3	5	5	5	5	5
PXD019394.Sample1.Liver	mouse	PXD019394	Sample1	Digestive	Liver	4	2	5	4	2	3	5	4	2	5	5	5	5	5	5	5	5	5	5	5	5	5	5	5	3	2	5	5	5	5	5	5	4	4	5	5	5	4	2	5	5	5	5	5
PXD019394.Sample1.Lung	mouse	PXD019394	Sample1	Respiratory	Lung	4	3	5	5	4	5	5	5	5	5	5	5	5	5	5	5	5	5	5	5	5	5	5	5	4	4	5	5	5	5	5	5	5	5	5	5	5	5	4	5	5	5	5	5
PXD019394.Sample1.Pancreas	mouse	PXD019394	Sample1	Digestive	Pancreas	4	3	5	5	2	4	5	5	4	5	3	5	5	4	5	5	5	5	5	5	5	4	5	5	4	3	5	5	5	5	5	5	4	5	5	5	5	5	3	5	5	3	5	5
PXD019394.Sample1.Spleen	mouse	PXD019394	Sample1	Lymphatic	Spleen	4	4	5	5	2	3	5	5	4	5	5	5	5	5	5	5	5	5	5	5	5	5	5	5	4	5	5	5	5	5	5	5	5	4	5	5	5	5	2	5	5	5	5	5
PXD019394.Sample1.Testis	mouse	PXD019394	Sample1	Reproductive	Testis	5	0	5	5	3	5	5	4	4	5	5	5	5	5	5	5	5	5	5	5	5	5	5	5	3	4	5	5	5	5	5	5	5	5	5	5	5	5	2	5	5	5	5	5
PXD019431.Sample1.ArticularCartilage	mouse	PXD019431	Sample1	Musculoskeletal	ArticularCartilage	5	5	5	5	3	3	5	4	4	5	5	5	4	5	4	3	5	4	5	5	5	4	5	4	4	5	4	5	5	5	3	3	4	2	4	5	5	5	3	5	4	3	3	4
PXD019431.Sample2.ArticularCartilage	mouse	PXD019431	Sample2	Musculoskeletal	ArticularCartilage	5	5	5	5	3	3	5	4	4	5	5	5	4	4	4	3	5	4	5	5	5	4	5	4	4	5	4	5	5	5	3	3	4	2	4	5	5	5	3	4	5	3	4	4
PXD019431.Sample3.ArticularCartilage	mouse	PXD019431	Sample3	Musculoskeletal	ArticularCartilage	5	5	5	5	3	3	5	4	4	5	5	5	4	5	4	3	5	4	5	5	5	4	5	4	4	5	4	5	5	5	3	3	4	2	4	5	5	5	3	4	5	4	4	4
PXD019431.Sample4.ArticularCartilage	mouse	PXD019431	Sample4	Musculoskeletal	ArticularCartilage	5	5	5	5	3	3	5	4	4	5	5	5	4	5	4	3	5	4	5	5	5	4	5	4	4	5	4	5	5	5	3	3	4	2	4	5	5	5	3	4	5	3	4	4
PXD019431.Sample5.ArticularCartilage	mouse	PXD019431	Sample5	Musculoskeletal	ArticularCartilage	5	5	5	5	3	3	5	4	4	5	5	5	4	5	4	3	5	4	5	5	5	4	5	5	4	5	4	5	5	5	3	3	4	2	4	5	5	5	3	4	5	3	4	4
PXD019431.Sample6.ArticularCartilage	mouse	PXD019431	Sample6	Musculoskeletal	ArticularCartilage	5	5	5	5	3	3	5	4	4	5	5	5	4	4	4	3	5	4	5	5	5	4	5	4	4	5	4	5	5	5	3	3	4	2	4	5	5	5	3	4	5	3	3	4
PXD022614.Sample1.Brain	mouse	PXD022614	Sample1	Nervous	Brain	5	2	5	5	4	5	5	5	3	5	5	5	5	5	5	5	5	5	4	5	5	5	5	5	4	3	5	5	5	5	5	5	4	5	5	4	5	5	4	5	5	5	5	5
PXD022614.Sample2.Brain	mouse	PXD022614	Sample2	Nervous	Brain	5	3	5	5	4	5	5	5	2	5	5	5	5	5	5	5	5	5	4	5	5	5	5	5	4	2	5	5	5	5	5	5	4	5	5	4	5	5	4	5	5	5	5	5
PXD022614.Sample3.Brain	mouse	PXD022614	Sample3	Nervous	Brain	5	2	5	5	4	5	5	5	2	5	5	5	5	5	5	5	5	5	4	5	5	5	5	5	4	2	5	5	5	5	5	5	4	5	5	4	5	5	4	5	5	5	5	5
PXD022614.Sample4.Brain	mouse	PXD022614	Sample4	Nervous	Brain	5	3	5	5	4	5	5	5	3	5	5	5	5	5	5	5	5	5	4	5	5	5	5	5	4	3	5	5	5	5	5	5	4	5	5	4	5	5	4	5	5	5	5	5
PXD022614.Sample5.Brain	mouse	PXD022614	Sample5	Nervous	Brain	5	3	5	5	4	5	5	5	3	5	5	5	5	5	5	5	5	5	4	5	5	5	5	5	4	2	5	5	5	5	5	5	4	5	5	4	5	5	4	5	5	5	5	5
PXD022614.Sample6.Brain	mouse	PXD022614	Sample6	Nervous	Brain	5	2	5	5	4	5	5	5	2	5	5	5	5	5	5	5	5	5	3	5	5	5	5	5	4	2	5	5	5	5	5	5	3	5	5	4	5	5	4	5	5	5	5	5
PXD001839.Sample1.LeftVentricle	rat	PXD001839	Sample1	Circulatory	LeftVentricle	3	4	5	4	4	4	4	3	3	5	4	2	5	5	5	5	5	5	5	5	3	5	4	5	3	4	5	5	5	5	5	5	2	5	5	3	3	4	4	4	5	5	5	5
PXD001839.Sample2.LeftVentricle	rat	PXD001839	Sample2	Circulatory	LeftVentricle	3	4	5	4	4	4	4	3	3	5	4	2	5	5	5	5	5	5	4	5	3	5	3	5	3	4	5	5	4	5	5	5	2	5	5	4	4	4	4	4	5	5	5	5
PXD001839.Sample3.LeftVentricle	rat	PXD001839	Sample3	Circulatory	LeftVentricle	3	4	5	4	3	4	4	3	3	5	4	2	5	5	5	5	5	5	5	5	3	5	4	5	3	5	5	5	5	5	5	5	2	5	5	4	4	4	4	5	5	5	5	5
PXD001839.Sample4.LeftVentricle	rat	PXD001839	Sample4	Circulatory	LeftVentricle	3	4	5	4	3	4	4	3	4	5	4	2	5	5	5	5	4	5	4	5	4	5	4	5	3	4	5	5	5	5	5	5	2	5	5	4	3	4	4	5	5	5	5	5
PXD001839.Sample5.LeftVentricle	rat	PXD001839	Sample5	Circulatory	LeftVentricle	3	4	5	4	4	4	4	3	3	5	4	3	5	5	5	5	4	5	5	5	3	5	4	5	3	4	5	5	5	5	5	5	2	5	5	3	3	4	4	4	5	5	5	5
PXD001839.Sample6.LeftVentricle	rat	PXD001839	Sample6	Circulatory	LeftVentricle	3	4	5	4	4	4	4	3	3	5	4	2	5	5	5	5	5	5	4	5	3	5	3	5	3	5	5	5	5	5	5	5	2	5	5	4	3	4	4	4	5	5	5	5
PXD001839.Sample7.LeftVentricle	rat	PXD001839	Sample7	Circulatory	LeftVentricle	3	4	5	4	4	4	4	3	3	5	4	2	5	5	5	5	4	5	5	5	3	5	4	5	3	4	5	5	4	5	5	5	2	5	5	4	3	4	4	4	5	5	5	5
PXD001839.Sample8.LeftVentricle	rat	PXD001839	Sample8	Circulatory	LeftVentricle	2	4	5	4	4	4	4	3	3	5	4	2	5	5	5	5	5	5	4	5	3	5	4	5	3	4	5	5	4	5	5	5	2	5	5	3	3	4	4	5	5	5	5	5
PXD001839.Sample9.LeftVentricle	rat	PXD001839	Sample9	Circulatory	LeftVentricle	3	4	5	4	3	4	4	3	3	5	4	2	5	5	5	5	4	5	5	5	3	5	3	5	3	4	5	5	4	5	5	5	2	5	5	3	3	4	4	4	5	5	5	5
PXD001839.Sample10.LeftVentricle	rat	PXD001839	Sample10	Circulatory	LeftVentricle	3	4	5	4	3	4	4	3	3	5	4	2	5	5	5	5	4	5	4	5	3	5	4	5	3	4	5	5	4	5	5	5	2	5	5	3	3	4	4	4	5	5	5	5
PXD001839.Sample11.LeftVentricle	rat	PXD001839	Sample11	Circulatory	LeftVentricle	3	3	5	4	3	4	4	3	3	5	4	2	5	5	5	5	5	5	4	5	3	5	3	5	3	4	5	5	5	5	5	5	2	5	5	3	3	4	4	5	5	5	5	5
PXD001839.Sample12.LeftVentricle	rat	PXD001839	Sample12	Circulatory	LeftVentricle	3	4	5	4	3	4	4	3	3	5	4	2	5	5	5	5	5	5	4	5	3	5	4	5	4	4	5	5	4	5	5	5	2	5	5	4	3	4	4	5	5	5	5	5
PXD003375.Control1.CaudalSegment1	rat	PXD003375	Control1	Nervous	CaudalSegment1	4	5	4	5	5	5	3	2	3	1	5	3	3	4	4	1	5	2	2	5	4	1	4	5	2	5	1	5	5	5	1	4	3	2	3	5	3	5	1	1	1	1	1	1
PXD003375.Control1.CaudalSegment2	rat	PXD003375	Control1	Nervous	CaudalSegment2	4	5	5	5	5	5	3	2	3	4	5	4	2	3	4	2	5	2	2	5	3	2	4	5	2	5	1	5	5	5	1	4	2	2	4	5	3	5	1	1	1	2	1	2
PXD003375.Control1.CaudalSegment3	rat	PXD003375	Control1	Nervous	CaudalSegment3	2	4	5	5	4	5	4	2	2	5	5	4	3	4	5	3	5	4	2	5	3	4	5	5	2	5	3	5	5	5	2	5	2	4	4	4	4	5	1	5	5	4	4	5
PXD003375.Control2.CaudalSegment1	rat	PXD003375	Control2	Nervous	CaudalSegment1	4	5	4	5	5	5	4	2	3	2	5	3	1	4	4	2	5	1	2	5	4	1	4	5	2	5	1	5	5	5	1	4	2	2	3	5	2	5	1	1	1	1	2	2
PXD003375.Control2.CaudalSegment2	rat	PXD003375	Control2	Nervous	CaudalSegment2	3	5	4	5	5	5	3	2	3	1	5	3	2	4	3	1	5	1	1	5	4	1	4	5	2	5	1	5	5	5	1	4	2	2	3	4	2	5	1	1	1	1	1	1
PXD003375.Control2.CaudalSegment3	rat	PXD003375	Control2	Nervous	CaudalSegment3	3	5	4	5	5	5	4	2	4	2	5	3	2	4	4	1	5	2	2	5	3	1	3	5	3	5	1	5	5	5	1	4	2	2	4	5	3	5	2	2	1	1	1	1
PXD003375.Control3.CaudalSegment1	rat	PXD003375	Control3	Nervous	CaudalSegment1	1	4	3	4	4	5	2	1	3	2	5	1	2	3	3	1	5	1	2	5	3	1	3	5	3	5	1	5	5	4	1	3	2	1	3	5	1	5	1	1	1	1	1	1
PXD003375.Control3.CaudalSegment2	rat	PXD003375	Control3	Nervous	CaudalSegment2	3	4	4	4	4	5	3	2	3	1	5	2	3	3	3	2	5	2	1	5	3	3	4	5	3	5	1	5	5	4	1	4	2	1	3	4	1	5	1	1	1	1	1	1
PXD003375.Control3.CaudalSegment3	rat	PXD003375	Control3	Nervous	CaudalSegment3	4	4	4	5	4	5	3	1	2	2	5	2	1	4	4	1	5	1	1	5	3	1	4	5	3	5	1	5	5	5	2	4	2	1	4	4	2	5	1	1	1	1	1	1
PXD003375.Control1.RostralSegment1	rat	PXD003375	Control1	Nervous	RostralSegment1	3	5	4	4	5	5	2	2	3	1	5	1	2	4	2	1	5	2	1	5	3	1	3	5	1	5	0	5	5	1	1	3	2	1	3	5	2	5	0	0	0	1	0	0
PXD003375.Control1.RostralSegment2	rat	PXD003375	Control1	Nervous	RostralSegment2	2	4	4	4	4	5	2	2	3	1	5	2	2	4	2	1	5	3	1	5	3	1	3	5	2	5	0	5	5	4	1	3	2	2	3	4	2	5	0	0	0	1	0	0
PXD003375.Control1.RostralSegment3	rat	PXD003375	Control1	Nervous	RostralSegment3	2	5	3	5	4	5	3	2	3	1	5	3	1	4	3	1	5	1	1	5	3	1	2	5	1	5	0	5	5	3	1	4	2	2	3	5	1	5	0	0	0	1	0	0
PXD003375.Control2.RostralSegment1	rat	PXD003375	Control2	Nervous	RostralSegment1	3	4	3	5	5	5	2	2	3	1	5	3	1	4	3	1	5	2	1	5	4	1	2	5	2	5	0	5	5	5	1	4	4	1	3	5	2	5	0	0	0	1	0	0
PXD003375.Control2.RostralSegment2	rat	PXD003375	Control2	Nervous	RostralSegment2	3	4	4	5	5	5	3	2	3	1	5	3	1	4	3	1	5	1	1	5	3	1	3	5	2	5	0	5	5	3	1	4	4	1	4	5	3	5	0	0	0	1	0	0
PXD003375.Control2.RostralSegment3	rat	PXD003375	Control2	Nervous	RostralSegment3	4	5	5	5	5	5	3	2	3	3	5	4	1	4	3	2	5	2	1	5	3	2	4	5	3	5	0	5	5	4	1	4	4	2	3	4	2	5	0	0	0	2	0	0
PXD003375.Control3.RostralSegment1	rat	PXD003375	Control3	Nervous	RostralSegment1	1	4	3	4	4	5	2	2	3	1	5	2	1	5	2	1	5	1	2	5	3	1	3	5	2	5	0	5	5	5	2	3	2	1	3	5	1	5	0	0	0	1	0	0
PXD003375.Control3.RostralSegment2	rat	PXD003375	Control3	Nervous	RostralSegment2	2	4	3	5	4	5	2	1	3	1	5	2	1	5	3	1	5	1	1	5	3	1	3	5	3	5	0	5	5	5	1	3	1	1	3	5	2	5	0	0	0	1	0	0
PXD003375.Control3.RostralSegment3	rat	PXD003375	Control3	Nervous	RostralSegment3	2	5	4	5	4	5	3	2	2	1	5	3	1	4	3	1	5	1	2	5	3	1	3	5	2	5	0	5	5	5	2	4	2	1	3	5	2	5	0	0	0	1	0	0
PXD004364.Control1.Testis	rat	PXD004364	Control1	Reproductive	Testis	5	4	5	5	2	4	5	2	2	4	5	4	5	0	2	4	5	4	4	5	5	5	5	5	2	5	5	5	5	4	5	3	4	4	4	4	5	4	0	5	5	2	4	5
PXD004364.Control2.Testis	rat	PXD004364	Control2	Reproductive	Testis	5	4	5	5	2	3	5	2	2	4	5	4	5	0	3	4	5	4	4	5	5	5	5	5	2	5	5	5	5	4	5	3	4	4	4	4	5	4	0	5	5	3	4	5
PXD004364.Control3.Testis	rat	PXD004364	Control3	Reproductive	Testis	5	4	5	5	2	3	5	2	2	4	5	4	5	0	2	4	5	3	4	5	5	5	5	5	2	5	5	5	5	4	5	3	4	4	4	3	5	4	0	5	5	2	4	5
PXD006692.NativeSample1.Lung	rat	PXD006692	NativeSample1	Respiratory	Lung	3	5	5	5	4	5	5	5	5	4	5	4	4	5	5	4	5	3	5	5	4	4	5	5	5	5	4	4	5	4	5	2	5	3	4	2	5	5	5	5	5	3	4	4
PXD006692.NativeSample2.Lung	rat	PXD006692	NativeSample2	Respiratory	Lung	3	5	5	5	4	5	5	5	5	4	5	4	4	5	5	4	5	2	5	5	4	4	5	5	5	5	4	4	5	4	5	2	5	3	4	2	5	5	5	5	5	3	3	4
PXD006692.NativeSample3.Lung	rat	PXD006692	NativeSample3	Respiratory	Lung	3	5	5	5	4	5	5	5	5	4	5	4	4	5	5	4	5	2	5	5	4	4	5	5	4	5	4	4	5	4	5	3	5	3	4	2	5	5	5	5	5	4	4	4
PXD006692.NativeSample4.Lung	rat	PXD006692	NativeSample4	Respiratory	Lung	4	5	5	5	4	5	5	5	5	4	5	4	4	5	5	4	5	3	5	5	4	4	5	5	5	5	4	4	5	4	5	3	5	3	4	2	5	5	5	5	4	4	4	4
PXD006692.NativeSample5.Lung	rat	PXD006692	NativeSample5	Respiratory	Lung	3	5	5	5	4	5	5	5	5	4	5	4	4	3	5	4	5	3	5	5	4	4	5	5	5	5	4	4	5	4	4	1	5	3	4	2	5	5	5	5	5	4	4	3
PXD006692.NativeSample6.Lung	rat	PXD006692	NativeSample6	Respiratory	Lung	2	5	5	5	4	5	5	5	5	4	5	4	4	3	5	4	5	2	5	5	5	3	5	5	5	5	4	4	5	4	5	2	5	3	4	2	5	5	5	5	5	4	4	4
PXD006692.NativeSample7.Lung	rat	PXD006692	NativeSample7	Respiratory	Lung	3	5	5	5	4	5	5	5	5	5	5	4	4	4	5	4	5	2	5	5	5	4	5	5	5	5	4	4	5	4	4	3	5	3	5	2	5	5	4	5	5	3	4	4
PXD006692.NativeSample8.Lung	rat	PXD006692	NativeSample8	Respiratory	Lung	3	5	5	5	4	5	5	5	5	4	5	4	3	5	5	4	5	3	5	5	4	4	5	5	4	5	4	4	5	4	4	3	5	3	5	3	5	5	5	5	5	4	4	4
PXD006692.NativeSample9.Lung	rat	PXD006692	NativeSample9	Respiratory	Lung	2	5	5	5	4	5	5	5	5	5	5	4	4	4	5	4	5	3	5	5	5	4	5	5	5	5	4	4	5	4	4	3	5	3	5	2	5	5	4	5	5	4	5	4
PXD006692.NativeSample10.Lung	rat	PXD006692	NativeSample10	Respiratory	Lung	2	5	5	5	4	5	5	5	5	4	5	4	4	4	5	4	5	3	5	5	5	4	5	5	5	5	4	4	5	4	4	3	5	3	4	2	5	5	4	5	5	4	5	5
PXD012677.Sample1NonBehaviour.Amygdala	rat	PXD012677	Sample1NonBehaviour	Nervous	Amygdala	3	1	5	5	2	5	5	2	2	5	5	2	5	5	4	4	4	5	0	5	4	5	5	5	4	0	4	5	5	5	2	4	0	5	0	0	4	5	0	5	5	5	4	5
PXD012677.Sample2NonBehaviour.Amygdala	rat	PXD012677	Sample2NonBehaviour	Nervous	Amygdala	3	2	5	5	2	5	5	2	2	5	5	2	5	5	4	5	4	5	0	5	4	5	5	5	5	0	4	5	5	5	3	4	0	5	0	0	4	5	0	5	5	5	5	5
PXD012677.Sample3NonBehaviour.Amygdala	rat	PXD012677	Sample3NonBehaviour	Nervous	Amygdala	3	2	5	5	2	5	5	2	2	5	5	2	5	5	4	4	4	5	0	5	4	5	5	5	4	0	4	5	5	5	3	4	0	5	0	0	4	5	0	5	5	5	5	5
PXD013543.Sample10.LeftVentricle	rat	PXD013543	Sample10	Circulatory	LeftVentricle	4	4	5	4	4	4	5	4	4	5	5	3	5	5	5	5	5	5	5	5	3	5	4	5	3	5	5	5	5	5	5	5	3	5	5	4	4	4	5	5	5	5	5	5
PXD013543.Sample11.LeftVentricle	rat	PXD013543	Sample11	Circulatory	LeftVentricle	4	4	5	4	4	4	5	4	4	5	5	3	5	5	5	5	5	5	5	5	3	5	4	5	3	5	5	5	5	5	5	5	3	5	5	4	4	4	5	5	5	5	5	5
PXD013543.Sample12.LeftVentricle	rat	PXD013543	Sample12	Circulatory	LeftVentricle	4	4	5	4	4	4	5	4	4	5	5	3	5	5	5	5	5	5	5	5	3	5	4	5	3	5	5	5	5	5	5	5	3	5	5	4	4	4	5	5	5	5	5	5
PXD013543.Sample13.LeftVentricle	rat	PXD013543	Sample13	Circulatory	LeftVentricle	4	4	5	4	4	4	5	3	4	5	5	3	5	5	5	5	5	5	5	5	3	5	4	5	3	5	5	5	5	5	5	5	3	5	5	4	4	4	4	5	5	5	5	5
PXD013543.Sample14.LeftVentricle	rat	PXD013543	Sample14	Circulatory	LeftVentricle	4	4	5	4	3	4	5	4	4	5	5	3	5	5	5	5	5	5	5	5	3	5	4	5	3	5	5	5	5	5	5	5	3	5	5	4	4	4	5	5	5	5	5	5
PXD013543.Sample15.LeftVentricle	rat	PXD013543	Sample15	Circulatory	LeftVentricle	4	4	5	4	3	4	5	4	4	5	5	3	5	5	5	5	5	5	5	5	3	5	4	5	3	4	5	5	5	5	5	5	3	5	5	4	4	4	5	5	5	5	5	5
PXD013543.Sample16.LeftVentricle	rat	PXD013543	Sample16	Circulatory	LeftVentricle	4	4	5	4	4	4	5	3	4	5	5	2	5	5	5	5	5	5	5	5	3	5	4	5	3	4	5	5	5	5	5	5	3	5	5	4	4	4	4	5	5	5	5	5
PXD013543.Sample17.LeftVentricle	rat	PXD013543	Sample17	Circulatory	LeftVentricle	4	4	5	4	4	4	5	4	4	5	5	3	5	5	5	5	5	5	5	5	3	5	4	5	3	5	5	5	5	5	5	5	3	5	5	4	4	4	5	5	5	5	5	5
PXD013543.Sample18.LeftVentricle	rat	PXD013543	Sample18	Circulatory	LeftVentricle	4	4	5	4	4	5	5	4	4	5	5	3	5	5	5	5	5	5	5	5	3	5	4	5	3	5	5	5	5	5	5	5	3	5	5	4	4	4	5	5	5	5	5	5
PXD013543.Sample21.LeftVentricle	rat	PXD013543	Sample21	Circulatory	LeftVentricle	4	4	5	4	3	4	5	3	4	5	5	3	5	5	5	5	5	5	4	5	3	5	4	5	3	4	5	5	5	5	5	5	2	5	5	4	4	4	4	5	5	5	5	5
PXD013543.Sample3.LeftVentricle	rat	PXD013543	Sample3	Circulatory	LeftVentricle	3	4	5	4	3	4	5	4	4	5	5	3	5	5	5	5	5	5	5	5	3	5	4	5	4	5	5	5	5	5	5	5	4	5	5	4	4	4	5	5	5	5	5	5
PXD013543.Sample4.LeftVentricle	rat	PXD013543	Sample4	Circulatory	LeftVentricle	4	5	5	4	4	4	5	4	4	5	5	3	5	5	5	5	5	5	5	5	3	5	4	5	4	5	5	5	5	5	5	5	3	5	5	4	4	4	5	5	5	5	5	5
PXD013543.Sample5.LeftVentricle	rat	PXD013543	Sample5	Circulatory	LeftVentricle	4	5	5	4	4	5	5	4	4	5	5	3	5	5	5	5	5	5	5	5	4	5	4	5	4	5	5	5	5	5	5	5	3	5	5	4	4	4	5	5	5	5	5	5
PXD013543.Sample7.LeftVentricle	rat	PXD013543	Sample7	Circulatory	LeftVentricle	4	5	5	4	4	4	5	4	4	5	5	3	5	5	5	5	5	5	5	5	3	5	4	5	3	5	5	5	5	5	5	5	3	5	5	4	4	4	5	5	5	5	5	5
PXD013543.Sample8.LeftVentricle	rat	PXD013543	Sample8	Circulatory	LeftVentricle	4	4	5	4	3	4	5	3	4	5	5	3	5	5	5	5	5	5	5	5	3	5	4	5	3	5	5	5	5	5	5	5	3	5	5	4	4	4	4	5	5	5	5	5
PXD013543.Sample9.LeftVentricle	rat	PXD013543	Sample9	Circulatory	LeftVentricle	4	4	5	4	4	5	5	4	4	5	5	3	5	5	5	5	5	5	5	5	3	5	4	5	4	5	5	5	5	5	5	5	4	5	5	4	4	4	5	5	5	5	5	5
PXD015928.Control1.Tendon	rat	PXD015928	Control1	Musculoskeletal	Tendon	3	5	4	2	2	1	2	2	2	4	0	0	0	4	0	0	0	0	5	0	0	0	0	0	0	5	0	0	0	0	0	0	2	0	0	0	2	2	2	2	0	0	0	0
PXD015928.Control2.Tendon	rat	PXD015928	Control2	Musculoskeletal	Tendon	4	5	3	2	2	2	2	2	2	3	0	0	0	4	0	0	0	0	5	0	0	0	0	0	0	5	0	0	0	0	0	0	2	0	0	0	2	3	2	2	0	0	0	0
PXD015928.Control3.Tendon	rat	PXD015928	Control3	Musculoskeletal	Tendon	4	5	3	2	1	2	2	2	2	4	0	0	0	4	0	0	0	0	5	0	0	0	0	0	0	5	0	0	0	0	0	0	2	0	0	0	2	3	2	2	0	0	0	0
PXD016793.Control1.Liver	rat	PXD016793	Control1	Digestive	Liver	4	5	5	5	4	4	5	5	2	3	5	5	5	3	5	5	5	5	4	5	5	5	5	5	4	5	5	5	5	5	5	5	4	5	5	5	5	5	1	5	5	5	5	5
PXD016793.Control2.Liver	rat	PXD016793	Control2	Digestive	Liver	4	5	5	5	4	4	5	5	2	3	5	5	5	2	5	5	5	5	4	5	5	5	5	5	5	5	5	5	5	5	5	5	4	5	5	5	5	4	2	5	5	5	5	5
PXD016793.Control3.Liver	rat	PXD016793	Control3	Digestive	Liver	4	5	5	5	4	5	5	5	2	3	5	5	5	2	5	5	5	5	4	5	5	5	5	5	4	5	5	5	5	5	5	5	4	5	5	5	5	4	2	5	5	5	5	5
PXD016793.Control4.Liver	rat	PXD016793	Control4	Digestive	Liver	4	5	5	5	4	4	5	5	2	3	5	5	5	2	5	5	5	5	4	5	5	5	5	5	4	5	5	5	5	5	5	5	4	5	5	5	5	4	1	5	5	5	5	5
PXD016793.Control5.Liver	rat	PXD016793	Control5	Digestive	Liver	4	5	5	5	4	4	5	5	2	2	5	5	5	2	5	5	5	5	4	5	5	5	5	5	4	5	5	5	5	5	5	5	4	5	5	5	5	5	1	5	5	5	5	5
PXD016793.Control6.Liver	rat	PXD016793	Control6	Digestive	Liver	4	5	5	5	4	4	5	5	2	3	5	5	5	4	5	5	5	5	4	5	5	5	5	5	4	5	5	5	5	5	5	5	4	5	5	5	5	4	1	5	5	5	5	5
PXD016793.Control7.Liver	rat	PXD016793	Control7	Digestive	Liver	4	5	5	5	4	4	5	5	2	3	5	5	5	5	5	5	5	5	4	5	5	5	5	5	4	5	5	5	5	5	5	5	4	5	5	5	5	4	1	5	5	5	5	5
PXD016793.Control8.Liver	rat	PXD016793	Control8	Digestive	Liver	4	5	5	5	4	4	5	5	3	3	5	5	5	3	5	5	5	5	5	5	5	5	5	5	4	5	5	5	5	5	5	5	4	5	5	5	5	5	1	5	5	5	5	5
PXD016958.Sample1.ConnectingTubule	rat	PXD016958	Sample1	Urinary	ConnectingTubule	1	5	5	5	4	2	5	5	5	5	5	5	5	5	5	5	5	5	5	5	5	5	5	5	4	2	5	5	5	5	5	5	4	5	5	5	5	5	4	5	5	5	5	5
PXD016958.Sample2.ConnectingTubule	rat	PXD016958	Sample2	Urinary	ConnectingTubule	2	5	5	5	5	5	5	5	5	5	5	5	5	5	5	5	5	5	5	5	5	5	5	5	4	4	5	5	5	5	5	5	4	5	5	5	5	5	4	5	5	5	5	5
PXD016958.Sample3.ConnectingTubule	rat	PXD016958	Sample3	Urinary	ConnectingTubule	3	5	5	5	5	2	5	5	5	5	5	5	5	5	5	5	5	5	5	5	5	5	5	5	4	4	5	5	5	5	5	5	4	5	5	5	5	5	4	5	5	5	5	5
PXD016958.Sample1.CorticalCollectingDuct	rat	PXD016958	Sample1	Urinary	CorticalCollectingDuct	3	5	5	5	4	3	5	5	5	5	5	5	5	5	5	5	5	5	5	5	5	5	5	5	5	3	5	5	5	5	5	5	5	5	5	5	5	5	5	5	5	5	5	5
PXD016958.Sample2.CorticalCollectingDuct	rat	PXD016958	Sample2	Urinary	CorticalCollectingDuct	3	5	5	5	4	3	5	5	5	5	5	5	5	5	5	5	5	5	5	5	5	5	5	5	5	4	5	5	5	5	5	5	5	5	5	5	5	5	4	5	5	5	5	5
PXD016958.Sample3.CorticalCollectingDuct	rat	PXD016958	Sample3	Urinary	CorticalCollectingDuct	3	5	5	5	4	3	5	5	5	5	5	5	5	5	5	5	5	5	5	5	5	5	5	5	5	3	5	5	5	5	5	5	4	5	5	5	5	5	4	5	5	5	5	5
PXD016958.Sample4.CorticalCollectingDuct	rat	PXD016958	Sample4	Urinary	CorticalCollectingDuct	2	5	5	5	4	3	5	5	5	5	5	5	5	3	5	5	5	5	5	5	5	5	5	5	5	5	5	5	5	5	5	5	5	5	5	5	5	5	5	5	5	5	5	5
PXD016958.Sample1.CorticalThickAscendingLimb	rat	PXD016958	Sample1	Urinary	CorticalThickAscendingLimb	1	5	5	5	4	5	5	5	4	5	5	5	5	5	5	5	5	5	5	5	5	5	5	5	3	3	5	5	5	5	5	5	3	5	5	5	5	4	4	5	5	5	5	5
PXD016958.Sample2.CorticalThickAscendingLimb	rat	PXD016958	Sample2	Urinary	CorticalThickAscendingLimb	1	5	5	5	5	5	5	5	5	5	5	5	5	5	5	5	5	5	5	5	5	5	5	5	5	5	5	5	5	5	5	5	4	5	5	5	5	5	5	5	5	5	5	5
PXD016958.Sample3.CorticalThickAscendingLimb	rat	PXD016958	Sample3	Urinary	CorticalThickAscendingLimb	3	5	5	5	5	2	5	5	5	5	5	5	5	5	5	5	5	5	5	5	5	5	5	5	4	5	5	5	5	5	5	5	5	5	5	5	5	5	5	5	5	5	5	5
PXD016958.Sample1.DistalConvolutedTubule	rat	PXD016958	Sample1	Urinary	DistalConvolutedTubule	1	5	5	5	4	5	5	5	4	5	5	5	5	5	5	5	5	5	5	5	5	5	5	5	3	4	5	5	5	5	5	5	3	5	5	5	5	5	4	5	5	5	5	5
PXD016958.Sample2.DistalConvolutedTubule	rat	PXD016958	Sample2	Urinary	DistalConvolutedTubule	2	5	5	5	4	5	5	5	5	5	5	5	5	5	5	5	5	5	5	5	5	5	5	5	4	5	5	5	5	5	5	5	5	5	5	5	5	5	5	5	5	5	5	5
PXD016958.Sample3.DistalConvolutedTubule	rat	PXD016958	Sample3	Urinary	DistalConvolutedTubule	2	5	5	5	4	2	5	5	5	5	5	5	5	4	5	5	5	5	5	5	5	5	5	5	4	5	5	5	5	5	5	5	4	5	5	5	5	5	5	5	5	5	5	5
PXD016958.Sample1.FirstSegmentOfProximalTubule	rat	PXD016958	Sample1	Urinary	FirstSegmentOfProximalTubule	1	5	5	5	2	5	5	5	0	3	5	4	5	4	5	5	5	5	4	5	5	5	5	5	3	4	5	5	5	5	5	5	2	5	5	5	5	2	2	5	5	5	5	5
PXD016958.Sample2.FirstSegmentOfProximalTubule	rat	PXD016958	Sample2	Urinary	FirstSegmentOfProximalTubule	2	5	5	5	2	5	5	5	0	3	5	4	5	5	5	5	5	5	3	5	5	5	5	5	3	1	5	5	5	5	5	5	2	5	5	5	5	1	2	5	5	5	5	5
PXD016958.Sample3.FirstSegmentOfProximalTubule	rat	PXD016958	Sample3	Urinary	FirstSegmentOfProximalTubule	2	5	5	5	2	5	5	5	0	2	5	4	5	4	5	5	5	5	4	5	5	5	5	5	3	2	5	5	5	5	5	5	2	5	5	5	5	1	2	5	5	5	5	5
PXD016958.Sample1.InnerMedullaryCollectingDuct	rat	PXD016958	Sample1	Urinary	InnerMedullaryCollectingDuct	3	5	5	5	5	3	5	5	5	5	5	5	5	5	5	5	5	5	5	5	5	5	5	5	4	4	5	5	5	5	5	5	5	5	5	5	5	5	5	5	5	5	5	5
PXD016958.Sample2.InnerMedullaryCollectingDuct	rat	PXD016958	Sample2	Urinary	InnerMedullaryCollectingDuct	3	5	5	5	5	4	5	5	5	4	5	5	5	5	5	5	5	5	5	5	5	5	5	5	5	3	5	5	5	5	5	5	5	5	5	5	5	5	5	5	5	5	5	5
PXD016958.Sample3.InnerMedullaryCollectingDuct	rat	PXD016958	Sample3	Urinary	InnerMedullaryCollectingDuct	3	5	5	5	5	4	5	5	5	4	5	5	5	5	5	5	5	5	5	5	5	5	5	5	5	4	5	5	5	5	5	5	5	5	5	5	5	5	5	5	5	5	5	5
PXD016958.Sample1.MedullaryThickAscendingLimb	rat	PXD016958	Sample1	Urinary	MedullaryThickAscendingLimb	0	5	5	5	4	2	5	5	5	5	5	5	5	5	5	5	5	5	5	5	5	5	5	5	4	5	5	5	5	5	5	5	4	5	5	5	5	5	5	5	5	5	5	5
PXD016958.Sample2.MedullaryThickAscendingLimb	rat	PXD016958	Sample2	Urinary	MedullaryThickAscendingLimb	0	5	5	5	4	5	5	5	5	5	5	5	5	5	5	5	5	5	5	5	5	5	5	5	3	5	5	5	5	5	5	5	4	5	5	5	5	5	5	5	5	5	5	5
PXD016958.Sample3.MedullaryThickAscendingLimb	rat	PXD016958	Sample3	Urinary	MedullaryThickAscendingLimb	0	5	5	5	3	5	5	5	4	5	5	5	5	5	5	5	5	5	5	5	5	5	5	5	2	5	5	5	5	5	5	5	3	5	5	5	5	5	4	5	5	5	5	5
PXD016958.Sample4.MedullaryThickAscendingLimb	rat	PXD016958	Sample4	Urinary	MedullaryThickAscendingLimb	0	5	5	5	4	5	5	5	4	4	5	5	5	5	5	5	5	5	5	5	5	5	5	5	3	5	5	5	5	5	5	5	4	5	5	5	5	5	4	5	5	5	5	5
PXD016958.Sample1.OuterMedullaryCollectingDuct	rat	PXD016958	Sample1	Urinary	OuterMedullaryCollectingDuct	0	5	5	5	4	2	5	5	5	5	5	5	5	5	5	5	5	5	5	5	5	5	5	5	4	4	5	5	5	5	5	5	5	5	5	5	5	5	5	5	5	5	5	5
PXD016958.Sample2.OuterMedullaryCollectingDuct	rat	PXD016958	Sample2	Urinary	OuterMedullaryCollectingDuct	0	5	5	5	4	5	5	5	5	5	5	5	5	5	5	5	5	5	5	5	5	5	5	5	4	4	5	5	5	5	5	5	5	5	5	5	5	4	5	5	5	5	5	5
PXD016958.Sample3.OuterMedullaryCollectingDuct	rat	PXD016958	Sample3	Urinary	OuterMedullaryCollectingDuct	0	5	5	5	4	2	5	5	5	5	5	5	5	5	5	5	5	5	5	5	5	5	5	5	5	4	5	5	5	5	5	5	5	5	5	5	5	5	5	5	5	5	5	5
PXD016958.Sample1.SecondSegmentOfProximalTubule	rat	PXD016958	Sample1	Urinary	SecondSegmentOfProximalTubule	0	5	5	5	3	2	5	5	3	5	5	5	5	5	5	5	5	5	5	5	5	5	5	5	3	4	5	5	5	5	5	5	4	5	5	5	5	4	4	5	5	5	5	5
PXD016958.Sample2.SecondSegmentOfProximalTubule	rat	PXD016958	Sample2	Urinary	SecondSegmentOfProximalTubule	0	5	5	5	3	5	5	5	3	5	5	5	5	5	5	5	5	5	5	5	5	5	5	5	3	4	5	5	5	5	5	5	3	5	5	5	5	3	4	5	5	5	5	5
PXD016958.Sample3.SecondSegmentOfProximalTubule	rat	PXD016958	Sample3	Urinary	SecondSegmentOfProximalTubule	0	5	5	5	3	2	5	5	3	5	5	5	5	4	5	5	5	5	5	5	5	5	5	5	3	5	5	5	5	5	5	5	4	5	5	5	5	4	5	5	5	5	5	5
PXD016958.Sample1.ThirdSegmentOfProximalTubule	rat	PXD016958	Sample1	Urinary	ThirdSegmentOfProximalTubule	2	5	5	5	3	5	5	5	3	5	5	5	5	5	5	5	5	5	5	5	5	5	5	5	2	4	5	5	5	5	5	5	2	5	5	5	5	1	3	5	5	5	5	5
PXD016958.Sample2.ThirdSegmentOfProximalTubule	rat	PXD016958	Sample2	Urinary	ThirdSegmentOfProximalTubule	2	5	5	5	3	5	5	5	2	5	5	5	5	5	5	5	5	5	5	5	5	5	5	5	3	3	5	5	5	5	5	5	2	5	5	5	5	2	2	5	5	5	5	5
PXD016958.Sample3.ThirdSegmentOfProximalTubule	rat	PXD016958	Sample3	Urinary	ThirdSegmentOfProximalTubule	2	5	5	5	3	5	5	5	2	5	5	4	5	5	5	5	5	5	5	5	5	5	5	5	2	2	5	5	5	5	5	5	2	5	5	5	5	1	3	5	5	5	5	5
[truncated: 5,000 more columns]
